# Supplementary material for: Transcriptome profiling of caspase-2 deficient EμMyc and Th-MYCN mouse tumors identifies distinct putative roles for caspase-2 in neuronal differentiation and immune signaling
Source: Cell Death Dis. 2019 Jan 22;10(2):56. doi: 10.1038/s41419-018-1296-0 (PMC6343006; doi:10.1038/s41419-018-1296-0)
Supplement: Supplementary file 3 — Supplementary Table S1 [file 41419_2018_1296_MOESM3_ESM.xlsx]

## Sheet: Summary
Supplementary Table S1. Sequencing information including (a) sample summary and basic statistics, (b) raw counts and (c) normalised counts for each biological replicate (n=4 per genotype).

## Sheet: Supp Table 1a. RNAseq summary
	Supplementary Table 1a. Sequencing Information and basic statistics
	Mouse genotype	mouse ID	mouse gender	tumour site	tumour onset (wks)	platform	sequencing type	total reads	Unique map reads	% Unique map reads	% Multiple map reads	% Unmapped reads	GC content
	EμMyc	614	M	cervical lymph node	13	Illumina HiSeq 2000	SE-50bp	40300191	28992803	71.94	26.47	1.59	0.49
	EμMyc	743	M	cervical lymph node	13	Illumina HiSeq 2000	SE-50bp	38008109	28674877	75.44	22.73	1.83	0.49
	EμMyc	829	M	cervical lymph node	13	Illumina HiSeq 2000	SE-50bp	43667536	33124591	75.86	22.75	1.39	0.48
	EμMyc	835	M	cervical lymph node	19	Illumina HiSeq 2000	SE-50bp	30005615	23075875	76.91	21.27	1.82	0.49
	EμMyc / Casp2-/-	212	M	cervical lymph node	12	Illumina HiSeq 2000	SE-50bp	33907451	29464111	86.89	11.1	2.01	0.46
	EμMyc / Casp2-/-	215	F	cervical lymph node	9	Illumina HiSeq 2000	SE-50bp	17528674	11518815	65.71	25.05	9.24	0.51
	EμMyc / Casp2-/-	239	M	cervical lymph node	8	Illumina HiSeq 2000	SE-50bp	38460078	29407058	76.46	22.16	1.38	0.49
	EμMyc / Casp2-/-	245	M	cervical lymph node	12	Illumina HiSeq 2000	SE-50bp	31612867	24341881	77	21.55	1.45	0.49
	Th-MYCN	175	F	paraspinal thoracic	21	Illumina HiSeq 2000	SE-50bp	48579327	39660625	81.64	16.95	1.41	0.49
	Th-MYCN	235	M	paraspinal thoracic	13	Illumina HiSeq 2000	SE-50bp	41952627	34398290	81.99	16.52	1.49	0.5
	Th-MYCN	332	F	paraspinal thoracic	10	Illumina HiSeq 2000	SE-50bp	52545075	43044632	81.92	16.88	1.2	0.5
	Th-MYCN	391	M	paraspinal thoracic	15	Illumina HiSeq 2000	SE-50bp	47942677	39284553	81.94	16.55	1.51	0.49
	Th-MYCN / Casp2-/-	118	F	paraspinal thoracic	15	Illumina HiSeq 2000	SE-50bp	42806128	35165359	82.15	16.6	1.25	0.49
	Th-MYCN / Casp2-/-	144	F	paraspinal thoracic	18	Illumina HiSeq 2000	SE-50bp	47083705	38902727	82.62	16.1	1.28	0.49
	Th-MYCN / Casp2-/-	176	F	paraspinal thoracic	24	Illumina HiSeq 2000	SE-50bp	31060473	24768248	79.74	18.81	1.45	0.49
	Th-MYCN / Casp2-/-	180	M	paraspinal thoracic	15	Illumina HiSeq 2000	SE-50bp	38943789	31298446	80.37	17.5	2.13	0.52

## Sheet: Supp Table 1b. Raw counts
	Supplementary Table 1b: Raw counts for the total annotated genes in the RNA-seq data.
		Tumour sample ID
	GeneName	EuMyc614	EuMyc743b	EuMyc829	EuMyc835	EuMycC2ko212	EuMycC2ko215	EuMycC2ko239	EuMycC2ko245	ThMYCN175	ThMYCN235	ThMYCN332	ThMYCN391	ThMYCNC2ko118	ThMYCNC2ko144	ThMYCNC2ko176	ThMYCNC2ko180
	N_unmapped	1568244	1460905	1548048	1096597	808259	1965240	1245147	995961	1213908	1064331	1187292	1233301	971882	1095975	789291	1230457
	N_multimapping	9739144	7872327	8994897	5833143	3635081	4044619	7807873	6275025	7704794	6490006	8313151	7424823	6668887	7085003	5502934	6414886
	N_noFeature	17124125	17043872	19970718	13799599	16072721	6551146	17655825	14667167	23329512	20479073	25327491	23243757	21003949	23155317	14374789	18440731
	N_ambiguous	60857	51803	60206	39635	926581	27205	53476	47517	71703	56730	79112	57820	56878	65715	39672	60143
	Xkr4	0	0	0	0	2	0	0	0	95	103	94	79	102	158	22	95
	Rp1	0	0	0	0	0	0	0	0	0	0	0	0	0	0	0	0
	Sox17	35	81	18	14	10	7	14	20	44	14	36	23	11	5	11	17
	Mrpl15	1489	1560	2085	1161	179	707	1188	1518	1339	817	1047	900	640	953	820	655
	Lypla1	931	977	1100	727	299	154	1054	841	775	388	498	392	506	538	421	259
	Tcea1	466	486	812	420	74	254	529	549	617	370	404	396	372	425	243	198
	Rgs20	0	0	0	0	6	2	1	0	5	2	3	4	7	4	1	0
	Atp6v1h	297	896	1066	723	832	377	783	598	3089	1733	2495	1946	1958	2472	1484	1255
	Oprk1	0	0	0	0	0	0	0	0	0	0	0	0	0	0	0	0
	Npbwr1	0	0	0	0	0	0	0	0	0	0	0	0	0	0	0	0
	Rb1cc1	517	542	708	449	344	144	612	469	983	730	876	859	770	1039	412	453
	Fam150a	0	0	0	0	0	0	0	0	0	0	0	0	0	0	0	0
	St18	3	1	10	5	0	0	12	1	0	598	113	869	5	1	2	2
	Pcmtd1	1010	1089	1085	211	680	209	610	469	460	260	290	282	359	458	191	195
	Sntg1	0	3	2	2	0	0	1	0	0	1	1	16	0	0	0	0
	Rrs1	2264	2170	3072	1683	163	723	1946	2379	1119	650	886	608	572	608	329	480
	Adhfe1	56	43	8	6	177	14	14	8	71	10	71	37	17	54	8	6
	2610203C22Rik	6	5	2	0	5	0	3	3	72	8	64	20	4	57	64	5
	3110035E14Rik	0	0	0	0	3	6	0	0	60	12	26	46	6	45	62	8
	Mybl1	70	17	109	71	8	3	87	79	327	232	219	262	234	325	82	157
	Vcpip1	1000	1316	1860	745	183	140	1123	1490	932	574	568	659	568	665	196	337
	1700034P13Rik	57	165	177	53	3	0	110	157	102	69	62	55	56	101	10	35
	Sgk3	285	339	86	302	39	130	598	140	210	40	23	62	24	12	16	16
	6030422M02Rik	7	3	0	7	4	0	6	0	250	84	116	4	29	54	1	38
	Snhg6	966	619	805	554	93	386	601	457	912	378	629	311	469	483	155	252
	Snord87	42	16	42	20	0	1	24	17	10	6	6	13	6	7	7	3
	Ppp1r42	1	2	0	0	2	0	0	0	8	5	7	21	6	8	2	5
	Cops5	1561	1514	2271	1183	367	659	1658	1553	3987	2052	3263	2340	2069	2857	1658	1841
	Cspp1	711	638	1079	637	122	213	590	775	2291	1019	1306	1162	1014	1292	687	899
	Arfgef1	1676	1879	2699	1550	695	375	2074	1784	2854	2104	2296	2390	2006	2628	962	1206
	Cpa6	0	0	0	0	0	0	0	0	0	0	2	0	0	0	0	0
	Mir467e	0	0	0	0	0	0	0	0	0	0	0	0	0	0	0	0
	Prex2	33	74	51	23	26	5	49	31	312	52	78	79	86	60	31	43
	A830018L16Rik	3	1	1	1	24	0	5	4	1803	55	40	120	231	144	111	67
	4932411L15	0	0	0	0	0	0	0	0	0	0	0	0	0	0	0	0
	Sulf1	131	84	57	117	17	76	258	28	140	84	221	70	91	105	94	130
	Slco5a1	15	91	6	50	1	27	195	28	2611	1077	1329	1138	1699	1698	839	1033
	Prdm14	0	0	0	0	0	0	0	0	0	0	0	1	0	0	0	0
	Ncoa2	713	815	1014	545	363	180	934	705	1459	1359	1375	1442	1351	1708	650	844
	Tram1	2178	3444	3551	3703	3341	617	2777	1886	906	701	826	950	554	717	508	462
	Lactb2	256	295	352	263	205	45	266	165	253	117	114	156	141	132	94	67
	Xkr9	0	0	0	0	21	0	0	1	0	0	0	0	0	1	0	0
	Gm5523	3	3	7	3	0	3	3	0	4	1	6	1	4	3	3	4
	Eya1	21	11	8	5	4	24	16	5	10309	6049	6824	6896	14373	10342	6278	7654
	Msc	4	10	10	23	2	20	27	23	36	12	26	26	18	32	41	25
	Trpa1	0	0	2	0	0	9	0	0	5	2	1	2	1	0	0	0
	Kcnb2	0	0	0	0	0	1	0	0	43	32	36	14	31	27	13	21
	Terf1	456	404	580	357	79	260	504	469	637	472	441	624	420	419	325	425
	Gm106	8	6	15	2	6	0	3	1	25	17	14	15	15	23	3	8
	4930444P10Rik	0	0	0	0	0	0	0	0	60	10	9	15	15	8	14	10
	Rpl7	8562	6516	7978	4012	995	2792	6598	4682	5091	3344	4259	3804	3714	4266	2465	3676
	Rdh10	207	247	302	155	121	75	229	289	200	109	138	107	99	121	50	105
	Stau2	42	23	24	35	67	7	54	32	789	452	530	577	539	685	283	374
	Ube2w	350	326	630	417	249	138	466	445	1161	536	827	742	657	728	526	380
	Tceb1	966	1053	1559	820	293	539	968	1065	1838	1001	1446	1317	1240	1433	918	733
	D030040B21Rik	0	0	1	0	0	0	0	0	2	0	0	3	1	0	0	0
	Tmem70	998	936	1063	611	300	258	825	757	1076	668	864	843	610	801	570	439
	Ly96	40	38	15	26	57	22	50	23	28	15	18	18	12	26	13	6
	Jph1	4	2	3	3	15	0	3	2	389	222	191	198	274	152	74	162
	Gdap1	6	3	0	0	2	2	3	0	3403	2026	2604	2658	2820	3278	1513	1358
	Pi15	4	9	0	2	2	1	18	0	9	12	6	41	6	10	8	2
	Crispld1	2	0	0	0	19	0	2	0	1	0	3	1	8	6	4	0
	Crisp4	0	0	0	0	0	0	0	0	0	0	0	0	0	0	0	0
	Defb44-ps	0	0	0	0	0	0	0	0	0	0	0	0	0	0	0	0
	Defb18	0	0	0	0	0	0	0	0	0	0	0	0	0	0	0	0
	Defb41	0	0	0	0	0	0	0	0	0	0	0	0	0	0	0	0
	Gm15386	0	0	0	0	0	0	0	0	0	0	0	0	0	0	0	0
	Tfap2d	0	0	0	0	0	0	0	0	0	1	0	0	0	0	0	2
	Tfap2b	8	8	10	7	140	10	11	9	9471	12606	14895	11091	10677	12670	2893	8023
	Pkhd1	0	2	0	0	0	4	0	0	14	64	63	53	18	47	16	66
	4930486I03Rik	0	0	0	0	0	0	0	0	0	1	2	0	0	0	0	0
	Mir206	0	0	0	0	0	0	0	0	0	0	0	0	0	0	0	0
	Mir133b	0	0	0	0	0	0	0	0	0	0	0	0	0	0	0	0
	Il17a	0	0	0	0	2	0	0	0	0	0	0	0	0	0	0	0
	Il17f	3	0	2	16	0	0	0	0	101	10	20	7	60	37	11	14
	Mcm3	5582	5530	6274	3230	48	2534	5178	4840	7418	3330	3070	4203	3181	2544	2713	3300
	6720483E21Rik	0	2	0	0	0	0	0	0	14	3	11	3	4	7	0	7
	Paqr8	6	8	5	2	5	21	13	6	200	72	120	73	131	169	49	112
	Efhc1	4	4	3	2	8	6	2	0	11	11	6	22	7	15	9	4
	Tram2	29	11	33	23	6	0	71	32	12	8	11	5	1	5	2	8
	Tmem14a	13	3	2	6	14	2	2	7	77	80	84	68	88	110	76	62
	Gsta3	4	5	3	8	244	6	1	0	7	7	8	18	8	18	2	4
	Gm4956	0	2	1	4	4	0	5	3	0	0	0	0	0	2	0	0
	Khdc1a	0	0	0	0	0	3	1	0	0	0	0	0	0	0	0	0
	Khdc1c	0	0	0	0	0	0	0	0	0	0	0	0	0	0	0	0
	Khdc1b	0	0	0	0	0	0	0	0	0	0	0	0	0	0	0	0
	Kcnq5	361	318	486	251	14	43	338	310	299	173	213	155	241	365	57	203
	Rims1	1	0	0	0	0	0	0	0	124	166	306	116	137	210	36	127
	4933415F23Rik	0	0	0	0	0	0	0	0	0	1	0	1	0	0	0	0
	Mir30a	0	0	0	0	0	0	0	0	0	0	0	0	0	0	0	0
	Mir30c-2	0	0	0	0	0	0	0	0	0	0	0	0	0	0	0	0
	Ogfrl1	111	228	41	131	251	93	230	97	695	411	533	431	661	843	317	364
	B3gat2	331	309	535	386	254	161	312	289	828	494	785	542	604	871	475	425
	Smap1	660	621	1124	663	360	199	637	610	1619	1008	1428	1164	1173	1601	792	922
	1110058L19Rik	172	125	261	106	98	114	123	165	464	227	335	296	268	325	224	273
	Fam135a	30	38	379	15	116	3	26	9	1710	876	898	914	1033	1111	503	495
	Col9a1	1	0	0	0	0	0	0	0	38	54	86	36	30	121	17	49
	Col19a1	0	0	0	0	0	0	0	0	18	6	18	3	8	19	8	20
	Lmbrd1	1657	958	1828	1354	427	251	1277	1192	1130	675	882	839	691	912	532	542
	Bai3	5	0	2	0	2	2	1	0	2294	1243	1959	1528	2251	2098	999	1244
	Gm20172	0	0	0	0	0	0	0	0	1	0	1	1	0	2	1	2
	4931408C20Rik	0	0	0	0	0	0	0	0	1	0	1	0	1	1	0	0
	Gm597	0	0	0	0	0	0	0	0	0	1	0	0	0	0	0	0
	Phf3	1282	1557	2220	1162	387	448	1587	1591	2130	1838	2091	2180	1661	2124	928	1301
	Ptp4a1	98	115	134	86	105	23	89	75	795	336	452	488	627	465	569	328
	Gm13363	0	0	0	0	0	0	0	0	0	0	0	0	0	0	0	0
	4931428L18Rik	1	0	0	0	0	0	0	0	0	1	0	0	0	0	0	0
	Lgsn	2	0	0	0	0	0	0	0	0	0	0	0	0	0	0	0
	4930521A18Rik	0	0	0	0	0	0	0	0	0	0	0	0	0	0	0	0
	Gm4850	0	0	0	0	0	0	0	0	0	0	0	0	0	0	0	0
	Khdrbs2	0	0	2	0	0	3	1	1	38	19	20	48	28	24	18	32
	Gm9839	0	0	0	0	0	0	0	0	0	0	0	0	1	0	0	0
	Gm5415	0	0	0	0	0	0	0	0	0	0	0	1	0	0	0	0
	Prim2	1340	1031	1321	975	26	590	902	818	1791	740	753	692	791	846	650	807
	1700001G17Rik	16	8	19	9	0	0	6	13	26	13	27	13	11	22	11	13
	Rab23	212	295	496	220	75	121	275	382	1047	821	1057	945	599	920	540	650
	Bag2	538	929	958	915	87	236	815	637	340	209	279	214	149	203	150	122
	Zfp451	825	698	1309	906	167	122	597	564	1227	987	1151	1183	1041	1154	578	822
	Gm15455	2	6	3	0	0	2	1	0	3	3	4	5	1	3	3	3
	Bend6	2	3	7	0	4	0	4	1	149	365	487	618	253	538	405	260
	Dst	120	479	150	110	452	129	239	112	7257	4367	6189	3837	6872	7775	2367	6027
	Mir5103	0	0	0	0	0	0	0	0	0	0	0	0	0	0	0	0
	Ccdc115	787	660	844	629	164	271	563	813	937	573	692	502	484	701	406	445
	Imp4	1553	1565	2252	1169	122	820	1434	1618	1132	642	654	602	492	619	288	513
	Ptpn18	902	745	834	493	639	537	655	716	45	21	34	64	19	20	16	33
	Prss39	11	0	4	1	0	11	6	10	0	0	0	0	0	1	0	0
	Cfc1	0	0	0	0	0	0	0	0	0	0	1	0	0	0	0	0
	Prss40	0	0	1	0	0	0	0	0	0	0	0	0	0	0	0	0
	Fam123c	0	4	1	0	1	1	0	0	975	519	710	501	590	838	352	661
	AA619741	0	0	0	0	0	0	0	0	0	0	0	0	0	0	0	0
	Arhgef4	60	43	62	80	9	7	54	75	261	375	697	417	373	592	162	349
	Fam168b	3100	3379	5588	2789	660	1583	4400	3534	10081	6236	8236	6903	8053	8148	4479	6286
	Plekhb2	423	584	405	381	297	125	509	393	1581	908	1421	948	971	1934	958	802
	Hs6st1	1331	743	845	676	431	221	766	683	1073	815	1112	865	652	810	435	765
	Uggt1	2182	2045	2331	1649	1072	904	1986	1618	2954	1769	2173	1799	1699	1994	1211	1535
	Neurl3	136	229	238	147	28	348	468	67	182	114	123	215	78	109	90	64
	Arid5a	384	326	333	542	97	421	422	451	46	47	54	56	41	62	58	52
	4632411B12Rik	1629	1540	1985	1152	601	617	1431	1377	3266	2127	2610	2130	2380	3042	1452	2400
	Lman2l	237	288	456	208	294	251	261	224	1267	926	1245	1019	730	1018	736	951
	Cnnm4	156	190	128	92	181	23	194	82	520	354	452	325	349	444	227	435
	Cnnm3	648	575	887	360	260	231	623	439	880	669	794	746	679	888	426	741
	Ankrd23	195	166	322	310	109	82	138	311	380	93	123	93	258	168	50	110
	Ankrd39	189	174	253	149	62	128	171	209	175	125	162	138	162	184	91	131
	Sema4c	25	95	32	21	201	52	71	41	2075	894	1094	977	1404	1295	827	1387
	Fam178b	0	0	0	1	50	6	0	0	6	0	2	2	8	4	0	5
	Cox5b	1052	1221	1221	798	536	755	868	1037	1848	1003	1599	1062	1127	1319	1120	1433
	Actr1b	713	686	1458	682	475	314	782	950	3387	2518	3442	2866	2533	3092	1472	2349
	4933424G06Rik	0	0	0	2	0	0	0	2	1	5	5	2	7	3	0	2
	Zap70	94	86	357	39	16	377	891	658	6	3	5	11	5	6	4	4
	Tmem131	1300	1680	1703	1066	481	280	1520	913	2393	1909	2335	2273	1885	1936	897	1436
	Cnga3	0	0	0	0	0	0	1	5	1	8	2	13	0	1	0	0
	Inpp4a	140	226	85	70	285	91	142	78	1655	1018	1490	1124	1318	1822	714	974
	6330578E17Rik	2075	1719	2053	1743	523	528	1749	2023	1279	820	953	980	660	1029	563	530
	Unc50	690	602	799	363	433	265	484	602	988	584	684	721	636	709	505	498
	Mgat4a	963	913	886	953	3308	403	667	867	1159	668	1049	731	646	866	356	566
	4930594C11Rik	5	5	10	2	3	0	7	7	1	2	0	4	2	1	0	0
	2010300C02Rik	42	8	28	32	665	43	8	77	53	39	108	75	73	58	25	13
	Tsga10	24	13	41	30	8	17	43	17	104	68	82	74	47	63	34	66
	Lipt1	122	98	177	56	22	44	102	147	126	55	104	88	47	104	46	57
	Mitd1	264	341	533	209	84	172	326	342	236	110	148	177	120	176	136	102
	Mrpl30	1432	1204	1788	926	368	671	1161	1228	1575	921	1259	1046	1088	1112	803	927
	Lyg2	0	0	0	0	0	11	0	0	0	0	0	0	0	0	0	0
	Lyg1	0	0	0	0	0	0	0	0	0	0	0	0	0	0	0	0
	Txndc9	653	667	1071	629	265	358	681	664	1291	700	938	879	832	956	730	623
	Eif5b	3147	4263	5912	2929	985	1298	3847	3661	3177	2224	2395	2504	1942	2338	1346	1591
	Rev1	625	1267	2309	1204	199	286	1136	1395	1817	1311	1438	1420	1404	1501	762	1042
	Aff3	1859	972	2325	1420	19	473	1805	1779	910	464	913	225	1190	732	259	789
	Lonrf2	3	1	1	0	0	2	10	0	1568	2116	2781	2389	1179	2683	640	1040
	Chst10	78	9	11	157	12	53	160	84	1399	860	1195	827	902	1185	575	814
	Nms	0	0	0	0	0	0	0	0	0	1	0	0	0	0	0	0
	Pdcl3	562	429	671	456	249	205	527	488	1714	892	1153	1004	997	1283	965	1014
	Npas2	1	3	6	0	29	1	3	0	2	5	1	4	4	10	3	4
	Rpl31	387	553	414	238	80	249	396	278	295	338	453	355	223	362	207	202
	Tbc1d8	129	300	174	146	852	126	261	140	423	429	636	504	249	465	262	332
	D1Bwg0212e	694	721	1341	601	182	364	828	809	1142	736	799	786	716	880	542	560
	Snord89	7	5	2	1	3	0	2	5	9	9	7	6	4	7	3	6
	Rnf149	419	559	418	317	440	80	503	288	1161	633	879	770	682	697	432	486
	Creg2	3	6	6	6	1	0	20	8	344	56	95	72	205	794	65	50
	Rfx8	0	0	0	0	0	0	0	0	15	1	2	4	3	11	1	2
	Gm3646	0	0	0	0	0	0	0	0	0	0	0	0	0	0	0	0
	1700066B17Rik	0	0	0	0	0	0	0	0	0	0	0	0	0	0	0	0
	Map4k4	1634	2150	1053	947	275	807	3358	1069	14713	8358	8761	10532	8794	8990	5587	6874
	Gm16894	0	0	0	0	0	0	3	0	6	2	1	3	3	5	3	2
	Il1r2	7	86	3	13	10	15	14	19	8	3	4	8	1	5	3	5
	Il1r1	179	214	126	121	134	60	220	91	56	21	44	55	21	31	17	27
	Il1rl2	11	16	6	6	38	0	12	6	7	1	7	4	9	0	2	9
	Il1rl1	2	14	2	1	15	0	11	4	1	0	0	0	0	0	0	0
	Il18r1	2	25	12	12	14	8	56	30	2	0	2	1	1	7	1	1
	Il18rap	2	13	6	4	1	0	23	11	0	0	0	2	0	2	0	2
	Slc9a4	0	3	3	0	33	0	6	5	1	0	0	5	0	0	3	1
	Slc9a2	0	1	0	0	98	15	0	0	1	2	2	1	1	1	1	0
	Mfsd9	14	9	27	5	40	0	4	15	89	69	110	75	70	143	71	99
	Tmem182	0	0	0	0	0	0	0	0	4	0	1	0	4	1	1	0
	4930448I06Rik	0	0	0	0	0	0	0	0	0	0	0	0	0	0	0	0
	2610017I09Rik	0	0	0	0	1	0	0	0	559	234	565	149	218	219	569	447
	Pou3f3	0	0	0	0	1	1	0	4	1551	727	1422	404	607	927	1290	1216
	2900092D14Rik	0	0	0	0	0	0	1	0	332	150	297	114	166	221	329	172
	Mrps9	1342	1642	1724	1231	201	767	1316	1654	1225	838	980	1072	939	1083	689	828
	Gpr45	0	0	0	0	0	0	0	0	15	34	40	67	20	33	11	18
	Tgfbrap1	387	593	483	336	230	154	536	403	1217	682	838	695	798	1057	351	629
	AI597479	545	563	964	481	162	174	581	585	847	596	707	716	622	938	345	384
	Fhl2	29	28	10	7	25	14	8	7	531	134	222	163	152	117	106	149
	Nck2	57	146	176	85	217	65	74	51	577	314	446	376	421	421	249	414
	1500015O10Rik	2	1	5	0	40	0	3	1	7	4	8	3	0	7	4	1
	Uxs1	273	208	298	155	91	108	179	196	316	131	229	178	227	264	121	189
	Tpp2	1629	1689	2863	1392	348	253	1897	1573	2259	1433	1667	1616	1610	1635	765	761
	A530098C11Rik	1	0	1	0	2	0	0	5	11	2	0	1	3	7	6	0
	1700029F09Rik	1007	1075	1317	752	141	331	918	997	844	641	762	733	522	632	569	345
	Kdelc1	387	459	97	85	111	103	356	440	669	393	503	485	458	518	284	353
	Bivm	199	185	75	52	79	46	159	182	859	485	684	568	660	876	448	351
	Ercc5	297	232	289	201	183	128	323	299	1386	789	971	906	1053	1262	666	692
	4832428D23Rik	0	0	0	0	1	0	0	0	0	0	0	0	0	0	0	0
	Gulp1	10	23	12	7	33	1	11	9	22	12	16	21	41	21	23	13
	4930521E06Rik	0	0	0	0	0	0	0	0	0	0	0	0	0	0	0	0
	Col3a1	7276	4995	2135	1212	1211	703	3939	1230	3535	1123	2470	2931	2181	903	1838	2885
	Col5a2	563	521	206	174	129	89	341	174	723	471	1221	619	642	421	628	778
	Wdr75	1928	1995	2740	1439	212	616	1843	1815	1871	1170	1186	1478	1097	1162	712	699
	Slc40a1	1154	1382	1068	378	80	154	789	320	802	752	575	622	291	451	378	332
	Gm3852	0	0	0	0	0	0	0	0	0	0	0	0	0	0	0	0
	Gm4776	0	0	0	0	0	0	0	0	0	0	0	0	0	0	0	0
	Dnahc7b	0	0	0	0	14	0	0	4	69	8	6	17	17	47	10	5
	Slc39a10	774	557	1256	611	79	387	1045	805	1449	855	898	785	822	1106	650	482
	Tmeff2	13	6	2	3	3	1	7	3	1908	999	1736	912	960	2180	921	1529
	9330175M20Rik	0	0	0	0	0	0	0	0	4	1	8	6	2	5	0	2
	Sdpr	61	146	76	44	20	46	116	40	201	29	90	86	36	73	18	35
	Obfc2a	339	236	498	239	270	202	253	340	294	145	203	201	68	184	64	80
	Myo1b	54	118	93	77	165	71	132	48	2165	707	698	1022	1432	1208	884	788
	Stat4	13	47	6	13	6	115	111	35	2	2	0	1	2	4	5	1
	Stat1	516	519	900	693	376	461	1531	636	326	221	229	406	90	208	190	243
	Gls	3985	3362	5579	2834	392	617	3629	3049	3496	3296	4530	3284	3388	4340	1969	2453
	Nab1	475	374	450	490	403	148	492	273	509	286	439	371	485	438	229	217
	Tmem194b	676	317	716	473	31	249	479	520	919	330	367	431	423	391	322	389
	Mfsd6	118	35	164	114	1482	101	109	100	899	610	764	681	758	1074	495	588
	Inpp1	15	15	57	34	75	39	121	37	323	196	224	177	194	262	165	135
	Hibch	401	351	549	312	365	57	343	377	430	238	332	337	255	334	168	172
	1700019D03Rik	0	1	4	0	32	6	3	0	1	6	4	3	2	3	0	2
	Mstn	0	1	0	1	0	0	0	0	0	0	0	0	6	0	0	0
	1700019A02Rik	3	1	2	0	0	0	3	3	2	2	2	7	2	6	0	1
	Pms1	272	260	407	218	12	78	328	284	216	152	115	137	120	158	68	97
	Ormdl1	279	290	428	303	74	111	303	329	565	280	328	349	248	366	279	181
	Osgepl1	156	110	201	72	59	33	128	119	301	168	199	245	157	231	150	103
	Asnsd1	2317	1299	1762	1089	441	808	1655	1171	2055	986	1135	1083	923	1055	748	638
	Dnahc7a	0	0	2	0	0	2	0	0	16	12	13	13	14	12	8	10
	Stk17b	1114	768	1051	1942	111	649	3084	873	285	223	241	392	272	252	160	130
	Hecw2	9	19	13	8	2	0	17	14	161	166	227	207	288	184	73	141
	Ccdc150	61	1	1	0	3	2	3	6	212	53	60	98	55	106	33	54
	Gtf3c3	231	293	431	137	150	38	350	201	595	363	426	458	403	450	213	222
	Pgap1	120	129	303	79	400	22	182	65	872	529	678	574	709	910	434	425
	Ankrd44	1215	903	1056	793	56	282	1303	766	574	314	291	343	374	430	274	340
	Sf3b1	9212	8422	13874	7934	2132	3207	9111	8760	11088	6720	7155	7740	8471	8108	4235	5568
	Coq10b	96	108	90	76	106	56	86	99	381	155	201	207	181	185	200	119
	Hspd1	6177	6602	7555	4005	397	2316	5760	5018	4166	3680	4276	4351	2493	2880	1617	1905
	Hspe1	1474	1265	1765	915	166	1139	1238	1120	1001	668	711	827	515	553	447	421
	Mob4	691	602	839	649	378	216	551	546	1299	786	970	940	753	899	749	448
	Rftn2	41	44	53	59	18	37	46	54	33	23	47	29	27	31	30	32
	Mars2	797	774	1073	496	22	114	597	1005	247	128	128	140	119	208	51	81
	Boll	1	0	0	3	0	0	0	4	0	0	0	1	0	0	0	0
	Plcl1	39	29	21	17	10	7	25	9	46	33	27	41	37	77	61	18
	9130227L01Rik	0	0	0	0	0	0	0	0	0	0	0	0	0	0	0	0
	Hsfy2	0	0	0	0	0	0	0	0	0	0	0	0	0	0	0	0
	Satb2	145	143	402	154	0	69	143	383	6	8	3	21	7	30	24	3
	9130024F11Rik	17	22	49	16	0	8	20	39	3	1	1	1	1	6	1	0
	BC055402	0	0	0	0	0	0	0	0	2	2	0	2	0	2	0	0
	4930558J18Rik	16	20	62	45	0	3	32	55	15	9	13	13	11	18	11	15
	1700066M21Rik	245	183	379	204	59	44	231	203	289	189	211	180	163	247	147	116
	1110034B05Rik	171	184	277	140	59	99	170	190	271	175	254	231	217	232	195	133
	9430016H08Rik	300	335	397	303	96	101	323	302	573	358	433	468	380	368	291	310
	Spats2l	5	10	9	5	247	24	9	4	489	201	238	234	355	537	138	276
	Kctd18	238	160	268	267	70	146	220	217	557	323	419	421	475	613	251	307
	Sgol2	582	561	1163	726	11	111	601	667	1401	1135	1149	1079	918	1020	597	1019
	Aox1	15	9	6	12	35	6	17	1	45	29	19	49	36	50	14	33
	Aox3	0	1	0	1	115	0	10	0	0	0	0	1	0	3	0	0
	Aox4	0	0	1	0	26	4	1	4	22	10	17	8	11	4	1	4
	Aox3l1	11	15	37	25	10	15	15	11	0	0	1	1	0	0	0	0
	Bzw1	5782	4784	7299	4268	594	1276	5484	4283	5114	3378	4179	4148	3913	3853	2236	2215
	Clk1	4323	2971	4644	3508	1913	1177	3328	2846	3197	2394	3403	2815	2866	4205	1796	2279
	Ppil3	483	482	802	447	78	153	498	515	834	368	562	479	373	493	344	340
	Nif3l1	555	463	711	341	118	184	576	479	1403	834	970	1050	974	1034	555	697
	Orc2	1805	1491	2749	1485	214	537	1671	1603	2479	1363	1388	1494	1158	1318	843	762
	Fam126b	310	358	539	252	189	60	439	310	462	282	276	287	433	378	212	150
	Ndufb3	697	768	968	583	416	492	631	719	1220	599	862	794	654	790	769	671
	Gm20257	38	17	20	47	91	14	53	19	9	3	6	12	6	9	1	4
	Als2cr12	1	3	0	0	2	0	3	0	0	0	0	1	1	0	3	1
	Cflar	421	484	581	342	586	244	754	402	198	125	174	164	170	205	105	111
	Casp8	1201	968	1449	984	209	510	1349	954	99	36	75	102	37	36	50	32
	Trak2	1055	1323	1227	1055	445	349	1117	941	1626	1492	1597	1408	1617	1768	802	1244
	Stradb	382	180	391	218	155	114	242	252	588	479	611	599	395	512	305	362
	Als2cr11	0	0	0	1	0	0	2	4	7	3	1	1	5	3	1	5
	Als2cr4	87	63	180	115	9	4	41	131	862	589	617	692	495	673	441	421
	Mpp4	5	0	0	2	3	24	1	1	17	4	8	4	7	7	4	5
	Als2	98	105	109	162	90	47	123	54	1108	610	862	653	886	978	375	919
	Cdk15	2	0	0	0	2	0	0	0	38	5	1	11	17	6	9	70
	Fzd7	68	102	33	65	456	22	84	19	52	30	94	59	60	72	46	45
	Gm973	0	0	0	0	0	0	1	0	3	0	1	1	3	3	0	0
	Sumo1	486	535	715	352	141	284	471	462	849	508	680	588	608	653	484	376
	Nop58	7166	6680	9453	5039	268	1487	6557	6012	4376	3071	3022	3707	2906	2632	1861	1849
	Snord70	4	3	7	4	0	0	5	0	0	0	1	3	2	1	0	0
	Snord11	0	2	3	0	3	0	4	0	0	0	0	1	3	1	0	0
	Bmpr2	55	168	19	27	27	0	100	16	246	231	183	173	247	280	50	138
	Fam117b	751	565	909	475	189	165	744	576	2610	1734	2337	2146	2039	2434	1081	1187
	Ica1l	17	1	9	0	2	2	0	4	209	161	295	174	229	405	113	209
	Wdr12	1926	1568	2771	1337	87	640	1496	1562	1086	716	951	783	685	937	462	518
	Carf	54	42	72	30	17	19	39	35	109	104	76	102	95	145	33	55
	Nbeal1	51	102	119	96	59	20	129	80	174	112	123	81	132	198	14	64
	Cyp20a1	412	359	569	349	173	103	350	297	650	333	399	482	377	474	234	348
	Abi2	125	187	45	128	173	13	103	49	2655	2133	2411	2124	2511	2968	1458	1544
	Raph1	104	91	86	84	314	18	126	56	1410	831	952	712	1138	1278	476	717
	Cd28	13	27	3	29	2	120	45	17	14	0	5	14	1	11	2	11
	Ctla4	2	22	10	1	0	5	20	7	1	0	0	1	0	2	1	0
	Icos	1	23	5	16	2	20	43	17	5	0	1	1	1	2	0	0
	9530026F06Rik	0	0	0	0	0	0	0	0	9	0	2	1	2	5	3	3
	Pard3b	8	15	5	9	32	2	18	2	163	65	65	112	227	324	71	182
	Nrp2	83	133	76	40	48	113	198	80	6519	5077	6212	4759	5692	8589	3032	6324
	4930487H11Rik	0	0	0	2	0	0	0	0	10	6	7	13	15	34	1	8
	Ino80d	1116	1320	1809	981	278	320	1334	1355	1724	1213	1352	1183	1250	1753	684	1029
	Gm11602	274	334	347	175	94	30	285	293	515	303	398	380	348	417	184	262
	Ndufs1	2073	2817	2428	1458	644	645	2513	1861	3969	2324	2623	2812	2137	2440	1576	1559
	Eef1b2	23872	14647	15714	8801	1772	13149	16179	10009	13079	9594	12280	10949	9500	10983	7205	10105
	Snora41	31	39	36	21	6	19	18	22	26	7	17	14	16	10	11	8
	Gpr1	0	2	4	5	0	0	1	7	71	25	32	16	5	18	0	32
	Zdbf2	2	1	2	1	2	1	2	0	8228	3406	2961	3486	1617	2419	1011	1602
	Adam23	16	21	15	24	27	11	43	9	1175	330	483	316	468	793	240	410
	Dytn	0	0	0	0	0	0	0	0	0	0	0	1	0	0	0	0
	Mdh1b	0	0	0	0	0	0	0	0	2	4	5	4	0	1	2	1
	Fastkd2	482	673	892	514	81	302	725	646	557	424	468	543	321	454	280	259
	4933402D24Rik	0	0	0	7	1	0	3	5	23	22	18	22	15	19	8	13
	Gm13749	0	1	0	1	0	0	0	0	4	1	1	2	0	1	0	0
	Mir1958	0	0	0	0	0	0	0	0	0	0	0	0	0	0	0	0
	Klf7	13	19	9	9	3	6	25	25	282	226	219	131	196	240	30	221
	Creb1	1544	1500	2400	1326	283	391	1842	1354	1907	1547	1588	1808	1210	1565	1094	895
	Mettl21a	163	131	135	89	155	71	124	96	395	201	287	290	233	358	184	226
	2810408I11Rik	45	42	108	69	0	46	57	71	132	61	100	71	59	73	68	71
	Ccnyl1	42	40	46	62	51	44	77	32	986	303	383	326	364	394	286	320
	Fzd5	93	88	85	83	136	32	147	58	2068	476	431	360	434	904	443	1176
	Plekhm3	321	214	284	251	43	51	334	304	1191	741	875	728	826	1320	488	784
	Akr1cl	0	3	0	8	0	33	16	2	0	0	5	2	0	0	0	0
	Cryge	0	0	0	1	0	0	0	0	0	0	0	0	0	0	0	0
	Crygd	0	0	0	0	0	0	0	0	0	0	0	0	0	0	0	0
	Crygc	0	0	0	0	0	0	0	0	8	3	3	0	4	4	8	1
	Crygb	0	0	0	0	0	0	0	0	0	0	0	0	0	0	0	0
	Cryga	0	0	0	0	0	0	0	0	0	2	1	0	0	0	0	0
	D630023F18Rik	1	0	1	0	0	0	1	0	18	11	31	17	12	13	5	5
	Idh1	319	346	401	315	276	134	349	280	5452	2348	3705	2358	3885	3342	2358	2961
	Pikfyve	684	745	912	579	213	149	801	537	1174	773	814	821	988	1204	541	617
	Pth2r	0	4	0	0	3	0	0	0	3	3	5	0	1	4	1	2
	Crygf	0	0	0	0	0	0	0	0	0	0	1	0	1	0	0	0
	Mtap2	82	22	501	213	323	16	106	228	8147	5100	7626	5954	6918	9563	4296	4138
	Unc80	3	3	1	1	1	11	1	0	1005	928	1252	755	868	1562	264	633
	Rpe	604	685	1037	646	208	216	671	642	545	375	408	431	330	451	323	219
	1110028C15Rik	208	266	539	265	168	81	189	215	668	368	441	502	353	462	234	214
	Acadl	1013	1326	978	772	940	360	911	826	434	188	260	324	284	237	227	151
	Myl1	13	10	0	0	0	1	1	0	176	0	1	2	59	1	0	0
	Lancl1	496	424	905	504	284	312	499	534	3097	1468	1925	1778	1614	2208	1144	1436
	Cps1	0	4	0	0	0	0	0	0	0	0	0	0	3	2	0	1
	Erbb4	0	1	0	0	2	0	0	0	1	4	10	6	7	4	0	2
	Ikzf2	3	26	6	21	375	43	25	17	71	67	71	60	73	120	39	81
	Spag16	0	0	0	0	0	0	0	0	10	7	3	18	2	7	5	0
	Vwc2l	0	0	0	0	0	0	0	0	6	1	0	0	5	6	0	8
	Bard1	792	610	925	682	4	175	693	783	1040	619	655	596	503	566	338	596
	Abca12	0	0	0	0	0	0	0	0	0	0	0	0	0	0	0	0
	Atic	6738	5507	8192	4452	216	2521	6186	5413	4033	2704	2886	2982	2143	2988	1772	2078
	Fn1	1297	2224	632	571	220	427	1272	298	1433	913	924	829	257	288	302	656
	Apol7d	0	0	0	0	0	0	0	0	0	1	0	1	0	0	0	0
	Gm8883	0	0	0	0	0	0	0	0	0	0	0	0	0	0	0	0
	4933417E11Rik	0	0	0	0	0	0	2	0	0	0	0	0	0	1	0	0
	Mreg	56	256	60	34	10	63	127	75	567	202	348	179	258	301	185	238
	Pecr	199	291	348	98	213	36	222	223	415	181	215	244	204	359	160	225
	Tmem169	2	0	2	0	1	1	0	0	1180	523	599	519	478	590	302	409
	Xrcc5	866	1028	1760	709	110	368	1354	1239	1281	620	624	916	398	546	342	348
	March4	0	2	0	0	0	0	3	2	96	42	74	49	39	53	5	54
	Smarcal1	536	534	1046	535	134	357	596	700	1531	1073	1165	1188	720	1136	667	972
	Ankar	0	0	1	0	0	0	0	0	0	1	0	0	1	1	0	1
	Rpl37a	1847	1254	1428	905	211	1128	1316	1003	1388	933	1141	931	842	1122	651	1127
	Igfbp2	76	57	27	33	716	19	32	3	468	232	160	188	118	86	73	184
	Igfbp5	207	143	45	74	639	182	261	22	613	1118	580	1385	388	782	634	598
	Tnp1	0	0	0	0	0	0	0	0	0	0	0	0	0	0	0	0
	1700027A15Rik	0	0	0	0	0	0	0	0	0	0	0	0	0	0	0	0
	Pinc	0	0	0	0	0	0	0	0	0	0	0	0	0	0	0	0
	D530049I02Rik	0	0	0	0	0	0	0	0	0	0	0	0	0	0	0	0
	6030407O03Rik	0	1	0	0	1	0	0	0	2	0	0	0	1	2	1	0
	Tns1	274	633	246	266	1231	262	411	208	407	402	498	535	311	261	161	248
	Rufy4	1	19	5	5	17	0	7	0	1	5	3	3	4	0	2	6
	Cxcr2	7	110	6	20	0	7	43	11	0	1	2	2	0	2	0	0
	Cxcr1	0	4	2	0	0	5	1	0	0	0	0	0	0	0	0	0
	Arpc2	6410	4668	6242	4023	1036	1390	5500	3654	5293	2846	3771	3502	3024	3467	2586	2374
	Gpbar1	1	0	0	0	0	0	0	0	2	3	2	2	1	0	1	1
	Aamp	2232	1971	2608	1257	1401	1602	1943	2117	3575	2527	3291	2949	2103	3067	2191	2406
	Pnkd	250	206	254	168	107	83	272	198	1154	740	955	904	660	756	412	719
	Tmbim1	356	458	94	126	842	304	330	116	162	83	156	133	151	141	104	116
	Gm216	4	2	0	8	1	0	6	2	4	4	4	6	2	3	2	2
	Slc11a1	95	215	132	48	40	69	153	57	163	121	139	340	62	99	56	101
	Ctdsp1	1054	870	1145	679	332	523	1092	764	547	278	321	381	290	273	185	315
	Mir26b	1	0	2	0	2	0	3	3	1	0	0	1	0	0	0	1
	Vil1	3	0	0	4	17	0	0	1	20	7	7	9	8	12	1	8
	Usp37	1070	1005	1758	819	102	283	1091	1015	1890	1064	1203	1340	1247	1061	829	908
	Rqcd1	2191	2151	3000	1453	221	950	2162	1851	4125	2600	3034	2858	2318	2500	2003	2236
	Plcd4	10	15	16	8	2	0	10	18	60	23	49	29	43	60	26	44
	Zfp142	550	609	866	505	129	171	594	538	1128	850	1014	933	690	997	416	764
	Bcs1l	373	328	488	305	105	148	289	387	564	454	387	461	266	406	301	326
	Rnf25	275	342	378	324	275	262	321	271	1247	701	1118	817	661	972	641	759
	Stk36	1	5	12	2	37	12	6	6	616	239	343	321	201	375	203	291
	Ttll4	854	928	1285	466	84	323	894	934	1141	870	642	720	885	911	227	592
	Cyp27a1	34	46	60	129	66	48	232	26	62	64	58	49	58	44	32	76
	Prkag3	111	110	112	32	0	16	58	109	2	1	1	4	1	1	0	0
	Wnt6	11	10	11	3	17	17	14	9	21	84	108	31	50	53	27	150
	Wnt10a	0	5	8	69	4	0	2	5	0	7	5	2	0	4	0	0
	Cdk5r2	1	1	0	0	1	0	1	1	818	1075	1996	810	1250	1762	415	1596
	Fev	0	0	0	0	0	0	0	0	3	16	16	10	9	2	1	5
	Cryba2	4	0	0	0	0	0	1	0	18	45	95	52	22	11	1	13
	Mir375	0	0	0	0	0	0	0	0	0	0	0	0	0	0	0	0
	Ccdc108	1	2	0	0	2	0	0	0	3	11	21	17	2	0	0	1
	Ihh	6	0	7	8	0	0	0	9	7	7	17	9	6	5	6	9
	Nhej1	104	52	165	86	17	35	66	79	92	43	59	71	35	53	50	49
	Slc23a3	3	7	18	0	22	11	4	13	4	0	5	0	0	0	0	0
	1810031K17Rik	1124	1212	1448	1063	488	836	1110	1113	2184	1209	1838	1369	1690	1871	1151	1761
	Fam134a	786	874	1051	652	693	455	807	763	3153	2322	3567	2474	2431	3216	1755	2792
	Zfand2b	325	183	408	212	227	225	202	293	402	248	443	277	242	333	234	341
	Abcb6	350	581	365	310	196	227	404	397	1409	978	1270	1056	1152	1144	599	1156
	Atg9a	293	269	319	293	355	65	286	329	1147	782	1173	848	1015	1288	547	904
	Ankzf1	760	636	1002	615	460	402	704	839	970	717	873	734	772	1071	489	813
	Glb1l	355	270	418	278	172	320	257	368	715	384	519	526	553	744	318	526
	Stk16	1159	991	1516	894	395	691	907	1010	2013	1574	1910	1649	1163	1650	1019	1482
	Tuba4a	1895	2751	2706	1133	1139	1234	1936	1673	106	332	841	509	352	551	95	100
	A630095N17Rik	0	0	0	0	0	0	0	0	1	0	0	0	2	0	0	0
	Dnajb2	106	120	192	90	424	113	161	149	1003	830	1358	1022	694	1090	583	764
	Ptprn	12	3	3	1	4	9	1	5	3143	2953	5313	3977	2770	3291	490	1779
	Resp18	1	0	0	0	1	0	0	0	86	118	98	72	145	283	13	125
	Dnpep	516	313	622	394	324	269	459	439	1963	1002	1062	1084	1046	1475	861	1206
	Des	65	133	118	127	19	269	270	83	820	32	36	69	406	30	19	18
	Gm15179	0	0	0	0	0	0	0	0	1	1	0	0	2	0	0	0
	Speg	36	81	68	36	98	51	52	21	2507	465	523	548	984	1607	558	1135
	Gmppa	406	444	595	485	790	196	485	536	1430	712	845	812	724	1003	672	1063
	Accn4	3	1	2	1	2	1	0	1	1792	377	276	299	265	1723	154	2349
	Chpf	90	84	156	180	245	176	226	265	1138	948	1373	946	1021	1267	682	993
	Tmem198	15	7	45	18	34	21	22	31	813	563	849	561	650	676	510	695
	Obsl1	17	24	13	11	120	14	33	20	1398	1098	1490	1139	1196	1587	589	1461
	Inha	0	2	0	6	215	14	0	0	267	221	365	202	431	670	127	492
	Stk11ip	889	672	1179	860	176	514	964	1021	1707	900	1154	1035	952	1331	673	1050
	Slc4a3	3	10	12	10	75	14	21	11	1593	902	1005	851	1076	1741	556	997
	Gm17751	0	0	0	0	0	0	0	0	1	5	4	6	0	0	1	0
	Epha4	17	9	3	12	42	0	12	11	181	22	18	32	77	61	24	11
	Pax3	0	0	0	0	0	0	0	0	0	0	0	0	0	1	0	0
	Sgpp2	95	23	49	33	3	20	46	57	512	1023	424	779	269	876	290	336
	Farsb	2571	2278	2889	1770	341	959	2844	1921	2514	1885	2340	2062	1530	1862	1245	1403
	Mogat1	2	1	1	0	0	0	2	0	1	1	1	3	0	0	0	0
	Acsl3	323	638	531	1034	561	145	728	914	1617	1175	1346	1133	972	1017	758	732
	Utp14b	71	151	189	247	58	22	264	327	227	119	98	97	143	103	17	98
	Kcne4	24	30	18	31	9	11	41	62	18	11	58	16	12	18	6	30
	Scg2	19	0	0	0	9	1	0	0	1998	307	514	304	986	1178	196	305
	Ap1s3	339	283	576	350	75	105	518	426	104	42	27	60	24	29	10	12
	Wdfy1	195	241	345	281	66	33	193	151	513	328	1221	864	910	1040	371	733
	Mrpl44	807	834	1223	545	181	333	675	791	786	580	687	714	432	531	405	425
	Serpine2	130	77	30	18	87	14	21	18	1671	660	989	644	811	655	892	924
	Fam124b	0	1	1	0	0	0	8	2	5	0	2	0	1	2	1	1
	Cul3	1720	1665	2613	1436	851	438	1882	1390	2672	1760	2074	2006	1753	1836	1069	1046
	1700016L21Rik	0	0	0	0	0	0	0	0	0	0	0	0	0	0	0	0
	Dock10	505	965	106	559	27	173	736	434	225	992	733	1265	170	280	71	94
	9430031J16Rik	1	1	1	2	1	1	1	1	440	76	148	110	196	310	41	253
	Irs1	25	17	29	21	182	216	141	12	2504	1025	751	1306	1187	2085	591	828
	Rhbdd1	173	160	245	155	336	52	264	206	232	199	253	312	164	193	112	92
	Col4a4	4	0	1	0	29	7	1	1	3	3	9	5	13	11	0	4
	Col4a3	0	2	3	1	29	0	1	1	42	9	33	10	57	172	35	35
	Mff	1003	774	1734	966	392	462	920	1129	3507	2117	2906	2363	2840	3215	2269	1999
	Tm4sf20	0	3	1	0	0	0	1	4	2	1	2	2	0	1	0	0
	Agfg1	951	895	1219	897	120	238	1008	928	2220	1136	1466	1360	1725	1709	884	1221
	Slc19a3	1	0	0	0	2	0	1	0	5	1	0	4	2	6	0	0
	Ccl20	2	0	1	0	0	0	0	0	0	0	0	0	0	0	0	0
	Wdr69	0	0	0	2	0	0	1	0	2	1	0	2	0	0	2	0
	Sphkap	1	0	0	0	3	0	2	0	9	11	29	27	24	294	8	16
	Pid1	27	64	32	15	59	6	44	18	182	27	35	68	149	314	95	95
	Dner	3	0	0	0	0	0	1	0	408	165	373	318	374	1102	137	234
	Mir5126	0	0	0	0	0	0	0	0	2	1	3	2	2	2	0	0
	Trip12	2143	2473	3381	2188	966	965	3017	2295	5149	3345	3888	3774	3822	4544	1952	2240
	Fbxo36	75	31	16	18	81	1	25	13	24	18	20	11	12	19	5	8
	Slc16a14	0	0	1	1	1	0	0	0	38	23	20	14	61	62	11	33
	A530032D15Rik	27	5	4	51	47	0	34	26	0	0	0	0	0	0	0	1
	Gm7609	1	0	0	0	51	0	16	2	0	0	0	1	0	0	0	0
	C130026I21Rik	106	7	2	31	503	1	44	46	2	0	0	3	0	2	2	2
	Sp110	1280	633	1761	1020	302	582	1199	1263	28	24	14	52	9	13	1	20
	Sp140	165	69	119	310	139	48	224	208	24	11	21	31	12	11	10	20
	Sp100	991	444	977	874	627	303	1540	797	54	35	29	73	22	31	24	41
	A630001G21Rik	1799	848	1919	1531	35	568	1283	1499	21	23	20	59	6	33	5	21
	Cab39	2037	2095	2707	2022	1438	591	1962	1946	3001	2153	2548	2143	2576	2689	1302	1732
	Itm2c	523	801	459	422	973	483	743	388	2051	1241	1811	1231	1259	2080	799	1392
	4933407L21Rik	0	5	0	0	0	0	0	0	1	1	0	1	4	3	0	0
	Gpr55	4	7	3	0	2	0	12	12	0	1	0	3	0	1	0	0
	Spata3	0	0	0	0	3	0	0	0	0	0	0	0	0	0	0	0
	2810459M11Rik	0	0	0	0	70	0	2	0	1	2	6	1	1	0	0	3
	Psmd1	2398	3015	3401	2102	546	919	3110	2540	4998	3654	4629	4353	3479	3690	2456	2698
	Htr2b	4	3	7	2	0	0	3	0	7	17	51	28	11	18	16	9
	Armc9	160	103	340	218	48	117	216	240	527	484	844	506	416	585	309	394
	B3gnt7	31	37	10	2	2	44	40	14	10	5	11	15	10	4	7	4
	Ncl	40324	45802	48689	28818	2407	18028	43353	34572	26975	19013	20292	21242	18795	17847	10899	11487
	Snora75	32	31	75	33	0	9	34	42	16	5	13	14	10	13	9	6
	Snord82	4	0	6	0	0	0	3	0	2	1	1	0	1	0	0	1
	C130036L24Rik	48	57	49	31	5	46	41	46	51	35	36	32	40	43	29	61
	Nmur1	0	0	0	0	0	0	0	0	0	2	1	1	2	0	0	0
	1700019O17Rik	0	0	0	1	0	0	0	0	0	0	0	0	0	2	0	0
	Ptma	4305	4247	5068	2941	258	1889	3029	3777	3895	2464	3181	2982	3088	2419	2400	2225
	Pde6d	231	257	510	221	184	137	336	347	1593	871	1140	916	784	1035	962	821
	Cops7b	590	695	1096	551	172	353	712	814	1688	1094	1492	1287	1091	1155	828	1096
	Nppc	0	1	0	0	1	0	0	0	14	16	33	14	22	20	11	7
	Dis3l2	417	412	647	268	99	213	410	509	1254	828	1063	935	933	1103	581	972
	Alppl2	0	0	0	0	0	0	1	0	0	0	0	0	0	0	0	0
	Alpi	0	0	0	0	0	0	0	0	0	0	3	0	0	1	0	0
	Akp3	0	0	0	0	0	0	2	0	1	0	1	0	0	1	0	2
	Ecel1	6	5	3	2	2	3	4	3	10727	4705	9152	4364	2410	3134	1171	8281
	Prss56	0	0	0	0	0	0	0	0	9	6	7	4	5	3	0	3
	Chrnd	0	0	0	0	0	0	0	2	3	1	0	4	2	6	0	1
	Chrng	0	0	0	0	0	0	0	0	2	1	0	1	2	0	0	1
	Eif4e2	1832	1827	2845	1382	407	905	1669	1715	3627	2293	2818	2471	2122	2483	1771	2005
	Efhd1	1	7	0	4	12	0	6	1	10	2	4	14	8	6	1	4
	Gigyf2	1309	1363	2139	1124	502	369	1438	1255	1942	1349	1580	1595	1172	1635	754	999
	Kcnj13	2	1	2	0	9	21	4	0	2	0	0	1	3	2	0	3
	3110079O15Rik	0	0	0	0	0	0	0	0	1	0	1	0	0	0	0	0
	Ngef	1	2	2	2	123	0	1	3	25	80	48	80	25	26	13	25
	Neu2	0	0	0	0	64	0	0	0	0	1	0	0	0	0	1	0
	Inpp5d	2954	3013	3011	2220	56	1112	2522	3148	210	124	160	260	105	136	120	175
	Atg16l1	983	715	1304	778	318	447	795	989	1577	1149	1863	1257	1245	1480	831	1259
	Scarna6	1	2	1	0	1	3	0	5	4	6	5	3	0	6	2	11
	Sag	62	4	28	28	0	0	17	23	65	14	11	21	21	31	1	19
	Dgkd	6080	3285	7546	5103	326	1649	5111	5762	4520	3096	3175	3498	3380	3883	1789	2780
	Usp40	284	226	572	251	190	89	349	350	1479	883	953	945	777	1070	499	660
	Ugt1a10	0	0	0	0	0	0	0	0	0	0	0	0	0	0	0	0
	Ugt1a9	0	0	0	0	0	3	0	0	0	0	0	0	0	1	0	0
	Ugt1a7c	18	49	10	10	5	6	14	9	2	4	12	11	2	4	8	7
	Ugt1a6b	0	0	0	0	0	0	0	0	0	0	1	0	0	0	0	0
	Ugt1a6a	2	4	0	0	5	0	3	0	0	1	0	3	1	1	1	1
	Ugt1a5	0	0	0	0	0	0	0	0	0	0	0	0	0	0	0	0
	Ugt1a2	0	0	0	0	0	0	0	0	0	0	0	0	0	0	0	0
	Dnajb3	6	0	0	0	2	0	4	1	32	40	69	64	47	69	4	42
	Ugt1a1	0	0	0	0	0	0	0	0	0	0	0	0	0	0	0	1
	Heatr7b1	286	266	270	292	42	133	569	309	851	998	1144	1093	801	738	478	1222
	Hjurp	543	591	610	534	107	209	973	558	1849	1815	2222	1773	1458	1318	850	2038
	6430706D22Rik	0	0	0	0	0	0	0	0	0	0	0	0	0	0	0	0
	A730008H23Rik	0	0	0	0	0	0	0	0	2	0	1	0	0	0	0	0
	Trpm8	0	0	0	0	1	0	0	0	0	0	1	6	0	0	1	0
	Spp2	0	0	0	0	0	0	0	0	1	0	0	0	0	1	1	0
	Glrp1	0	3	3	0	3	0	0	15	0	0	0	0	0	0	0	0
	Gm19589	0	0	0	0	0	0	0	0	0	0	0	0	0	0	0	0
	Arl4c	208	282	75	133	94	184	247	82	2347	1314	1522	1682	1144	1470	996	1078
	2410088K16Rik	0	0	0	0	0	0	0	0	0	0	0	0	0	0	0	0
	1700067G17Rik	0	0	0	0	0	0	0	0	0	0	0	0	0	0	0	0
	Sh3bp4	13	44	28	37	217	35	52	5	1124	577	1022	703	724	907	491	787
	C030007H22Rik	0	0	0	0	0	0	0	0	0	0	0	0	0	0	0	0
	Agap1	55	155	61	45	508	39	75	30	4667	4655	5446	4606	3851	4604	2005	3163
	4933400F21Rik	0	0	0	0	2	0	0	0	0	2	2	2	0	0	1	0
	Gbx2	3	7	6	12	0	0	8	5	3	0	2	1	0	1	1	1
	Asb18	0	0	0	0	0	0	0	0	0	0	0	0	0	0	0	0
	Iqca	0	0	0	0	0	0	0	1	4	2	1	1	3	2	0	1
	Cxcr7	48	72	35	19	93	10	41	37	25	15	24	18	16	15	20	6
	Cops8	1062	1071	1726	962	246	614	1008	1158	2411	1709	2042	1912	1500	1689	1243	1487
	Col6a3	240	511	225	242	297	150	482	79	322	748	182	372	235	93	138	304
	Mlph	7	27	8	16	2632	1	5	3	5	11	13	15	13	38	11	25
	Prlh	0	0	0	0	0	0	0	0	0	0	0	0	0	0	0	0
	Rab17	0	0	5	2	904	0	2	3	0	2	5	0	1	2	3	2
	Lrrfip1	1433	1381	1241	796	932	381	1380	990	106	423	862	401	401	538	54	291
	Rbm44	2	3	19	12	0	199	6	1	0	0	4	3	0	1	0	1
	Ramp1	10	291	17	22	297	272	29	10	8	5	7	7	6	9	2	4
	Ube2f	356	436	554	486	163	357	409	393	442	363	363	429	229	274	222	169
	Scly	330	394	359	295	131	187	395	360	245	226	262	220	100	195	170	172
	Espnl	14	2	1	7	12	4	1	5	19	19	27	16	20	7	5	10
	Klhl30	1	0	3	0	4	0	0	0	7	3	9	11	19	8	9	6
	Fam132b	25	4	11	25	3	17	5	4	33	31	16	35	11	9	10	5
	Ilkap	1493	1445	2376	1462	318	1007	1286	1373	2055	1511	1816	1810	1320	1453	1090	1573
	1700020N18Rik	0	0	0	0	0	0	0	0	0	0	0	0	0	0	0	0
	Hes6	1733	2594	3667	2101	211	1027	1601	1716	1385	931	1376	1009	941	941	649	1132
	Per2	73	126	125	194	58	57	293	49	237	241	227	173	214	313	94	210
	Traf3ip1	251	352	505	229	57	89	322	274	614	416	373	460	361	481	305	385
	Asb1	196	226	305	226	96	174	265	272	1980	1397	1633	1286	1356	1679	956	1067
	Twist2	4	2	3	0	2	0	5	0	5	7	3	4	0	0	4	3
	Hdac4	44	66	107	36	19	16	120	63	225	208	278	165	273	296	57	214
	Ndufa10	1417	1866	2462	1151	486	795	1519	1677	2580	1766	2448	1773	1595	2070	1287	1645
	Olfr1416	0	0	0	0	0	0	0	0	0	0	0	0	0	0	0	0
	Olfr1415	0	0	0	0	0	0	0	0	0	0	0	0	0	0	0	0
	Olfr1414	0	0	0	0	0	0	0	0	0	0	0	0	0	0	0	0
	Olfr1413	0	0	0	0	0	0	0	0	0	0	0	0	0	0	0	0
	Olfr1412	0	0	0	0	0	0	0	0	0	0	0	0	0	0	0	0
	Olfr1411	0	0	0	0	0	0	0	0	0	0	0	0	0	0	0	0
	Olfr1410	0	0	0	0	0	0	0	0	0	0	0	0	0	0	0	0
	Olfr12	0	0	0	0	0	0	0	0	0	1	0	0	0	0	0	0
	Myeov2	757	810	893	626	395	782	607	738	1769	1021	1600	1243	1069	1224	1096	1388
	Otos	1	1	12	4	0	7	1	3	2	1	9	1	1	2	1	1
	Gpc1	33	41	10	569	51	91	71	22	3744	1651	2866	1427	2528	2510	1370	3059
	Mir149	0	0	0	0	0	0	0	0	4	0	0	0	4	3	1	1
	Ankmy1	1	0	2	4	1	8	1	0	6	5	8	3	2	6	11	4
	Dusp28	148	99	179	118	109	55	115	93	308	179	373	225	254	307	188	284
	Rnpepl1	1053	896	1380	919	480	547	901	754	1361	901	1147	916	841	1091	534	1099
	9430060I03Rik	38	45	64	27	15	5	37	37	279	236	188	267	162	200	70	184
	Capn10	294	205	383	194	84	104	290	287	1823	1419	1513	1585	1010	1257	818	1160
	Gpr35	22	89	19	4	2	10	52	16	78	37	65	67	26	44	18	30
	Aqp12	0	0	0	0	0	0	0	0	2	0	0	1	0	1	0	0
	Kif1a	19	11	2	11	6	14	6	8	9489	7729	13398	6994	8137	10547	3683	8209
	Agxt	0	0	0	0	0	0	0	0	0	0	0	0	0	1	0	0
	2310007B03Rik	0	0	0	0	4	0	0	0	0	0	8	2	0	1	0	1
	Sned1	14	32	13	42	33	0	38	7	9	28	26	16	12	10	0	12
	Mterfd2	181	259	473	389	177	100	325	276	529	336	433	381	329	410	299	326
	Pask	306	448	633	201	16	160	489	349	1391	780	854	888	734	708	484	773
	Ppp1r7	954	1218	1245	651	158	378	1003	641	1745	1121	1493	1171	1151	1345	814	992
	Ano7	1	5	6	1	3	5	2	7	6	8	3	5	2	5	1	7
	Hdlbp	2660	3806	4138	2542	6254	1442	3732	2658	4520	2937	4113	3415	2783	3370	1964	2465
	Sept2	2281	2578	4200	2314	768	546	2499	2351	3242	2012	1996	2698	1922	2225	1554	1201
	Farp2	14	19	17	6	128	3	24	14	119	99	118	87	130	157	77	101
	Stk25	1148	1038	2090	1103	1491	571	1092	1239	5700	3924	5061	4242	3821	5075	2647	4302
	Bok	26	96	24	29	44	113	99	18	971	386	1007	522	1515	660	524	955
	Thap4	460	533	506	378	159	327	559	392	754	506	555	596	425	572	388	435
	Atg4b	666	786	899	521	283	458	688	600	2385	1587	2112	1755	1594	1928	1076	1610
	Dtymk	1966	2548	3213	1912	207	1328	1921	2302	3850	1928	2420	1985	1825	1857	1504	1972
	Ing5	814	795	1239	675	176	457	973	813	848	412	435	580	637	530	426	406
	D2hgdh	208	174	189	130	71	98	175	187	360	219	131	167	88	209	103	141
	Gal3st2	0	0	0	0	0	0	0	0	0	0	0	0	0	1	0	0
	Gm9994	0	0	0	0	0	0	0	0	0	0	0	1	0	0	0	0
	Gm6086	0	0	0	0	0	0	0	0	0	0	0	0	0	0	0	0
	Neu4	0	0	0	0	0	0	0	0	0	0	2	0	0	0	0	0
	Pdcd1	1	9	4	3	4	17	4	5	3	5	0	78	0	4	0	3
	4930440C22Rik	0	0	0	0	0	0	0	0	0	0	0	0	0	0	0	0
	Fam174a	240	199	231	149	170	109	199	165	555	220	333	320	326	463	309	325
	St8sia4	681	683	1224	594	18	280	1230	679	289	78	20	145	174	179	108	174
	4930598F16Rik	0	0	0	0	0	0	0	0	0	0	0	0	0	0	0	0
	1700063A18Rik	0	0	0	0	0	0	0	0	0	0	0	0	0	0	0	0
	4930533P14Rik	0	0	0	0	0	0	0	0	0	0	0	0	0	0	0	0
	Slco4c1	0	4	0	0	14	0	0	3	0	0	0	0	0	0	0	0
	Slco6b1	0	0	0	0	0	0	0	0	0	0	0	0	0	0	0	0
	Slco6c1	0	0	0	0	0	0	0	0	0	0	0	0	0	0	0	0
	D1Ertd622e	803	806	868	562	47	266	755	658	480	368	590	382	386	518	334	291
	Ppip5k2	1156	1365	1968	1122	153	299	1574	1342	3124	1616	2102	2111	2214	2347	978	1245
	Gin1	179	236	344	187	67	77	205	254	305	192	186	222	193	218	127	116
	Pam	259	277	139	118	1600	100	246	76	9236	3203	6882	3835	4935	4820	2778	3491
	B230216N24Rik	8	1	1	0	20	1	3	0	543	92	212	164	219	166	138	136
	1810006J02Rik	0	0	0	1	0	1	2	4	0	0	0	1	0	1	0	0
	Slco6d1	0	0	0	0	0	0	0	0	0	0	0	0	0	0	0	0
	Cntnap5b	0	0	0	0	0	0	0	0	0	0	0	0	0	64	0	0
	Gm20268	0	0	0	0	0	0	0	0	0	0	0	0	0	0	0	0
	Cdh20	0	0	0	0	1	7	0	0	3	8	7	5	3	3	38	4
	Rnf152	3	13	5	10	123	0	9	0	119	31	7	28	109	204	98	54
	Pign	266	254	616	274	100	66	319	422	601	225	170	275	250	379	181	192
	2310035C23Rik	585	513	781	460	225	160	615	506	1386	1089	1230	1133	1159	1370	786	722
	Tnfrsf11a	40	82	46	44	180	21	46	19	131	83	122	92	33	48	28	46
	Zcchc2	1083	1096	2016	893	316	332	1176	986	829	822	859	776	433	906	323	611
	LOC626049	0	2	0	0	0	0	0	0	1	0	0	1	0	1	0	1
	Phlpp1	141	242	402	217	226	76	237	150	407	287	312	281	332	474	194	318
	Bcl2	172	58	340	631	77	106	315	199	236	232	304	199	346	343	128	249
	Kdsr	775	543	1255	442	203	129	491	661	826	460	507	484	605	781	316	359
	Vps4b	1738	1375	2916	1262	620	444	1634	1619	1800	1045	1449	1235	1451	1507	813	909
	Serpinb5	3	0	2	0	82	10	0	3	3	0	1	0	0	0	0	0
	Serpinb12	0	0	0	0	0	0	0	0	1	0	0	0	0	1	1	0
	Serpinb13	0	0	0	0	0	0	0	0	0	1	0	0	0	0	0	0
	Serpinb3a	0	0	0	0	4	2	0	0	0	0	0	0	0	0	0	0
	Serpinb3d	0	0	0	0	0	0	0	0	0	0	0	0	0	0	0	0
	Serpinb3b	0	0	0	0	0	0	0	0	0	0	0	0	0	0	0	0
	Serpinb3c	0	0	0	0	0	0	0	0	0	0	0	0	0	0	0	0
	Serpinb11	0	0	0	13	1172	7	0	1	0	0	0	0	0	0	0	0
	Serpinb7	10	3	23	1	0	0	8	13	0	0	1	0	0	1	0	0
	Serpinb2	8	0	0	0	0	0	3	1	0	0	7	0	2	0	0	0
	Serpinb10-ps	0	8	1	3	2	0	5	1	0	0	1	1	0	0	0	0
	Serpinb8	13	16	15	11	31	17	30	10	8	3	21	14	6	13	7	16
	Cdh7	0	0	0	0	0	0	0	0	0	0	0	0	0	0	0	0
	Cdh19	2	2	0	0	13	0	0	0	28	44	110	51	119	121	80	82
	Dsel	38	44	18	64	76	7	24	33	194	214	213	287	131	219	92	23
	Cntnap5a	0	0	0	0	0	0	0	0	0	86	105	21	78	80	4	3
	Tsn	2217	2281	4418	1995	442	887	2250	2516	4596	3335	3788	3972	3234	3866	2433	2367
	Mki67ip	3125	2986	5647	2299	219	1309	2822	3153	2269	1442	2071	1772	1572	1698	1241	1112
	Clasp1	902	921	1774	954	287	357	1065	1052	5875	4308	5344	4863	4124	4907	2127	3816
	2900060B14Rik	2	0	11	0	0	0	1	2	1	1	1	0	0	1	0	1
	Tfcp2l1	2	16	11	50	9521	8	3	58	41	19	33	15	8	8	5	9
	Gli2	3	12	1	0	10	0	9	7	16	25	8	17	2	2	3	8
	Inhbb	43	246	92	45	196	17	55	53	85	85	36	34	8	11	4	19
	Ralb	216	254	238	213	229	260	346	216	867	254	430	242	327	369	293	354
	Tmem185b	476	426	844	456	130	117	430	569	597	269	355	395	289	343	208	224
	Epb4.1l5	21	75	108	153	126	49	124	145	483	380	471	466	227	361	258	236
	Ptpn4	144	218	344	161	19	13	334	175	226	170	134	139	193	197	29	79
	Tmem177	172	198	388	132	34	106	163	186	682	321	411	360	312	353	296	370
	Gm101	0	0	0	0	0	7	0	0	26	0	2	2	4	0	0	9
	Sctr	4	1	2	0	0	1	0	0	1413	54	94	82	282	18	6	300
	Tmem37	22	11	8	5	123	13	12	6	56	16	17	29	20	20	14	27
	Dbi	1163	1226	1702	979	460	1092	974	1184	1435	643	922	687	570	679	845	966
	3110009E18Rik	88	80	116	84	8	41	75	69	40	38	57	53	30	54	22	34
	Steap3	1148	1081	1051	822	59	296	773	735	52	21	47	64	12	24	16	29
	C1ql2	2	0	0	1	0	0	1	0	2	4	17	2	1	8	10	2
	Marco	109	341	103	201	0	114	682	188	5	3	24	7	23	52	5	32
	En1	3	2	0	0	1	0	0	0	1	0	1	1	1	0	0	1
	B230209K01Rik	0	0	0	0	0	0	0	0	0	0	2	0	2	1	1	0
	Insig2	284	243	562	253	713	90	321	312	826	524	727	633	630	865	498	397
	Ccdc93	414	610	832	363	157	113	558	443	911	567	805	663	663	1016	304	512
	Htr5b	0	0	0	0	0	0	0	0	0	0	0	0	0	1	0	0
	Ddx18	726	769	1468	631	55	285	856	744	618	420	433	442	293	343	228	262
	Dpp10	0	1	1	0	0	1	9	0	0	0	0	0	0	18	1	0
	Actr3	4090	2638	5443	3799	404	1499	4204	3410	2764	1634	2162	2164	1696	1944	1276	1164
	Slc35f5	94	67	112	59	848	43	70	43	588	294	436	342	399	476	284	243
	Gpr39	13	6	5	0	3	2	1	1	427	545	1582	587	516	3439	113	1433
	Lypd1	8	3	0	0	4	2	2	2	522	746	1945	818	633	4256	159	1652
	Nckap5	0	7	3	15	76	8	16	4	66	32	29	32	25	62	23	28
	Mgat5	44	191	92	24	22	0	134	65	154	161	224	179	187	224	33	169
	Tmem163	159	6	319	124	360	20	46	118	7	8	25	16	119	445	67	12
	Acmsd	0	2	0	0	0	0	0	0	6	3	3	2	5	0	5	1
	2900009J06Rik	0	1	1	0	2	0	2	0	8	16	21	22	19	4	14	19
	Ccnt2	1266	1049	2282	944	413	253	1147	977	1663	1085	1143	1138	1177	1366	434	1038
	Ysk4	14	5	75	34	0	9	67	56	0	1	1	7	0	3	2	1
	Rab3gap1	672	822	1356	597	484	339	843	739	1072	674	856	856	744	898	529	640
	Zranb3	339	450	642	415	50	96	415	393	609	256	386	349	277	359	184	320
	R3hdm1	1517	1590	3585	2013	380	579	1965	1896	3677	2708	3425	2931	2549	3026	1464	2070
	Mir128-1	0	0	0	0	0	0	0	0	0	0	0	0	0	0	0	0
	Ubxn4	1353	1410	2382	1140	1151	554	1296	1189	2939	1985	2168	2266	1775	2261	1296	1530
	Lct	22	4	10	1	0	10	16	6	21	3	4	8	4	6	1	4
	Mcm6	7005	6922	11043	3133	89	2488	6850	5393	9198	4981	3935	5521	4173	3565	3129	4262
	Dars	2649	2878	4670	2400	490	748	2797	2601	3144	1640	1728	1722	1448	1918	1205	1159
	Cxcr4	2989	4414	3903	1780	19	1036	1664	3545	633	244	388	343	129	230	96	289
	Thsd7b	3	0	3	1	0	1	0	2	564	41	83	128	515	2137	736	316
	Daf2	8	10	52	0	0	0	4	1	0	1	0	0	1	4	0	3
	Cd55	1331	192	999	519	59	158	1326	374	70	36	55	25	24	49	15	25
	Zp3r	0	0	0	0	0	0	0	0	0	0	0	0	0	0	0	0
	C4bp	34	2	5	58	0	0	1	5	0	0	0	0	0	1	0	1
	C4bp-ps1	0	0	0	0	6	0	0	0	5	1	0	0	0	1	4	0
	Pfkfb2	223	313	640	309	785	54	272	414	905	468	534	566	782	822	339	467
	Yod1	113	189	330	101	34	26	189	257	202	121	98	144	182	157	25	67
	AA986860	38	4	12	15	90	10	3	16	17	20	39	17	18	22	12	14
	Fcamr	0	0	0	11	20	3	2	1	0	0	0	0	1	3	0	0
	Pigr	2	8	8	40	6386	8	2	11	1	3	4	2	1	3	4	3
	Faim3	2	2	16	538	2	28	310	22	0	0	0	1	0	9	0	0
	Il24	0	0	0	0	0	0	0	0	0	0	0	0	0	0	0	0
	Il20	0	0	0	0	0	0	0	0	0	0	0	0	0	0	0	0
	Il19	0	0	0	0	0	0	0	0	2	0	0	0	0	5	1	2
	Il10	1	5	0	0	1	0	4	1	0	5	1	23	0	2	0	2
	Mapkapk2	998	1372	865	806	552	682	1348	588	1302	725	968	812	939	1030	468	843
	Dyrk3	465	485	358	171	23	59	362	153	477	327	370	365	251	312	185	188
	Eif2d	565	555	851	486	345	244	639	562	1404	616	824	774	703	850	550	571
	Rassf5	1685	1168	3096	1349	84	507	1548	1814	94	127	192	199	78	124	32	74
	Ikbke	154	89	96	104	63	361	183	54	54	40	51	80	21	46	16	44
	Srgap2	776	870	1327	493	150	280	727	749	1983	1283	1678	1236	1313	1583	606	1420
	Fam72a	340	265	566	264	5	124	305	285	185	113	138	134	112	120	102	129
	Avpr1b	0	0	0	0	0	0	0	3	1	0	1	0	0	0	0	0
	Ctse	225	223	203	113	0	9	209	72	0	1	39	20	7	25	24	20
	5430435G22Rik	62	109	96	31	59	30	94	38	67	46	55	91	16	31	34	38
	Slc26a9	0	0	0	0	0	0	0	0	0	0	0	2	0	0	0	0
	Pm20d1	1	1	0	0	25	0	0	0	1	0	1	2	2	0	0	1
	Slc41a1	367	404	759	315	910	113	418	374	420	475	485	445	308	411	193	331
	Rab7l1	285	165	248	270	69	127	253	257	29	20	31	34	12	20	17	13
	Nucks1	11685	8709	17603	7117	666	2173	10712	10046	10478	6854	8390	8255	8152	7468	5275	4762
	Slc45a3	28	466	25	27	351	21	29	101	31	54	58	53	16	29	18	25
	Elk4	441	774	722	182	73	50	723	850	159	92	106	104	128	126	15	74
	Mfsd4	321	484	529	203	3279	43	304	498	97	47	72	61	94	79	20	47
	Cdk18	139	25	26	19	346	90	64	12	41	25	42	18	33	44	22	34
	Lemd1	0	0	0	0	0	0	0	0	4	2	6	1	6	5	5	4
	Mir135b	0	0	0	0	0	0	0	0	0	0	0	0	0	0	0	0
	Klhdc8a	5	0	1	3	414	17	1	3	14	10	45	18	43	54	25	10
	Nuak2	731	486	621	416	48	148	447	365	31	30	44	57	22	29	25	32
	Tmcc2	57	139	194	145	87	14	102	82	2135	1425	2150	1636	1665	1974	1021	1589
	Dstyk	60	208	142	112	423	47	107	48	470	428	477	443	463	778	202	350
	Rbbp5	999	1207	2237	959	284	341	1112	1231	1741	1129	1214	1278	1067	1253	790	974
	Tmem81	209	168	409	252	63	130	159	285	107	54	53	61	42	51	70	54
	Cntn2	3	1	3	0	1	0	0	2	468	114	141	326	539	30	29	53
	Nfasc	11	27	14	26	9	25	45	13	7674	7022	8600	6801	4088	3611	321	3573
	Gm10538	0	0	0	0	0	0	0	0	1	4	2	1	1	1	0	5
	Lrrn2	3	0	1	0	13	0	0	3	361	409	599	298	273	223	148	290
	Mdm4	1180	947	1506	793	218	189	1555	794	1314	967	895	981	982	1140	193	562
	Pik3c2b	1755	801	1240	1570	540	65	1567	1150	1509	804	1152	840	1202	1195	379	919
	Ppp1r15b	4759	4525	7422	3305	1146	964	4011	5050	3253	1857	2131	2228	2080	1991	1184	1298
	Plekha6	52	16	6	21	325	6	17	10	5528	2896	4886	2447	4989	1687	1072	3890
	Gm19461	0	0	0	0	0	0	1	0	13	9	12	11	15	5	0	26
	Golt1a	0	0	0	0	1417	0	0	0	2	0	2	2	4	2	4	0
	Kiss1	0	0	0	1	303	0	0	0	2	0	0	2	1	1	1	1
	Ren2	0	0	0	0	0	0	0	0	0	0	0	0	0	0	0	0
	Ren1	0	0	0	0	0	0	0	0	0	0	0	0	0	0	0	0
	Etnk2	3	0	3	2	18	0	0	5	83	24	33	15	27	24	14	27
	Sox13	466	92	26	41	491	30	33	20	74	38	78	53	51	62	65	76
	Snrpe	1589	1562	2529	1119	134	1431	1348	1552	2201	991	1263	1228	1124	1088	880	904
	Zc3h11a	2664	2606	5792	2367	973	749	2650	3071	3847	2609	2872	2829	2656	3158	1518	2017
	Zbed6	307	617	783	208	137	21	717	422	427	442	333	317	348	440	52	196
	Lax1	320	241	780	294	21	333	792	662	1	5	6	4	5	21	3	3
	Atp2b4	76	169	101	61	56	41	100	60	139	221	193	230	119	70	40	87
	Optc	2	1	0	6	0	0	1	0	0	0	2	2	2	3	0	5
	Prelp	88	266	143	74	293	16	201	59	55	22	50	134	59	44	42	80
	Fmod	32	108	48	89	228	32	104	13	14	8	17	23	29	5	21	39
	Btg2	3282	1691	4553	2086	513	999	1848	2251	564	201	238	389	242	165	243	128
	Chit1	0	1	0	0	0	0	0	2	1	0	1	0	1	1	0	0
	Chi3l1	8	46	2	3	3	0	29	9	10	0	24	1	7	7	11	9
	Mybph	3	1	0	2	28	0	0	3	7	0	0	1	1	0	0	0
	Adora1	18	17	4	2	144	8	2	2	11	7	8	26	12	2	2	4
	Myog	0	0	0	0	0	0	0	0	14	0	0	0	0	0	0	0
	Ppfia4	36	35	27	63	47	40	333	19	286	233	421	337	244	597	235	175
	Tmem183a	1499	1090	1875	864	1097	600	1249	967	2443	1686	2187	1990	1620	1760	1208	1195
	4933406M09Rik	0	1	0	0	0	0	0	0	0	0	0	0	0	0	0	0
	Cyb5r1	569	610	787	364	136	303	496	574	497	348	492	447	316	457	294	275
	Adipor1	1755	1422	2389	832	988	632	1523	1351	3258	1731	2414	1894	2026	2232	1397	1842
	Klhl12	631	585	946	283	253	248	589	512	1194	650	748	678	695	868	615	596
	Rabif	731	596	1184	683	189	199	561	794	1273	602	885	657	631	851	441	579
	4931440L10Rik	0	0	0	0	0	0	0	0	0	0	1	0	1	0	1	0
	Kdm5b	92	50	45	61	373	107	161	138	2303	1797	2365	2299	2029	2580	974	1341
	Syt2	0	1	0	0	0	0	0	3	108	95	190	66	85	53	15	112
	Ppp1r12b	32	62	64	28	27	12	54	43	164	226	173	205	183	250	42	141
	Ube2t	502	437	882	381	14	207	415	422	936	567	541	568	466	431	508	515
	Lgr6	10	2	2	30	3	0	0	30	7	8	3	7	6	3	2	2
	Ptprv	168	60	133	101	2	62	113	121	11	6	12	9	3	5	1	7
	Ptpn7	1374	1524	1690	1150	6	899	1206	1077	6	0	7	13	2	9	1	5
	Arl8a	530	507	916	430	380	214	492	466	2649	1918	3416	1877	2833	3383	1514	2795
	Gpr37l1	1	0	0	3	238	0	0	0	103	91	229	72	149	172	196	191
	Elf3	1	13	3	18	582	5	2	2	3	15	2	5	1	0	0	0
	Rnpep	957	1141	707	1035	585	542	1213	771	1186	776	852	863	880	967	672	805
	Timm17a	666	709	1051	500	290	315	603	720	1170	828	958	981	712	818	776	616
	Lmod1	9	20	5	7	232	1	7	13	27	25	6	21	5	5	1	12
	Shisa4	13	8	2	11	242	9	16	6	514	119	155	90	155	222	130	282
	Ipo9	1597	1987	3310	1286	285	688	2006	1648	7530	3999	4936	4947	4836	4768	2928	4057
	Nav1	58	142	106	68	75	23	201	58	6058	4615	3749	4004	3508	3848	1101	2841
	Csrp1	1019	1586	1386	724	1815	633	1397	974	1907	572	940	750	603	526	790	841
	Phlda3	106	46	46	36	147	67	78	15	336	192	385	236	349	305	284	266
	Tnni1	0	0	0	0	2	0	0	5	80	75	59	158	10	11	28	3
	Lad1	0	6	4	1	594	18	18	9	4	2	0	1	1	2	0	0
	Tnnt2	92	2	0	0	101	21	1	90	35	21	20	16	6	85	1	3
	Pkp1	1	0	0	2	975	25	2	0	1	0	3	1	1	1	0	2
	Igfn1	0	1	0	3	2	0	0	0	1	0	0	0	43	0	0	0
	Tmem9	150	196	265	363	263	80	148	225	2174	1162	1612	1473	1010	1207	843	1213
	Cacna1s	0	2	1	14	0	2	14	6	34	1	0	3	37	1	0	0
	6530439I21	0	0	0	0	0	0	2	0	0	0	0	0	0	0	0	0
	Kif21b	1301	1359	2693	1118	187	787	2512	1289	38	64	58	149	21	64	34	30
	5730559C18Rik	0	2	1	41	33	8	5	2	11	12	23	4	6	20	12	12
	Gpr25	2	3	0	138	3	12	6	0	2	0	3	0	0	2	0	3
	Camsap2	566	666	870	474	199	217	663	475	2977	2552	2955	2632	2594	3231	1118	1576
	9230116N13Rik	31	36	48	26	3	12	40	33	44	19	34	28	23	49	23	14
	Ddx59	172	177	294	165	59	53	176	181	362	215	328	272	155	234	135	169
	Kif14	636	537	1031	573	5	137	743	585	849	788	912	732	540	721	363	731
	Zfp281	625	756	1478	548	125	121	647	881	1063	641	745	654	731	911	485	390
	Gm19705	1	5	1	0	11	5	6	1	2	17	8	6	9	4	11	7
	Gm16880	0	0	0	0	0	0	2	0	0	0	1	0	0	0	0	0
	Nr5a2	1	10	11	6	0	0	13	6	1	0	0	1	0	0	0	0
	Mir181a-1	0	0	0	1	0	0	0	0	0	0	0	0	0	0	0	0
	Mir181b-1	0	0	1	2	0	0	0	1	0	0	0	0	0	0	0	0
	Ptprc	3208	2514	5025	4021	141	1381	5232	2936	238	224	174	971	86	181	121	123
	Atp6v1g3	0	0	0	0	64	0	0	0	0	0	0	1	0	0	0	0
	Nek7	800	583	1369	603	221	78	992	828	370	261	300	378	272	340	217	141
	Gm5833	0	0	0	0	0	0	0	0	0	0	0	0	0	0	0	0
	Lhx9	1	0	2	0	0	0	0	0	7	0	0	1	1	1	0	0
	2310009B15Rik	26	50	115	43	17	52	54	40	115	42	78	53	50	80	50	32
	Dennd1b	558	495	1209	460	199	140	732	569	627	361	423	480	404	455	206	173
	Crb1	0	0	0	0	0	0	0	0	32	123	27	93	6	11	8	3
	4933436E23Rik	0	0	0	0	0	0	0	0	1	0	0	0	0	0	0	0
	Zbtb41	371	421	700	400	127	71	490	370	1401	1060	1159	1179	1071	1101	637	519
	Aspm	1212	1197	3427	1266	9	349	1637	1342	2953	2261	1926	1967	1686	2319	1012	2043
	F13b	0	0	0	2	0	0	0	0	0	0	2	1	1	3	0	1
	Cfhr1	0	0	0	0	0	0	0	0	0	0	0	0	1	0	0	0
	Gm4788	0	2	1	0	0	0	0	0	0	0	0	0	0	0	0	1
	Cfhr2	0	0	0	0	0	0	0	0	0	0	0	1	0	0	0	0
	Cfh	127	157	53	53	132	18	103	66	214	115	176	268	173	170	132	133
	Kcnt2	2	2	0	0	8	0	2	0	4	6	2	18	1	8	8	0
	4930590L20Rik	0	0	0	0	0	0	0	0	0	0	0	0	0	0	0	0
	Cdc73	644	710	1430	667	141	110	757	708	571	517	450	521	346	408	217	275
	B3galt2	13	11	0	5	0	0	9	0	109	45	107	41	30	40	56	23
	Glrx2	476	417	717	442	206	149	374	618	782	552	679	583	460	737	406	351
	Trove2	106	50	155	82	171	30	81	72	1349	724	710	1006	1008	1257	860	432
	Uchl5	1993	2234	3323	1506	294	697	1714	1727	993	600	777	741	556	763	589	344
	Rgs2	161	141	455	298	71	277	286	282	412	254	333	418	349	257	320	181
	Rgs13	0	1	0	0	0	0	4	1	0	0	0	0	0	1	1	0
	Rgs1	47	97	41	26	5	25	66	32	87	34	55	80	45	33	14	27
	Rgs18	11	15	7	1	4	18	35	32	1	0	0	1	0	1	2	0
	Fam5c	0	1	1	0	0	0	0	1	1	1	5	0	2	0	3	0
	Pla2g4a	36	50	59	28	11	23	100	74	42	17	32	60	18	21	16	20
	7530420F21Rik	0	0	0	0	0	2	0	0	0	0	0	0	0	0	0	0
	Ptgs2	6	21	10	0	0	11	3	1	1	0	13	2	2	2	0	1
	Pdc	2	0	1	0	0	0	1	0	0	0	0	0	0	0	0	0
	2310030A07Rik	2	0	0	0	0	0	0	0	0	0	0	2	0	0	0	0
	BC003331	587	790	497	471	846	130	453	428	839	563	711	727	631	765	414	399
	Tpr	6264	5837	5341	3648	605	1501	6597	4456	5844	4510	4562	5243	4028	4947	2015	3500
	Prg4	138	61	96	89	28	60	74	84	102	61	103	68	75	75	56	41
	Hmcn1	2	5	5	5	9	0	18	4	7	9	19	9	8	12	7	4
	C730036E19Rik	0	1	2	2	1	5	0	0	1	0	0	0	0	0	0	0
	Ivns1abp	11927	22296	15257	12848	8469	3496	11389	11128	13424	7767	8853	8464	9188	9099	5289	5937
	1200016B10Rik	271	295	354	272	130	126	293	234	309	236	226	224	141	229	125	131
	1190005F20Rik	577	576	522	563	208	171	531	574	759	627	639	702	335	684	393	394
	Rnf2	763	798	853	908	182	140	865	821	1714	1018	1284	1287	1333	1334	1106	654
	Fam129a	84	92	35	67	163	9	117	25	59	70	78	126	118	61	87	84
	Edem3	1372	1598	1077	1699	1096	139	1129	711	1220	782	891	809	621	930	443	384
	1700025G04Rik	63	78	45	398	147	68	109	36	1895	945	947	907	933	856	898	722
	Tsen15	239	203	278	199	20	166	200	242	499	274	328	322	195	293	231	208
	Glt25d2	4	8	0	4	30	0	3	4	23	22	62	47	20	34	60	19
	Rgl1	558	606	224	232	36	279	535	137	411	247	368	382	238	282	161	224
	Apobec4	0	0	0	0	0	0	0	0	0	0	0	0	0	0	0	0
	Arpc5	3806	3052	2738	2335	786	1750	3299	2531	3228	1875	2679	2415	2194	2758	1487	1591
	Ncf2	515	447	439	344	24	297	532	311	77	48	59	107	42	36	34	58
	Smg7	2048	2470	2991	1461	356	759	2324	2048	3901	2621	3001	3065	2343	2677	1290	1762
	Nmnat2	2	1	0	0	1	0	2	2	1180	635	1148	646	898	1176	681	619
	Lamc2	7	2	2	10	366	65	23	1	7	5	23	7	27	50	4	3
	Lamc1	510	802	334	506	295	151	728	483	1543	1062	1711	1209	1308	1346	771	1168
	E330020D12Rik	354	448	427	449	2	154	352	363	305	82	74	60	13	172	41	17
	1700012A16Rik	92	56	19	24	7	18	47	18	27	18	25	17	38	32	11	22
	Dhx9	5896	7232	7682	4683	591	1722	8350	5999	8357	6411	7088	7788	6392	6159	3607	4118
	Npl	105	116	79	46	6	24	66	39	180	87	117	119	44	78	50	82
	Rgs8	0	6	4	0	0	21	9	0	52	26	17	36	37	59	70	22
	C230024C17	0	1	0	0	0	0	0	0	1	1	1	0	0	1	1	0
	Rgs16	60	192	44	22	1	289	57	37	27	62	58	85	20	28	39	35
	Rnasel	295	267	88	91	86	47	238	184	794	577	416	530	706	691	222	522
	Rgsl1	2	1	2	0	11	1	0	0	5	4	7	3	1	1	3	3
	5830403L16Rik	0	0	0	0	0	0	0	0	0	1	1	0	0	0	0	0
	Gm5531	1	0	0	0	0	0	0	0	0	0	0	0	0	0	0	0
	Teddm1	2	0	0	0	0	0	0	0	0	0	0	0	0	0	0	0
	Glul	2454	4634	2009	1431	2257	1050	1885	1873	2590	1583	1927	2174	2271	2186	1366	1815
	Zfp648	0	0	0	0	0	0	0	0	0	0	0	0	0	0	0	0
	4930452N14Rik	0	0	0	0	0	0	0	0	0	0	0	0	0	0	0	0
	Cacna1e	19	22	366	52	2	173	244	72	1966	211	352	502	1149	1803	207	858
	Ier5	1294	959	651	681	136	504	1355	1040	443	585	370	679	381	369	340	307
	Mr1	97	83	62	66	78	84	97	109	34	22	38	33	30	28	20	18
	Stx6	426	361	379	244	386	409	452	344	1315	831	1092	959	839	1004	569	776
	Xpr1	596	558	764	549	763	243	742	551	1854	1313	1603	1695	1258	1703	1004	994
	Acbd6	726	766	670	572	221	361	752	712	1699	1079	1475	1180	1136	1158	868	1182
	Lhx4	0	0	0	0	0	0	0	0	3	3	3	0	15	4	11	2
	Qsox1	280	245	105	116	1496	171	148	182	384	252	445	265	422	475	246	424
	Cep350	896	968	862	840	196	186	1047	556	1570	971	1155	1134	1046	1531	470	722
	Tor1aip1	1006	878	988	891	446	359	1177	807	991	585	692	730	701	682	474	403
	Tor1aip2	1721	1574	1987	1454	786	492	1723	1502	3391	1845	2589	2503	2367	2355	1728	1440
	Fam163a	3	2	1	1	5	3	0	4	5254	2400	2494	3213	5004	4041	2022	3232
	Tdrd5	0	2	2	0	73	145	0	0	38	6	8	9	26	15	3	16
	Nphs2	1	1	0	0	1	10	0	0	4	2	0	0	5	9	0	0
	Soat1	232	310	264	216	624	166	464	177	268	154	188	259	160	233	149	108
	Abl2	1537	1925	1728	931	212	604	2098	2035	3061	2018	2400	2183	2071	2567	1143	1434
	Tor3a	1690	792	758	520	179	428	970	817	65	78	79	127	66	97	24	65
	Fam20b	1409	1341	1682	1009	615	620	1377	1251	1933	1450	1859	1679	1358	1711	893	1210
	Ralgps2	2439	1435	2787	3337	71	342	2944	3225	1923	1261	1777	1219	1374	1744	986	989
	Angptl1	18	3	3	9	0	0	7	4	17	0	0	5	2	0	0	0
	1700057K13Rik	0	0	0	0	0	0	1	0	2	1	2	0	10	1	0	1
	Rasal2	109	62	80	117	62	17	102	61	683	496	587	447	577	632	263	316
	2810025M15Rik	365	38	143	262	29	327	162	138	984	540	701	591	572	625	544	603
	BC026585	70	30	36	60	75	63	45	10	28	21	34	43	15	27	15	20
	Sec16b	33	14	15	20	141	7	31	24	25	12	23	20	14	30	11	6
	Fam5b	1	0	0	5	1	1	1	0	507	556	820	647	3141	2142	2265	690
	Astn1	8	3	4	7	2	3	16	5	3266	1977	2611	2270	3539	3956	2186	2012
	Mir488	0	0	0	0	0	0	0	0	0	0	0	0	0	0	0	0
	Pappa2	0	0	1	0	0	1	6	1	0	1	2	2	3	0	0	0
	Rfwd2	428	254	418	335	138	125	314	312	692	444	492	509	535	530	333	315
	Scarna3a	0	0	2	2	0	0	2	0	0	0	1	1	0	0	0	0
	Mir1843b	0	0	0	0	0	0	0	0	0	0	0	0	0	0	0	0
	Tnr	0	0	0	0	0	5	0	8	13	118	119	22	9	50	1	36
	4930523C07Rik	889	659	954	818	65	180	584	923	14	9	16	16	12	17	9	4
	4930562F07Rik	267	187	241	230	18	30	184	253	6	1	4	4	3	4	3	0
	Tnn	10	3	1	15	0	7	25	2	2	0	0	0	1	1	0	2
	Mrps14	1068	1129	1067	967	334	494	945	1077	861	496	646	575	448	577	557	408
	Cacybp	4038	3518	4237	2804	245	1071	3279	3197	2916	2072	2658	2557	2058	2201	1644	1141
	Rabgap1l	1200	767	773	744	491	291	872	604	648	440	674	455	725	1051	408	399
	Gpr52	0	0	1	9	4	0	0	1	1	4	2	86	0	1	2	0
	Rc3h1	1449	1407	2064	1057	288	374	1527	1068	1345	1090	1359	1212	1318	1565	753	693
	Serpinc1	3	6	1	7	2	0	2	0	2	3	2	6	5	5	2	3
	Zbtb37	26	59	33	18	22	2	79	60	69	29	38	38	60	59	23	32
	Gas5	13041	12609	7611	7253	1174	4834	9966	5529	6785	4005	4788	3644	4200	4057	2320	3028
	Mir5117	0	0	0	0	0	0	0	0	0	0	0	0	0	0	0	0
	Snord47	150	157	115	130	20	70	110	96	85	43	59	59	61	41	31	33
	Dars2	820	797	576	521	74	290	756	695	887	598	721	813	461	578	455	469
	Cenpl	420	348	392	295	13	111	486	343	534	312	367	345	357	353	254	327
	Klhl20	521	412	616	475	107	127	680	509	1401	893	1086	971	918	1109	536	743
	Ankrd45	2	0	0	0	0	0	0	1	761	625	574	768	386	744	250	351
	4930469G21Rik	1	0	0	0	0	0	0	0	16	10	9	11	5	9	0	5
	Prdx6	2530	2333	2359	1609	1008	1400	2085	2266	5680	3508	4407	4424	3114	3433	2499	2613
	Tnfsf4	0	2	0	2	0	0	4	0	0	0	1	0	1	0	0	0
	Tnfsf18	5	8	4	31	0	0	1	12	3	3	3	0	0	0	1	0
	Fasl	0	4	0	0	1	4	3	0	5	6	15	9	10	16	3	9
	AI848100	435	320	470	434	656	128	408	370	1510	873	866	965	1037	1173	655	603
	4930558K02Rik	0	0	0	0	0	0	0	0	0	0	0	0	0	0	0	0
	Pigc	272	183	198	255	237	134	188	276	611	272	389	343	315	466	301	292
	Dnm3	6	2	4	5	6	0	11	0	141	156	299	166	145	354	73	104
	2810442N19Rik	0	0	0	0	5	0	0	0	1	0	0	0	0	0	0	0
	Dnm3os	6	11	9	6	13	0	1	4	15	8	13	7	8	7	9	6
	Mir199a-2	0	0	0	0	0	0	0	0	0	0	0	0	0	0	0	0
	Mir214	0	0	0	0	0	0	0	0	0	0	0	0	0	0	0	0
	Mettl13	872	796	1077	688	117	588	832	1100	1220	759	811	913	739	761	385	542
	Vamp4	298	430	422	344	141	111	420	363	980	569	895	670	688	1014	458	475
	Myoc	0	3	0	0	2	0	0	0	9	4	3	5	2	4	8	3
	7420461P10Rik	0	0	0	0	0	0	0	0	1	1	0	1	0	3	0	0
	Prrc2c	3871	4434	5141	3667	508	878	5280	4633	5941	4364	4796	4463	4381	5090	1724	3259
	Fmo4	0	2	0	0	1	0	1	0	2	0	1	3	2	1	0	0
	Fmo1	54	66	13	16	135	66	27	23	64	16	37	112	52	70	49	38
	Fmo2	18	36	19	5	221	5	5	16	15	8	12	35	95	57	25	23
	Fmo6	0	0	0	0	0	0	0	0	0	0	0	1	0	1	0	0
	Fmo3	0	0	0	0	18	0	0	0	0	0	0	0	1	2	0	2
	4921528O07Rik	0	0	0	0	0	0	0	0	0	0	0	0	0	0	0	0
	Prrx1	77	87	72	78	45	49	160	58	64	28	44	85	61	22	78	35
	Gorab	102	87	173	93	80	41	119	121	497	229	277	333	309	311	236	205
	Mettl11b	0	0	0	0	0	0	0	0	0	0	0	0	0	0	0	0
	Kifap3	135	55	246	39	99	88	64	206	2377	1269	1793	1431	1644	2240	1131	1273
	Scyl3	1010	798	1008	771	291	328	826	884	1072	550	656	655	734	824	383	458
	BC055324	700	843	938	595	30	317	728	682	845	539	419	677	439	518	367	367
	2810422O20Rik	220	170	251	126	23	57	145	183	117	51	65	78	60	79	53	46
	Sele	10	88	7	14	0	8	16	5	1	0	0	1	1	0	0	0
	Sell	2306	1411	2987	522	15	820	1678	1890	5	3	7	7	2	13	1	9
	Selp	42	235	65	46	4	5	42	29	14	4	22	10	3	10	2	12
	Gm16548	11	64	17	10	0	0	7	4	3	4	10	0	0	2	0	3
	F5	2	9	1	10	15	0	10	12	0	0	2	1	0	2	0	0
	Slc19a2	307	284	266	244	99	103	298	197	240	216	234	198	266	238	117	156
	4930455F23Rik	120	140	202	170	147	60	140	173	568	329	432	400	246	436	217	269
	Blzf1	285	322	379	233	181	46	261	267	757	538	644	553	547	640	336	378
	Nme7	307	293	399	252	306	195	314	288	629	428	561	480	388	544	437	330
	Atp1b1	559	108	1057	268	6585	159	184	693	1074	1959	4524	1818	1722	3286	1119	1559
	Dpt	150	132	102	80	83	58	201	87	265	32	54	144	87	77	81	124
	LOC433374	0	0	0	0	2	0	0	0	0	1	1	0	0	2	0	0
	Xcl1	0	1	4	0	8	0	5	2	0	1	0	0	0	0	0	0
	4930568G15Rik	0	0	0	0	0	0	0	0	4	4	4	0	1	7	0	2
	Tbx19	9	30	12	0	0	12	10	106	0	0	0	0	0	0	0	1
	Sft2d2	944	843	1053	810	1305	311	937	1099	377	215	228	209	207	382	134	161
	Tiprl	973	852	1122	876	270	345	775	1149	1911	1185	1517	1406	1133	1491	929	1060
	Gpr161	12	0	10	6	1	0	5	8	142	70	61	60	136	151	17	115
	Dcaf6	255	218	470	291	373	90	168	386	714	440	616	490	488	759	295	392
	Brp44	393	334	349	284	532	155	266	349	804	477	682	582	569	692	528	508
	Adcy10	0	0	0	0	0	0	0	1	5	4	4	4	11	9	1	6
	Mpzl1	84	70	102	37	496	198	170	108	2298	1229	1596	1219	1396	1599	1051	1516
	Rcsd1	6193	4356	5387	3854	58	2644	4079	6380	73	58	67	90	63	82	35	76
	Creg1	1884	1441	1064	899	882	212	892	597	406	340	483	448	287	391	255	337
	Cd247	277	327	516	311	48	358	477	456	507	426	407	433	438	480	215	283
	Pou2f1	900	1046	1568	1030	190	290	1364	1434	1558	1150	1255	1055	1231	1465	737	963
	Dusp27	0	0	0	0	1	0	1	0	25	1	2	2	1	1	0	0
	Gpa33	0	0	0	0	7	0	0	0	5	0	6	3	3	2	2	1
	Mael	0	0	0	0	0	0	0	0	0	0	0	0	0	0	0	0
	Ildr2	16	41	20	15	1	4	34	6	39	51	127	161	32	58	36	27
	Tada1	651	693	768	695	139	270	704	632	1847	1048	1266	1480	1033	1232	1088	937
	Pogk	130	61	396	438	309	73	127	214	2695	2241	2090	2506	1766	2192	940	1344
	Gm4846	0	0	0	0	0	0	0	0	0	0	0	0	0	0	0	0
	Gm4847	0	0	0	0	0	0	0	0	0	0	0	0	0	0	0	0
	Fmo9	0	0	0	0	0	0	0	0	0	0	0	0	1	0	0	0
	Gm16701	1	3	0	0	0	0	0	0	2	8	6	4	3	3	0	3
	Fam78b	4	15	17	18	9	0	21	13	179	276	310	181	137	111	126	262
	Uck2	1685	2067	2011	1114	161	670	1883	1815	1390	1052	1197	1095	1034	937	377	855
	Tmco1	966	920	776	862	500	374	927	843	1626	943	1302	1140	916	1098	877	745
	Aldh9a1	1439	2217	1721	1039	600	686	1854	1459	1578	905	1217	873	1021	965	593	971
	Mgst3	50	38	37	60	109	30	46	67	580	238	240	199	333	333	247	373
	Lrrc52	0	2	0	0	0	0	0	0	0	0	0	1	0	0	0	0
	Rxrg	2	8	0	11	8	0	8	0	13	9	38	11	21	15	29	33
	Lmx1a	0	2	0	3	0	0	0	0	1	1	1	2	0	1	2	2
	Pbx1	27	67	27	34	626	20	82	37	2684	1456	1354	2043	1495	1794	1118	779
	Nuf2	985	922	1226	1742	14	307	1088	1187	2454	1384	1655	1438	1333	1215	1100	1172
	Rgs5	76	331	198	132	31	38	205	114	513	305	200	252	54	117	36	91
	Rgs4	34	56	34	28	12	14	20	19	7437	3086	4656	3708	2735	3020	1988	514
	1700084C01Rik	0	0	0	3	0	0	1	0	16	5	14	9	4	5	4	3
	Hsd17b7	115	78	159	262	28	17	161	241	1237	569	859	656	676	603	465	431
	3110045C21Rik	17	5	15	16	5	5	21	27	54	10	13	14	9	10	15	12
	Ddr2	79	183	91	111	61	61	202	61	62	55	48	81	38	54	35	44
	Uap1	489	459	544	492	1096	234	492	530	1611	900	1150	888	838	959	590	808
	Uhmk1	120	220	181	89	10	9	280	172	108	156	165	165	111	177	13	70
	Sh2d1b2	0	0	0	0	0	0	0	0	0	0	0	2	0	0	0	0
	Sh2d1b1	20	9	5	79	0	0	6	6	18	18	9	66	8	1	10	5
	Gm7694	24	52	13	39	124	9	26	27	82	120	100	121	40	34	25	95
	1700015E13Rik	1	0	0	0	0	0	0	0	2	2	4	4	0	4	0	4
	Nos1ap	1	2	0	4	15	2	4	4	39	56	68	41	36	53	8	47
	Olfml2b	106	58	40	117	53	38	49	194	166	95	136	176	110	99	77	134
	Atf6	1088	1099	1087	1088	700	173	1088	946	1153	911	1103	1106	835	959	427	637
	Dusp12	368	320	234	276	138	180	345	258	442	338	413	461	289	302	239	287
	Fcrlb	13	16	6	5	0	0	17	4	3	1	1	8	1	1	5	8
	Fcrla	2377	1009	4108	3437	9	663	1933	4415	4	0	2	6	1	13	1	0
	Fcgr2b	3206	1043	607	1364	85	237	1511	594	166	33	104	127	126	129	91	127
	Fcgr4	94	72	74	6	21	2	51	17	84	250	49	2004	30	22	10	16
	Fcgr3	232	314	288	75	122	100	159	72	331	140	203	156	131	188	106	179
	1700009P17Rik	25	14	25	21	16	20	33	45	22	8	8	11	3	5	3	4
	Sdhc	1387	1725	1166	953	1019	735	1356	1241	3165	1787	2203	2090	1679	2166	1698	1856
	Mpz	12	3	0	0	50	0	2	0	2	2	3	5	9	12	13	6
	Pcp4l1	6	1	10	4	726	5	5	6	3	0	3	8	20	24	0	7
	Nr1i3	46	26	30	13	17	6	27	18	39	33	22	30	28	53	23	33
	Tomm40l	730	722	680	577	324	505	669	783	1009	648	756	752	562	806	605	733
	Apoa2	11	12	11	12	6	22	9	38	19	4	19	0	0	18	10	13
	Fcer1g	370	677	386	184	129	243	419	158	503	340	321	1070	174	230	203	288
	Ndufs2	3189	3147	3071	2159	1245	1713	2746	3107	5016	3124	3918	3746	3163	4270	2470	3092
	Adamts4	17	97	17	6	0	1	19	12	37	16	17	10	24	26	15	15
	B4galt3	437	349	411	337	270	219	346	390	1485	981	1109	1089	861	1029	692	1001
	Ppox	353	235	680	469	268	221	395	614	964	440	477	386	450	538	375	538
	Usp21	478	543	566	391	164	290	435	516	1368	837	1029	918	761	945	641	900
	Ufc1	884	811	753	641	1014	744	753	881	1687	919	1467	1013	952	1145	886	948
	Dedd	544	448	679	596	380	308	553	615	1228	773	976	763	660	870	658	826
	Nit1	296	216	224	198	348	109	280	223	989	509	646	632	457	644	441	449
	Pfdn2	1385	1486	1550	1077	211	574	1177	1305	2471	1633	2136	1892	1424	1781	1276	1578
	Klhdc9	136	152	191	135	36	127	76	142	477	200	271	191	272	311	192	214
	Pvrl4	8	15	8	7	300	11	22	2	20	29	28	51	16	18	5	19
	Arhgap30	3613	2900	4273	2865	69	1162	4074	3651	153	121	100	397	51	96	69	171
	Usf1	879	892	1126	621	334	696	758	993	1624	1065	1355	1375	1036	1303	798	1306
	Tstd1	41	48	71	33	25	28	26	62	31	23	33	31	13	32	27	28
	F11r	58	119	82	94	1161	122	149	57	90	56	81	82	21	28	33	39
	Alyref2	278	208	294	206	51	125	139	443	60	74	101	95	91	137	56	110
	Itln1	5	1	3	0	0	8	0	5	0	7	4	32	3	0	1	3
	Cd244	131	198	113	17	10	276	51	206	19	27	8	145	10	9	3	10
	Ly9	1569	1299	1827	1627	14	678	1956	1639	95	70	97	120	27	69	43	82
	Slamf7	864	2162	5834	1045	22	759	2005	5422	20	6	9	35	1	13	2	8
	Cd48	1193	1074	1001	616	21	339	1109	1033	88	52	58	175	20	36	27	29
	Slamf1	7	1	11	28	0	32	130	44	1	0	2	0	1	1	1	2
	Cd84	535	722	414	460	32	213	627	518	166	74	120	100	57	85	60	70
	Slamf6	827	760	688	612	5	317	726	939	10	5	7	9	7	13	3	2
	Vangl2	41	28	15	37	24	33	120	60	675	470	492	589	456	497	141	425
	Nhlh1	1	0	1	0	0	0	0	0	6	7	2	8	3	4	6	3
	Ncstn	997	1028	880	871	736	306	1050	968	2397	1397	1809	1554	1488	1716	1107	1341
	Copa	3732	3833	3737	2915	2541	1259	4337	3279	8365	4717	6106	4743	5359	6024	3128	4572
	Pex19	706	643	769	588	415	321	751	761	2864	2085	2551	2517	2081	2441	1358	1898
	Dcaf8	2340	2421	1990	1413	1067	1106	2131	1752	2574	1526	2012	1848	1832	2496	1031	1578
	Pea15a	287	450	318	327	888	393	464	167	1796	1994	3024	2617	1021	1678	1284	1751
	Casq1	5	11	3	1	18	2	5	5	62	12	11	4	54	4	8	14
	Atp1a4	0	0	0	0	14	0	0	0	0	0	2	0	1	2	0	1
	Atp1a2	106	144	9	25	19	42	39	32	355	191	512	360	553	501	527	515
	Igsf8	2506	1801	2184	2313	177	509	1287	2181	1238	1578	1767	1596	703	700	353	1372
	Kcnj9	15	11	6	1	4	0	8	6	14	91	90	72	13	38	3	53
	Kcnj10	34	113	26	25	3	24	62	27	126	157	289	250	136	252	225	206
	Pigm	2033	1949	2346	1464	164	488	1798	2248	1699	716	859	790	956	821	596	555
	Slamf9	22	15	67	41	61	38	31	24	35	51	50	202	21	28	26	32
	Igsf9	89	15	120	43	184	91	214	98	2987	2889	2728	3074	1536	1634	494	3122
	Tagln2	4723	3697	4391	2989	1389	1890	4700	3669	2273	3083	1010	1587	371	277	215	2530
	Ccdc19	4	2	5	0	37	6	8	6	2	2	0	2	0	1	1	6
	4933439K11Rik	3	0	0	2	15	0	0	0	0	0	0	0	0	0	0	0
	Vsig8	2	0	0	4	7	22	0	8	2	3	2	3	5	1	0	8
	Slamf8	11	19	36	51	3	74	86	20	3	2	3	17	0	2	0	7
	Fcrl6	0	0	0	4	0	8	1	1	0	0	0	1	0	0	0	0
	Dusp23	43	38	65	18	135	15	31	27	32	27	50	22	27	31	0	45
	Crp	0	0	2	0	0	0	0	0	0	0	0	0	0	0	0	0
	Apcs	0	0	0	0	0	0	0	0	0	0	0	0	0	0	0	0
	Olfr16	0	0	0	0	0	0	0	0	0	0	0	0	0	0	0	0
	Olfr1408	0	0	0	0	0	0	0	0	0	1	0	0	0	0	0	1
	Olfr1406	0	0	0	0	0	0	0	0	0	0	0	0	0	0	0	0
	Olfr218	0	0	0	0	0	0	0	0	0	0	0	0	0	0	0	0
	Olfr1404	0	0	0	0	0	10	0	0	0	0	0	0	0	0	0	0
	Fcer1a	0	0	0	0	0	0	0	0	0	0	0	0	0	0	0	0
	Olfr418-ps1	0	0	0	0	0	0	0	0	0	0	0	0	0	1	0	0
	Gm11062	0	0	0	0	0	0	0	0	0	0	0	0	0	0	0	0
	Darc	14	87	17	28	11	48	36	12	172	114	232	122	85	146	69	121
	Cadm3	14	13	12	14	10	17	32	1	574	551	957	409	546	918	315	709
	Aim2	270	118	637	374	10	233	431	750	373	119	111	59	131	86	82	151
	BC094916	1	7	19	6	0	12	36	11	0	0	0	3	0	0	0	0
	Pydc4	0	3	7	9	4	6	56	2	2	0	0	0	0	0	0	0
	Pyhin1	411	228	1257	497	25	1022	2020	745	11	5	8	45	1	15	1	1
	Pydc3	15	17	83	50	6	90	345	74	3	1	1	0	1	0	1	0
	AI607873	125	362	135	91	68	65	197	62	109	44	38	118	73	40	32	54
	Ifi204	42	82	83	33	47	40	136	45	58	29	35	85	21	19	14	44
	Mndal	927	711	1383	779	54	340	1761	1276	35	19	17	43	11	17	11	20
	Mnda	4	17	10	5	5	14	20	7	4	4	2	9	2	1	0	5
	Ifi203	823	495	1295	689	54	367	1600	997	29	31	41	59	19	24	22	20
	Ifi202b	0	0	0	0	0	10	0	0	0	7	12	62	14	16	14	20
	Ifi205	9	27	15	19	16	3	36	2	5	0	2	7	2	1	0	2
	Olfr433	0	0	0	0	0	0	0	0	0	0	0	0	0	0	0	0
	Olfr432	0	0	0	0	0	0	0	0	0	0	0	0	0	1	0	0
	Olfr430	0	0	0	0	0	0	0	0	0	0	0	0	0	0	0	0
	Olfr429	0	0	0	0	0	0	0	0	0	0	0	0	0	0	0	0
	Olfr426	0	0	0	0	0	0	0	0	0	0	0	0	0	0	0	0
	Olfr427	0	0	0	0	0	0	0	0	0	0	0	0	0	0	0	0
	Olfr231	0	0	0	0	0	0	0	0	0	0	0	0	0	0	0	0
	Olfr230-ps1	0	0	0	0	0	0	0	0	0	0	0	0	0	0	0	0
	Olfr424	0	0	0	0	0	0	0	0	0	0	0	0	0	0	0	0
	Olfr421-ps1	0	0	0	0	0	0	0	0	0	0	0	0	0	0	0	0
	Olfr420	0	0	0	0	0	0	0	0	0	0	0	0	0	0	0	0
	Spna1	0	9	0	1	0	0	0	9	1	1	1	0	0	1	0	2
	Olfr419	0	0	0	0	0	0	0	0	0	0	0	0	0	0	0	0
	1810030J14Rik	0	0	0	0	0	0	0	0	0	0	0	0	0	0	0	0
	Olfr417	0	0	0	0	0	0	0	0	0	0	0	0	0	0	0	0
	Olfr248	0	0	0	0	0	0	0	0	0	0	0	0	0	0	0	0
	Olfr414	0	0	0	0	0	0	0	0	0	0	0	0	0	0	0	0
	Olfr220	0	0	0	0	0	0	0	0	0	0	0	0	0	0	0	0
	Fmn2	10	116	89	174	14	1	40	84	820	534	627	451	728	808	244	473
	Grem2	4	6	1	2	4	0	6	10	3	3	13	10	7	19	3	9
	Rgs7	11	3	0	2	3	0	0	1	2128	601	1111	272	2082	1122	583	1126
	Fh1	2638	2667	2519	1424	551	935	2882	1870	2865	1651	1992	1838	1655	2273	1471	1664
	Kmo	211	481	332	285	14	121	453	99	1	0	1	7	1	4	0	1
	Opn3	138	114	40	33	26	17	93	29	95	99	91	96	89	97	73	147
	Chml	542	859	1148	650	48	111	775	764	714	265	360	258	503	507	286	285
	Wdr64	0	0	0	0	0	0	0	0	0	0	2	0	0	0	0	0
	Exo1	948	961	1179	691	9	448	966	1109	1994	954	943	996	737	751	646	859
	Pld5	1	0	1	5	0	0	0	0	29	13	21	11	89	126	93	47
	Cep170	702	757	1112	729	45	113	697	788	3704	2888	3145	3489	2791	3511	1439	1920
	Mir350	0	0	0	0	0	0	0	0	1	0	0	0	0	0	0	0
	Sdccag8	263	201	221	230	86	100	217	214	695	480	545	494	418	649	332	419
	Hmga2-ps1	56	29	9	46	3	36	29	21	14	10	23	39	16	11	3	15
	Akt3	492	469	698	617	56	177	989	455	2674	1720	1738	1687	1619	1885	521	1299
	Zfp238	901	826	1177	1097	197	276	997	834	1190	553	503	666	481	593	333	425
	2310043L19Rik	2	0	0	4	0	0	3	3	2	0	0	0	0	1	1	0
	1700016C15Rik	1	1	0	0	80	0	1	0	4	1	1	1	0	4	0	1
	Adss	2342	2554	2294	1837	611	837	2644	1893	2668	1313	1502	1528	1667	1699	862	1179
	Gm16432	0	0	0	0	5	0	1	0	1	1	0	0	0	0	0	0
	Pppde1	521	507	702	550	232	87	525	639	729	592	494	698	439	605	287	246
	Fam36a	1010	831	1048	809	402	220	748	720	1228	699	961	951	1090	954	702	411
	Hnrnpu	25112	24495	31538	21930	2432	7490	25608	22299	23233	17651	19067	20264	15788	17940	11998	11729
	Efcab2	73	126	72	38	10	56	70	74	56	91	96	76	64	128	22	83
	Kif26b	7	6	3	0	39	9	1	6	3124	1625	2049	1681	1642	1296	652	1433
	Smyd3	354	247	309	268	81	151	269	307	431	411	548	432	358	601	240	284
	Tfb2m	149	152	125	109	26	23	121	126	77	74	70	75	76	70	43	46
	Cnst	579	599	607	388	273	180	511	670	1263	1042	1282	1059	844	1129	713	775
	Sccpdh	57	48	19	29	221	42	35	11	1316	598	950	637	860	937	593	463
	Ahctf1	3803	3020	3823	2498	243	738	3529	3153	3656	2105	2204	2138	2266	2329	1319	1433
	Cdc42bpa	155	74	44	39	170	23	172	32	2036	1854	2421	1757	1755	2391	829	1567
	Adck3	231	197	171	175	265	60	137	172	239	144	186	226	276	203	110	128
	Psen2	548	513	357	476	186	231	525	352	371	282	375	441	274	485	140	198
	Gm5069	34	18	32	23	21	1	28	14	17	6	10	15	13	12	5	3
	Itpkb	282	510	469	232	322	207	808	353	76	62	53	111	56	72	26	30
	6330403A02Rik	4	2	0	2	1	7	5	4	5	8	8	10	2	8	1	5
	Parp1	7958	8224	6357	4146	409	1953	8372	5435	7817	4412	5282	4867	4199	4679	3330	4328
	Lin9	375	404	470	368	35	114	428	467	652	477	493	523	473	495	381	357
	Mixl1	0	0	0	0	0	0	0	0	0	0	0	0	0	0	0	0
	Acbd3	878	853	770	621	374	308	1189	644	1210	827	1012	949	765	987	510	567
	H3f3a	528	411	569	542	90	65	425	301	586	283	350	443	516	312	338	190
	BC031781	810	801	829	585	136	257	895	676	850	607	726	691	622	768	377	513
	Lefty2	0	0	0	0	0	0	0	0	0	0	2	0	0	0	1	0
	Pycr2	1218	1120	1672	891	321	1454	1678	1646	1366	1078	1096	1134	699	1070	705	873
	Lefty1	5	7	1	2	57	0	5	3	10	2	11	8	4	3	8	9
	Tmem63a	309	225	181	324	1043	285	423	335	72	45	63	78	24	74	34	61
	Ephx1	58	134	62	161	677	119	510	71	323	162	150	160	84	143	103	119
	9130409I23Rik	0	1	0	0	0	0	0	0	1	0	1	0	2	0	0	0
	Nvl	1129	1399	1055	805	104	288	1387	934	1688	1245	1276	1267	1221	1277	462	909
	Cnih4	386	353	283	244	144	120	317	292	1322	944	1092	1191	882	984	859	761
	Wdr26	2440	2873	2610	2288	1109	653	3050	2304	4556	2965	3436	3347	3314	3686	1880	1858
	Cnih3	0	0	0	0	0	0	1	1	149	226	367	186	294	279	81	216
	Ccdc121	0	0	0	0	0	0	0	0	0	0	0	0	0	0	0	0
	Lbr	7089	5724	6523	6643	183	1416	5694	5872	2023	1206	1242	1387	1295	1353	697	962
	Enah	7	17	11	10	186	16	28	2	2951	1766	1992	1942	1985	1896	595	1269
	Srp9	762	727	777	692	572	355	630	723	1010	633	1021	870	817	910	716	673
	Vmn1r1	0	0	0	0	0	0	0	0	0	0	0	0	0	0	0	1
	Degs1	816	920	719	557	442	522	755	585	1118	743	1179	828	861	906	537	588
	1700047M11Rik	0	1	0	0	0	0	1	4	1	1	5	1	6	5	4	6
	Fbxo28	460	364	393	302	242	169	468	359	1358	844	980	971	872	1196	630	743
	Trp53bp2	354	503	311	209	359	106	391	227	2818	1689	2192	1919	1850	1694	990	1339
	Capn2	637	692	217	168	707	132	345	198	2144	1236	1835	1327	1758	1835	836	1304
	Capn8	0	0	0	0	0	8	0	0	1	1	0	0	0	0	0	0
	4922505E12Rik	0	0	0	0	0	0	0	0	0	0	0	0	0	0	0	0
	Susd4	0	0	0	0	6	12	1	8	401	295	399	385	328	570	132	183
	Tlr5	2	11	0	4	2	6	10	0	1	0	3	2	0	1	0	0
	Disp1	129	97	170	156	98	61	169	101	372	231	265	259	261	334	126	260
	Brox	392	293	402	354	151	226	367	360	1089	671	919	751	787	1031	602	596
	Aida	575	358	460	510	80	97	634	498	990	656	882	662	683	1042	451	601
	Mia3	1067	1095	947	900	2158	497	1231	993	4119	2210	2979	2509	2028	2261	1456	1881
	Taf1a	434	487	486	335	142	279	467	416	441	322	349	308	279	341	177	282
	Hhipl2	8	0	15	2	1	6	3	2	53	32	55	41	20	45	34	55
	1700056E22Rik	5	3	2	5	2	15	2	4	43	14	27	16	17	15	15	28
	Dusp10	58	62	18	304	35	110	77	88	142	151	242	265	82	48	153	114
	1700112H15Rik	0	0	0	0	0	0	0	0	0	0	0	0	0	0	0	0
	4930488B22Rik	0	0	0	0	0	0	0	0	0	0	0	0	0	0	0	0
	Hlx	267	61	134	107	16	102	132	157	38	30	30	38	7	24	69	15
	Mosc1	3	0	3	2	0	0	1	0	1	0	5	0	3	0	4	0
	Mosc2	1874	1979	985	1664	2179	1225	1552	1842	915	430	569	608	659	787	473	492
	Mir1981	0	3	3	0	0	0	0	0	1	0	1	0	0	0	0	1
	C130074G19Rik	43	171	67	100	1088	139	117	39	65	53	84	51	39	47	30	73
	Mark1	4	17	11	8	104	17	18	10	2217	1551	1811	1634	1734	2034	1117	1506
	Rab3gap2	1009	1461	967	865	677	433	1270	882	2101	1593	2193	1780	1511	2016	899	1211
	Snora36b	0	0	0	0	0	0	0	0	0	0	0	0	0	0	0	0
	Mir664	0	0	0	0	0	0	0	0	0	0	0	0	0	0	0	0
	Iars2	2147	2055	1557	1248	474	611	2174	1676	1330	707	952	804	758	1153	574	587
	Mir194-1	0	0	0	0	0	1	1	0	0	0	0	0	0	0	0	0
	Mir215	0	3	0	0	0	0	3	1	1	1	1	1	0	1	3	0
	Bpnt1	412	426	419	312	272	167	413	554	1547	1020	1732	1016	1121	1481	764	998
	Eprs	5583	5956	6282	3861	972	1751	6261	4998	7081	5755	6858	6731	4819	5985	3267	4127
	9630028B13Rik	2	0	0	0	0	10	0	1	2	0	3	0	0	0	2	2
	Gm2061	0	0	0	0	0	0	0	0	28	40	15	47	27	27	30	43
	Slc30a10	0	0	0	0	0	0	0	0	111	169	65	179	180	146	149	167
	5033404E19Rik	0	0	0	0	0	0	0	0	0	0	0	1	0	0	0	0
	Mir297c	0	0	0	0	0	0	0	0	0	0	0	0	0	0	0	0
	Lyplal1	27	3	34	7	70	2	10	5	233	170	170	290	187	324	117	152
	Tgfb2	9	172	29	30	1873	3	14	15	199	93	220	145	132	121	96	80
	Rrp15	1266	1542	1367	1030	53	721	1234	1376	1481	930	997	1189	582	690	515	528
	D1Pas1	0	0	0	0	0	0	0	1	0	1	0	0	0	0	0	0
	Spata17	0	0	0	0	1	0	2	1	2	2	0	3	2	0	1	0
	1700007P06Rik	0	0	0	0	0	0	0	0	0	0	0	0	0	0	0	0
	Gpatch2	260	661	867	388	120	169	388	662	714	418	415	448	346	566	226	282
	Esrrg	2	2	1	0	1267	1	8	3	41	45	70	81	51	63	19	33
	Mir5111	0	0	0	0	0	0	0	0	0	0	0	0	0	0	0	0
	9330162B11Rik	0	0	0	0	2	0	0	0	0	0	0	0	0	0	0	0
	Ush2a	0	0	0	0	0	2	0	0	3	1	0	6	2	2	0	1
	Kctd3	636	560	1294	597	195	306	571	618	2200	1474	2005	1654	1451	1752	900	1326
	Kcnk2	2	0	0	2	1	15	3	0	719	409	662	432	778	399	231	525
	Cenpf	2063	1901	5195	1951	43	523	2722	1770	5964	4785	5222	4511	4174	5319	2613	4831
	Ptpn14	19	64	44	41	116	74	106	23	76	52	101	90	62	99	72	71
	Smyd2	1197	1414	2994	1239	212	929	1565	1984	2878	1939	2705	2308	2314	2528	1478	1892
	Prox1	9	7	7	14	1	9	30	12	996	2188	3078	2104	1628	2289	478	1761
	Rps6kc1	74	85	167	101	85	19	126	117	1135	846	1127	928	725	997	523	789
	Angel2	1152	912	2452	1037	254	323	1105	1138	1688	968	1022	1065	1085	1260	735	710
	Vash2	4	69	15	15	2	13	15	4	3004	1412	1860	1671	1957	1855	1055	1619
	Mfsd7b	688	620	800	331	59	124	615	411	862	633	837	685	732	779	290	350
	A230020J21Rik	43	81	70	19	3	2	72	46	115	79	96	77	98	78	29	51
	1700022P22Rik	0	1	1	0	0	1	1	0	16	1	2	1	1	4	1	0
	Tatdn3	51	54	63	36	49	10	45	54	186	85	119	94	120	162	102	88
	Nsl1	891	850	1926	625	10	525	895	953	1624	1015	1287	1002	1008	867	766	1182
	Batf3	6	17	8	10	8	16	33	15	90	45	68	78	23	9	10	22
	Fam71a	0	0	0	0	0	0	0	0	2	0	1	0	3	0	0	2
	Atf3	45	167	60	24	83	26	48	19	137	133	264	273	70	56	169	82
	Nenf	194	80	52	98	337	92	150	42	1169	621	942	629	829	1112	740	1181
	Tmem206	1866	1712	3334	1857	305	937	1391	1702	1134	765	1068	1043	853	923	702	711
	Ppp2r5a	2517	3522	5781	2706	479	901	2328	2557	178	293	251	486	335	206	266	136
	Dtl	1911	1796	4332	1611	20	438	1984	1923	3235	1401	1495	1737	1626	1141	1154	1163
	Ints7	1365	1425	3114	1179	85	385	1666	1477	2094	1024	1255	1203	1306	1094	646	1141
	Lpgat1	1325	1183	3015	1245	183	308	1633	1180	2300	1569	1705	1532	1478	1950	1004	962
	Nek2	1994	1285	3914	1359	34	490	1494	2174	1828	1291	1327	1414	1112	1165	857	1048
	1700034H15Rik	32	32	68	21	34	2	45	42	78	60	83	86	74	68	42	51
	Slc30a1	235	355	367	153	184	99	270	307	548	297	429	409	432	372	208	244
	Rd3	5	4	1	1	3	0	5	1	48	148	122	209	108	158	112	62
	Mir3473c	0	2	7	0	0	0	5	2	0	0	0	0	0	0	0	0
	Traf5	201	149	593	133	11	21	245	201	2	15	2	22	2	9	3	1
	Rcor3	46	58	22	55	45	10	53	30	365	265	304	232	188	353	108	228
	Gm10516	12	6	0	5	40	1	3	2	113	41	80	21	49	124	10	22
	Kcnh1	1	1	0	0	15	9	2	0	15	13	5	8	2	34	1	4
	Hhat	39	28	13	25	15	4	31	29	73	111	47	147	46	47	53	32
	1700065J18Rik	0	0	0	0	2	0	0	0	1	1	3	3	1	2	0	4
	Sertad4	132	264	923	39	271	9	22	430	1157	815	436	1240	768	834	470	270
	Syt14	3	0	1	0	0	0	0	1	86	85	67	102	64	89	6	42
	Diexf	1214	1053	2271	744	115	474	1023	982	1232	937	924	1225	837	959	523	727
	Irf6	5	1	18	15	645	18	2	5	8	3	7	6	8	4	3	3
	A130010J15Rik	446	291	633	310	172	87	308	344	343	201	221	325	192	233	152	97
	Traf3ip3	1973	1025	2885	1211	33	539	1407	1398	67	49	48	59	18	43	26	29
	Hsd11b1	58	74	12	27	769	60	45	18	29	5	7	51	15	25	25	8
	G0s2	39	70	15	29	1982	26	16	24	143	40	49	94	71	86	61	53
	Lamb3	38	11	7	40	591	42	26	50	4	4	6	11	5	1	1	3
	Camk1g	2	0	3	0	0	0	0	3	30	38	41	42	39	23	16	9
	Mir205	0	0	0	0	0	2	0	0	0	0	0	0	0	0	0	0
	4930503O07Rik	0	0	0	0	0	0	0	0	0	0	0	0	0	0	0	0
	Plxna2	19	60	49	34	113	23	77	31	2677	463	397	593	2222	2477	603	1740
	Cd34	223	448	288	193	164	207	357	110	237	110	192	141	85	69	90	97
	Gm16897	13	54	24	12	5	8	20	8	25	10	18	23	2	5	4	11
	A330023F24Rik	36	9	37	16	286	0	22	16	80	66	105	50	100	162	46	64
	Mir29b-2	0	0	0	0	0	0	0	0	0	0	0	0	0	0	0	0
	Mir29c	0	0	0	0	0	0	0	0	0	0	0	0	0	0	0	0
	Cd46	26	4	25	8	6	0	12	14	12	9	11	9	8	21	3	7
	Cr1l	427	423	521	486	316	175	537	371	300	173	203	227	185	223	128	134
	Cr2	7	1	13	11	0	18	681	23	6	1	3	2	0	27	1	3
	B020014A21Rik	0	0	0	0	0	0	0	0	0	0	0	0	0	4	0	0
	H60c	0	0	0	0	0	0	0	0	1	0	0	0	0	0	0	0
	Ppp1r14c	2	0	0	0	2	0	0	0	86	20	49	32	113	226	122	84
	Iyd	0	0	0	0	0	0	0	0	4	5	7	3	2	1	0	0
	Plekhg1	22	48	27	32	11	8	61	22	148	172	475	143	144	120	61	146
	Mthfd1l	3713	2498	3319	1432	27	1154	3101	2538	898	891	1057	758	659	638	378	693
	Akap12	4913	4807	7481	2683	60	813	3101	4581	4116	2981	4897	1976	4545	4493	1249	4606
	Zbtb2	408	377	601	370	80	181	302	352	311	263	301	339	263	299	193	166
	Rmnd1	0	0	0	0	0	3	0	0	0	0	0	0	0	0	0	0
	Gm5512	0	0	3	0	0	0	2	0	23	13	22	7	13	0	25	15
	1700052N19Rik	567	542	860	468	53	317	550	529	293	176	243	218	195	223	161	163
	Gm221	0	2	4	1	0	0	6	4	1	0	1	5	4	5	0	0
	Esr1	13	39	28	13	2	19	25	41	4	5	4	6	4	2	2	5
	Syne1	162	176	126	225	61	82	587	217	416	924	1594	815	698	1944	337	720
	Myct1	23	31	30	26	1	31	40	32	26	19	23	21	6	10	14	5
	Vip	2	1	0	0	4	0	1	1	0	11	43	38	1712	485	184	1260
	Fbxo5	1166	1109	1782	844	29	407	1215	981	1311	1204	1184	1219	1315	1032	939	1245
	Mtrf1l	308	272	441	278	78	100	274	216	218	225	289	267	196	304	170	184
	Rgs17	2	2	0	6	1	0	6	1	368	382	481	331	571	593	212	237
	Oprm1	0	0	0	0	0	0	3	0	1	11	11	1	41	11	2	4
	Ipcef1	1	40	50	17	15	127	189	58	55	7	10	9	30	7	37	14
	Cnksr3	112	170	257	28	93	76	146	38	310	524	672	229	271	57	193	268
	Ulbp1	33	68	49	28	0	10	87	17	96	55	69	52	60	72	22	44
	Lrp11	47	31	30	63	32	14	42	32	1793	2076	2825	2252	2329	3147	1590	1811
	Pcmt1	794	813	1307	820	265	394	767	753	1456	1425	2126	1687	1525	2067	1057	1312
	A630066F11Rik	35	27	36	23	12	12	28	17	76	46	68	66	96	70	40	54
	Nup43	533	612	833	490	95	183	631	510	551	459	451	513	338	402	398	348
	BC020402	51	43	116	65	80	30	69	48	106	109	120	132	121	150	71	100
	Lats1	941	998	1473	745	452	206	947	817	1128	1440	1452	1732	1409	1799	669	803
	Katna1	694	649	1034	633	291	351	717	764	580	525	451	691	467	511	404	394
	BC013529	247	277	223	172	1749	49	211	167	374	280	319	362	381	431	178	202
	Ppil4	1170	993	2018	1107	287	311	1228	1329	1158	1080	1204	1115	1055	1225	744	716
	Zc3h12d	129	94	23	306	43	39	151	174	19	19	12	22	12	23	5	13
	Mir5104	0	0	0	0	0	0	0	0	0	0	0	0	0	0	0	0
	Tab2	1556	1450	2773	1972	770	559	1681	1698	1511	1672	1834	2006	1575	1900	951	972
	Ust	60	18	10	8	62	33	26	12	74	131	139	84	114	89	95	70
	Sash1	122	203	147	55	314	59	135	60	218	161	221	263	156	191	151	159
	Samd5	0	0	0	0	0	0	0	0	7	5	7	1	9	4	1	4
	Gm6150	0	0	0	0	0	0	0	0	0	0	0	0	0	0	0	0
	Stxbp5	562	715	915	581	152	154	602	474	1152	1546	1845	1640	1366	1459	700	988
	9130014G24Rik	4	6	0	8	0	4	14	3	1	1	2	7	3	23	0	0
	Rab32	95	172	76	47	39	62	154	45	100	60	59	123	46	66	74	45
	Gm5177	3	5	1	3	0	1	4	3	2	2	9	0	4	8	3	5
	Grm1	0	1	0	0	0	0	0	0	0	0	0	0	1	1	0	0
	4930567K20Rik	0	0	0	0	0	0	0	0	0	0	0	0	0	0	0	0
	Shprh	706	593	1276	560	167	132	807	618	790	761	729	875	1022	1069	398	505
	Fbxo30	148	56	340	261	78	30	40	241	608	766	800	957	766	659	292	348
	Epm2a	10	4	0	0	5	0	1	0	38	49	80	59	56	103	15	42
	Utrn	458	546	197	214	390	154	640	388	1372	931	1308	1651	1576	1946	633	949
	B230208H11Rik	92	17	24	29	8	0	16	39	6	11	5	9	10	2	1	5
	Stx11	60	55	21	103	3	41	93	38	44	19	24	34	51	36	11	36
	Sf3b5	1416	1289	1597	1091	247	1227	1115	1155	1028	958	1058	1151	857	880	815	1172
	Plagl1	12	2	2	1	119	0	2	2	445	1752	3326	1544	2391	1907	1314	1674
	Fam164b	0	0	0	0	0	0	0	0	0	0	0	0	0	1	2	0
	Ltv1	1112	969	1186	916	164	405	891	948	969	930	826	1115	791	833	580	585
	Phactr2	48	81	41	41	167	18	105	35	448	850	1253	555	827	1114	130	848
	Fuca2	216	420	534	367	619	167	382	501	520	353	490	377	514	613	322	310
	Pex3	159	172	290	159	131	88	224	216	337	294	318	344	447	467	199	288
	Adat2	65	119	201	93	20	31	170	89	395	281	357	157	308	187	226	318
	Aig1	10	20	1	11	79	9	25	2	362	245	357	233	298	355	180	382
	Hivep2	358	338	621	536	159	409	679	485	1546	1012	1861	1142	4422	2295	997	1623
	Gpr126	20	21	8	18	181	9	46	10	26	24	55	31	31	37	27	35
	Vta1	521	555	672	511	255	266	464	488	817	741	1064	823	809	963	659	767
	1700016L04Rik	0	0	0	0	0	0	0	0	2	1	0	0	0	0	0	0
	Gje1	0	0	0	0	0	0	0	0	0	0	0	0	0	2	1	2
	Nmbr	2	0	0	0	0	0	0	0	1	5	5	2	1	3	1	2
	Gm20125	0	0	0	0	0	0	0	0	0	0	2	1	0	0	0	0
	Cited2	565	350	308	273	145	94	561	287	1969	2990	4463	2893	3304	4587	1906	2391
	Txlnb	4	5	3	0	0	0	1	0	26	1	0	3	22	7	3	0
	Heca	581	437	625	477	219	110	664	418	401	446	480	463	702	726	177	384
	3110003A17Rik	957	976	758	754	518	386	722	595	681	229	207	385	478	424	379	138
	Reps1	817	814	782	762	519	284	729	546	1380	1387	1535	1543	1469	1656	805	1069
	Ect2l	0	2	0	2	1	1	1	3	5	0	2	2	0	1	1	0
	Ccdc28a	139	67	166	92	84	38	85	147	119	133	181	211	101	177	139	74
	Nhsl1	18	34	7	21	358	84	44	21	1601	1218	1279	1490	1580	2220	817	1504
	Hebp2	3	2	0	1	123	6	3	1	138	55	97	98	69	184	63	48
	D10Bwg1379e	0	0	1	1	87	2	1	1	272	385	375	289	480	597	53	342
	Gm4922	0	0	0	0	0	0	0	0	1	0	2	4	1	6	1	3
	4930444F02Rik	0	0	0	0	0	0	0	0	2	0	1	1	3	1	0	1
	Perp	17	10	6	26	2469	115	0	6	19	12	22	13	14	32	12	22
	Tnfaip3	78	287	94	294	31	193	338	66	87	72	91	102	88	127	52	62
	Gm20139	0	1	0	0	0	0	0	0	0	0	0	0	0	0	0	0
	Olig3	0	0	0	0	0	0	0	0	0	0	0	0	0	1	0	0
	Ifngr1	815	723	896	691	236	729	853	513	437	246	281	358	413	427	260	308
	Il22ra2	0	9	1	1	0	0	13	2	0	0	0	0	0	1	0	0
	Il20ra	0	0	0	0	0	0	0	0	1	29	4	16	3	2	1	1
	Slc35d3	7	0	1	3	1	0	3	0	24	90	49	48	35	9	15	11
	Pex7	393	238	531	274	168	199	371	301	228	255	311	285	179	275	156	192
	Map3k5	320	60	351	298	372	248	339	81	118	132	156	194	85	89	67	114
	Mtap7	125	339	693	425	1167	139	425	293	128	192	269	161	206	261	80	250
	4930405J17Rik	0	0	0	0	0	0	0	0	0	0	0	0	0	0	0	0
	Gm6251	2	0	8	0	0	4	1	4	1	1	1	0	0	0	0	0
	Bclaf1	5408	5595	7251	3321	812	1086	5328	3731	5258	4831	5103	5867	5332	5280	3126	3075
	Fam54a	294	218	393	333	1	151	237	248	154	159	159	171	133	161	152	160
	Pde7b	2	18	6	1	29	0	10	0	15	24	35	53	29	19	8	19
	Ahi1	263	101	254	120	10	37	164	81	1952	1944	3208	2325	2166	3155	1138	1647
	Myb	2412	3121	4985	2409	11	1536	2367	2646	236	254	244	268	251	229	185	188
	Hbs1l	1211	1356	1393	1007	655	635	1025	946	1989	2063	2546	2328	2014	2448	1297	1686
	4930455C13Rik	116	202	169	123	41	27	129	79	235	237	317	300	200	268	105	191
	Aldh8a1	1	3	0	0	2	0	0	1	1	3	10	5	9	9	5	8
	1700020N01Rik	0	0	0	3	0	0	2	0	0	0	1	1	1	0	0	1
	Gm5420	0	0	0	0	2	0	0	0	0	0	0	0	0	0	0	0
	Sgk1	658	534	800	283	1778	326	400	460	462	385	390	992	329	358	461	152
	4930444G20Rik	0	0	0	0	0	0	0	0	0	0	0	0	0	0	0	0
	E030030I06Rik	44	26	90	26	25	9	37	23	0	0	3	1	1	1	1	1
	Raet1a	0	0	0	0	0	0	1	3	0	0	0	0	0	0	0	0
	Raet1e	4	1	0	0	0	0	1	0	0	0	0	1	0	0	0	1
	Raet1b	0	0	0	0	0	0	0	0	0	0	0	0	0	0	0	0
	Raet1c	0	0	0	0	0	0	0	0	0	0	0	0	0	0	0	0
	H60b	9	14	1	1	0	0	16	8	2	3	4	1	0	0	0	0
	C920009B18Rik	147	82	339	111	1	37	200	140	7	10	2	9	5	4	3	3
	Raet1d	0	0	1	0	0	0	2	0	2	0	0	0	0	0	0	0
	Gm10825	0	0	0	0	0	0	0	0	0	0	0	1	0	0	0	0
	Slc2a12	0	4	0	0	78	0	2	0	2	3	2	8	3	10	3	2
	Tbpl1	789	804	1264	713	207	363	734	862	2686	1733	2059	2325	2209	2487	1721	1683
	Tcf21	2	0	0	0	0	0	0	0	1	0	1	0	0	1	0	1
	Eya4	3	2	3	1	0	0	2	1	554	683	730	499	543	666	242	168
	Rps12	438	266	370	236	32	155	263	163	63	74	73	98	77	89	58	54
	Snora33	124	70	108	54	4	18	71	48	9	22	23	17	16	25	21	7
	Snord100	166	96	115	88	12	51	78	98	25	15	28	23	32	34	11	15
	1110021L09Rik	30	9	9	8	140	17	27	24	449	381	394	381	396	404	199	300
	Vnn3	7	5	4	9	3	0	16	5	2	0	0	14	3	5	0	9
	Vnn1	2	0	0	1	11	0	27	0	4	0	7	1	1	0	0	0
	Taar1	0	0	0	0	0	0	0	0	0	0	0	0	0	1	0	0
	Taar2	0	0	0	0	0	0	0	0	0	0	0	0	0	0	0	0
	Taar3	0	0	0	0	0	0	0	0	0	0	0	0	0	0	0	0
	Taar4	0	0	0	0	0	0	0	0	0	0	0	0	0	0	0	0
	Taar5	0	0	0	0	0	0	0	0	0	0	0	0	0	0	0	0
	Taar6	0	0	0	0	0	0	0	0	0	0	0	0	0	0	0	0
	Taar7a	0	0	0	0	0	0	0	0	0	0	0	0	0	0	0	0
	Taar7b	0	0	0	0	0	0	0	0	0	0	0	0	0	0	0	0
	Taar7d	0	0	0	0	0	0	0	0	0	0	0	0	0	0	0	0
	Taar7e	0	0	0	0	0	0	0	0	0	0	0	0	0	0	0	0
	Taar7f	0	0	0	0	0	0	0	0	0	0	0	0	0	0	0	0
	Taar8a	0	0	0	0	0	0	0	0	0	0	0	0	0	0	0	0
	Taar8b	0	0	0	0	0	0	0	0	0	0	0	0	0	0	0	0
	Taar8c	0	0	0	0	0	0	0	0	0	0	0	0	0	0	0	0
	Taar9	0	0	0	0	0	0	0	0	0	0	0	0	0	0	0	0
	Stx7	1415	766	1340	1188	2123	161	962	628	1620	1135	1738	1292	1680	2220	956	1069
	Moxd1	3	0	0	3	102	0	0	0	9	7	10	13	14	3	3	4
	Ctgf	254	203	112	105	452	94	113	58	459	258	211	206	350	212	216	283
	Enpp1	111	243	91	70	198	4	183	172	70	45	78	42	44	55	42	45
	Enpp3	2	13	11	4	355	41	61	16	126	12	10	48	180	228	32	87
	Med23	2124	649	1298	541	181	211	838	745	1417	1153	1276	1277	1240	1394	743	1096
	Arg1	48	9	13	11	939	1	2	6	652	278	303	498	463	699	96	843
	Akap7	574	68	392	98	200	87	95	368	1081	153	213	514	935	1432	468	1424
	Epb4.1l2	1098	1275	1446	902	252	600	1616	965	1214	764	959	921	898	1019	767	949
	2010003K15Rik	0	0	0	0	0	0	0	0	0	0	0	0	0	0	0	0
	4930401C15Rik	0	0	0	0	0	0	0	0	0	0	0	0	0	0	0	0
	Mir680-3	0	0	0	0	0	0	0	0	0	0	0	0	0	0	0	0
	Tmem200a	0	0	0	0	5	0	2	0	36	15	37	23	24	38	10	60
	Gm9767	0	0	0	0	0	0	0	0	10	0	6	3	5	8	0	9
	Samd3	0	0	2	0	6	5	21	0	0	0	0	1	0	0	0	0
	L3mbtl3	264	176	351	152	41	70	286	253	206	151	139	186	166	186	41	120
	Gm8709	3	3	1	5	1	1	1	0	8	0	1	1	1	0	1	1
	Arhgap18	148	152	98	102	316	108	155	90	241	124	143	155	111	163	90	107
	Lama2	11	20	11	11	146	6	28	7	80	38	98	103	94	68	64	74
	Ptprk	16	59	32	45	816	128	59	20	49	39	37	41	12	14	11	12
	Themis	0	11	3	3	0	27	0	5	0	0	0	2	0	1	0	0
	4930519F09Rik	0	0	0	0	0	0	1	0	0	0	0	0	0	0	0	0
	2310057J18Rik	0	1345	1478	2974	5	1	0	342	0	0	0	1	0	2	0	2
	6330407J23Rik	0	2	0	0	64	42	2	0	1338	1324	1406	1441	1438	1842	701	1590
	9330159F19Rik	3	3	0	1	85	9	1	0	1073	1176	1577	1146	1369	1547	957	864
	Echdc1	550	450	1085	787	303	215	581	785	520	403	628	532	490	650	365	212
	Rnf146	1059	881	1820	1213	544	375	1051	1218	1164	1080	1447	1282	1210	1457	789	884
	Rspo3	2	1	3	0	26	0	3	0	1	0	0	0	0	0	0	0
	Cenpw	599	411	751	401	8	189	353	293	493	335	462	399	503	418	436	440
	Trmt11	430	435	540	350	33	66	456	409	269	230	272	317	225	248	215	129
	Gm20300	101	77	134	88	276	43	100	61	119	100	168	133	175	271	140	101
	Hint3	104	50	90	94	149	48	58	42	42	21	54	28	42	54	18	27
	Ncoa7	217	253	288	189	73	110	295	197	566	774	1096	746	881	1020	292	685
	Hey2	5	1	1	4	1	0	0	3	51	43	117	44	78	139	160	62
	Hddc2	484	348	686	392	64	217	383	530	410	208	225	211	318	293	142	172
	Tpd52l1	1	2	0	4	631	0	0	0	176	32	23	22	34	10	28	41
	Gm3258	4	2	0	0	0	0	0	1	0	1	3	1	0	2	0	1
	Rnf217	12	15	7	2	51	5	10	2	371	493	461	472	437	352	184	260
	Nkain2	0	0	0	0	1	0	0	0	63	16	19	14	18	13	20	88
	Trdn	1	2	0	0	1	0	0	0	23	0	0	0	28	0	0	0
	D830005E20Rik	0	0	0	0	0	0	0	0	0	0	0	0	0	0	0	0
	Clvs2	0	0	0	0	0	0	0	0	260	7	1	1	0	1	0	0
	Gm4794	0	0	0	0	0	0	0	0	0	0	0	0	0	0	0	0
	Sult3a1	0	0	0	0	0	0	0	0	0	0	0	0	0	0	0	0
	Rsph4a	5	0	1	0	3	2	0	0	2	1	2	0	0	5	0	0
	Zufsp	207	179	295	231	80	70	235	230	161	183	154	235	165	207	110	101
	A830082N09Rik	45	53	126	42	6	5	36	39	268	378	476	319	278	491	258	176
	Rwdd1	283	256	425	242	48	107	327	337	281	220	368	302	316	302	205	251
	Bet3l	0	0	0	0	0	0	1	0	0	0	0	0	0	0	0	0
	Fam26d	0	0	0	0	0	0	0	0	1	0	0	0	0	0	0	0
	Fam26e	6	4	2	5	4	4	5	3	31	10	2	13	10	18	9	8
	Fam26f	136	65	63	65	0	83	133	64	18	8	13	27	9	13	1	7
	Dse	196	161	121	135	59	44	204	102	214	132	80	163	95	132	99	89
	Tspyl1	911	867	1291	681	268	266	828	752	1400	1509	1901	1806	1697	2400	1284	1407
	Tspyl4	45	62	43	26	28	115	65	54	4046	5158	7466	5114	5095	7247	3520	5878
	Nt5dc1	208	185	207	161	107	48	231	150	53	24	25	38	52	40	17	20
	Col10a1	0	0	3	0	3	0	0	3	12	12	13	2	0	2	5	5
	Frk	5	6	0	3	150	0	10	1	8	2	12	10	6	6	7	1
	Hs3st5	0	0	0	0	0	0	1	0	33	17	11	9	0	4	0	7
	Hdac2	2575	2290	3554	2547	428	791	2189	2030	6103	5192	5559	6211	4586	5224	3900	3467
	Marcks	858	965	658	1756	407	647	1584	337	10257	9772	10659	12181	10762	10787	7754	6958
	Rfpl4b	0	0	0	0	0	0	0	0	0	0	0	0	0	0	0	0
	Lama4	95	178	111	99	54	87	257	66	185	121	244	159	140	143	126	125
	1700025K23Rik	18	5	12	23	5	0	12	8	65	49	105	100	65	115	128	79
	Tube1	307	263	352	219	16	175	258	172	310	349	376	440	380	357	246	377
	Wisp3	29	24	12	13	1	6	13	26	21	32	33	41	34	40	20	33
	Fyn	458	489	310	301	88	347	921	381	2488	2520	3165	2852	2188	2223	1463	2402
	Traf3ip2	419	334	555	388	331	145	526	353	157	114	145	133	190	197	58	124
	E130307A14Rik	68	38	66	73	25	19	63	66	406	432	464	525	441	428	367	379
	Rev3l	619	763	1014	638	161	137	757	515	1496	1472	1815	1382	1691	1683	632	1075
	AA474331	30	10	25	6	4	3	40	19	44	38	52	48	36	76	12	22
	2010001E11Rik	0	0	0	0	0	0	0	0	0	0	2	0	1	0	0	0
	G630090E17Rik	1	0	0	2	7	0	0	0	0	0	1	6	0	0	0	0
	BC021785	0	0	0	0	2	0	0	0	2	1	1	0	3	0	0	0
	AI317395	1	1	0	0	3	0	0	0	0	2	6	3	2	3	0	1
	Slc16a10	264	365	554	269	58	69	414	143	256	159	181	207	112	106	103	107
	Rpf2	1921	1749	1991	1392	79	489	1513	1389	812	824	918	1023	594	777	697	354
	Gtf3c6	397	346	529	327	143	150	388	377	598	558	611	685	481	701	448	462
	Amd1	0	0	0	0	0	0	0	0	0	0	0	0	0	0	0	0
	Amd2	0	0	0	0	0	0	0	0	0	0	0	0	0	0	0	0
	Cdk19	1157	1013	1378	793	398	329	1198	902	586	676	678	787	950	1223	650	849
	Slc22a16	0	0	0	0	0	0	0	0	0	0	3	2	0	0	0	1
	Ddo	9	1	2	0	111	0	4	0	7	22	16	24	9	4	0	9
	9030224M15Rik	4	2	0	0	10	0	2	4	3	3	2	2	4	2	0	7
	Cdc40	1341	1294	1799	955	145	268	1267	1070	657	645	604	923	563	779	376	452
	Wasf1	6	24	3	0	5	1	21	3	737	812	989	839	726	939	655	682
	Gpr6	0	0	0	0	0	0	0	0	0	2	4	2	4	1	0	0
	Fig4	1404	1113	1859	1083	152	375	1278	1227	577	567	708	488	670	819	317	574
	Zbtb24	315	226	353	259	101	70	290	228	269	201	307	280	229	316	189	298
	Mical1	815	785	1095	696	55	757	1120	1042	831	598	970	563	814	732	630	770
	Smpd2	268	209	321	157	208	207	186	204	499	521	639	525	457	583	401	524
	Ppil6	5	4	3	0	3	0	1	4	8	15	22	25	10	16	2	7
	Cd164	3594	2565	4245	2620	7298	752	2790	2317	1025	904	1088	1109	737	907	637	490
	Ccdc162	1	0	5	17	25	1	5	9	2	4	16	4	14	5	0	3
	5730435O14Rik	0	0	0	0	12	0	1	2	1	0	0	0	0	0	0	0
	Cep57l1	371	308	541	205	46	136	344	244	284	217	231	269	174	258	160	180
	Sesn1	813	1189	1088	560	302	550	1700	769	716	633	831	747	660	956	504	626
	Armc2	11	6	9	7	0	4	6	4	99	63	72	56	24	41	37	63
	Foxo3	105	143	123	42	65	29	177	82	257	379	322	408	291	330	61	266
	Lace1	121	103	184	94	73	52	106	79	105	127	172	130	75	149	73	90
	Snx3	1830	1707	2229	1406	603	639	1548	1296	1458	1602	1974	1629	1051	1565	1141	1534
	Nr2e1	0	0	0	0	0	0	0	0	0	0	0	0	0	0	0	0
	Ostm1	694	623	512	433	387	249	485	435	457	369	572	451	545	610	420	350
	Sec63	1999	1929	2954	1785	1342	970	1730	1819	2036	1809	2260	2078	2303	2292	1199	1439
	Scml4	495	73	539	267	29	131	322	327	105	102	191	154	48	108	32	102
	Sobp	2	4	1	1	65	1	0	0	376	617	805	627	511	802	217	430
	9030612E09Rik	0	0	0	0	9	0	2	0	20	16	47	26	38	30	24	44
	Pdss2	143	141	177	93	35	24	132	164	113	127	188	161	131	143	102	107
	Bend3	612	710	785	461	31	240	687	608	496	558	524	642	512	563	284	441
	1700021F05Rik	332	351	417	228	169	256	312	239	414	326	505	428	326	378	323	306
	Cd24a	13639	11885	16381	12269	6472	4125	13221	12084	10314	7437	9871	9705	11796	10892	7614	7267
	F830002L21Rik	0	0	1	0	0	0	0	0	2	0	1	2	1	0	0	0
	1700027J07Rik	123	89	73	94	1	8	43	57	2	0	1	1	1	5	0	1
	Qrsl1	622	524	799	578	76	323	505	562	382	295	294	348	287	358	205	219
	Rtn4ip1	595	447	617	666	169	268	630	548	495	369	609	447	328	445	294	273
	Aim1	238	97	93	220	186	103	221	211	25	17	16	102	29	42	13	13
	Speer5-ps1	0	0	0	0	0	0	0	0	0	0	0	0	0	0	0	0
	Atg5	621	549	906	488	262	344	617	519	501	347	505	505	411	533	352	312
	Mir1929	0	0	0	0	0	0	1	2	0	0	0	1	0	0	0	0
	Prdm1	6	33	21	6	8	7	33	30	24	23	19	26	11	19	9	5
	Prep	1354	3377	2178	1037	128	587	1764	1917	1162	1304	1625	1444	1153	1316	641	1124
	Popdc3	0	5	0	0	0	4	0	0	12	28	48	25	26	24	5	5
	Bves	1	0	2	0	4	1	0	1	21	22	35	45	32	27	12	10
	Lin28b	3	0	500	1	0	0	2	20	1111	554	763	730	846	844	376	314
	Hace1	152	162	428	170	56	41	191	231	505	470	587	589	506	572	292	330
	D030045P18Rik	0	1	0	0	0	0	2	0	0	0	0	0	0	0	0	0
	Snord14d	0	0	0	0	0	0	0	0	0	0	0	0	0	0	0	0
	Snord14c	0	0	0	0	0	0	0	0	0	0	0	0	0	0	0	0
	C130030K03Rik	0	0	0	5	0	0	0	0	49	114	189	76	21	64	19	89
	Grik2	0	0	0	0	1	0	1	0	402	794	1070	494	206	420	59	790
	Ascc3	515	503	574	299	224	108	608	335	573	444	583	552	389	473	261	328
	Sim1	0	0	0	0	0	7	0	0	0	0	0	0	0	0	0	0
	Gp49a	78	125	82	24	13	10	72	36	78	53	53	196	35	30	9	34
	Lilrb4	74	209	105	81	35	81	205	50	98	79	94	230	51	68	60	49
	Fam162b	0	0	0	0	0	0	0	0	0	0	0	0	0	0	0	0
	Gprc6a	0	0	0	0	72	0	0	0	0	0	0	0	0	0	0	0
	Rfx6	0	0	0	0	0	0	0	0	0	0	0	0	0	0	0	0
	4933411G06Rik	0	0	0	0	0	0	0	0	0	0	0	0	0	0	0	0
	Vgll2	0	0	0	0	0	0	0	0	12	0	0	0	10	0	0	0
	Ros1	0	1	0	0	0	0	0	0	0	0	0	2	0	0	0	0
	Dcbld1	152	160	373	298	73	66	184	306	199	182	220	158	221	233	118	202
	Gopc	581	468	859	598	139	163	582	474	836	765	904	742	750	1119	532	634
	Nepn	2	0	0	0	0	0	1	0	2	1	1	5	0	1	0	3
	Nus1	2059	1850	2904	1646	890	553	1946	1791	1433	1499	1928	1778	1355	1682	885	871
	Zfa	0	0	0	0	0	0	2	0	0	2	0	1	0	2	0	0
	Slc35f1	1	1	0	0	5	1	1	0	254	244	419	312	265	483	209	240
	Gm9766	6	4	3	3	0	0	2	1	73	50	67	68	97	112	10	48
	Gm19395	0	0	0	0	0	0	0	0	1	2	4	3	2	0	0	0
	Pln	16	0	0	0	1	0	0	0	1	0	2	1	2	23	0	2
	Gm20597	2	0	0	0	0	0	1	0	3	2	3	3	7	8	7	5
	Mcm9	203	186	404	122	30	27	232	189	219	162	176	202	222	200	141	157
	Asf1a	815	827	1140	678	96	270	730	576	508	455	500	544	502	514	330	329
	Fam184a	2	1	0	0	15	5	0	0	252	236	248	257	273	347	137	202
	Man1a	412	526	330	501	359	121	1513	278	156	31	31	46	44	67	23	24
	Gm16998	0	0	0	0	0	0	0	0	1	0	0	0	0	0	0	0
	D630037F22Rik	88	84	176	51	67	23	80	107	283	235	275	227	213	409	111	93
	Msl3l2	59	64	14	16	13	40	49	32	167	142	126	138	122	180	105	115
	Gja1	107	136	140	83	126	78	101	140	77	71	77	41	35	41	29	22
	4930467K11Rik	0	0	0	0	0	0	0	2	5	2	4	4	3	6	0	4
	Hsf2	174	189	279	158	93	62	138	178	1172	796	962	1010	966	1061	789	582
	Serinc1	1271	1001	1381	841	919	215	1106	672	4603	3675	5572	4130	6195	6561	3110	2997
	Pkib	98	27	111	64	11	8	61	122	49	25	25	17	10	28	27	12
	Fabp7	9	0	0	4	5	0	3	0	120	38	204	83	87	221	651	489
	Smpdl3a	216	227	146	99	1635	85	198	83	174	93	119	172	77	108	78	85
	Dux	0	0	0	0	0	0	0	0	0	0	0	0	0	0	0	0
	Gm4981	0	0	0	0	0	0	0	2	0	0	0	0	0	0	0	0
	Gcc2	829	751	878	519	458	140	767	554	707	750	728	829	636	920	395	556
	Lims1	883	858	1128	954	275	284	1313	719	1540	1428	1681	1524	1798	1877	1161	1061
	Ranbp2	3662	4194	5866	2664	677	751	4472	2927	2154	2166	2133	2445	1907	2565	1023	1030
	Ccdc138	62	61	131	67	16	47	75	70	121	82	105	85	68	81	78	69
	Edar	0	0	0	0	1	7	0	0	1	1	4	1	1	1	0	3
	BB019430	0	0	0	0	0	0	0	0	0	0	0	0	0	0	0	0
	Sh3rf3	5	4	2	1	14	10	3	3	32	21	61	40	138	200	10	58
	Sept10	192	46	277	133	67	58	212	199	556	318	379	399	350	348	214	287
	Sowahc	107	53	172	89	148	29	172	127	306	281	338	357	388	437	186	307
	P4ha1	785	738	386	453	120	317	415	474	425	598	786	659	395	759	369	378
	Pla2g12b	0	0	0	0	0	0	0	0	0	0	0	0	0	0	0	0
	Oit3	2	0	0	1	0	0	3	0	0	0	0	0	1	0	1	0
	Ccdc109a	162	187	50	148	96	131	190	128	185	162	226	175	160	178	109	150
	Micu1	404	365	391	338	210	221	540	261	832	613	805	709	636	840	523	749
	Dnajb12	375	327	356	147	178	159	300	206	382	384	448	467	428	439	243	342
	Ddit4	947	1292	629	1382	634	356	687	1680	663	496	894	500	727	748	530	853
	Anapc16	811	792	1053	685	245	660	711	788	777	782	1008	907	681	702	579	805
	Ascc1	527	393	560	463	162	310	423	505	678	608	940	680	607	839	492	732
	Spock2	16	7	5	1	49	10	87	18	1803	2412	3149	2007	2433	4640	734	2920
	Chst3	2650	1103	3810	2970	12	1071	4531	3384	13	14	24	13	8	39	11	20
	Psap	14260	21049	15352	9864	3965	7903	18043	7670	16398	11827	16027	15638	10433	14097	8297	12225
	Cdh23	4	0	5	5	1	12	1	10	0	8	8	12	3	3	0	0
	4632428N05Rik	155	334	165	108	127	149	387	116	276	133	168	361	136	186	120	197
	Gm17455	0	0	0	0	0	0	0	0	0	1	0	0	0	0	1	0
	Slc29a3	277	354	269	213	196	108	286	175	305	219	252	258	210	289	125	218
	Unc5b	19	36	36	18	99	39	98	15	124	84	104	95	41	56	25	56
	Pldi	4	6	28	1	0	0	6	3	0	0	0	1	1	0	1	0
	4930565A17	0	0	0	0	0	0	0	0	0	1	1	0	0	0	0	0
	Pcbd1	4	1	3	0	17	1	0	4	656	579	671	547	213	474	164	430
	Sgpl1	762	913	902	624	287	637	1145	424	1129	952	1168	1168	977	1314	644	909
	Tbata	2	0	0	0	0	462	0	0	0	0	0	0	2	0	0	0
	Adamts14	240	40	89	108	17	25	48	92	5	12	0	11	3	2	2	7
	Prf1	20	2	9	21	3	0	23	20	0	0	0	2	0	0	0	0
	X99384	110	84	57	51	131	133	96	41	339	310	420	227	259	242	183	258
	Nodal	0	0	0	0	0	10	0	0	0	0	1	1	1	0	0	0
	Eif4ebp2	1484	1517	1692	724	188	183	2091	889	762	1117	1200	1036	1146	1185	390	1030
	Lrrc20	203	268	310	125	47	52	243	203	271	273	360	271	250	269	176	260
	Npffr1	0	0	0	0	0	0	0	0	1	6	4	13	1	0	0	0
	Ppa1	1746	1972	2513	1331	394	914	2036	1643	2083	2151	2504	2596	1501	1817	1516	1384
	Sar1a	2007	1945	3039	1984	1940	1027	1903	2098	2773	2591	3458	3078	2622	3041	2024	2060
	Tysnd1	1118	1267	1698	917	193	574	1244	765	778	865	1103	910	718	872	649	850
	Aifm2	46	58	28	35	149	25	36	15	853	583	779	876	819	720	587	320
	H2afy2	14	9	4	11	22	5	9	3	4228	3556	4577	4027	3811	4043	2830	3855
	Mir5108	0	0	0	0	0	0	0	0	0	1	0	0	0	0	0	0
	Col13a1	10	24	18	8	5	0	3	14	9	39	31	33	6	6	1	3
	2010107G23Rik	1	0	0	0	86	4	2	0	395	218	345	222	228	325	181	263
	Neurog3	2	0	0	0	0	0	0	0	1	1	0	0	0	0	0	0
	Tspan15	25	54	43	37	494	35	82	25	479	369	671	368	373	460	323	417
	Tacr2	0	0	0	0	1	0	0	0	2	1	0	0	0	2	0	0
	Hk1	166	737	77	308	821	153	282	152	2348	2591	4111	2453	2719	3785	1544	3141
	2210417K05Rik	3	1	0	4	9	0	3	1	3	7	15	10	14	15	4	9
	Hkdc1	0	1	0	0	0	0	0	0	0	0	6	3	6	6	2	4
	Supv3l1	1102	937	1283	753	136	427	882	754	630	601	781	688	611	665	347	539
	4930507D05Rik	64	86	93	52	2	24	96	69	56	52	75	66	44	67	26	60
	Vps26a	931	1084	1674	823	401	259	910	786	1133	1092	1458	1202	1197	1418	783	846
	Srgn	1215	2133	1586	1107	98	869	1591	1575	110	51	125	127	74	101	32	64
	2510003E04Rik	439	359	548	251	240	134	377	306	1170	1358	1669	1400	1186	1692	1078	1113
	Ddx21	10127	8165	12704	6894	386	2514	9158	7622	2816	3142	3083	3583	2834	3139	1367	1579
	Ddx50	1397	1065	1436	1022	519	477	1057	897	1441	1411	1615	1813	1475	1507	897	905
	Stox1	4	3	4	4	5	5	3	1	114	28	38	66	143	81	33	61
	Ccar1	2668	2690	3580	2126	416	797	3048	2533	2997	3016	3440	3541	3517	3264	2070	1989
	Snord98	2	0	0	4	0	0	1	0	1	3	1	1	0	2	1	1
	Tet1	7	3	1	6	47	0	29	1	1010	1057	1350	1330	1219	1605	632	721
	Slc25a16	285	273	346	185	475	39	370	241	528	320	409	401	498	469	304	260
	Dna2	848	1361	1324	391	17	251	1231	634	1091	722	805	725	781	798	365	640
	Rufy2	1497	1647	3025	1248	733	655	1581	1354	3740	4237	4574	4784	3836	4909	2850	3964
	Hnrnph3	1067	1113	1860	855	585	581	1095	811	3134	3467	3727	4076	2886	3676	2232	3282
	Pbld2	9	1	3	6	27	3	6	0	87	53	60	80	47	58	47	19
	Pbld1	0	1	1	1	14	0	0	0	6	5	4	1	2	5	1	1
	Atoh7	1	0	0	0	0	0	0	0	0	0	3	0	3	3	0	1
	Mypn	0	2	0	0	0	0	1	3	110	32	70	66	49	88	42	32
	Herc4	1402	1164	1729	853	272	373	1613	975	586	598	596	708	519	616	356	336
	Sirt1	873	1072	1130	968	152	124	928	567	675	743	844	783	819	928	444	549
	Dnajc12	104	91	140	46	59	22	46	59	258	157	283	224	281	454	237	257
	Ctnna3	0	0	0	0	0	0	0	0	0	1	2	2	0	3	1	1
	Lrrtm3	0	1	0	0	0	0	0	0	25	27	39	26	34	45	22	19
	1700023F02Rik	0	0	0	0	0	0	0	0	0	1	0	1	1	0	0	0
	Reep3	534	641	838	418	573	222	802	487	1063	1293	1261	1641	1077	1048	715	681
	Jmjd1c	1515	1402	2501	1131	416	294	1714	1448	1391	1446	1470	1735	1613	1542	647	901
	Nrbf2	101	77	153	93	83	11	135	101	93	64	85	90	87	110	56	72
	Egr2	22	39	23	34	11	36	46	11	15	9	22	9	12	7	7	18
	Ado	793	674	1116	606	226	313	808	788	1523	1386	1315	1466	1043	1353	1098	1049
	Zfp365	34	4	2	51	13	8	213	11	171	197	316	295	327	378	178	77
	Rtkn2	132	66	197	608	1	35	153	193	741	596	757	459	616	530	399	522
	Arid5b	45	74	121	26	40	6	136	71	76	227	247	320	120	109	18	68
	4930545H06Rik	0	0	0	0	0	0	0	0	1	0	0	0	0	0	0	0
	1700040L02Rik	15	9	26	27	17	0	28	25	11	13	5	15	2	5	1	0
	Tmem26	80	214	116	168	6	65	165	61	65	98	71	122	30	49	24	40
	Rhobtb1	29	35	108	15	22	43	48	83	156	230	266	227	208	274	104	177
	Cdk1	3232	1976	3700	2062	30	1433	2356	2075	2934	2917	3306	3199	2567	2643	2239	3179
	Ank3	7	10	1	4	424	8	1	0	3412	2887	3773	3596	5123	6555	2131	3397
	Ccdc6	1391	1555	2301	1342	831	629	1579	1371	1124	1325	1788	1321	1447	1838	743	1211
	2310015B20Rik	0	0	0	0	0	0	3	0	2	1	1	0	5	2	1	1
	Slc16a9	23	85	29	19	14	18	81	28	31	32	39	57	27	27	22	18
	Fam13c	20	64	9	9	39	7	19	13	325	295	416	447	368	501	256	283
	Phyhipl	5	21	7	8	18	0	5	4	981	796	1123	1011	812	966	774	685
	D630013N20Rik	0	0	0	0	0	0	0	0	2	0	0	0	0	0	0	0
	Bicc1	20	30	8	5	22	0	27	15	39	28	34	22	21	13	12	24
	C730027H18Rik	0	0	0	0	0	0	0	0	0	0	0	0	0	0	0	0
	Tfam	2017	1459	2727	1441	255	791	1710	1818	1263	1179	1326	1590	1188	1244	894	830
	Ube2d1	575	440	382	545	114	192	568	379	1373	1149	1440	1573	1479	1736	1191	1198
	Cisd1	1020	1015	1461	782	257	787	675	1393	978	560	911	571	758	1027	630	965
	Ipmk	2286	1898	2597	1996	156	520	1487	1795	938	960	1139	1062	997	1428	658	768
	1700049L16Rik	0	0	0	0	0	0	0	0	0	0	0	0	0	0	0	0
	Zwint	599	624	1300	448	221	356	609	742	3300	3313	4561	4378	2134	3185	2067	2611
	A330049N07Rik	0	0	0	0	0	0	0	0	0	0	1	1	1	0	2	3
	Pcdh15	0	10	1	18	0	5	58	9	47	135	110	227	21	71	10	6
	Rtdr1	0	0	0	0	0	0	0	0	1	1	1	1	0	0	0	1
	Gnaz	8	1	1	1	5	0	1	1	194	318	472	247	184	375	76	284
	Rab36	11	3	2	13	3	0	5	9	151	248	276	308	101	255	57	146
	Bcr	173	1109	279	182	424	83	228	216	1647	1715	2254	1865	1623	2148	1393	1541
	Specc1l	1111	742	1184	912	355	368	949	847	2157	2272	2851	2575	2157	2864	1247	2056
	Adora2a	172	36	7	45	2	132	49	59	35	86	79	24	29	51	6	17
	Gm5779	3	6	4	1	0	1	3	2	18	15	11	5	7	8	14	11
	Upb1	38	2	4	38	79	0	15	14	0	5	4	2	0	1	0	3
	4933407G14Rik	0	0	0	0	0	0	0	0	0	0	0	0	0	0	0	0
	1110038D17Rik	1041	197	413	740	375	144	532	550	663	479	506	569	540	582	371	479
	Snrpd3	6847	4656	6409	3854	300	1050	4000	4351	3649	2624	3498	3383	2646	2693	2526	2587
	AI646023	1	5	0	3	221	1	2	1	228	136	159	96	254	323	90	264
	Ggt1	3	9	2	1	182	0	6	4	5	3	5	3	9	14	0	5
	Ggt5	27	52	21	20	22	56	34	24	35	36	75	30	12	21	8	57
	Susd2	28	49	34	87	247	45	118	22	53	63	74	59	56	122	29	49
	Cabin1	1605	1579	2456	1271	306	534	1722	1755	1814	1905	2463	1823	2037	2385	815	1946
	Ddt	323	221	365	237	180	217	274	251	371	144	226	158	256	318	217	311
	Gstt3	116	76	19	27	335	32	49	41	8	4	12	13	3	10	14	13
	Gstt1	13	28	16	10	97	19	37	11	33	47	34	71	31	43	33	39
	Gstt4	5	2	1	0	0	0	1	0	0	0	0	0	0	0	0	0
	Gstt2	418	385	650	146	95	431	311	454	61	34	30	38	34	28	22	38
	Mif	1378	925	1479	774	186	876	822	1267	1050	1011	1524	1056	1055	1053	835	1416
	Derl3	377	509	670	245	1209	115	206	205	10	34	57	42	4	17	46	15
	Smarcb1	1622	1588	1892	1414	219	951	1604	1350	2423	2463	3045	2609	2268	2713	1926	2690
	Mmp11	60	51	40	24	21	42	93	36	302	147	213	145	300	312	194	189
	Chchd10	3229	3191	2153	2088	1313	1537	2465	2498	202	164	281	226	187	361	191	122
	Vpreb3	2712	2251	3530	3599	7	2040	1922	2987	8	10	15	10	6	14	2	7
	Gm5134	27	25	29	27	4	6	8	23	1	0	0	0	0	0	0	0
	Zfp280b	435	463	1013	398	45	112	645	873	856	695	934	765	719	786	358	509
	Slc5a4b	0	0	0	0	0	0	0	0	1	0	3	1	1	1	0	0
	Slc5a4a	0	0	0	0	0	0	0	0	0	0	2	0	1	0	0	0
	Prmt2	20	41	63	45	127	32	41	34	2356	1831	2568	2285	1425	2804	1450	2079
	Mir678	0	0	0	0	0	0	0	0	0	0	0	0	0	0	0	0
	S100b	4	6	2	0	15	0	6	0	16	14	23	19	34	34	80	30
	Dip2a	44	50	58	56	174	63	124	46	845	913	1046	812	1035	1316	453	837
	Pcnt	1119	1329	1370	1030	154	349	1640	1194	1326	1261	1335	1392	1286	1489	740	1437
	1700094J05Rik	34	68	56	30	4	9	64	29	57	51	62	69	61	56	10	42
	2610028H24Rik	12	19	53	30	17	13	23	8	27	25	42	38	27	39	18	32
	Ybey	74	134	251	133	53	52	154	102	167	214	222	199	183	232	131	150
	Mcm3ap	830	932	1600	864	211	417	1079	975	1611	1689	1963	1951	1739	2093	948	1675
	Lss	137	119	308	534	126	180	429	406	940	865	1497	649	766	804	338	752
	4930483K19Rik	17	13	20	40	6	2	49	41	166	141	189	102	107	123	54	107
	1700027D21Rik	0	0	0	0	6	0	0	0	4	3	7	1	1	1	0	5
	Ftcd	0	0	0	0	0	0	0	0	0	1	1	0	1	0	0	0
	Col6a2	231	354	177	171	309	88	417	98	314	219	289	369	217	149	208	394
	Col6a1	293	515	323	281	311	152	602	136	398	319	387	429	278	191	211	375
	Pcbp3	9	17	6	5	19	67	12	15	5425	4798	5203	4443	3757	4953	2822	4714
	Gm10787	0	0	0	0	0	0	0	0	1	0	0	0	0	2	0	0
	Slc19a1	2307	1907	1775	1136	67	645	1573	1047	557	591	768	614	680	766	365	713
	Col18a1	153	302	151	79	223	109	180	98	465	350	885	326	406	330	297	578
	Gm10941	0	0	1	1	0	0	0	0	2	1	4	2	0	2	3	1
	Pofut2	322	327	374	306	449	157	332	230	489	583	624	568	356	579	320	466
	Adarb1	393	1017	833	468	33	254	918	677	364	670	867	652	655	845	314	602
	Gm17769	1	0	1	1	0	0	3	2	19	19	27	12	12	18	7	17
	1810008A18Rik	1023	882	1195	713	176	595	878	712	879	890	1106	871	661	954	650	893
	Itgb2	692	932	562	770	79	456	1061	479	243	266	241	924	90	230	83	147
	Pttg1ip	653	508	640	430	1081	334	545	468	884	794	1153	832	747	1015	604	917
	Sumo3	2009	1891	3036	1598	603	1159	1997	1888	3006	3053	3820	4269	2825	2911	2071	2184
	Ube2g2	1140	1139	1602	968	477	675	1085	1033	1507	2050	2537	2345	1603	1688	1173	1329
	Mir1930	4	0	1	0	0	0	1	1	3	3	4	1	1	4	3	3
	Gm19402	0	0	0	0	0	0	0	0	0	0	0	0	0	0	0	0
	Gm10272	0	0	0	0	0	0	0	0	0	0	0	0	0	0	0	0
	Gm10024	0	0	0	0	0	0	0	0	0	0	0	0	0	0	0	0
	Gm10142	0	0	0	0	0	0	0	0	0	0	0	0	0	0	0	0
	Krtap12-1	0	0	0	0	0	0	0	0	0	0	0	0	0	0	0	0
	Gm10100	0	0	0	0	0	0	0	0	0	0	0	0	0	0	0	0
	Gm3238	0	0	0	0	0	0	0	0	0	0	0	0	0	0	0	0
	Gm19668	0	0	0	0	0	0	0	0	0	0	0	0	0	0	0	0
	Gm2696	0	0	0	0	0	0	0	0	0	0	0	0	0	0	0	0
	Krtap10-4	0	0	0	0	0	0	0	0	0	0	0	0	0	0	0	0
	Krtap10-10	0	0	0	0	0	0	0	0	0	0	0	0	0	0	0	0
	Gm10318	0	0	0	0	0	0	0	0	1	0	0	0	0	0	0	0
	Gm3285	0	0	0	0	0	0	0	0	0	0	0	0	0	0	0	0
	1700009J07Rik	0	2	3	0	1	0	1	1	2	0	2	0	0	0	0	0
	Lrrc3	8	6	3	2	58	0	4	0	381	399	527	311	216	310	127	305
	Trpm2	56	162	34	97	5	94	107	51	187	114	149	150	56	106	51	128
	1810043G02Rik	89	47	114	96	78	58	112	69	397	415	500	401	345	488	330	411
	Pfkl	2272	1270	1643	934	501	1438	1489	1104	1950	2670	2393	2163	1228	2685	1501	2082
	Aire	0	2	1	12	0	0	8	1	9	6	4	3	8	5	0	9
	Dnmt3l	2	1	0	0	0	0	2	0	1	3	2	0	0	1	0	4
	Icosl	28	61	25	90	101	249	458	32	184	93	86	84	122	94	76	247
	D10Jhu81e	570	613	685	499	563	368	639	497	827	905	1242	913	710	1060	607	1083
	Pwp2	1420	1358	1562	1117	89	591	1460	1376	1072	1025	998	1208	787	969	683	764
	Trappc10	854	886	1214	808	458	202	879	621	1469	1350	1711	1540	1559	1837	892	1316
	Agpat3	722	767	680	536	420	357	898	371	1518	1256	1450	1408	1330	1465	661	1149
	Rrp1	7170	5203	7246	4501	928	3832	4419	4859	5490	6417	8719	6218	5754	7541	3776	7006
	Cstb	440	517	628	385	469	676	531	441	756	460	562	633	504	612	547	432
	Pdxk	937	1348	1351	643	852	455	1138	797	597	873	1472	745	960	968	486	787
	Ilvbl	456	390	640	526	167	392	314	422	581	538	685	610	645	800	435	651
	Syde1	56	94	120	145	80	55	68	116	55	43	70	43	50	52	41	77
	Olfr1357	0	0	3	0	0	1	0	0	0	0	0	0	0	0	0	0
	Casp14	0	0	0	0	0	0	0	0	0	0	0	0	0	0	0	0
	Ccdc105	0	0	0	0	0	0	0	0	4	5	4	4	3	8	0	4
	Slc1a6	1	1	0	3	0	0	1	0	37	30	40	13	47	74	18	30
	Olfr1356	0	0	0	0	0	0	0	0	0	0	0	0	0	0	0	0
	Olfr1355	0	0	0	0	0	0	0	0	0	0	0	0	0	0	0	0
	Olfr1354	0	0	0	0	0	0	0	0	0	0	0	0	0	0	0	0
	Olfr8	0	0	0	0	0	0	0	0	0	0	0	0	0	0	0	0
	Olfr1353	0	0	0	0	0	0	0	0	0	0	1	0	0	0	0	0
	Olfr1352	0	0	0	0	0	0	0	0	0	0	0	0	0	0	0	0
	Olfr1351	0	0	0	0	0	0	0	0	0	0	0	0	0	0	0	0
	Olfr57	0	0	0	0	0	0	0	0	0	1	0	0	0	0	0	0
	2610008E11Rik	95	88	312	30	116	128	164	123	973	938	1090	1133	1005	1556	720	781
	Vmn2r80	0	0	0	0	0	0	0	0	0	0	0	0	0	0	0	0
	Vmn2r81	0	0	0	0	0	0	0	0	0	0	0	0	0	0	0	0
	Vmn2r82	0	0	0	0	0	0	0	0	0	0	0	0	0	0	0	0
	Vmn2r83	0	0	0	0	0	0	0	0	0	1	0	0	0	0	0	0
	Ppap2c	35	31	26	23	440	22	38	53	427	159	189	145	235	199	135	248
	Mier2	116	81	479	480	209	336	254	584	1059	1058	1153	1153	875	1145	748	1144
	Theg	0	0	1	0	0	0	2	0	0	0	0	0	0	0	0	0
	C2cd4c	0	0	0	0	15	0	0	1	105	124	169	142	69	133	76	83
	Shc2	21	16	7	2	139	4	15	5	2711	3109	4408	3260	2982	4185	2063	3538
	Odf3l2	0	0	0	0	76	0	0	0	4	3	9	0	11	8	2	5
	Madcam1	0	2	1	5	0	30	31	1	1	1	0	1	3	5	0	5
	Gm16517	317	241	382	266	121	210	269	193	651	589	845	597	659	854	532	846
	Cdc34	1746	1635	2284	1278	287	1100	1347	1476	1123	567	849	641	610	636	519	632
	Gzmm	23	16	25	10	3	7	21	12	31	36	44	33	26	38	26	46
	Bc1	2	0	2	0	0	0	1	0	0	0	0	1	0	0	0	0
	Bsg	3189	2656	3353	2454	2157	1506	2228	2367	5941	5834	8819	6208	6047	7204	4693	6813
	Hcn2	21	13	6	4	7	6	11	7	144	465	569	454	523	709	437	476
	Polrmt	875	823	1132	609	137	382	753	722	758	731	770	814	664	776	500	895
	Fgf22	0	1	4	4	0	0	0	5	2	1	5	4	3	6	0	9
	Rnf126	2132	2121	3203	1735	276	888	1714	1663	1959	2137	2795	2106	1946	2126	1318	2081
	Fstl3	25	101	14	15	16	12	20	12	103	98	145	122	117	124	122	124
	Prss57	31	133	23	18	12	44	13	38	68	57	108	79	68	103	91	95
	Palm	385	880	62	57	69	283	167	282	3994	3991	5997	3953	4585	5492	3222	5667
	9130017N09Rik	1	0	0	0	11	1	0	0	11	11	34	9	8	59	3	10
	E130317F20Rik	509	646	702	385	34	62	659	381	524	371	335	475	425	376	128	271
	Ptbp1	8448	7795	8847	6126	804	2722	7944	6414	3890	2901	2383	3678	2559	2577	1825	2025
	BC005764	1091	1149	1309	941	123	376	1116	870	7462	5497	6300	6578	7270	8058	5203	8173
	Prtn3	13	180	2	45	1	23	32	56	203	97	150	183	158	158	137	157
	Elane	16	179	1	18	0	29	59	52	1	0	0	0	0	0	1	0
	Cfd	1346	177	1	132	17	478	338	125	530	15	111	1110	107	151	80	124
	Med16	566	626	709	498	158	193	637	384	717	749	1049	919	871	889	436	1007
	C030046I01Rik	1063	907	1057	962	639	359	1052	773	2782	2059	2891	2321	2715	2987	2125	2477
	Kiss1r	5	6	4	10	13	0	1	0	26	16	34	35	59	90	23	61
	Arid3a	1746	754	617	1583	41	128	1125	961	404	277	404	326	276	322	187	299
	Wdr18	1755	1678	1756	1230	195	842	1516	1087	1331	1475	1916	1515	1154	1549	961	1340
	Grin3b	50	20	152	47	0	32	24	104	49	33	83	39	46	59	25	95
	ORF61	2882	2255	3831	2575	795	1453	2115	2324	2635	2778	3508	2979	3277	3822	2137	3184
	Cnn2	959	426	311	823	256	646	1739	859	148	107	123	241	58	101	44	133
	Abca7	531	500	754	807	142	522	492	581	1171	810	1428	774	1260	1430	406	1687
	Hmha1	6612	3921	8059	5411	145	5308	6609	4720	126	129	197	218	92	172	62	118
	Polr2e	2517	1835	1901	1137	654	1105	1524	1275	1539	1706	2150	1804	1403	1709	1185	1679
	Gpx4	267	249	249	171	272	131	206	144	494	409	598	487	475	592	394	472
	Sbno2	1109	1071	1101	856	354	369	1049	890	686	602	650	721	623	728	385	684
	Stk11	2320	1946	3181	2042	1233	1627	1927	1856	1834	1910	2362	2063	1856	2196	1257	2207
	Dos	94	74	151	63	120	85	78	108	1615	2475	4051	2925	2618	2803	1434	3109
	Atp5d	2845	2663	2851	1838	1531	2089	2273	1778	3227	2763	3847	3070	2531	2789	2614	3817
	Midn	1505	1014	1974	1206	358	890	1768	1031	3918	3644	4777	4393	4099	4511	2549	4183
	Cirbp	608	289	461	458	312	227	477	463	4127	2259	3462	3300	4641	3363	2838	2958
	1600002K03Rik	263	193	224	166	106	102	137	154	123	100	156	112	94	321	104	150
	Efna2	8	3	9	12	6	0	7	10	287	308	383	288	420	324	195	392
	Mum1	1442	1232	2176	1395	301	1181	1473	1477	1881	1592	1880	1551	1430	1667	1128	1969
	Ndufs7	1533	1501	1908	1071	627	1064	1238	1341	1197	1259	1562	1398	1122	1527	1061	1493
	Gamt	18	15	24	11	28	9	17	14	202	150	362	218	174	229	144	206
	Dazap1	4359	3966	4836	3147	485	1565	3751	3152	4721	4239	5305	4830	4456	4388	3103	4488
	Rps15	14242	8928	13297	6747	1382	7566	9367	7113	5899	6501	8347	6936	6213	7409	4236	8398
	Apc2	10	12	11	0	7	13	5	2	5220	4587	6221	5464	6383	7350	3319	7075
	2310011J03Rik	634	579	686	582	212	435	576	459	429	425	492	541	348	421	349	415
	Pcsk4	407	398	724	336	71	197	273	335	208	254	360	346	263	296	118	294
	Reep6	46	19	23	26	102	0	24	14	42	155	164	112	53	62	19	71
	Adamtsl5	11	11	10	6	25	1	8	8	18	4	20	10	8	12	18	23
	Plk5	0	0	0	0	30	0	0	2	5	3	28	5	59	23	2	35
	Mex3d	200	369	322	233	59	55	269	149	1490	1910	2373	2057	2077	2488	915	2435
	Mbd3	2628	2620	4001	2291	639	1644	2448	2481	2927	4043	5236	4261	3739	4117	2564	4564
	Uqcr11	1542	1271	1952	1067	611	727	926	1247	1161	941	1378	1029	971	1131	1084	1284
	Tcf3	7354	6124	12210	6654	282	3292	6497	6952	3906	3674	3884	4442	3306	3220	2310	3727
	Onecut3	0	0	0	0	0	0	0	0	0	2	6	2	2	5	0	5
	Atp8b3	5	1	7	2	0	0	1	2	75	92	165	79	117	128	67	158
	Rexo1	1700	1609	2240	1474	224	428	1532	1313	1669	1707	2215	1772	1973	2218	1026	1995
	Klf16	559	447	657	526	108	274	578	510	611	847	1139	747	651	872	523	709
	Fam108a	1429	1289	2289	1576	446	1313	1559	1413	1255	1284	1818	1297	1222	1452	973	1528
	Adat3	211	155	274	124	18	34	171	192	110	183	160	147	145	160	77	211
	Scamp4	1613	787	1008	821	344	323	895	944	963	1019	1309	1033	687	971	708	900
	Csnk1g2	2526	2445	3019	1819	980	1650	2736	2094	2765	2806	3895	3133	2767	3236	1864	3292
	Btbd2	347	329	238	265	234	85	340	195	1149	1735	2453	1608	1187	2011	756	1721
	Mknk2	9092	6916	8588	4740	3362	3598	12229	4649	2465	2242	2663	2466	2329	2564	1823	2545
	Mob3a	455	366	1020	610	216	439	748	453	940	708	1071	732	661	897	562	880
	Izumo4	100	43	129	127	306	69	100	73	196	209	396	271	238	466	170	366
	Ap3d1	1560	1207	1850	1394	1286	886	1338	1016	3145	3372	4471	3484	3245	4411	1878	3580
	Dot1l	1486	1929	2727	1239	155	324	1878	1405	1653	1898	2227	1997	1909	2389	637	1752
	Plekhj1	1637	1172	2058	1375	181	751	1285	1243	881	935	1170	1202	690	884	725	783
	Sf3a2	2794	3157	4170	2279	275	736	2688	2327	2017	2136	2531	2342	2304	2610	1382	2463
	Amh	27	37	83	15	3	32	21	24	28	34	59	31	29	61	11	41
	Jsrp1	6	7	9	0	0	0	1	4	29	3	7	2	38	10	2	4
	Oaz1	12	1	15	9	1	5	14	16	11	2	8	12	6	12	12	2
	Oaz1-ps	0	0	0	0	0	0	0	0	0	0	0	0	0	0	0	0
	Mir1982	8	3	5	4	0	0	2	1	1	0	6	1	4	5	1	2
	Lingo3	190	372	1	5	0	0	16	5	4	121	193	36	67	70	2	17
	Lsm7	86	76	87	45	6	67	39	50	38	31	48	48	45	48	26	29
	3110056O03Rik	1371	1222	1078	499	228	314	840	715	552	527	724	544	462	689	359	611
	Tmprss9	3	0	7	0	4	0	0	2	3	11	25	10	8	13	4	18
	Timm13	1788	1795	2263	1222	392	1504	1329	1529	1546	1643	2059	1746	1167	1404	1298	1728
	Lmnb2	2111	2199	2774	1373	122	738	1787	1729	1764	2058	2236	1986	1562	2120	1314	2185
	Gadd45b	1032	1429	907	800	40	62	602	400	29	37	62	98	50	54	25	71
	Gng7	47	14	36	12	81	10	38	5	65	144	197	157	202	282	62	139
	Diras1	0	1	0	3	0	1	1	0	643	719	1186	729	871	1163	536	1097
	Slc39a3	337	158	223	183	134	172	247	147	916	830	1695	847	1509	2010	945	1540
	Sgta	1518	1333	1817	1044	565	744	1190	1126	3162	3080	4233	3288	2950	3515	2341	3332
	Thop1	1904	1953	2136	854	218	959	1420	1294	1206	1617	1641	1765	1062	1436	785	1329
	Creb3l3	7	7	2	4	1	0	6	0	4	8	5	11	7	8	2	9
	Map2k2	1378	1472	1701	999	704	1031	1378	1217	2198	2197	2487	2477	1816	2166	1479	2095
	Zbtb7a	1197	1187	1624	922	387	300	1387	956	394	557	676	534	620	787	235	458
	Pias4	462	368	664	316	81	171	394	348	695	466	631	543	477	647	461	686
	Eef2	82616	56414	62192	34063	13373	25570	64807	36417	54399	68102	79698	68461	68371	83541	32455	78134
	Snord37	7	9	11	4	5	0	15	10	12	19	13	13	10	14	6	17
	Dapk3	859	516	830	649	233	417	515	620	990	845	1006	828	677	852	665	967
	2310050B05Rik	1	0	3	2	0	0	1	5	49	60	95	62	70	99	35	97
	Itgb1bp3	0	0	2	2	0	0	0	0	0	4	3	1	5	9	1	3
	Atcay	1	1	7	8	1	27	20	2	1789	2132	2839	2358	2206	3042	1422	2432
	Zfr2	27	3	5	0	111	11	3	7	385	418	631	503	413	780	283	473
	Matk	120	50	27	55	19	34	113	12	59	85	185	92	95	130	37	81
	Mrpl54	682	632	755	455	318	401	559	510	513	591	872	619	531	621	507	744
	Apba3	446	285	588	372	306	171	402	417	416	468	608	370	316	516	262	504
	Mir3057	1	1	3	0	0	0	5	3	2	2	2	1	3	2	2	3
	Tjp3	78	101	12	39	471	37	42	9	3	7	21	6	5	5	1	3
	Pip5k1c	1682	1510	1480	856	220	411	1310	945	2240	2815	4154	2815	2623	3630	1425	3104
	2510012J08Rik	1417	1469	2020	1191	177	683	1212	1176	927	891	951	927	780	827	648	1000
	Tbxa2r	217	89	143	36	2	163	109	48	6	3	11	9	3	6	9	5
	Gipc3	0	2	1	0	0	0	2	0	0	0	3	0	0	0	0	0
	Hmg20b	423	502	944	503	323	446	466	546	462	372	557	406	505	464	320	452
	Mfsd12	210	271	405	217	28	70	217	172	60	111	123	84	77	107	56	111
	4930404N11Rik	261	232	390	267	66	159	153	172	71	91	148	66	66	111	68	121
	Fzr1	1095	818	1320	708	230	398	1131	775	1669	1873	2317	1991	1581	2053	1274	2681
	Dohh	1474	1325	1545	936	370	1003	1071	959	1048	1260	1599	1442	998	1230	889	1348
	2210404O07Rik	68	41	18	77	11	38	34	43	15	15	16	13	8	13	5	18
	Nfic	404	302	183	190	923	36	356	155	988	1019	1257	1107	1005	856	576	1041
	Celf5	1	7	0	1	3	1	1	7	1963	2704	3748	2851	2916	3470	1213	3044
	Ncln	2479	2143	3179	1999	387	1050	1955	2000	1282	1603	1944	1741	1255	1571	968	1710
	S1pr4	1555	644	984	868	5	435	1053	713	12	12	21	19	11	27	6	23
	Gna15	18	57	11	47	3	82	39	13	23	15	35	29	9	18	25	35
	Gna11	573	546	769	534	491	138	453	335	2121	2822	3701	2619	2609	3003	1441	2704
	Aes	1973	1526	274	1508	3428	755	1403	1142	4097	5805	8369	6229	5054	5659	3849	6361
	Tle2	22	13	11	14	349	49	15	10	35	35	42	48	49	26	22	34
	Tle6	29	21	23	19	23	32	8	12	8	25	10	29	13	11	19	16
	BC025920	128	51	139	87	17	36	66	118	94	63	77	66	98	78	47	96
	Sirt6	319	259	525	265	121	64	334	374	963	988	1206	1125	955	1110	642	1111
	Ankrd24	77	40	27	35	688	20	41	18	219	345	533	310	327	711	125	419
	Gm10778	2	3	7	0	0	0	5	0	0	1	5	5	1	5	2	1
	Zfp433	11	10	16	7	5	0	4	11	12	5	7	23	10	9	0	2
	Zfp781	6	2	24	2	3	4	12	2	6	4	2	15	13	17	3	10
	Zfp873	166	127	240	104	19	54	125	162	138	148	210	158	209	236	106	121
	AU041133	41	44	102	62	27	20	56	33	115	95	111	97	99	105	67	48
	Zfp938	210	102	347	99	58	38	119	185	328	234	293	319	380	424	223	167
	Gm1553	0	0	0	0	0	0	0	0	0	2	0	0	0	0	0	0
	1190007I07Rik	333	271	396	270	40	136	264	228	106	68	74	150	91	125	52	83
	Tdg	3	1	2	6	0	0	2	2	4	3	7	1	5	5	7	1
	Gm9855	0	0	0	0	0	0	0	0	0	0	0	0	0	0	0	0
	Glt8d2	4	3	11	6	6	17	9	3	15	6	15	13	12	8	9	6
	Hcfc2	172	225	257	299	89	65	176	157	358	288	300	332	256	336	193	217
	Nfyb	912	749	1068	854	134	295	822	668	963	835	1020	989	952	1002	642	750
	1700028I16Rik	3	0	0	0	0	0	0	0	0	0	1	0	2	0	1	0
	Txnrd1	1553	2170	1350	997	467	457	1410	956	5145	5400	6818	5780	5808	5100	3370	4850
	Eid3	3	6	9	0	1	0	5	7	6	3	6	9	6	6	5	6
	Chst11	28	82	49	43	32	32	43	31	313	313	412	311	396	387	161	304
	Slc41a2	29	117	94	27	187	8	80	5	72	80	161	60	53	125	64	57
	D10Wsu102e	2113	1761	3434	1274	119	406	1691	1203	1953	1518	2029	1760	1590	1893	1112	1244
	Aldh1l2	41	30	45	30	491	0	17	20	672	698	916	697	751	723	388	619
	A230046K03Rik	1022	1106	1645	657	181	140	1214	794	853	728	862	765	789	975	446	426
	Appl2	299	286	502	192	2852	131	261	229	881	776	849	714	908	1194	583	837
	1500009L16Rik	2	9	6	0	6	6	5	3	525	1125	1529	569	553	735	273	1050
	Nuak1	111	51	69	167	27	42	109	115	259	199	284	277	170	413	227	189
	Ckap4	2262	1491	1406	1510	537	103	967	1216	1559	1045	1221	1221	1103	1270	853	1083
	C330046G13Rik	38	8	100	36	0	0	14	94	0	0	0	0	2	2	0	2
	Tcp11l2	828	689	1255	706	283	191	753	867	90	239	259	340	231	372	130	127
	Polr3b	1702	1353	2353	1238	136	519	1443	1420	1036	978	1363	1082	949	1131	564	963
	Rfx4	0	0	0	0	0	0	0	1	0	2	1	2	3	0	2	0
	Ric8b	255	206	450	247	117	154	261	199	973	1129	1344	1311	851	1249	678	720
	Fhl4	3	1	17	9	0	0	6	9	40	28	51	59	16	29	21	12
	AI597468	244	347	697	372	408	159	339	341	590	538	632	533	468	684	495	332
	Mterfd3	155	149	418	182	45	102	237	262	486	333	459	377	503	553	384	325
	Cry1	402	417	758	384	62	91	192	440	509	543	521	582	689	702	363	342
	Btbd11	2	9	5	1	29	53	41	2	76	143	148	183	112	184	69	83
	Pwp1	1568	1317	2115	1066	173	623	1401	1250	1316	1303	1608	1319	1302	1391	828	1125
	Prdm4	799	629	1116	668	122	303	706	656	1375	1125	1308	1222	1176	1260	724	1118
	Ascl4	2	1	0	0	10	0	1	2	0	0	3	3	0	3	0	2
	D10Wsu52e	5025	4150	7041	3502	934	2491	4566	5729	3698	3658	4790	4095	3465	4567	2604	3345
	Bpifc	0	0	1	0	0	4	0	0	0	0	7	0	5	5	0	0
	Fbxo7	292	345	424	297	163	246	356	306	214	214	299	283	226	291	176	230
[truncated: 21,336 more rows]

## Sheet: Supp Table 1c Normalised counts
	Supplementary Table 1c: Normalised counts for the total annotated genes in the RNA-seq data.
			Tumour sample ID
	EntrezID	GeneName	EuMyc614	EuMyc743b	EuMyc829	EuMyc835	EuMycC2ko215	EuMycC2ko239	EuMycC2ko245	MYCN175	MYCN235	MYCN332	MYCN391	MYCNC2ko118	MYCNC2ko144	MYCNC2ko176	MYCNC2ko180
	13629	Eef2	7962.14	5163.83	5191.22	3894.16	5437.68	5858.29	4002.2	3511.07	5129.14	4682.48	4388.48	5187.98	5500.94	3365.75	6477
	14683	Gnas	1445.34	865.551	813.591	1452.69	713.257	1221.88	1252.85	5844.24	6406.04	5692.5	6549.62	6675.68	6483.57	8178.6	6288.83
	15516	Hsp90ab1	5508.04	5339.49	4131.89	3405.2	4612.99	5407.31	3733.05	2790.58	3645.27	3450.49	3189.97	3697.77	2757.48	2580.08	3666.33
	22154	Tubb5	2337.68	2054.04	2368.74	1607.03	1919.03	2190.57	1648.27	4534.86	3916.41	3784.86	3240.93	4774.74	3330.02	4516.25	6505.35
	11461	Actb	4585.34	3504.59	3443.93	4480.06	4278.27	4614.17	4029.12	2783.09	2228.81	2410.92	2196.97	2116.52	1980.75	2271.97	2595.14
	53379	Hnrnpa2b1	3512.2	3282.34	3876.39	3916.22	2850.69	3319.16	4218.04	3178.29	2512.38	2220.74	2702.03	2311.07	2135.29	2810.62	2027.06
	17830	Prol1	2.40938	4.4852	5.25867	2.85806	3.6152	1.26554	199.907	1.74266	3.3892	7.93163	1.28204	1.28996	0.724319	1.86669	2.90136
	100861531	Rn45s	4044.68	4161.53	2253.3	1012.78	4134.94	1630.83	1487.92	1423.3	3416.39	1155.55	1193.39	1210.89	787.993	1976.41	12635.5
	67891	Rpl4	6981.43	4371.51	4375.88	3743.71	5023.85	4198.53	4307.72	1392.58	1614.46	1752.66	1690.11	1552.8	1346.44	1719.43	1301.97
	13627	Eef1a1	5297.65	3773.33	3266.63	3020.51	3346.61	3904.56	2895.73	1872.07	2009.64	1975.5	2148.57	2028.87	1846.09	1816.5	1763.86
	18040	Nefm	27.9488	25.7212	21.7024	24.3506	55.2913	20.2487	28.2441	5063.72	2456.79	3123.07	1674.47	4890.61	4096.02	6781.8	6583.52
	17263	Meg3	17.7331	7.04817	6.17685	6.85934	10.8456	4.70059	4.17617	3753.05	4399.56	4847.11	4313.23	3905.46	3246.33	3109.81	2429.93
	17975	Ncl	3886.24	4192.47	4064.12	3294.54	3833.81	3918.94	3799.43	1741.05	1431.97	1192.21	1361.65	1426.16	1175.17	1130.28	952.227
	27050	Rps3	5479.61	2959.86	2975.32	2816.56	5393.88	3237.62	2559.11	1148.28	1509.1	1380.22	1532.49	1578.45	1489.92	1492.11	1780.44
	11947	Atp5b	2560.11	2354.36	2502.04	1870.2	2076.19	2052.17	1804.98	1604.22	1826.25	1850.71	1740.18	1761.02	1748.64	1935.24	1762.45
	26961	Rpl8	3950.13	3550.35	2221.75	2311.02	4976.43	2510.39	2495.15	1076.32	1368.48	1320.18	1306.85	1232.82	1027.15	1313.94	1629.57
	13690	Eif4g2	1876.62	1651.47	1534.36	1588.28	964.407	1555.81	1576.94	1710.2	1757.71	1734.21	1846.71	2045.72	1632.02	1712.9	1370.85
	51810	Hnrnpu	2420.18	2242.14	2632.51	2507.09	1592.81	2314.86	2450.64	1499.53	1329.39	1120.24	1298.96	1197.99	1181.3	1244.25	972.288
	15384	Hnrnpab	1892.62	1681.4	1488.12	1364.44	1181.11	1507.35	1445.17	2190.72	1614.92	1551.19	1660.82	1717.24	1378.84	2659.62	1322.69
	11572	Crisp3	1.83113	1.55609	2.25371	1.60051	2.97722	0.813564	19.8917	1.29086	2.86199	3.87769	1.08973	0.910558	1.31694	0.20741	2.32109
	22121	Rpl13a	4120.72	2592.99	2163.65	2129.48	4021.38	2235.31	1839.93	794.46	919.753	985.402	1098.45	980.974	1113.15	858.782	1141.15
	11946	Atp5a1	1970.97	2822.1	2111.48	1492.48	1892.02	1697.46	1788.06	1145.51	1355.38	1356.54	1290.44	1280.55	1548.99	1334.48	1377.24
	20103	Rps5	3474.43	1956.92	2007.73	1627.49	4393.32	1963.13	1805.86	857.97	962.532	962.077	907.556	1017.24	1041.7	982.71	1396.96
	22627	Ywhae	1040.08	1016.22	912.754	966.48	1141.55	986.582	1080.97	2103.2	1572.59	1662.18	1629.41	1701.07	1458.51	2583.92	1530.43
	13648	Klk1b9	1.83113	1.18995	1.66942	1.71483	4.89115	0.994356	6.26425	1.41995	2.93731	2.99639	0.96153	1.21408	0.658471	1.03705	2.1553
	11837	Rplp0	3570.42	2256.51	2792.27	2128.45	2642.92	2597.26	2242.71	696.871	407.532	1134.69	389.163	839.231	843.831	385.783	798.289
	13645	Egf	5.58977	4.11906	5.92643	11.8895	6.59242	5.87574	17.3641	8.51968	10.2429	9.69422	8.39736	8.11914	8.75767	6.74083	8.4554
	12443	Ccnd1	406.318	259.409	353.666	345.139	279.859	260.25	331.786	2350.33	1947.28	1563.12	2079.34	1923.78	2015.45	3081.6	2137.06
	18039	Nefl	1.63838	1.64762	1.16859	1.71483	5.95444	1.53673	1.20889	2896.95	1621.84	2000.89	1101.85	2135.26	2084.52	3731.1	3433.89
	18458	Pabpc1	3569.26	3377.35	2219.83	2168.46	1173.66	3047.52	1981.04	505.823	752.929	611.206	645.443	610.757	449.473	454.954	509.645
	19241	Tmsb4x	2140.69	914.522	1139.13	1868.71	3997.98	2056.15	1293.62	1105.49	975.261	1217.06	820.185	1032.04	1043.15	1490.14	1167.84
	22223	Uchl1	137.913	16.4762	126.458	46.5292	25.9444	8.40683	107.152	2241.19	1943.82	2278.96	1659.92	1705.32	1642.62	2730.66	2471.3
	276770	Eif5a	2115.34	1952.62	1838.2	1785.49	1826.74	1643.22	2114.24	983.635	821.466	873.596	827.556	879.523	745.587	1074.7	727.91
	170676	Peg10	1.63838	0.732277	0.91818	0.685934	1.91393	0.723168	0.549496	106.948	5176.96	934.464	6153.53	281.286	1540.63	396.05	155.43
	20257	Stmn2	9.15565	5.49208	5.42561	4.80154	9.35698	5.51415	6.04445	2571.59	1527.78	1763.94	1428.13	1844.41	1783.86	2430.85	2171.21
	11816	Apoe	446.796	616.852	345.069	426.079	1661.5	552.41	311.784	1551.1	848.505	1677.51	1365.88	949.332	1404.98	2087.27	2711.7
	13207	Ddx5	1413.05	1078.74	1227.27	1173.63	818.524	1122.09	1136.58	1432.21	1043.57	874.066	1125.69	1308.93	1092.34	1627.24	721.942
	12353	Car6	1.06013	96.2944	51.8354	269.458	1.48861	0.994356	61.5435	0.709973	1.88289	2.76138	0.576918	0.758798	1.05355	1.14076	1.32634
	75745	Rian	9.05928	4.11906	2.92148	2.97238	5.10381	2.2599	1.20889	1729.17	2231	2158.93	2649.27	1760.34	1514.68	1559.31	848.773
	19156	Psap	1374.31	1926.71	1281.45	1127.67	1680.64	1631.01	842.927	1058.38	890.757	941.631	1002.43	791.654	928.247	860.441	1013.4
	22142	Tuba1a	22.7446	19.7715	11.519	20.4637	32.5368	25.0397	19.4522	2020.91	1382.04	1687.09	1288.77	2082.22	1515.93	2191.29	2212.16
	66870	Serbp1	1967.5	1627.76	1669.92	1695.63	1640.24	1660.94	1916.53	930.258	703.07	636.939	711.147	706.745	658.735	622.438	527.633
	17999	Nedd4	566.108	500.145	687.133	586.473	306.441	645.879	692.475	1416.59	1419.92	1448.49	1542.42	1494.15	1225.28	1390.27	994.753
	67040	Ddx17	672.892	1081.21	930.868	705.368	761.744	796.117	865.566	1187.07	1184.86	1114.25	1112.68	1430.26	1107.81	1136.82	1076.9
	12313	Calm1	1682.71	950.221	1467	1335.63	814.483	974.107	1300.22	879.011	936.473	1003.73	878.005	907.674	953.467	1079.47	873.725
	108911	Rcc2	2070.33	1914.72	2046.12	1737.7	1478.19	1685.07	1688.93	541.58	659.538	573.075	663.648	599.982	493.722	575.252	615.586
	55949	Eef1b2	2300.67	1340.71	1311.66	1006.15	2796.25	1462.52	1099.98	844.158	722.577	721.485	701.852	720.858	723.199	747.195	837.665
	16615	Klk1b16	1.25288	1.00688	1.83636	1.37187	4.25317	0.542376	5.05536	1.09723	2.18415	2.58512	0.32051	0.303519	0.724319	0.622231	1.07765
	12631	Cfl1	1587.49	1196.91	804.409	1335.51	1860.13	1621.7	737.643	829.894	827.944	953.911	758.775	875.577	820.06	894.56	1147.28
	110809	Srsf1	1285.65	1291.19	1563.58	1443.66	824.265	1261.66	1432.87	919.544	840.446	665.963	894.671	857.594	731.693	977.628	534.431
	59013	Hnrnph1	1084.7	962.853	1170.76	912.749	539.941	964.977	968.981	1197.66	998.006	817.663	1060.82	1069.98	868.129	1170.42	890.221
	21973	Top2a	1414.4	1198.55	1164.5	1018.5	742.604	1475.71	1069.43	1185.2	853.777	642.815	863.069	785.508	636.61	1152.16	936.56
	75956	Srrm2	896.29	976.949	1282.86	867.249	614.584	1080.68	1022.5	646.914	1130.41	1029.29	1018.77	1062.54	777.852	492.599	1035.95
	19280	Ptprs	409.209	359.914	772.857	761.386	150.137	281.222	735.116	1208.76	1501.79	1306.96	1565.63	1473.97	778.774	769.803	1175.63
	18643	Pfn1	1732.92	1500.53	1385.28	1869.28	2375.19	1927.87	1666.29	606.381	438.035	497.46	443.457	422.271	395.017	743.151	517.769
	17345	Mki67	1465.1	1265.1	1523.59	1472.36	616.71	1377.63	1223.73	677.572	862.965	636.528	740.121	865.257	854.63	480.881	838.908
	20044	Rps14	1812.24	1693.57	1403.98	947.274	2577.42	1180.66	1127.46	543.065	629.035	553.334	601.661	650.366	773.506	637.994	775.576
	22228	Ucp2	2762.4	2611.85	1447.47	2790.15	1204.29	2125.48	2332.72	199.954	190.624	155.871	214.165	77.7009	70.2589	126.002	162.311
	56040	Rplp1	2350.02	1637.83	1159.41	1222.68	3015.5	1434.31	1244.28	489.365	462.965	504.393	477.496	463.474	363.345	580.023	679.168
	22152	Tubb3	9.05928	27.1858	22.6206	10.4033	3.82786	2.62148	6.92365	1861.23	1375.86	1502.07	1405.05	1773.69	1085.62	1152.48	1682.13
	15191	Hdgf	1137.42	1165.05	1381.61	1006.95	1032.25	1302.97	1311.43	699.323	826.814	674.012	971.081	649.683	648.594	903.79	708.927
	27359	Sytl4	1.25288	1.55609	1.00165	0.571611	4.46583	0.90396	1.53859	1561.23	1179.44	669.43	952.363	2232.92	1747.65	2112.27	1870.55
	12484	Cd24a	1314.46	1087.89	1367.34	1402.62	877.217	1195.13	1328.02	665.696	560.122	579.949	622.11	895.078	717.207	789.611	602.406
	117198	Ivns1abp	1149.47	2040.86	1273.52	1468.81	743.455	1029.52	1222.96	866.425	584.976	520.139	542.559	697.184	599.143	548.496	492.154
	22608	Ybx1	1446.4	1131.55	1215.42	1084.23	955.476	1098.94	989.093	764.254	782.98	819.073	706.468	744.988	699.099	789.092	877.455
	208643	Eif4g1	1110.05	1109.12	1409.07	1014.95	1012.26	1183.74	1346.26	668.472	807.834	830.412	812.813	587.689	628.248	584.793	643.025
	213742	Xist	1.542	0.366138	1.00165	0.800256	1813.55	0.632772	1.20889	1772.67	1.05442	1935.32	1.15384	2329.36	3827.5	37.7487	1.90661
	70350	Basp1	12.336	16.2016	10.8512	9.14578	11.4836	12.4746	11.3196	1338.69	1232.69	1329.81	1005.89	1902.76	1187.55	1814.74	1585.06
	53761	Prrc2a	593.286	648.523	736.547	689.363	498.685	770.626	626.645	802.657	1146.6	965.485	1026.34	1032.34	894.665	799.774	1182.35
	12785	Cnbp	1580.46	1248.17	1210.16	1469.84	1485.42	1160.41	1524.41	628.068	539.636	515.556	611.725	577.445	512.883	561.563	362.173
	18148	Npm1	1959.6	1602.68	1387.95	1277.67	1510.52	1595.58	1437.26	630.714	428.319	358.627	502.495	433.046	322.453	616.631	243.714
	16828	Ldha	2174.13	1385.83	1470.67	1301.56	1630.88	1319.51	1639.92	319.94	488.421	583.533	424.547	409.22	453.555	244.952	379.167
	230908	Tardbp	1161.8	1136.77	1676.68	1085.03	849.359	984.955	1079.76	651.497	632.801	593.168	638.776	704.772	633.318	632.186	503.345
	18716	Pip	0.771002	49.6118	77.7949	127.698	1.06329	0.632772	48.3556	0.387258	0.903786	2.46762	0.448714	0.379399	0.197541	0.518526	1.07765
	12461	Cct2	1389.06	910.861	1164.34	883.711	1009.28	956.57	889.304	656.983	728.452	692.813	700.57	750.907	731.562	717.64	678.173
	66471	Anp32e	751.438	937.131	1160.91	790.767	750.898	1029.52	977.333	947.168	714.518	565.143	960.119	746.126	590.846	1070.34	593.37
	76846	Rps9	1672.98	1256.31	1045.14	945.445	1919.46	1191.96	916.669	465.484	503.936	577.599	582.687	573.575	572.607	550.156	776.322
	71514	Sfpq	921.926	824.361	1123.6	1009.35	907.415	962.265	808.528	757.606	814.839	664.612	761.339	789.681	792.405	730.188	678.09
	16211	Kpnb1	1132.41	1000.75	1033.7	904.975	674.766	1065.32	1044.37	875.203	783.432	681.121	755.955	685.422	585.974	711.936	579.029
	13033	Ctsd	817.552	1148.58	769.351	476.724	1300.2	567.506	328.379	856.034	777.181	709.969	870.248	549.522	631.079	1317.47	908.292
	13030	Ctsb	970.596	1508.77	929.616	678.846	1087.96	904.954	473.226	826.602	751.122	704.094	965.055	504.601	561.61	826.115	695.332
	12315	Calm3	498.26	512.045	496.819	569.897	565.885	497.72	525.208	704.68	1115.42	1205.2	831.531	858.201	1034.66	851.108	1384.28
	11928	Atp1a1	542.304	547.743	523.613	380.236	495.92	581.246	420.145	591.795	960.424	935.58	798.134	857.518	845.082	1196.96	862.699
	13386	Dlk1	20.5279	42.3805	0.91818	2.85806	2.12659	2.1695	0.769294	836.671	2226.03	2230.79	2494.98	850.385	417.8	660.913	82.979
	21849	Trim28	915.18	804.955	752.407	626.829	909.116	757.789	752.04	668.859	908.305	702.037	857.364	831.263	788.585	837.834	965.325
	20250	Scd2	399.379	490.626	410.009	1051.42	389.591	824.502	456.521	773.354	1033.71	1187.86	932.876	759.405	768.173	868.738	837.416
	53817	Ddx39b	700.456	649.347	790.97	676.788	882.108	636.84	708.85	824.666	851.367	830.941	843.005	896.672	700.416	709.032	978.505
	16613	Klk1b11	0.963753	0.915346	0.667767	0.571611	0.850635	0.542376	6.59395	0.774516	1.20505	1.52757	0.576918	0.455279	0.395083	0.103705	1.16054
	22027	Hsp90b1	998.93	792.141	901.319	1062.97	1092.85	1121.36	876.006	571.464	753.908	678.654	716.019	488.969	535.469	688.81	545.539
	14228	Fkbp4	609.092	637.905	660.839	660.211	1303.17	665.947	676.429	1031.4	837.735	800.742	765.313	660.685	654.389	745.329	919.732
	14104	Fasn	521.005	537.4	570.273	561.094	353.226	531.167	563.123	1088.78	879.384	969.95	699.609	1004.88	776.733	842.086	1098.46
	12462	Cct3	864.583	790.218	1136.29	761.844	912.731	905.858	887.216	761.22	753.381	588.292	906.53	569.099	594.205	822.589	584.169
	75705	Eif4b	1257.31	1610.55	1066.51	734.749	799.81	1185.09	916.559	435.794	650.651	548.869	630.443	624.491	491.615	390.761	530.535
	15388	Hnrnpl	1009.43	924.5	885.71	942.358	746.22	976.548	963.486	691.643	678.216	605.095	642.815	593.835	578.401	733.092	754.106
	12468	Cct7	610.152	693.192	581.542	609.109	957.602	616.591	655.329	967.5	813.031	793.809	778.134	807.892	789.902	808.589	855.322
	26943	Serinc3	2205.07	1890.1	1572.17	2084.55	1196.63	1453.75	1660.8	126.246	106.948	124.791	130.127	159.044	178.248	154.106	134.126
	107932	Chd4	649.955	754.794	723.776	662.155	624.153	832.005	691.046	904.376	811.449	687.467	762.557	792.185	834.942	649.816	776.487
	14688	Gnb1	453.928	396.619	538.888	376.006	529.52	425.584	404.209	799.881	933.762	998.269	866.915	1011.33	1006.8	835.345	1026.42
	12330	Canx	1179.06	962.212	854.575	1148.37	670.3	1203.89	971.399	660.92	606.667	572.488	623.071	525.695	546.07	667.446	415.807
	76936	Hnrnpm	919.517	1071.78	1145.55	945.217	1088.17	1027.26	1047.67	612.061	595.821	500.045	602.815	555.061	439.464	638.824	561.787
	12387	Ctnnb1	983.221	656.303	762.507	819.005	427.231	760.773	813.364	677.895	685.221	723.071	763.262	736.793	604.872	850.901	586.49
	18708	Pik3r1	98.3028	106.272	77.2941	65.9639	79.5344	109.922	70.2256	853.775	615.855	1396.85	1041.66	1301.41	1395.56	1480.08	759.577
	77134	Hnrnpa0	836.345	837.816	661.59	390.525	706.452	816.185	462.236	778.969	711.355	669.077	675.699	905.094	755.464	811.596	765.628
	192662	Arhgdia	800.686	737.677	574.948	781.05	686.25	758.874	725.994	802.979	652.76	822.305	566.469	695.894	574.911	836.174	866.43
	22628	Ywhag	343	318.907	414.517	353.484	252.639	369.991	426.519	834.154	962.005	1263.01	900.697	812.824	909.678	874.753	895.195
	98415	Nucks1	1126.15	797.175	1469.34	813.632	462.107	968.322	1104.05	676.282	516.213	492.936	529.162	618.572	491.746	547.045	394.751
	12469	Cct8	1112.36	1112.24	1396.05	1125.39	938.888	1034.13	1367.04	451.156	473.961	500.045	505.572	392.299	412.401	413.783	291.214
	20382	Srsf2	1050.3	1050.18	952.487	987.516	739.202	878.739	903.151	677.766	580.607	474.782	590.956	569.933	437.093	630.32	494.641
	67996	Srsf6	882.412	777.22	828.699	895.258	626.493	796.298	801.824	578.822	639.128	575.366	652.43	699.005	646.356	664.854	539.239
	18521	Pcbp2	967.512	1157.82	734.544	839.468	466.999	825.044	761.381	552.101	608.098	644.048	594.738	669.108	508.933	659.565	596.852
	17188	Maz	872.004	703.901	754.243	831.58	1115.82	700.75	779.075	534.029	623.989	646.516	575.187	724.728	674.341	575.356	834.017
	13194	Ddb1	654.292	631.589	393.732	466.092	741.541	768.095	303.432	695.515	742.536	796.865	717.814	787.86	843.173	740.869	840.069
	15081	H3f3b	503.657	520.74	502.411	508.505	309.631	350.375	547.188	1326.49	598.758	475.957	733.391	982.492	514.99	1644.04	528.877
	64652	Nisch	318.328	274.695	351.997	341.023	353.651	270.374	404.099	903.731	845.115	882.82	782.877	888.628	954.257	1044.1	1018.79
	20637	Snrnp70	651.015	690.537	643.143	704.225	1207.9	586.579	766.986	583.275	634.684	620.489	606.917	670.929	711.413	705.713	890.801
	239611	Muc19	0.578252	0.366138	0.584296	73.2806	1.48861	0.361584	0.549496	0.580887	0.301262	1.76258	0.32051	0.379399	0.263389	0.518526	0.746065
	94275	Maged1	30.0691	32.0371	13.6892	18.8632	35.3014	23.5933	21.76	883.465	1045.53	1044.74	959.927	1054.05	1205.13	1040.16	1451.51
	20054	Rps15	1372.58	817.221	1109.91	771.332	1608.98	846.739	781.713	380.739	489.626	490.41	444.611	471.441	487.861	439.295	696.161
	18111	Nnat	2.02388	2.1053	1.75289	1.0289	4.04052	4.61019	2.52768	1047.79	639.203	1009.49	444.739	1692.5	736.171	2279.44	1445.87
	81898	Sf3b1	887.809	770.905	1158.08	907.033	681.997	823.598	962.717	715.653	506.12	420.376	496.149	642.778	533.889	439.191	461.565
	620253	Dcpp3	0.481876	23.799	31.2181	226.358	1.48861	0.361584	0.439597	0.774516	0.527209	1.05755	0.512816	0.607038	0.329236	0.414821	0.994753
	53872	Caprin1	921.83	750.95	851.57	714.514	372.365	855.869	712.696	530.479	725.213	585.824	681.853	651.049	644.973	485.133	501.853
	15526	Hspa9	1039.41	1535.04	1057.91	727.433	924.002	839.055	1008.76	451.156	428.244	454.747	452.239	457.935	438.608	440.747	389.86
	14432	Gap43	2.12026	0.457673	0.417355	1.14322	2.5519	0.271188	0.439597	1973.79	512.221	703.213	713.006	1065.58	841.856	1799.28	1254.55
	12419	Cbx5	762.521	1112.6	738.718	645.006	409.155	784.366	818.749	709.521	617.587	616.728	558.2	651.428	422.08	572.971	573.972
	21454	Tcp1	1013.77	927.063	951.485	692.336	757.49	844.389	771.382	552.165	595.896	531.654	565.828	553.619	429.982	547.252	456.757
	14319	Fth1	1595.78	1014.39	560.257	817.747	1614.29	1026.9	375.745	377.125	432.989	487.061	434.034	386.076	393.963	491.77	585.827
	59008	Anapc5	782.856	530.626	649.904	610.824	666.26	531.076	561.365	720.558	697.497	758.675	663.071	607.494	562.796	667.446	699.394
	13646	Klk1b22	0.481876	1.09842	0.834709	0.342967	1.27595	0.723168	13.1879	19.1047	33.666	6.40406	0.384612	27.4685	0.395083	13.2743	1.57503
	13669	Eif3a	978.402	1037.82	638.302	975.741	581.834	1322.22	569.058	452.124	621.504	496.403	574.033	479.029	472.387	340.568	467.783
	73710	Tubb2b	19.5642	14.0048	12.0198	9.37443	43.1697	8.22603	17.5839	926.063	777.181	873.596	671.084	1192.3	1191.57	1166.48	1740.07
	22201	Uba1	457.783	507.01	553.663	420.249	410.431	494.466	465.313	662.663	750.745	775.067	698.968	754.473	818.282	665.994	838.162
	11739	Slc25a4	362.949	310.119	283.384	252.767	464.659	334.646	341.677	856.356	792.018	835.113	703.711	845.225	879.981	942.161	895.941
	192159	Prpf8	734.765	678.912	887.546	654.609	319.626	701.111	859.961	676.54	627.83	498.048	608.776	647.103	557.067	550.778	610.364
	13424	Dync1h1	342.325	375.658	404.083	347.768	354.927	333.109	286.177	693.902	733.799	868.249	657.366	908.737	975.064	559.697	1047.39
	58810	Akr1a1	616.995	541.519	637.801	527.14	664.771	491.754	560.046	583.017	598.231	753.505	606.597	734.668	685.666	685.18	729.734
	22384	Eif4h	737.946	749.943	899.065	689.478	734.098	682.942	854.246	538.095	625.571	589.761	648.776	500.351	458.625	657.283	483.367
	69202	Ptms	47.1275	54.0054	31.8859	50.7591	228.395	80.4524	29.1233	1046.5	809.943	867.25	577.623	1018.99	1012.2	1081.44	1603.46
	232087	Mat2a	912.096	889.808	904.491	837.411	642.017	779.213	793.142	653.304	479.911	463.912	493.842	619.331	541.395	485.859	412.159
	12465	Cct5	881.834	1264.92	766.013	776.705	947.607	771.891	863.807	464.129	537.753	505.216	535.444	473.869	425.241	500.896	474
	12933	Crmp1	10.8904	1.46455	5.67602	3.54399	1.91393	9.0396	92.3153	1037.08	995.671	1302.61	988.26	872.087	716.812	997.021	1167.09
	59026	Huwe1	616.705	556.439	895.225	604.65	353.651	583.958	661.923	534.222	708.267	657.268	629.802	696.653	710.688	345.027	646.672
	229663	Csde1	504.814	439.275	732.29	456.717	298.148	620.207	526.197	781.228	694.033	568.022	848.838	630.182	558.779	721.166	496.63
	17984	Ndn	2.89126	2.56297	1.00165	1.60051	3.82786	2.98307	1.42869	390.292	909.736	1753.54	925.632	603.852	1480.84	471.132	1175.05
	12314	Calm2	337.603	310.302	474.616	325.818	179.484	266.126	320.466	715.653	737.038	821.599	596.853	1007.68	593.678	842.086	878.864
	18813	Pa2g4	1191.68	1097.04	1079.11	903.146	812.569	974.017	832.486	304.385	423.725	402.809	390.958	376.743	366.637	354.36	373.861
	18432	Mybbp1a	1630	981.251	774.276	976.426	595.87	954.853	1024.59	456.384	399.925	313.74	438.97	343.811	303.555	384.642	302.985
	54196	Pabpn1	575.65	506.644	597.735	701.024	603.1	578.263	614.446	523.573	547.243	562.852	567.046	704.62	654.784	815.745	610.032
	12317	Calr	749.8	600.559	449.157	820.262	788.964	780.66	562.904	454.512	613.37	684.588	563.905	375.453	466.198	595.164	501.853
	22352	Vim	1388.38	474.058	549.99	717.944	578.857	719.281	795.12	909.088	201.695	243.119	215.639	514.844	429.323	938.324	947.171
	17869	Myc	1714.13	1655.59	2028.84	1333.34	541.854	1457.27	1881.8	16.4585	5.57335	8.75417	6.6025	9.33322	4.80684	11.9261	11.6883
	19934	Rpl22	964.428	740.973	1045.81	619.284	1056.28	728.411	700.058	425.145	490.379	457.626	451.406	399.583	516.768	483.681	475.989
	27979	Eif3b	1020.13	908.847	1166.17	872.622	913.369	806.423	1015.25	363.764	445.868	441.939	413.201	327.725	291.571	354.568	343.356
	12721	Coro1a	1905.05	944.546	1093.22	1497.39	2886.2	1657.05	1330.99	49.569	50.3108	56.7552	70.6404	56.4546	75.1974	55.4822	76.3473
	19951	Rpl32	1235.34	749.211	789.468	734.406	1411.63	708.433	753.579	483.04	374.77	399.637	362.304	421.968	440.517	422.08	500.609
	22042	Tfrc	1098	600.559	921.686	595.047	687.738	807.055	626.096	410.171	456.864	605.977	558.136	506.118	465.078	547.563	303.731
	11991	Hnrnpd	832.683	804.223	731.539	860.618	456.791	858.491	821.606	473.552	568.482	505.039	585.7	441.393	407.001	396.983	371.706
	51886	Fubp1	541.436	678.088	1185.12	680.789	316.224	811.485	712.257	569.85	528.79	439.295	548.905	475.994	557.396	510.333	336.724
	68298	Ncapd2	538.256	531.542	451.578	348.912	654.138	548.071	531.362	856.615	648.09	521.666	660.827	585.413	510.645	565.089	854.161
	17357	Marcksl1	11.1795	117.256	116.609	26.7514	175.231	136.498	79.7868	803.56	919.828	948.917	876.274	853.572	757.045	1163.05	909.701
	18674	Slc25a3	916.24	789.486	622.359	633.688	937.187	734.287	576.641	443.539	465.45	486.238	428.714	496.785	459.613	529	503.759
	108660	Rnf187	331.82	408.336	297.323	304.44	372.365	325.154	315.96	745.794	700.736	717.548	656.148	728.977	663.937	997.955	798.952
	16906	Lmnb1	731.392	1149.13	875.86	778.878	592.042	785.541	846.443	419.981	475.768	374.784	450.637	431.528	402.458	450.288	508.485
	21917	Tmpo	884.918	714.245	1132.2	723.889	413.409	763.304	803.583	484.266	492.187	360.39	436.086	535.636	429.126	506.807	385.052
	18048	Klk1b4	0.578252	0.0915346	0.751238	0.457289	1.06329	0.361584	12.8582	0.322715	1.20505	1.29256	0.256408	0.303519	0.329236	0.414821	0.746065
	13195	Ddc	4.62601	7.87198	1.00165	1.25754	3.40254	1.53673	0.989093	1682.89	851.141	875.77	800.249	780.196	489.573	1328.88	761.4
	12567	Cdk4	545.388	573.007	646.232	362.516	673.278	548.523	459.379	674.991	649.446	491.702	730.57	546.638	480.157	674.809	632.414
	17698	Msn	1373.83	661.338	1085.12	1445.61	658.391	1128.86	1232.3	260.625	297.421	313.916	290.382	234.696	261.281	163.439	297.763
	233908	Fus	627.981	556.256	420.026	584.758	556.953	610.715	688.298	529.511	550.556	515.909	573.649	641.867	551.799	617.46	697.156
	20586	Smarca4	503.272	696.578	611.341	681.932	545.682	487.957	617.963	581.403	587.612	614.085	586.341	546.41	481.474	563.637	586.324
	17184	Matr3	546.062	567.515	631.958	549.433	298.786	491.573	472.786	591.601	596.574	537.765	616.148	737.628	687.708	596.097	411.579
	21881	Tkt	882.605	737.128	622.192	843.698	1046.71	791.778	727.862	368.411	436.905	432.832	407.304	436.081	419.71	571.83	505.252
	15525	Hspa4	764.063	677.173	825.193	709.37	511.444	765.021	783.251	537.191	498.664	493.876	489.867	385.014	416.549	606.26	338.216
	14828	Hspa5	592.901	583.075	438.556	711.77	689.227	864.547	513.339	449.284	560.875	520.55	547.367	352.613	389.815	628.764	362.422
	16624	Klk1b8	0.192751	0.366138	0.91818	0.457289	1.27595	0.361584	1.09899	0.64543	1.12973	1.82134	0.192306	0.682918	0.263389	0.20741	0.911857
	20833	Ssrp1	767.34	862.256	749.903	645.349	721.976	684.026	704.454	461.741	471.852	434.947	468.265	475.691	442.756	499.548	511.552
	22141	Tub	1.25288	0.366138	0.584296	2.17212	1.06329	1.17515	1.97819	786.908	1059.16	962.841	1066.98	824.965	898.616	700.839	940.456
	56215	Acin1	558.398	556.988	553.162	614.825	710.918	552.319	732.368	512.923	523.292	486.003	504.418	536.622	533.098	714.425	646.755
	19646	Rbbp4	700.648	719.004	951.234	448.601	556.953	704.637	637.635	468.647	489.702	426.663	496.854	524.633	453.753	595.786	463.472
	227723	Prrc2b	263.683	208.516	160.681	164.167	198.836	278.6	175.069	587.083	775.825	760.967	704.609	918.373	930.223	564.674	866.098
	192200	Wfdc12	0.963753	33.2271	30.2165	125.183	0.850635	0.361584	8.13254	0.064543	0.376578	0.998798	0.384612	0.531159	0.329236	0.725936	0.580272
	104112	Acly	476.383	364.399	352.581	433.167	210.745	446.375	412.781	768.062	591.152	696.808	561.02	723.817	566.746	608.231	626.694
	225027	Srsf7	758.474	642.298	847.48	714.857	669.237	613.698	618.183	484.524	521.259	455.099	481.021	467.951	366.176	570.482	440.676
	27207	Rps11	1307.52	737.861	791.388	752.241	559.08	757.066	852.708	356.794	379.666	376.136	360.061	382.662	376.975	363.072	450.872
	19045	Ppp1ca	700.841	663.626	434.883	681.246	747.708	779.575	331.016	423.273	546.188	579.773	476.919	473.869	496.619	577.119	585.08
	18197	Nsg2	2.21663	1.28148	1.33553	2.85806	54.228	3.61584	1.53859	882.69	802.11	971.419	764.416	1025.89	781.013	1162.43	803.429
	100043072	A230070E04Rik	0.385501	0.457673	0.333884	0.114322	0.850635	0.090396	0	1140.99	626.023	715.844	376.471	1066.41	926.469	840.323	1501.16
	232798	Leng8	349.071	397.26	439.892	390.068	227.12	350.917	483.337	464.064	587.009	595.284	537.944	746.733	689.551	495.814	775.327
	12857	Cox4i1	652.943	529.894	400.994	456.832	761.956	502.15	526.967	491.043	476.898	507.507	450.38	528.958	523.221	657.283	703.124
	13628	Eef1a2	2.40938	0.274604	0.417355	0.114322	1.48861	0.361584	0.329698	420.175	877.275	1053.44	864.287	769.118	1160.16	811.078	1026
	19084	Prkar1a	374.225	304.353	341.062	341.252	370.664	367.008	387.285	683.123	586.407	587.822	592.879	739.676	697.058	937.08	478.062
	70572	Ipo5	809.649	720.011	708.501	921.78	751.536	724.885	822.156	398.747	429.449	407.392	369.099	408.992	374.604	480.57	350.816
	319322	Sf3b2	582.589	546.736	332.214	495.358	660.305	660.885	326.95	481.813	572.097	539.527	531.213	559.386	555.421	574.941	635.564
	11737	Anp32a	699.203	768.433	636.466	630.716	974.828	686.829	771.822	442.313	410.168	452.103	451.534	377.047	335.491	521.326	395.829
	11820	App	44.3326	90.1616	41.7355	57.5041	75.9192	98.17	34.5083	594.699	607.57	848.332	704.096	1055.94	748.88	675.639	642.61
	14455	Gas5	1256.83	1154.16	635.297	829.179	1027.99	900.886	607.633	437.924	301.639	281.309	233.588	318.695	267.142	240.596	251.009
	22129	Ttc3	49.9224	89.7039	108.679	65.1637	81.661	92.1135	114.845	716.621	859.425	930.41	771.211	768.131	816.373	754.247	674.028
	21672	Prdx2	207.785	181.696	167.61	130.67	401.5	201.041	195.95	686.479	669.028	685.293	697.045	728.067	633.12	894.042	849.022
	18102	Nme1	473.106	467.65	403.916	448.143	919.324	415.098	589.609	696.096	436.303	484.358	461.855	506.042	419.71	862.93	592.375
	17967	Ncam1	1.83113	1.18995	0.834709	2.85806	2.33925	1.62713	0.879193	862.553	700.962	1003.79	730.955	959.88	822.036	760.677	875.3
	13205	Ddx3x	475.612	788.479	614.763	518.223	235.839	681.676	584.114	532.48	447.073	396.758	472.111	781.41	513.015	378.627	294.778
	53605	Nap1l1	1022.73	731.545	941.969	751.783	703.9	747.756	701.376	413.85	376.126	296.114	403.65	343.508	341.417	393.976	253.082
	14693	Gnb2	408.535	404.949	390.06	425.279	485.925	324.16	369.041	538.934	656.751	691.521	562.879	435.929	474.626	651.787	662.008
	20514	Slc1a5	1167.88	1158.28	1545.71	1519.57	934.848	941.293	1357.25	31.3034	18.377	66.8607	85.3838	37.1052	49.7804	20.4299	86.7922
	17448	Mdh2	528.715	494.287	619.605	408.13	555.252	408.68	579.388	567.849	515.158	600.571	505.893	421.892	412.993	601.801	508.236
	15469	Prmt1	533.919	450.076	440.309	376.921	538.027	401.72	396.296	511.181	518.773	554.392	550.187	550.963	576.689	574.526	724.014
	27370	Rps26	1168.16	648.614	750.153	542.802	1040.33	636.84	535.649	351.178	364.075	385.477	336.984	403.225	371.444	395.22	451.286
	22385	Baz1b	629.716	567.881	861.42	566.81	482.31	536.139	743.688	488.72	519.526	425.605	492.367	363.768	345.237	446.139	412.076
	13211	Dhx9	568.229	661.978	641.224	535.371	366.198	754.806	659.285	539.386	482.848	416.44	499.226	485.024	405.553	374.064	341.366
	18453	P4hb	680.988	643.397	424.7	488.842	614.584	513.088	476.303	507.114	358.502	389.472	332.882	369.914	306.518	551.089	371.043
	22333	Vdac1	403.716	412.18	373.031	374.177	441.692	371.256	439.377	676.346	510.79	535.473	521.726	537.077	522.234	773.848	463.638
	23983	Pcbp1	754.522	686.51	697.066	702.053	513.358	636.93	660.054	476.005	400.679	374.902	362.433	368.624	375.197	364.524	418.625
	192176	Flna	873.16	465.362	487.22	544.517	450.411	698.128	571.805	600.185	315.572	331.072	356.663	546.638	449.736	291.93	592.79
	14312	Brd2	682.433	531.725	568.854	576.984	441.905	519.506	512.79	397.649	503.484	458.448	487.495	547.852	340.364	465.636	530.535
	68097	Dynll2	58.6926	151.215	84.723	126.212	141.418	133.605	149.243	807.949	695.614	695.927	641.853	688.913	782.264	869.879	648.579
	216825	Usp22	119.987	105.173	118.445	92.944	82.2989	117.153	139.572	886.111	598.307	585.296	619.93	911.848	762.444	835.76	744.904
	12478	Cd19	1784	940.976	1404.9	1426.06	1459.26	1275.67	1157.9	0.580887	0.602524	0.587528	1.66665	0.455279	3.29236	0.20741	0.911857
	83701	Srrt	673.663	629.758	975.608	605.794	750.685	563.529	711.707	379.384	390.586	394.819	399.74	313.156	348.397	402.065	377.177
	170791	Rbm39	763.774	605.41	636.549	626.715	451.687	601.314	558.178	372.736	429.449	384.42	433.393	504.373	411.084	445.621	331.253
	16593	Klc1	158.345	183.985	177.71	144.16	101.651	122.758	137.594	517.635	625.721	765.784	555.956	764.413	852.128	661.95	931.586
	18114	Rrp1	691.011	476.255	604.83	514.565	814.908	399.46	534	354.341	483.3	512.266	398.586	436.612	496.553	391.591	580.77
	11609	Agtr2	0.771002	0.457673	0.500825	0	1.27595	0.271188	0.219798	1215.99	874.413	820.601	879.094	466.509	799.055	1122.3	146.726
	22631	Ywhaz	699.685	454.286	487.053	614.939	337.277	372.16	517.735	428.695	446.32	557.976	440.188	527.972	386.062	682.069	436.199
	22321	Vars	719.249	743.353	888.297	898.687	698.584	733.292	835.893	275.276	370.176	312.389	354.933	307.01	230.136	262.581	401.631
	630537	Dcpp2	0.192751	10.2519	12.1033	151.934	0.425317	0.180792	0.659395	0.258172	0.0753155	0.82254	0.448714	0.607038	0.263389	0.20741	0.331584
	104001	Rtn1	2.50576	1.46455	1.08512	3.0867	4.25317	12.1131	0.769294	634.329	679.873	832.116	683.904	935.37	927.523	732.469	879.279
	16392	Isl1	1.92751	0.274604	0.834709	0.685934	6.80508	0.632772	3.18708	1072.9	642.743	656.269	705.186	1057.31	823.353	705.921	604.064
	101943	Sf3b3	582.01	609.254	781.288	591.732	519.313	646.512	879.633	346.919	439.24	365.149	421.599	402.694	368.81	304.997	371.872
	68693	Hnrnpul2	572.855	491.083	330.378	479.925	488.477	614.964	275.297	425.919	511.468	495.991	472.432	535.104	587.949	442.199	501.19
	105727	Slc38a1	388.971	557.72	354.918	281.576	223.292	357.426	386.186	526.929	548.448	544.756	520.38	699.612	516.505	507.844	535.757
	15254	Hint1	458.843	404.034	336.137	361.03	607.779	311.957	477.622	697.516	390.662	449.694	415.573	530.096	466.79	884.501	564.025
	67760	Slc38a2	511.656	607.424	428.289	407.902	237.327	400.906	410.254	524.993	402.26	333.892	448.009	720.631	497.673	721.995	405.113
	14086	Fscn1	9.92666	27.4604	11.9363	22.2928	35.3014	37.2431	13.6275	779.744	891.962	834.349	758.07	643.688	605.925	766.174	836.919
	13184	Dcpp1	0.771002	70.2986	116.943	458.204	0.850635	0.542376	0.329698	0.129086	0.301262	1.17506	0.256408	0.758798	0.263389	0.414821	0.663169
	21974	Top2b	528.618	358.541	697.316	563.952	261.783	560.365	511.8	447.477	414.913	378.427	477.047	570.464	498.265	636.438	279.111
	16149	Cd74	1302.7	167.508	954.991	2112.56	928.255	1787.22	1230.54	41.3721	8.36002	26.0863	46.4739	14.4172	25.8121	25.6152	51.6443
	17118	Marcks	82.69	88.3309	54.9239	200.75	137.59	143.187	37.036	662.018	735.983	626.246	780.826	816.618	710.293	804.13	576.791
	22668	Sf1	725.031	563.67	399.492	652.323	445.945	642.715	341.347	423.983	448.504	401.693	442.239	524.709	400.219	401.546	452.613
	14827	Pdia3	557.531	610.627	384.3	563.494	522.715	723.71	473.116	361.57	441.951	475.134	427.881	327.953	393.963	396.672	271.816
	12540	Cdc42	627.981	474.149	760.67	577.442	441.054	551.687	585.543	383.256	400.829	456.803	426.599	421.209	391.79	467.088	304.229
	19194	Bpifa2	1.06013	1398.19	1135.37	4721.28	0.425317	0.45198	0.439597	0.709973	0.903786	1.17506	1.47435	0.227639	0.526777	0.20741	0.828961
	50927	Nasp	321.797	403.576	388.557	228.187	477.632	385.358	323.213	638.847	572.247	469.905	556.662	532.449	477.392	677.713	581.93
	13433	Dnmt1	633.86	666.555	581.959	479.582	350.674	709.608	593.346	439.215	456.337	380.836	455.06	410.358	352.611	327.605	441.007
	228033	Atp5g3	659.014	572.732	486.385	539.83	922.088	489.404	580.378	387.71	358.427	414.149	355.51	373.253	381.65	551.4	404.616
	20020	Polr2a	395.235	526.507	321.697	291.522	116.112	453.426	356.073	553.456	523.594	459.682	479.098	718.885	479.762	546.422	535.426
	11966	Atp6v1b2	151.695	163.938	150.832	168.625	176.294	133.244	171.003	550.165	515.233	581.183	492.816	723.438	997.782	795.211	685.053
	18949	Pnn	585.094	529.802	769.101	577.099	354.502	532.432	607.413	371.251	424.554	367.793	432.624	423.182	435.447	340.464	366.318
	15374	Hn1	264.936	222.246	237.308	238.019	353.226	249.041	259.362	788.393	495.2	510.503	529.226	594.974	491.944	824.145	680.743
	224727	Bag6	285.271	308.014	353.666	231.503	307.292	292.883	321.675	471.745	632.5	566.083	626.276	585.413	475.351	519.355	669.303
	15111	Hand2	0.963753	0.366138	0.250413	0.342967	1.06329	0.45198	0.769294	1056.83	641.764	603.627	550.123	759.177	621.202	829.33	1078.06
	13016	Ctbp1	477.636	441.38	585.465	438.083	470.188	416.093	526.967	448.832	479.082	515.262	453.97	383.041	376.975	530.763	452.198
	26921	Map4k4	157.477	196.799	87.8949	108.263	171.616	303.55	117.482	949.621	629.487	514.733	675.122	667.287	591.966	579.401	569.828
	214469	Fam168b	298.763	309.295	466.435	318.845	336.639	397.742	388.384	650.658	469.668	483.888	442.496	611.06	536.523	464.495	521.085
	12464	Cct4	759.052	548.475	468.94	457.746	609.267	593.178	451.246	465.42	369.046	332.835	386.919	443.29	391.461	527.029	338.05
	21419	Tfap2b	0.771002	0.732277	0.834709	0.800256	2.12659	0.994356	0.989093	611.287	949.427	875.123	710.955	810.169	834.283	300.019	665.075
	103573	Xpo1	605.237	440.007	645.481	543.031	280.072	554.489	552.573	544.162	438.713	341.648	414.163	452.623	389.881	451.74	271.733
	20658	Son	505.874	547.377	837.714	669.243	370.664	561.63	810.506	378.351	370.176	359.802	356.535	327.801	332.594	296.597	266.677
	57741	Noc2l	857.836	566.599	1047.98	719.887	865.096	690.083	840.399	226.094	268.952	269.205	256.344	214.512	280.641	269.53	266.262
	19357	Rad21	471.564	644.953	506.919	447.8	203.727	474.76	513.449	431.47	488.798	402.163	450.38	550.812	343.129	464.806	379.83
	67684	Luc7l3	524.667	465.637	491.143	518.451	351.95	455.053	533.451	491.689	385.54	356.395	409.291	492.156	473.77	529.207	344.433
	11545	Parp1	766.955	752.781	530.625	473.98	415.323	756.795	597.302	504.533	332.292	310.332	311.984	318.619	308.099	345.338	358.774
	16574	Kif5c	1.34925	1.00688	0.584296	0.457289	1.91393	1.26554	0.769294	717.912	746.527	779.121	710.314	849.93	743.348	696.484	579.278
	233871	Atxn2l	393.886	362.202	359.092	401.843	213.935	394.94	425.42	468.582	489.626	536.061	477.624	528.123	486.742	379.146	586.324
	17219	Mcm6	675.109	633.603	921.769	358.172	529.095	619.212	592.686	593.666	375.147	231.192	353.907	316.646	234.745	324.493	353.303
	14030	Ewsr1	429.737	424.446	388.14	482.326	587.363	483.89	500.811	535.836	445.717	385.066	434.996	432.439	379.872	466.155	525.727
	20088	Rps24	704.022	458.039	432.88	513.764	795.131	473.585	457.62	334.075	339.372	361.271	350.317	425.23	417.207	671.18	406.108
	108155	Ogt	491.032	437.902	719.185	508.62	345.996	510.647	581.257	322.263	362.117	307.454	365.958	484.417	498.529	359.131	293.121
	107508	Eprs	538.063	545.18	524.364	441.398	372.365	565.969	549.276	457.029	433.441	402.927	431.47	365.665	394.095	338.805	342.112
	15114	Hap1	6.16802	7.4143	2.17024	7.65959	12.9722	15.0057	6.26425	587.019	723.18	905.205	675.058	593.152	663.015	703.847	857.891
	12428	Ccna2	456.819	354.605	622.693	558.922	317.925	519.506	499.931	498.788	442.629	354.926	473.201	382.662	335.557	623.06	345.925
	19383	Raly	462.216	469.39	492.228	473.751	866.159	449.991	494.876	338.98	398.871	436.475	336.087	420.905	380.399	434.317	586.075
	56200	Ddx21	975.993	747.38	1060.41	788.138	534.624	827.846	837.651	181.753	236.641	181.135	229.677	215.043	206.694	141.765	130.893
	67781	Ilf2	289.415	276.068	404.083	299.753	313.884	289.086	310.026	602.122	496.932	436.827	548.713	449.664	429.455	784.322	459.41
	17449	Mdh1	451.133	409.526	323.116	449.401	480.396	400.454	384.647	472.067	353.757	428.543	383.009	432.894	411.742	656.972	412.74
	14567	Gdi1	143.503	109.567	200.163	180.629	181.611	123.571	209.578	554.36	557.335	582.71	530.7	632.458	703.313	617.564	651.895
	76884	Cyfip2	531.51	647.424	551.409	645.235	228.608	535.687	624.887	361.312	339.598	344.997	293.395	396.548	455.333	269.53	442.499
	73158	Larp1	579.312	508.475	485.55	496.959	361.945	542.557	513.339	402.103	445.341	369.908	397.625	372.418	364.925	387.131	357.945
	12934	Dpysl2	54.5484	58.8568	49.9991	85.5131	60.1824	64.9043	74.072	536.869	576.691	670.781	488.713	729.812	679.082	936.976	809.397
	12034	Phb2	691.396	645.411	513.263	508.734	754.726	598.693	615.875	407.718	329.505	312.683	320.959	293.807	294.929	316.093	331.833
	21423	Tcf3	708.744	560.558	1019.18	760.7	700.073	587.303	764.019	252.105	276.709	228.196	284.741	250.859	212.028	239.559	308.954
	51792	Ppp2r1a	249.034	242.384	286.389	228.302	265.398	235.21	259.692	436.827	552.967	607.857	464.996	584.35	443.876	513.237	697.57
	26914	H2afy	648.124	788.388	524.615	283.405	530.371	587.212	390.362	311.743	380.343	408.861	323.523	378.868	357.089	361.724	343.107
	20823	Ssb	603.309	675.892	587.552	618.026	367.049	603.032	661.043	307.999	326.041	289.651	354.676	370.142	321.597	384.642	211.302
	54401	Ywhab	433.4	438.359	407.588	405.615	298.148	390.33	427.068	302.642	434.345	531.772	439.868	444.883	557.857	383.813	373.032
	70769	Nolc1	945.442	730.904	522.695	708.684	758.766	716.117	479.82	262.303	298.024	300.168	295.574	264.289	258.845	226.803	261.454
	13682	Eif4a2	781.218	536.393	641.39	549.661	288.153	564.613	541.583	276.76	318.961	356.571	336.984	307.996	333.121	387.442	245.538
	53313	Atp2a3	842.609	618.591	789.468	1137.51	363.859	569.314	1132.4	2.51718	1.9582	2.64388	1.73075	1.66936	4.08252	1.34817	2.1553
	66855	Tcf25	329.218	289.249	306.589	304.669	310.482	297.584	275.297	402.49	472.002	559.621	458.457	464.764	485.293	432.762	508.485
	17069	Ly6e	948.236	663.077	376.537	1202.21	1214.28	753.179	643.57	129.796	148.447	166.564	188.396	104.638	77.7655	135.543	142.498
	93760	Arid1a	412.679	382.34	625.281	437.283	172.041	482.805	463.115	359.956	422.219	381.188	430.958	414.531	437.949	296.389	418.542
	68094	Smarcc2	167.886	198.996	210.848	196.749	138.441	204.837	150.232	462.451	525.025	532.359	472.303	640.198	641.088	439.191	714.564
	21429	Ubtf	621.332	636.623	567.268	563.38	645.207	595.89	645.108	337.044	295.613	249.464	300.574	301.47	267.471	361.412	317.824
	69207	Srsf11	517.246	417.398	640.389	521.195	287.94	530.082	533.89	392.228	359.707	285.304	400.124	375.226	332.791	424.569	294.198
	67054	Paics	779.291	551.221	693.476	364.116	325.581	538.127	497.404	360.021	353.606	339.415	342.369	317.253	266.088	394.805	278.116
	20168	Rtn3	223.205	207.234	144.321	237.905	172.254	213.063	129.571	447.993	486.538	613.497	457.88	592.849	643.195	550.778	542.223
	66085	Eif3f	588.371	422.981	423.114	415.904	731.121	497.087	377.174	305.417	383.883	394.584	326.471	396.093	428.467	350.834	435.287
	67628	Anp32b	579.408	584.265	574.196	523.825	862.969	589.743	593.346	254.751	358.05	334.01	347.561	236.441	230.202	344.716	310.114
	70099	Smc4	563.121	444.584	646.482	588.874	262.846	925.836	508.174	308.903	379.138	225.493	426.406	282.728	244.556	389.724	196.464
	15381	Hnrnpc	512.042	520.1	510.508	467.121	631.596	490.398	483.227	362.538	379.816	333.892	373.138	305.492	283.867	467.295	306.715
	22680	Zfp207	558.206	497.491	592.81	489.757	271.565	469.878	442.894	383.644	319.564	280.545	331.984	403.984	383.099	443.132	260.377
	21823	Th	3.66226	0.183069	0.166942	1.48619	0.850635	0.090396	0.219798	331.299	1114.82	1195.85	1501.52	239.628	138.608	81.6159	251.009
	19989	Rpl7	825.165	596.44	665.931	458.661	593.743	596.433	514.548	328.588	251.855	250.228	243.844	281.818	280.904	255.633	304.726
	83669	Wdr6	92.9058	108.743	134.889	110.778	130.998	130.803	185.29	555.199	513.125	642.286	475.188	541.934	562.335	542.482	725.921
	17347	Mknk2	876.244	633.053	716.848	541.888	765.146	1105.45	510.921	159.098	168.857	156.459	158.075	176.724	168.832	189.054	210.971
	21413	Tcf4	77.293	154.236	45.6586	53.8458	63.3723	109.65	62.5326	451.026	865.225	581.653	750.698	658.561	565.495	486.273	357.945
	18935	Phox2b	1.1565	0.457673	0.250413	0.228645	0.425317	0.361584	0.329698	528.801	562.456	570.255	514.867	958.362	748.814	613.934	724.263
	18472	Pafah1b1	252.311	232.956	320.862	277.574	213.084	251.934	315.301	556.038	439.014	444.524	439.675	517.121	498.66	560.008	352.308
	20133	Rrm1	539.702	542.068	451.828	371.89	442.543	603.845	399.593	376.221	370.552	293.823	361.727	369.383	303.424	381.635	347.417
	12215	Bsg	307.341	243.116	279.878	280.547	320.264	201.402	260.131	383.45	439.391	518.141	397.945	458.845	474.363	486.688	564.771
	11651	Akt1	461.445	404.4	513.346	390.754	345.783	353.177	346.072	341.11	383.733	397.11	376.214	401.708	387.181	297.841	440.095
	20638	Snrpb	570.638	547.56	475.45	484.841	773.44	492.206	536.198	276.244	307.212	287.184	281.985	360.353	300.79	306.863	421.941
	56856	Insm2	0.674627	0.366138	0.500825	0.457289	0.425317	0.361584	0.329698	613.804	430.729	471.668	431.791	755.383	875.965	763.27	872.896
	19172	Psmb4	340.783	344.719	398.24	342.052	610.543	394.217	386.296	476.908	360.837	318.675	449.996	324.917	314.288	688.913	335.066
	19205	Ptbp1	814.178	713.512	738.467	700.338	578.857	718.106	704.893	251.072	218.49	140.008	235.767	194.176	169.688	189.262	167.865
	14958	H1f0	46.0674	68.1018	6.67767	14.8619	36.5773	20.8815	9.89093	828.087	574.281	437.944	636.533	686.864	291.637	935.005	555.072
	67300	Cltc	361.407	415.75	348.324	409.96	274.542	435.709	351.897	468.84	382.226	356.806	422.881	421.361	390.21	419.902	261.371
	56772	Mllt11	33.635	20.1376	31.7189	32.1246	18.5013	33.2657	30.0025	585.018	536.924	678.889	626.661	638.453	566.417	789.403	539.902
	13046	Celf1	415.57	415.018	502.078	401.843	249.449	465.63	476.962	343.885	408.361	309.804	430.124	401.025	386.523	371.99	292.789
	19387	Rangap1	319.291	438.359	257.591	417.619	343.869	313.403	391.681	359.763	436.228	514.322	378.266	434.867	312.906	447.073	504.671
	11426	Macf1	414.799	234.969	384.634	439.912	211.808	453.065	360.14	356.084	378.988	364.796	340.702	527.061	513.608	235.411	393.673
	72567	Bclaf1	521.198	512.136	605.248	379.664	230.947	481.63	410.034	339.367	363.849	299.816	376.086	404.591	347.673	324.182	254.905
	19052	Ppp2ca	333.362	350.028	335.97	389.382	348.973	342.239	384.977	495.497	395.03	396.523	408.394	397.99	346.817	536.363	323.212
	69178	Snx5	1254.42	675.983	633.294	847.585	616.923	799.372	591.477	186.207	162.38	145.178	186.024	117.69	139.596	161.054	99.8898
	16432	Itm2b	361.407	457.582	281.213	344.682	378.32	364.748	215.512	322.715	307.513	359.626	418.842	338.803	371.641	580.645	395.912
	66912	Bzw2	368.732	312.957	449.24	298.838	367.687	358.33	403.66	326.781	431.257	440.764	472.111	393.664	373.683	383.605	398.233
	13193	Dcx	0.385501	0.366138	0.500825	0.228645	0.850635	0.632772	0.219798	543.904	542.799	498.694	493.265	963.901	758.098	640.69	624.788
	17955	Nap1l4	328.832	324.582	344.484	415.447	383.424	323.979	325.851	384.354	418.001	421.316	397.048	401.404	382.309	410.776	484.279
	16970	Lrmp	965.199	748.753	897.396	1476.93	1015.23	792.411	1496.72	6.13158	3.84109	3.17265	9.6153	2.80755	3.09482	3.42227	5.88562
	11938	Atp2a2	425.497	371.814	427.121	409.388	216.061	442.488	369.041	367.766	446.395	419.789	425.958	326.207	336.676	311.738	249.434
	11674	Aldoa	398.801	420.785	155.089	266.6	566.31	324.883	232.766	233.904	446.094	501.162	333.907	407.702	485.754	250.552	393.425
	18985	Pou2af1	983.028	621.978	1358.82	1384.79	621.602	855.417	1253.73	0.387258	0.828471	0.235011	1.41024	0.758798	2.43634	0.103705	1.40923
	56462	Mtch1	245.275	237.898	247.241	188.86	342.593	204.205	175.839	441.668	451.592	503.805	428.329	463.626	365.254	563.949	630.342
	17216	Mcm2	442.652	444.126	434.049	310.271	418.725	433.358	487.623	598.701	392.319	324.962	366.343	293.655	225.263	313.812	364.743
	19385	Ranbp1	530.45	547.835	583.796	457.289	520.801	497.811	583.125	336.075	278.592	350.989	310.318	234.544	211.962	410.465	256.398
	20588	Smarcc1	391.284	432.226	403.832	284.091	266.036	501.788	430.805	439.473	392.093	377.369	456.919	411.8	296.51	342.331	262.863
	24061	Smc1a	380.49	426.643	476.702	348.111	349.398	447.641	393.329	332.203	405.574	392.234	354.227	371.204	316.988	293.174	471.679
	108989	Tpr	603.695	534.288	445.818	417.048	319.201	596.342	489.711	377.189	339.673	268.03	336.087	305.644	325.746	208.966	290.136
	14048	Eya1	2.02388	1.00688	0.667767	0.571611	5.10381	1.44634	0.549496	665.374	455.584	400.929	442.047	1090.62	680.991	651.061	634.487
	16412	Itgb1	275.055	257.395	140.648	262.713	161.621	220.837	153.529	456.771	466.429	514.616	493.008	580.177	469.885	444.48	348.578
	20867	Stip1	460.867	473.325	359.509	467.349	409.368	481.72	271.891	335.43	413.407	396.993	395.189	317.178	318.042	330.301	365.323
	217869	Eif5	602.924	474.607	525.449	558.236	302.826	523.483	432.453	231.968	354.435	289.475	362.304	368.472	292.691	245.885	206.66
	12847	Copa	359.673	350.852	311.931	333.249	267.737	392.047	360.359	539.902	355.263	358.745	304.036	406.64	396.663	324.39	379.001
	15481	Hspa8	741.415	830.86	822.773	642.948	965.683	595.8	510.592	58.5405	288.082	58.9878	246.6	184.312	251.339	186.047	147.555
	14886	Gtf2i	323.628	197.898	361.262	239.848	243.707	269.832	212.875	366.669	530.598	524.075	516.341	321.73	387.115	457.34	381.405
	16560	Kif1a	1.83113	1.00688	0.166942	1.25754	2.97722	0.542376	0.879193	612.448	582.114	787.17	448.329	617.434	694.49	381.946	680.494
	17210	Mcl1	532.666	431.952	637.217	695.651	479.333	540.839	526.967	320.908	259.537	226.727	316.728	238.49	231.782	377.383	196.795
	17886	Myh9	814.082	895.392	555.833	709.027	618.837	1050.76	673.682	153.612	130.672	134.485	131.409	118.676	104.434	110.239	162.725
	353172	Gars	395.235	347.465	346.738	287.978	551.424	324.25	419.925	493.108	361.213	384.067	356.471	353.372	340.891	351.872	382.4
	56347	Eif3c	560.326	475.431	472.028	432.824	390.441	503.958	433.772	276.631	321.296	314.328	311.92	335.161	335.952	257.915	339.128
	15571	Elavl3	0.867378	0.732277	0.834709	0.685934	1.27595	0.632772	1.09899	576.821	589.344	573.31	619.93	745.064	631.277	567.889	539.073
	15387	Hnrnpk	519.366	465.637	449.825	322.389	377.682	501.246	322.554	356.987	338.317	312.683	373.586	372.342	316.988	352.494	287.981
	20901	Strap	540.184	399.182	473.03	540.516	427.657	424.319	555.98	404.039	318.208	317.206	316.279	327.725	289.991	287.367	204.753
	28114	Nsun2	1006.83	804.315	608.169	332.335	736.225	797.654	465.093	175.492	206.063	211.745	193.267	185.906	185.755	157.736	170.02
	22166	Txn1	549.339	643.763	527.453	417.962	677.318	420.432	524.549	316.842	232.951	242.708	263.074	249.493	255.224	391.072	325.367
	67041	Oxct1	180.415	302.888	135.473	167.025	236.689	243.436	158.255	429.985	318.208	355.278	304.484	487.528	431.43	936.043	610.115
	14569	Gdi2	585.384	455.202	416.353	420.249	410.006	544.997	276.726	308.967	307.137	315.326	291.92	342.977	336.808	331.649	252.336
	27041	G3bp1	693.998	500.511	589.638	550.462	459.768	521.404	623.898	325.039	278.216	211.745	279.805	241.905	187.335	310.597	205.168
	56354	Dnajc7	384.923	448.428	341.396	407.559	437.226	327.324	441.575	398.101	301.639	323.493	309.292	361.264	356.365	498.614	320.476
	110074	Dut	347.915	411.173	369.192	372.691	595.019	328.77	378.713	366.862	360.159	366.383	352.945	338.196	294.271	462.317	422.521
	54208	Arl6ip1	544.81	335.566	490.058	487.47	400.011	469.426	496.964	182.14	344.794	343.587	345.253	266.642	397.585	300.123	320.974
	28000	Prpf19	441.206	435.339	253.334	358.057	548.872	487.686	210.677	315.809	367.992	355.572	342.497	360.581	381.782	343.679	440.593
	12261	C1qbp	795.867	736.579	580.874	519.366	521.652	518.059	576.861	273.017	229.712	201.933	229.485	192.811	178.117	310.493	164.051
	55989	Nop58	690.625	611.451	789.05	576.07	316.224	592.726	660.714	282.44	231.294	177.551	237.626	220.507	173.31	192.995	153.275
	26413	Mapk1	448.627	426.368	629.454	467.349	266.249	409.494	640.932	294.316	303.823	347.699	301.984	265.655	281.892	310.389	213.374
	22318	Vamp2	79.8951	81.4658	80.466	78.3108	95.0585	76.023	71.3246	444.12	378.686	575.778	387.368	661.596	575.372	697.832	634.487
	17105	Lyz2	244.022	470.488	350.661	324.104	949.521	624.003	113.086	328.072	367.389	310.567	485.701	174.751	223.024	424.88	448.136
	71770	Ap2b1	193.329	164.396	157.76	195.948	234.563	185.493	170.454	524.993	419.884	494.523	397.753	444.732	467.449	491.666	506.081
	110147	Ehmt2	464.24	374.651	470.859	485.87	451.687	339.618	377.504	278.245	341.405	329.603	305.83	368.624	289.53	250.033	426.003
	11429	Aco2	297.992	607.881	271.531	287.635	266.461	305.358	349.15	339.883	380.042	389.59	357.497	372.949	265.364	347.101	390.523
	56320	Dbn1	7.13177	7.32277	4.92478	5.25882	17.0127	7.95485	4.61577	583.404	584.072	542.465	658.327	621.076	529.213	473.621	591.795
	109154	Mlec	503.657	671.773	546.15	468.378	656.69	650.309	436.959	189.305	253.663	281.074	216.408	162.762	203.468	236.759	204.588
	28146	Serp1	730.332	431.311	719.937	833.981	220.527	715.846	726.104	176.138	116.513	96.2959	163.524	120.497	110.36	176.817	67.7261
	13191	Dctn1	81.4371	108.194	79.5478	100.489	118.876	98.5316	93.744	624.453	338.694	445.581	370.958	544.438	664.529	432.762	721.942
	432508	Cpsf6	453.735	415.109	542.644	428.137	196.922	412.025	410.583	293.348	339.372	280.545	334.612	403.225	352.546	329.886	200.526
	66961	Neat1	148.996	173	72.3693	236.533	394.907	178.442	136.165	74.9344	49.9342	58.5766	96.9222	47.8043	68.6786	59.3193	67.3945
	15161	Hcfc1	369.503	425.636	479.958	371.662	214.573	461.019	432.563	286.571	365.431	293.529	337.305	376.44	328.446	245.159	346.091
	19046	Ppp1cb	525.92	478.268	777.198	627.744	291.342	462.737	614.117	229.128	235.06	225.258	237.818	207	202.678	254.078	109.091
	67437	Ssr3	344.927	274.146	424.533	377.949	193.945	366.736	372.338	366.411	337.564	271.673	417.56	323.172	313.301	452.154	193.231
	12861	Cox6a1	386.754	374.377	359.426	329.705	555.89	307.256	405.968	365.701	304.727	342.94	270.959	280.528	257.199	503.8	370.297
	56459	Sae1	443.519	363.85	387.806	344.453	417.236	319.55	408.275	338.528	342.912	343.645	317.561	330.229	275.57	415.65	396.409
	72289	Malat1	263.394	268.563	191.566	166.11	186.714	356.793	139.242	255.784	356.845	316.678	227.113	466.661	374.341	457.962	500.609
	13204	Dhx15	505.392	486.598	720.02	467.807	212.446	555.302	545.539	286.7	277.99	232.25	301.407	251.693	216.571	253.248	162.476
	20383	Srsf3	523.896	405.132	537.386	449.287	497.834	373.335	402.341	290.831	313.313	285.01	320.446	307.237	234.482	418.969	220.089
	66713	Actr2	633.764	474.882	454.249	584.987	254.553	562.896	551.584	313.292	200.641	225.611	217.883	295.097	262.993	301.886	183.863
	12539	Cdc37	590.781	504.081	471.026	441.284	782.372	417.901	438.608	249.588	252.307	290.944	252.69	239.628	237.511	302.612	278.116
	11911	Atf4	482.744	488.978	312.432	428.937	486.351	368.906	422.562	300.189	276.709	353.339	273.715	361.036	196.949	333.931	303.897
	15510	Hspd1	595.31	604.312	630.623	457.861	492.518	520.681	551.474	268.886	277.161	251.227	278.908	189.168	189.64	167.691	157.917
	85305	Kars	414.992	474.424	415.685	344.567	359.393	381.742	418.056	293.219	331.162	327.606	318.266	314.598	294.666	313.19	342.195
	17215	Mcm3	537.967	506.186	523.696	369.261	538.877	468.07	531.912	478.78	250.801	180.371	269.421	241.374	167.515	281.352	273.557
	19359	Rad23b	372.394	345.635	573.779	377.035	222.228	313.222	429.486	339.173	309.321	339.415	322.433	364.071	326.207	302.715	265.267
	320632	Snrnp200	374.514	342.614	555.916	365.26	231.373	364.115	435.201	306.386	353.983	303.635	287.946	350.489	346.158	220.27	387.456
	13209	Ddx6	362.178	303.803	368.691	340.109	172.254	377.946	357.722	365.313	355.414	334.245	398.971	408.613	333.45	324.182	244.295
	66882	Bzw1	557.242	437.902	609.254	487.927	271.353	495.732	470.698	330.073	254.416	245.528	265.895	296.918	253.709	231.885	183.615
	98170	Tmem132a	15.8055	20.0461	9.1818	16.1194	24.2431	13.5594	5.93456	481.555	574.733	462.796	560.764	538.823	431.76	565.815	888.48
	14208	Ppm1g	401.018	465.911	530.625	414.304	449.561	410.85	492.238	282.247	330.108	342.411	275.638	246.458	224.275	298.152	270.739
	110052	Dek	625.09	587.835	556.918	327.762	233.712	585.043	335.192	238.422	311.656	270.557	306.792	293.655	235.469	218.196	195.966
	226562	Prrc2c	373.069	405.864	429.124	419.22	186.714	477.291	509.163	383.45	328.677	281.779	286.087	332.429	335.162	178.788	270.158
	67039	Rbm25	443.423	426.094	533.88	462.777	319.201	459.664	468.83	244.812	297.873	275.022	306.536	331.064	289.201	231.781	219.592
	74383	Ubap2l	352.734	359.548	464.516	298.381	167.575	495.641	391.241	364.474	355.64	272.026	440.445	273.091	296.378	288.715	278.779
	56403	Syncrip	690.818	582.069	570.774	571.726	311.332	567.325	535.868	231.451	221.352	188.303	265.767	248.658	189.969	261.544	101.879
	14751	Gpi1	547.604	416.574	269.695	311.414	443.606	415.912	367.833	229.773	276.559	368.321	218.972	316.798	465.605	215.084	325.782
	66945	Sdha	455.47	486.14	363.683	200.293	408.73	477.924	294.09	285.99	327.02	320.732	294.484	295.097	326.075	290.374	298.094
	66409	Rsl1d1	629.138	495.385	845.978	481.868	511.657	464.907	703.684	201.374	196.799	207.632	221.665	185.147	156.255	226.077	120.282
	26936	Mprip	124.324	251.629	287.223	142.331	256.892	167.685	157.595	506.404	376.728	370.672	360.445	428.493	377.041	479.221	451.203
	12974	Cs	375.093	346.001	364.935	262.027	293.256	334.827	326.84	309.225	362.117	381.365	325.189	349.654	344.973	294.211	347.666
	53610	Nono	335.675	341.424	413.348	283.176	209.256	360.861	350.578	355.374	335.983	310.744	349.676	379.323	339.442	311.219	360.432
	77097	Tanc2	12.336	5.21747	6.42726	11.3179	4.46583	3.97742	2.52768	640.589	479.383	341.413	537.88	687.168	537.181	739.625	498.537
	80913	Pum2	438.604	371.081	635.214	386.295	315.586	479.731	466.522	232.742	313.011	243.883	318.138	295.172	307.77	232.714	190.578
	68703	Rere	425.979	400.189	447.571	498.674	230.522	435.799	480.479	235.582	287.253	286.126	280.51	332.885	341.286	217.884	290.551
	30853	Mlf2	152.658	145.265	144.488	178.114	234.563	152.679	178.916	490.269	420.713	479.188	415.958	381.979	392.581	477.044	494.226
	68585	Rtn4	153.526	153.504	136.642	147.476	123.555	140.204	112.866	546.356	363.171	410.388	377.817	481.837	493.788	600.245	375.519
	59092	Pcbp4	11.4687	8.97039	11.0182	36.9261	40.8305	34.8025	51.5427	610.899	461.91	597.399	475.06	502.173	483.976	560.837	547.694
	227333	Dgkd	585.962	300.691	629.871	583.387	350.674	462.014	633.239	291.734	233.177	186.54	224.229	256.474	255.684	185.528	230.451
	432530	Adcy1	0.289126	0.640742	0.166942	0.114322	1.06329	0.271188	0.329698	583.081	441.5	515.791	341.856	826.711	557.791	651.683	520.256
	16561	Kif1b	35.948	44.5774	37.4784	30.0668	41.2558	77.0174	40.0033	414.624	523.443	569.08	443.393	551.798	685.864	361.931	442.665
	17218	Mcm5	578.252	507.01	413.431	356.571	439.14	464.093	424.54	320.521	303.748	233.249	264.549	258.219	166.33	294.937	359.686
	21991	Tpi1	523.318	383.072	358.508	304.555	762.382	427.392	466.302	238.422	272.642	347.053	228.075	225.591	288.015	237.174	276.044
	108147	Atic	649.377	504.081	683.794	508.963	536.113	559.19	594.884	260.302	203.653	169.561	191.152	162.61	196.751	183.765	172.258
	70248	Dazap1	420.1	363.026	403.665	359.772	332.811	339.075	346.402	304.707	319.263	311.684	309.613	338.12	288.937	321.797	372.038
	70439	Taf15	328.832	349.021	298.492	383.323	497.834	364.296	450.696	469.808	286.199	262.625	320.125	280.831	203.731	429.65	332.33
	267019	Rps15a	674.049	447.696	468.689	448.829	533.986	448.545	411.682	204.02	190.172	203.755	229.613	307.389	311.194	277.826	274.469
	12466	Cct6a	433.111	472.502	528.705	381.265	169.914	464.093	452.015	288.249	329.279	310.039	334.997	239.249	236.128	257.189	206.991
	229521	Syt11	4.62601	3.93599	6.84461	7.88824	9.56964	4.88138	4.39597	481.233	525.25	473.607	719.801	467.192	574.45	682.587	408.512
	229709	Ahcyl1	219.543	223.528	274.536	215.269	203.514	277.154	219.579	423.208	367.841	315.62	470.06	391.616	383.23	440.021	323.543
	16801	Arhgef1	699.492	441.105	384.884	506.676	658.391	610.625	503.998	215.122	201.77	171.911	212.883	227.791	244.951	206.477	264.024
	20135	Rrm2	325.748	418.679	309.594	221.9	213.935	311.324	246.394	442.378	365.356	317.089	356.407	383.497	246.729	360.168	412.325
	12237	Bub3	297.8	229.294	308.175	383.666	256.892	246.962	334.863	423.015	415.516	363.386	278.651	451.864	235.601	274.715	462.975
	67298	Gprasp1	39.3211	35.0578	64.0222	39.5555	56.7799	30.6442	45.9379	369.509	581.285	590.76	566.661	449.36	638.19	396.983	440.593
	223691	Eif3l	488.43	606.142	341.813	338.737	396.183	382.827	369.151	269.661	307.89	286.773	286.408	296.69	220.785	294.004	290.634
	12035	Bcat1	282.38	306.916	291.23	211.839	433.186	245.515	354.535	396.294	381.322	411.329	386.343	364.982	285.974	333.101	294.944
	76709	Arpc2	617.766	427.284	521.025	459.918	295.596	497.178	401.572	341.626	214.348	221.557	224.485	229.461	228.292	268.181	196.795
	17220	Mcm7	451.615	450.716	497.737	278.603	434.036	369.448	421.463	310.968	332.895	251.462	333.779	308.527	169.161	299.812	285.411
	12988	Csk	653.81	508.475	645.898	736.464	533.773	687.461	689.288	144.576	143.024	178.139	160.319	134.08	120.039	155.765	148.55
	26444	Psma7	336.061	366.505	334.218	305.812	392.993	313.403	372.119	345.434	267.069	270.557	295.895	343.204	310.272	447.384	352.971
	71833	Dcaf7	267.249	221.514	225.121	226.358	196.922	274.713	312.773	407.266	354.962	384.302	368.907	402.998	402.128	397.398	317.16
	78339	Ttyh3	140.226	126.867	139.229	139.587	92.7192	160.543	106.602	389.194	548.372	494.229	593.52	363.237	352.414	430.584	427.412
	16201	Ilf3	267.441	237.715	266.356	222.928	168.213	271.007	271.011	372.8	395.482	393.703	393.778	422.878	327.26	338.39	398.316
	57320	Park7	465.589	438.542	496.235	343.195	667.748	400.816	428.827	242.359	241.612	274.963	229.806	233.937	245.61	283.634	312.601
	67115	Rpl14	839.14	475.614	485.383	501.646	864.67	454.873	463.005	203.44	178.799	201.64	203.139	178.09	167.844	259.47	139.348
	50849	Rnf10	275.248	266.366	292.148	216.641	265.398	257.267	252.548	323.36	426.512	412.621	399.483	291.834	302.107	388.272	352.971
	15441	Hp1bp3	277.657	222.887	313.433	287.749	286.026	240.634	252.109	322.521	351.196	330.485	362.048	436.916	407.33	362.346	321.637
	232989	Hnrnpul1	427.039	388.015	409.091	315.758	167.15	402.352	340.578	259.721	350.895	293.412	304.292	331.443	294.271	206.581	390.109
	55944	Eif3d	389.838	541.702	372.781	392.24	397.885	360.951	437.509	255.719	312.635	274.552	304.997	286.902	206.958	277.619	307.379
	72640	Mex3a	42.4051	72.8616	72.4527	12.6898	76.3445	82.0795	37.2558	640.46	475.542	360.331	557.495	487.224	460.272	579.401	430.562
	19384	Ran	455.759	431.128	604.914	378.75	377.469	385.358	518.394	277.922	274.902	276.315	261.472	207.304	181.87	315.16	244.792
	225363	Etf1	574.589	649.53	624.279	465.978	397.247	468.522	479.82	195.113	216.381	197.116	212.754	228.398	197.805	202.432	128.572
	14489	Mtpn	598.683	331.355	463.43	540.058	180.547	449.539	516.196	291.799	235.813	243.119	249.1	275.747	291.044	207.618	156.674
	224903	Safb	305.895	309.57	374.951	291.179	408.092	298.939	339.259	292.315	339.598	312.859	339.099	332.733	281.826	326.256	392.016
	22153	Tubb4a	1.83113	1.28148	0.417355	0.914578	5.95444	1.17515	1.64849	364.603	489.099	665.023	415.381	621	411.084	541.548	741.34
	27366	Txnl4a	444.386	483.669	469.858	335.65	603.526	353.448	417.947	247.006	258.408	262.625	253.459	252.452	257.726	260.404	280.023
	252870	Usp7	424.34	403.027	581.792	441.513	366.836	467.166	546.419	222.738	264.734	242.355	266.6	225.515	227.173	236.033	175.491
	16549	Khsrp	434.845	456.849	534.548	412.246	222.441	497.539	472.017	227.45	266.09	232.661	269.933	290.316	206.76	246.092	240.399
	16572	Kif5a	7.8064	2.01376	0.91818	12.1182	0.850635	4.4294	0.769294	375.769	479.233	535.591	383.266	557.034	697.058	355.397	756.758
	192196	Luc7l2	322.761	290.531	330.879	361.601	222.654	338.895	383.878	395.261	305.404	287.771	293.395	325.6	296.049	273.47	278.531
	56409	Nudt3	204.99	218.951	257.007	243.163	296.021	218.035	247.933	323.748	401.13	406.335	378.33	385.545	275.965	425.191	409.672
	106529	Tecr	168.85	115.151	146.825	174.456	171.403	134.419	169.904	393.97	389.984	468.848	342.625	458.845	420.632	347.931	537.913
	14852	Gspt1	495.08	486.781	641.975	420.706	279.434	466.714	569.058	242.94	217.963	199.055	239.805	198.805	181.541	256.255	124.51
	18789	Papola	398.512	389.388	579.038	413.847	265.185	422.24	407.067	240.552	300.735	240.182	334.676	231.054	243.173	218.714	173.75
	14797	Aes	190.148	139.682	22.871	172.398	160.557	126.826	125.505	264.433	437.207	491.702	399.291	383.497	372.629	399.161	527.302
	12010	B2m	518.595	721.293	533.045	930.698	517.186	745.767	561.255	104.108	77.9516	84.2515	163.973	72.5411	72.366	125.38	97.9003
	56307	Metap2	542.786	347.191	516.268	361.716	290.705	357.335	385.966	238.938	261.571	245.469	274.549	303.367	292.032	241.114	227.716
	20014	Rpn2	428.099	340.143	259.094	375.663	418.725	332.205	358.931	232.871	289.212	303.811	252.177	280.148	279.653	303.026	310.777
	83397	Akap12	473.492	440.007	624.446	306.727	172.892	280.318	503.448	265.659	224.516	287.713	126.665	344.874	295.851	129.528	381.819
	50995	Uba2	373.647	355.063	328.625	347.197	288.365	383.279	345.193	291.283	306.76	313.681	287.177	322.034	268.13	314.434	295.607
	65254	Dpysl5	0.481876	0.183069	0.250413	0.571611	1.70127	0.271188	0.109899	411.139	560.649	643.108	472.111	462.184	441.834	493.014	621.472
	14681	Gnao1	2.02388	0.915346	0.584296	0	1.48861	0.542376	0.219798	388.807	521.108	578.598	439.163	515.072	625.021	386.716	612.353
	66978	Luc7l	317.942	344.811	372.197	270.029	256.041	284.115	252.328	272.436	373.716	347.64	363.009	340.7	272.805	302.923	305.721
	14376	Ganab	389.645	369.525	237.642	388.238	302.826	379.844	200.236	281.537	311.053	306.043	289.933	299.573	301.185	293.071	340.205
	70223	Nars	425.979	502.983	374.117	259.626	410.219	335.188	328.928	269.015	253.813	262.743	270.51	285.232	286.172	306.967	225.975
	11772	Ap2a2	104.085	155.609	89.3139	108.949	130.998	110.102	97.8103	351.888	471.776	528.188	393.073	440.558	412.927	440.954	477.73
	51796	Srrm1	402.367	419.503	421.945	323.418	214.998	397.652	354.095	246.748	315.12	276.902	286.279	313.991	287.028	215.81	263.692
	12757	Clta	383.477	327.145	418.607	321.703	421.915	347.753	292.332	252.04	271.437	318.734	248.011	280.604	281.892	328.642	328.434
	268445	Ankrd13b	162.007	148.927	154.338	101.404	164.811	152.498	171.333	404.814	400.829	472.196	341.663	483.43	376.777	322.627	532.773
	15182	Hdac2	248.166	209.614	296.656	291.179	168.213	197.877	223.095	393.906	391.038	326.607	398.137	347.985	343.985	404.45	287.401
	107358	Tm9sf3	475.901	364.491	288.726	472.151	228.183	502.602	230.019	234.227	251.253	249.758	244.934	296.007	262.137	266.315	181.625
	104318	Csnk1d	214.435	202.932	204.671	202.465	244.77	219.029	235.624	427.146	341.932	337.065	358.33	337.286	375.065	431.828	351.894
	18049	Ngf	0.481876	1.46455	0.751238	0.114322	0.425317	0.813564	2.30788	0.968145	1.80757	1.93884	1.73075	0.682918	0.856013	1.76299	1.49213
	21762	Psmd2	307.437	336.024	375.619	288.664	320.264	313.222	385.526	305.74	297.421	357.628	321.6	243.954	239.223	328.019	257.89
	101214	Tra2a	347.529	328.243	381.712	318.959	392.781	299.934	338.27	369.057	294.333	252.05	286.279	230.75	291.9	366.287	278.531
	30877	Gnl3	673.952	539.963	529.122	576.299	368.75	468.794	510.592	152.386	191	169.502	212.69	203.206	176.009	200.255	119.702
	14225	Fkbp1a	221.278	274.421	241.064	250.137	355.778	269.832	277.166	269.661	333.798	415.617	303.138	363.085	336.611	329.99	378.421
	70834	Spag9	120.565	119.27	131.717	148.505	60.1824	134.148	116.713	456.254	388.628	327.9	454.227	537.457	453.226	467.192	291.463
	20262	Stmn3	1.83113	0.183069	0.166942	0.228645	0.850635	0.180792	0.109899	488.461	387.046	508.388	349.804	481.306	527.238	673.669	685.799
	13589	Mapre1	243.926	229.111	258.593	284.434	173.104	234.849	268.154	334.333	326.945	360.037	341.215	374.163	343.722	422.702	309.037
	16825	Ldb1	381.164	333.735	266.69	263.627	361.945	347.211	231.777	296.123	300.208	267.208	286.792	330.381	330.355	281.248	373.032
	21402	Skp1a	248.359	219.592	267.023	221.671	255.403	236.385	290.573	366.991	309.396	337.182	347.24	361.947	317.647	497.888	233.601
	232341	Wnk1	357.745	320.005	392.647	380.007	262.208	345.765	407.836	326.846	313.614	293.823	286.985	228.474	291.439	204.818	219.426
	80985	Trim44	264.839	178.309	300.996	249.794	132.699	226.171	272.33	312.517	326.568	370.319	317.689	398.597	455.333	260.404	295.773
	20624	Eftud2	348.011	446.964	395.151	318.959	388.102	420.793	446.52	317.035	259.01	233.131	254.741	257.536	199.583	301.367	250.097
	67332	Snrpd3	659.882	426.185	534.965	440.598	223.292	361.584	478.171	235.517	197.628	205.517	216.857	200.778	177.326	261.959	214.452
	19245	Ptp4a3	898.314	623.717	394.15	621.684	921.45	853.79	665.11	127.343	99.6424	71.2672	137.306	38.5469	26.6681	64.2972	42.277
	30957	Mapk8ip3	127.215	134.19	187.81	218.127	214.573	135.504	174.41	301.222	411.901	464.03	347.689	418.857	373.353	282.285	494.309
	11538	Adnp	280.838	238.448	329.126	269.686	183.737	266.126	291.343	324.393	341.179	304.163	348.266	341.231	364.925	291.204	255.071
	23790	Coro1c	144.274	189.477	224.787	204.637	231.798	197.425	202.874	475.23	446.094	437.474	406.278	299.573	218.613	370.227	286.986
	12345	Capzb	492.67	340.509	453.998	418.191	491.242	411.844	386.296	228.805	233.403	254.458	232.37	198.881	195.171	252.418	240.15
	22123	Psmd3	397.934	347.923	292.232	266.142	423.404	308.612	287.057	329.75	280.927	268.677	270.254	268.615	243.964	380.494	293.949
	19244	Ptp4a2	390.898	359.823	643.477	509.877	323.454	416.725	470.918	171.103	215.704	227.021	218.652	211.705	191.681	219.959	152.446
	24015	Abce1	517.053	476.072	519.523	507.934	242.644	497.178	485.425	180.333	215.402	194.883	216.088	209.808	195.368	173.395	144.488
	67869	Paip2	268.791	351.676	412.597	223.157	247.747	266.126	352.117	232.936	272.19	296.349	308.138	316.115	321.532	367.427	248.937
	54563	Nup210	461.445	531.084	474.449	458.89	851.486	699.936	543.012	166.069	154.171	161.1	193.844	120.194	142.559	127.246	149.71
	77579	Myh10	5.20427	7.1397	3.75619	23.6647	5.52913	7.14128	3.07718	694.741	417.775	385.536	433.458	492.915	446.905	474.866	503.096
	14964	H2-D1	477.829	575.57	374.45	788.938	657.753	648.139	511.8	98.7508	88.0438	95.2971	132.114	132.941	110.887	80.89	151.783
	68135	Eif3h	470.119	519.184	388.807	329.82	387.252	391.505	362.777	210.733	241.462	235.599	221.088	246.306	203.27	232.403	261.206
	11949	Atp5c1	317.846	363.118	327.456	308.67	291.555	328.861	328.599	249.523	258.784	264.681	271.985	266.869	300.921	346.064	259.63
	20024	Sub1	585.962	563.121	301.163	412.475	347.91	346.036	365.854	187.562	215.553	252.461	239.549	240.311	167.779	370.124	163.803
	54709	Eif3i	454.313	402.203	475.283	347.654	560.356	361.584	394.538	224.481	233.327	220.499	225.959	186.285	212.818	258.226	247.279
	218236	Fam120a	579.601	530.26	469.607	269	293.682	545.449	284.639	229.45	229.486	183.191	220.895	208.366	210.184	161.054	183.863
	18826	Lcp1	755.486	590.856	573.028	664.327	779.82	1081.95	725.335	29.0443	27.2642	23.7361	66.1532	11.989	17.1203	21.3633	19.978
	108000	Cenpf	198.822	174.007	433.631	223.043	111.221	246.058	194.522	384.934	360.385	306.807	289.164	316.722	350.241	270.982	400.471
	23825	Banf1	481.78	462.25	233.802	408.016	417.874	384.906	272.77	247.91	249.52	254.165	228.395	236.897	206.694	287.263	323.792
	20218	Khdrbs1	301.462	280.737	319.694	257.568	220.527	340.341	293.541	351.695	311.957	262.038	308.907	299.953	269.381	282.078	303.4
	53421	Sec61a1	281.609	252.452	210.013	268.657	410.006	235.21	232.766	356.665	273.621	266.797	231.729	274.306	260.425	237.174	312.85
	21807	Tsc22d1	18.6968	24.7143	13.7727	16.5767	87.1901	16.1809	22.9689	502.532	331.162	366.911	329.933	446.932	390.276	572.349	592.127
	70790	Ubr5	339.048	394.148	297.24	294.037	166.937	303.007	344.204	276.373	334.778	276.373	315.638	362.478	243.766	206.166	224.98
	66921	Prpf38b	474.841	415.109	532.127	480.496	370.239	502.511	489.601	196.082	197.025	161.57	234.549	165.266	173.441	202.121	167.699
	11740	Slc25a5	648.798	455.202	563.929	400.471	481.885	426.398	423.441	178.59	161.702	170.207	163.524	185.754	160.338	184.906	165.543
	78784	Celf3	0.674627	0.915346	0.333884	0.114322	0.425317	0.994356	0.439597	324.07	586.783	443.29	778.006	450.726	366.373	421.043	431.142
	54138	Atxn10	117.771	300.508	140.815	145.418	157.155	153.04	154.079	323.038	396.009	437.885	371.599	372.039	310.535	405.28	381.571
	14775	Gpx1	483.997	368.701	365.185	486.784	950.797	500.523	524.329	222.867	137.15	139.127	160.063	129.603	107.66	178.684	172.175
	56445	Dnaja2	446.507	392.134	379.375	405.615	285.813	385.087	374.976	230.031	245.679	236.245	244.485	252.907	246.861	236.863	167.616
	11840	Arf1	324.399	322.385	301.58	306.841	231.373	271.007	300.135	291.412	254.868	267.913	262.754	283.183	268.064	374.583	251.341
	56399	Akap8	393.693	343.621	506.668	383.208	281.773	351.64	437.069	238.164	248.391	225.435	229.677	251.845	206.892	206.788	224.897
	67945	Rpl41	542.978	364.125	392.146	286.492	1029.27	327.053	244.526	167.683	206.666	228.783	197.819	231.206	207.55	200.047	349.324
	105689	Mycbp2	219.061	190.026	204.17	284.319	112.071	206.736	247.823	299.609	295.915	321.789	237.305	463.702	416.812	338.805	366.815
	110611	Hdlbp	256.358	348.381	345.403	290.607	306.654	337.358	292.112	291.734	221.202	241.65	218.908	211.174	221.905	203.677	204.339
	22589	Atrx	309.172	308.106	453.748	254.71	102.502	391.234	301.453	247.91	295.162	235.246	274.485	380.158	311.589	218.922	183.366
	11857	Arhgdib	925.974	574.929	556.334	778.878	1267.02	779.665	789.735	12.8441	8.43534	8.75417	25.4485	5.69099	9.48199	12.2372	11.6054
	20692	Sparc	392.537	372.18	154.338	175.256	275.18	263.866	137.704	268.176	205.31	360.742	240.062	309.969	214.662	439.813	416.719
	51799	Rundc3a	8.38465	6.13282	6.09338	5.83044	13.1848	6.32772	7.80284	534.093	412.804	457.097	386.791	473.566	426.953	575.563	500.029
	72503	2610507B11Rik	350.421	372.454	301.747	320.331	236.051	319.369	380.581	322.973	252.232	226.316	238.652	253.97	257.792	271.811	218.1
	104721	Ddx1	243.926	298.22	382.13	273.459	264.973	311.414	294.53	274.63	289.739	292.883	316.407	285.384	263.389	306.345	250.512
	14325	Ftl1	235.445	290.348	181.132	145.418	287.94	192.634	125.944	337.883	348.937	338.651	325.125	307.617	247.849	421.25	397.072
	11532	Adh5	294.041	236.892	318.358	223.386	290.279	312.77	281.452	362.99	258.634	223.261	315.446	276.354	268.854	444.584	277.868
	14232	Fkbp8	326.616	293.002	246.657	315.529	545.682	252.024	290.354	229.902	273.395	287.301	242.562	258.826	277.348	275.545	372.369
	20226	Sars	186.101	199.271	217.191	199.721	315.586	245.787	228.81	297.091	347.205	324.081	399.612	279.921	299.473	401.546	262.863
	110323	Cox6b1	325.652	329.799	255.755	278.26	475.718	254.374	296.948	247.458	222.859	270.792	229.677	267.552	257.396	369.19	364.245
	20384	Srsf5	433.014	418.771	340.561	376.921	216.061	371.347	384.098	188.788	217.135	212.744	237.37	252.68	259.569	231.781	206.909
	14450	Gart	561.097	537.125	571.024	427.68	363.008	471.867	587.631	181.882	161.326	163.627	175.383	128.844	138.411	146.432	135.286
	245688	Rbbp7	445.254	399.915	526.117	328.562	291.98	418.533	411.133	194.404	228.733	220.499	230.126	204.42	191.813	228.67	187.262
	23879	Fxr2	143.31	130.528	141.483	158.908	170.765	138.487	173.751	440.506	342.61	315.268	349.676	383.041	359.986	455.577	364.66
	140570	Plxnb2	260.599	425.544	245.071	316.444	199.687	318.375	198.588	254.687	325.815	291.532	300.766	264.669	222.893	212.077	323.295
	11845	Arf6	451.229	561.748	809.751	553.891	337.702	464.907	572.025	119.469	136.547	121.677	143.653	95.1533	112.599	135.957	102.708
	52683	Ncaph2	284.403	371.539	290.479	270.144	410.219	266.216	329.807	252.299	298.249	280.368	256.792	284.094	207.221	280.315	370.38
	77045	Bcl7a	373.358	477.902	726.03	563.494	264.973	419.347	592.796	168.974	199.661	165.33	176.986	135.066	125.9	145.913	151.368
	19353	Rac1	331.242	301.057	316.104	241.334	293.256	320.454	316.729	268.241	267.37	308.687	258.587	243.574	248.705	372.405	223.736
	101706	Numa1	251.25	257.487	196.157	154.106	231.798	291.437	190.565	269.273	339.447	279.898	330.894	343.66	323.902	292.034	380.576
	16783	Lamp1	194.293	328.609	290.646	293.923	336.001	318.194	259.362	247.91	257.654	290.533	269.933	258.371	258.582	293.486	252.584
	50493	Txnrd1	149.671	198.63	112.686	113.979	97.185	127.458	105.064	332.074	406.704	400.577	370.509	440.71	335.82	349.486	402.046
	17847	Usp34	255.587	221.971	335.97	313.357	172.892	276.16	299.805	347.241	262.098	244.353	258.523	344.57	314.486	335.694	214.784
	103963	Rpn1	428.581	317.351	296.823	391.668	505.277	369.81	441.245	285.925	207.419	245.822	188.973	179.304	182.989	207.307	199.448
	12876	Cpe	5.87889	6.49896	6.00991	8.91714	8.29369	16.2713	7.69294	343.627	339.598	440.999	368.266	572.513	577.809	458.688	418.045
	104418	Dgkz	454.506	448.886	626.449	453.974	568.437	374.511	518.065	105.463	212.54	273.201	176.024	115.11	138.213	91.3642	144.322
	14972	H2-K1	429.834	539.322	250.914	1000.55	760.042	668.297	514.988	74.1599	47.75	56.7552	107.371	52.7365	63.6083	68.8602	87.5383
	20085	Rps19	631.74	344.811	357.172	407.216	1164.73	389.968	345.853	155.032	178.498	171.088	160.768	171.868	190.759	191.543	204.588
	15985	Cd79b	1096.75	460.236	590.807	1174.66	610.543	616.32	830.398	0.774516	0.903786	0.705034	4.87175	0.531159	3.42405	0.414821	0.497376
	18140	Uhrf1	445.736	522.937	551.576	375.434	337.064	388.703	484.106	221.189	206.063	169.208	167.691	197.287	105.948	159.602	266.262
	233071	Arhgap33	88.3761	62.0605	110.849	117.981	51.2508	63.91	112.537	357.375	322.727	369.732	281.536	450.802	511.83	316.923	656.205
	235559	Topbp1	492.96	357.351	372.948	362.516	227.758	430.737	378.493	283.473	236.641	191.475	263.972	248.658	162.906	219.855	191.822
	75786	Ckap5	183.884	198.722	235.638	256.996	159.919	269.651	234.305	309.29	349.841	318.205	326.92	337.665	331.145	267.767	320.559
	16478	Jund	189.377	228.837	162.518	169.54	207.555	133.696	137.814	365.894	321.748	260.863	375.381	402.77	266.418	403.517	367.976
	56085	Ubqln1	270.236	298.586	275.871	163.824	248.173	280.951	172.652	289.411	310.3	312.683	319.741	276.81	298.09	307.486	225.975
	11603	Agrn	16.4802	17.5746	6.76114	10.0604	31.0482	17.1752	8.79193	447.67	340.727	412.562	291.279	566.443	492.339	316.923	675.188
	226432	Ipo9	153.911	181.879	276.289	147.018	146.309	181.334	181.114	486.009	301.187	290.004	317.112	366.955	313.959	303.649	336.309
	319670	Eml5	32.3821	19.1307	39.3148	39.8985	35.9393	21.5142	35.7172	350.92	438.638	269.088	437.496	533.739	591.571	603.46	326.859
	18103	Nme2	447.47	276.709	276.873	254.824	444.457	294.962	316.729	329.621	187.46	225.728	184.678	266.414	221.312	349.486	288.313
	52563	Cdc23	234.096	285.588	282.549	231.96	197.985	191.639	239.141	313.679	341.405	278.958	306.728	266.566	298.222	323.249	336.392
	79555	BC005537	277.561	302.247	195.656	125.869	109.519	308.16	181.444	285.022	327.171	315.209	312.433	363.237	330.948	236.137	280.769
	69116	Ubr4	210.098	271.309	309.093	260.197	277.52	275.617	236.393	259.656	271.437	335.479	219.998	308.376	343.327	156.491	347.169
	53356	Eif3g	480.527	371.631	369.192	408.816	365.56	318.465	425.969	209.636	218.792	209.454	230.767	197.591	166.066	273.574	209.395
	72119	Tpx2	268.212	239.912	275.955	267.971	195.433	289.177	283.1	277.793	317.154	265.504	306.279	274.837	264.113	312.049	348.329
	74493	Tnks2	401.499	312.042	255.922	275.288	182.887	420.612	216.172	293.09	282.885	212.744	338.779	262.392	255.75	277.204	153.689
	212999	Tnpo2	203.159	210.896	241.231	196.406	142.694	223.278	255.296	216.671	346.753	342.764	295.638	325.069	377.172	247.752	369.468
	18193	Nsd1	364.009	268.471	263.267	178.571	205.641	329.855	186.169	272.178	311.128	271.203	293.779	313.156	320.939	211.144	250.512
	230861	Eif4g3	198.244	202.108	311.597	290.264	197.773	263.143	302.003	262.238	307.061	313.388	263.587	377.578	332.133	179.721	253.828
	11518	Add1	249.13	140.597	216.774	195.605	136.314	219.662	187.598	328.201	335.003	357.1	302.561	277.872	326.009	332.686	343.604
	68036	Zfp706	404.102	512.594	397.655	394.526	278.583	285.561	423.991	181.366	216.984	246.879	228.203	220.051	164.025	237.07	192.485
	98238	Lrrc59	304.257	356.253	324.368	361.144	235.413	274.713	353.765	321.23	217.737	224.26	197.37	255.943	208.933	321.59	229.954
	18196	Nsg1	3.85501	4.39366	2.83801	3.31535	10.6329	4.4294	2.96728	467.42	453.098	600.571	409.932	460.666	324.626	416.895	420.2
	67382	Brd3	217.134	185.358	230.129	210.81	185.226	210.984	192.433	269.725	356.242	297.642	339.42	352.765	351.163	270.567	330.009
	66854	Trim35	157.188	131.444	115.106	140.045	129.722	150.871	163.86	322.07	314.97	351.636	320.382	390.857	416.022	502.037	351.148
	14660	Gls	384.056	307.739	465.684	323.989	131.21	328.047	335.083	225.642	248.24	266.15	210.511	257.081	285.777	204.195	203.344
	17192	Mbd3	253.274	239.821	333.967	261.912	349.611	221.289	272.66	188.917	304.501	307.63	273.138	283.715	271.093	265.9	378.338
	20810	Srm	501.826	377.397	450.993	356.228	457.429	354.171	374.756	163.875	245.453	233.366	241.985	162.535	175.614	164.787	189.666
	19192	Psme3	412.872	401.288	391.479	417.734	324.943	444.387	444.322	267.143	185.502	175.73	183.139	199.26	165.145	278.552	150.373
	17775	Laptm4a	158.248	156.982	168.778	162.338	178.633	160.091	135.286	317.358	273.923	290.533	331.792	324.69	280.706	406.006	286.738
	234594	Cnot1	334.711	358.358	467.187	307.527	200.325	401.177	356.733	198.405	270.533	224.73	246.728	252.907	252.326	135.439	199.199
	16881	Lig1	265.225	309.295	209.011	222.471	378.958	305.9	254.417	327.878	313.463	224.612	284.805	271.346	200.57	335.279	364.245
	20788	Srebf2	148.996	204.946	77.0436	344.224	155.454	269.38	240.679	321.876	305.856	372.552	247.049	367.941	224.539	291.1	456.177
	101739	Psip1	202.292	259.318	418.022	298.724	106.117	228.521	301.673	269.209	301.036	252.461	289.356	322.11	271.159	307.382	240.979
	74022	Glyr1	268.887	247.235	334.051	239.162	193.732	256.905	331.676	277.535	276.483	329.721	283.074	250.024	245.149	298.982	224.483
	68612	Ube2c	317.942	182.703	213.852	381.722	189.479	257.538	289.584	237.776	315.271	312.154	266.408	244.712	262.796	290.582	395.497
	28015	Polr2m	258.768	255.015	236.39	241.22	246.897	245.335	303.871	262.045	307.739	339.121	340.189	269.904	214.003	312.36	225.56
	68926	Ubap2	283.247	263.711	340.06	244.993	136.527	273.267	283.32	269.273	300.283	279.37	253.716	291.682	284.46	217.884	320.31
	20501	Slc16a1	466.456	572.549	916.928	527.597	510.806	524.929	544.001	120.115	98.6633	75.7324	102.435	66.8501	62.9499	110.757	62.8352
	19182	Psmc3	274.477	316.527	235.138	265.799	445.52	265.493	279.144	229.579	247.411	249.464	256.216	256.094	269.512	344.405	304.809
	14026	Evl	66.8845	69.7494	86.8932	54.8747	132.274	89.944	70.6652	323.619	376.201	404.337	355.381	441.545	398.309	408.08	494.061
	224742	Abcf1	346.951	420.876	380.043	327.876	384.274	343.324	327.5	187.562	257.73	242.238	226.088	209.049	160.074	225.351	262.283
	107934	Celsr3	0.289126	1.18995	0.834709	1.14322	2.5519	1.26554	0.549496	434.955	426.813	472.725	414.291	496.633	420.632	387.753	479.305
	22185	U2af2	298.667	334.925	292.649	294.151	454.239	319.369	362.228	245.651	254.717	220.793	253.075	227.488	243.7	227.736	279.526
	108037	Shmt2	625.668	891.547	656.332	505.99	535.475	555.302	556.639	50.989	103.484	56.4615	121.537	30.6554	33.0553	34.5338	44.1007
	11933	Atp1b3	1459.51	366.138	270.112	380.236	668.599	376.318	367.063	107.916	104.011	117.858	111.217	115.413	98.5073	141.661	100.304
	98386	Lbr	683.204	523.944	544.481	759.443	301.125	514.715	645.328	130.57	90.8305	72.971	88.9094	98.2644	89.0912	72.2825	79.746
	11792	Apex1	479.949	367.237	310.094	293.351	341.105	343.866	330.796	235.84	226.398	193.121	248.78	221.797	181.672	366.701	198.37
	13854	Epn1	291.246	203.756	221.114	269.686	257.955	260.431	236.173	219.575	279.722	326.724	250.767	287.584	281.299	284.463	360.929
	20185	Ncor1	276.115	270.393	304.836	326.39	158.218	277.968	304.091	271.92	270.458	220.558	258.459	333.492	291.703	222.344	247.942
	93686	Rbfox2	4.52964	7.68891	3.67272	5.03018	5.95444	8.22603	3.29698	421.982	388.176	449.165	412.753	577.901	415.035	359.027	442.582
	226646	Ndufs2	307.341	288.059	256.339	246.822	364.284	248.227	341.457	323.748	235.286	230.194	240.126	240.008	281.167	256.152	256.315
	104175	Sbk1	234.288	217.395	123.787	259.512	81.4483	191.911	232.437	311.485	307.287	295.644	337.497	356.711	301.712	400.924	293.867
	78920	Dlst	303.1	265.817	346.989	268.314	301.975	266.126	291.672	220.156	266.466	266.268	252.562	257.764	278.863	241.426	271.319
	20977	Syp	5.20427	2.47143	2.75454	1.82916	11.4836	2.2599	3.51677	296.962	430.504	571.019	376.599	361.188	482.264	522.259	484.03
	72515	Wdr43	586.54	435.613	618.436	523.253	348.335	480.455	496.744	117.791	164.263	128.962	150.64	147.586	106.146	116.253	105.61
	54130	Actr1a	154.875	160.826	95.4907	172.512	159.707	157.922	99.7884	320.004	332.217	366.794	282.882	375.074	362.225	332.893	446.312
	22334	Vdac2	418.076	365.223	329.126	371.547	304.953	327.233	339.588	185.432	191.151	214.037	206.28	209.732	231.321	353.531	177.646
	66481	Rps21	631.451	411.997	380.46	378.064	511.019	334.465	399.703	148.32	164.414	170.853	153.396	170.047	182.462	172.151	252.501
	246198	Mllt6	316.015	248.15	318.024	324.675	213.084	332.838	403	199.373	255.997	209.924	226.152	248.127	288.806	266.522	265.516
	212307	Mapre2	74.6909	122.839	114.439	92.2581	96.9724	106.758	106.053	312.453	395.181	430.129	322.048	405.122	401.931	256.255	429.733
	56397	Morf4l2	230.433	191.216	302.666	195.262	170.765	177.086	221.117	293.542	274.6	297.231	302.882	319.909	313.301	323.456	278.033
	23942	Mta2	475.419	465.637	247.742	396.698	385.763	450.353	216.831	187.756	196.574	189.83	208.78	227.108	207.353	213.425	225.312
	84113	Ptov1	15.9983	17.4831	11.1016	16.5767	88.6787	15.5481	13.1879	341.239	408.285	456.744	360.317	413.393	431.43	411.502	537.83
	68077	Gltscr2	411.233	321.195	280.546	303.983	442.33	327.957	283.54	171.62	236.34	221.674	202.562	263.682	251.602	225.662	295.607
	57296	Psmd8	584.034	308.655	395.736	396.012	429.358	351.731	491.249	143.415	177.971	195.471	188.396	180.67	180.816	186.566	182.869
	23881	G3bp2	244.119	273.048	359.175	200.75	150.988	252.838	307.388	275.47	316.852	324.962	312.818	255.791	236.655	237.796	167.947
	328365	Zmiz1	210.869	222.063	136.141	147.476	73.3673	195.526	194.851	274.308	298.701	255.692	287.049	469.772	336.413	382.568	316.166
	12211	Birc6	323.339	325.131	624.362	381.15	149.924	333.2	413.331	162.067	236.792	206.516	195.19	239.78	190.101	135.646	189.832
	26443	Psma6	327.772	346.367	435.635	341.824	348.548	305.99	348.27	209.248	204.708	202.051	228.395	226.274	217.625	275.856	196.878
	24010	Ik	238.336	321.378	300.579	238.591	220.527	244.612	282.88	236.744	260.516	249.523	259.677	280.148	293.678	263.204	285.66
	66427	Cyb5b	307.052	260.141	256.923	348.34	318.775	283.482	342.006	215.703	252.684	302.871	215.767	272.333	272.08	202.847	231.612
	53861	Zranb2	226.386	236.617	528.371	253.567	147.16	292.069	344.424	268.886	246.357	204.871	310.125	237.428	242.91	345.96	127.494
	11983	Atpif1	130.974	131.169	84.2221	53.9601	163.96	78.0117	80.666	356.6	293.053	355.631	278.267	403.453	360.908	462.11	504.34
	53319	Nxf1	292.692	258.219	243.485	341.023	385.976	312.228	244.745	290.96	256.299	230.487	246.28	239.553	260.491	260.404	248.937
	67465	Sf3a1	300.305	308.197	285.888	275.745	191.606	323.075	294.42	292.444	271.512	225.963	256.728	240.843	243.503	266.626	261.703
	52398	Sept11	251.829	253.002	342.398	295.637	134.4	395.663	297.717	313.034	287.103	293.235	260.575	213.45	177.853	238.626	237.995
	21681	Alyref	409.595	399.915	366.437	285.92	270.927	343.686	357.502	278.116	194.088	179.079	204.165	206.09	166.527	309.456	247.528
	20102	Rps4x	623.452	369.434	439.725	326.504	497.834	414.556	327.829	155.097	182.414	170.442	160.704	177.559	194.183	154.935	175.657
	56195	Ptbp2	63.8968	58.1245	107.177	71.1085	28.071	76.475	97.3707	442.765	365.883	338.181	411.855	490.032	351.953	441.473	248.771
	67003	Uqcrc2	353.697	382.889	349.827	335.879	255.403	361.403	312.773	186.207	207.118	201.64	215.19	226.198	248.968	219.336	193.562
	22225	Usp5	242.384	227.28	193.569	189.661	275.606	186.306	240.02	376.35	284.693	308.276	260.254	253.135	273.002	292.656	332.745
	19231	Ptma	414.896	388.748	423.031	336.222	401.712	273.809	415.089	251.395	185.577	186.893	191.152	234.317	159.284	248.892	184.444
	71853	Pdia6	361.504	326.87	319.777	359.201	509.105	480.635	312.773	205.376	204.482	216.152	202.434	126.568	175.022	205.958	190.661
	73830	Eif3k	419.425	318.815	316.188	327.533	499.323	306.623	345.523	205.118	196.348	197.527	187.242	216.637	208.538	250.863	282.758
	12236	Bub1b	451.229	437.902	413.348	519.023	210.107	444.567	392.01	160.131	222.105	145.825	230.382	141.288	142.822	154.728	210.473
	70247	Psmd1	231.108	275.977	283.885	240.305	195.433	281.131	279.144	322.586	275.203	271.967	279.036	263.986	242.976	254.7	223.654
	70699	Nup205	352.637	403.302	385.969	312.671	263.272	382.917	379.372	292.961	245.98	171.088	226.665	173.461	198.002	155.661	195.966
	56095	Ftsj3	542.593	462.524	402.246	434.768	459.556	413.471	520.373	192.596	155.527	127.024	157.563	140.605	126.097	185.217	121.111
	109676	Ank2	1.92751	3.29525	2.83801	3.20102	5.74179	5.69495	2.08808	524.025	320.995	440.587	297.625	499.517	538.037	316.197	399.808
	14155	Fem1b	186.39	214.74	251.581	243.621	132.699	221.561	224.194	261.206	334.1	344.938	360.766	267.704	279.324	289.545	208.401
	71722	Cic	247.492	189.019	247.909	293.351	126.319	180.34	218.589	262.819	292.676	293.882	259.933	285.384	281.299	284.982	402.295
	19170	Psmb1	314.762	299.501	359.092	319.759	365.348	258.442	345.853	252.492	202.599	223.084	185.703	252.68	183.45	325.427	246.201
	12069	Bex2	1.34925	0.366138	0.250413	0.457289	1.06329	0.180792	0.109899	336.334	414.386	534.474	416.086	384.179	397.388	430.687	505.583
	12747	Clk1	416.63	271.949	387.639	401.043	250.299	300.838	312.773	206.344	180.305	199.936	180.447	217.472	276.887	186.254	188.92
	52530	Nhp2	537.678	447.604	351.329	413.389	507.616	330.126	467.731	217.058	147.392	138.363	136.345	180.518	130.443	253.455	182.62
	100019	Mdn1	498.164	427.833	614.012	409.274	275.606	434.895	461.357	133.023	169.234	165.095	131.601	159.12	177.524	81.0974	131.805
	107746	Rapgef1	223.783	207.417	209.846	269.915	173.742	264.499	237.822	207.893	329.656	307.336	296.92	302.836	310.338	207.099	298.426
	77305	Wdr82	294.619	253.917	268.109	237.562	200.325	265.583	232.986	253.654	271.814	283.541	306.087	248.81	238.828	329.368	220.089
	26949	Vat1	61.2947	101.603	59.1809	53.8458	96.5471	64.4523	40.9924	364.797	356.016	502.513	270.062	312.625	375.197	311.945	522.494
	56036	Ccnl2	299.053	219.5	285.554	291.636	339.191	226.532	230.239	243.714	249.52	236.833	225.895	297.752	243.832	229.292	291.131
	52915	Zmiz2	216.073	151.398	134.305	223.843	171.403	184.86	163.42	315.422	279.119	277.431	260.446	367.562	341.417	278.033	414.812
	78656	Brd8	283.054	369.068	351.913	295.523	214.147	235.21	325.851	253.073	245.227	186.188	225.831	259.964	252.655	207.099	281.598
	243272	Sbno1	341.65	337.58	505.5	366.289	181.823	333.923	400.582	207.312	233.026	211.275	219.421	173.765	171.729	193.721	153.275
	214459	Fnbp1l	3.46951	7.4143	5.34214	2.85806	10.6329	11.2995	3.51677	506.533	397.666	335.126	471.342	394.954	403.116	473.829	334.071
	108954	Ppp1r15b	458.65	414.194	619.521	377.835	205.003	362.578	554.991	209.958	139.861	125.202	142.819	157.83	131.102	122.787	107.599
	17918	Myo5a	240.842	199.179	216.69	221.557	111.433	227.798	224.524	265.078	297.722	344.879	297.882	359.974	280.048	234.166	247.279
	18412	Sqstm1	133.673	136.112	113.771	126.326	154.603	120.588	102.646	331.622	262.399	353.986	244.613	392.602	365.188	341.397	347.335
	74838	Naa15	401.981	360.189	530.792	395.098	192.031	470.873	405.088	221.189	192.657	138.715	222.562	147.51	156.453	184.595	93.6726
	14678	Gnai2	509.825	421.608	301.497	444.142	309.206	492.568	398.714	175.492	99.7178	171.499	109.23	195.087	195.961	206.27	188.423
	13681	Eif4a1	315.051	232.773	238.476	224.986	276.244	215.866	223.205	339.238	232.198	227.021	224.998	300.56	234.021	430.273	244.212
	77480	Kidins220	97.4354	80.2759	131.383	112.264	95.9091	100.249	103.085	319.488	317.154	373.609	300.446	389.946	431.299	269.53	393.01
	67134	Nop56	434.556	354.514	391.228	373.148	285.601	335.55	355.524	194.016	210.281	199.525	205.383	229.157	187.928	161.78	195.635
	18187	Nrp2	7.99915	12.1741	6.34379	4.57289	24.0304	17.8984	8.79193	420.756	382.377	364.973	305.061	431.908	565.561	314.434	524.235
	74315	Rnf145	179.162	124.121	236.557	172.284	257.317	211.165	205.511	361.893	284.693	274.317	264.421	340.928	257.594	351.768	272.811
	16985	Lsp1	1200.55	369.251	401.745	766.074	768.123	778.309	664.011	6.19613	3.91641	2.46762	7.82044	2.95931	3.75329	1.86669	3.31584
	69654	Dctn2	137.624	115.242	129.046	101.29	193.945	109.289	102.976	281.407	310.752	368.439	294.869	340.169	362.62	324.39	417.713
	72117	Naa50	418.269	429.938	554.163	535.828	222.441	434.805	532.242	156.065	131.2	129.021	160.896	133.017	109.043	173.706	61.5918
	63985	Gmfb	278.91	255.015	315.019	361.716	192.881	280.228	280.243	198.922	249.144	250.581	261.985	242.132	279.126	296.493	161.813
	19175	Psmb6	216.652	201.651	192.484	203.151	324.092	172.566	236.283	330.525	239.654	237.361	246.344	270.208	227.107	476.007	306.55
	13518	Dst	11.565	43.8451	12.5206	12.5754	27.433	21.6046	12.3087	468.389	328.903	363.621	245.959	521.446	511.962	245.47	499.615
	12925	Crip1	410.462	280.004	803.825	469.522	1809.3	480.907	1054.04	17.7493	9.86633	12.1618	14.3588	9.7885	12.05	21.6744	24.8688
	18002	Nedd8	330.182	307.007	305.921	351.541	384.274	241.357	375.196	180.14	176.314	218.737	180.703	207	194.381	399.991	262.532
	27967	Cherp	362.757	313.964	398.073	343.996	225.631	346.759	388.274	191.37	215.101	192.944	194.806	222.1	201.097	165.928	239.321
	30795	Fkbp3	223.109	224.992	268.192	251.166	216.699	217.583	206.501	231.193	272.115	280.838	310.638	280.148	292.032	345.234	192.733
	382423	Atxn7l3b	184.944	149.293	266.272	177.314	106.542	148.701	178.476	297.414	342.008	318.323	326.023	299.27	311.852	296.182	210.059
	75320	Etnk1	289.222	274.146	260.68	335.993	226.907	318.646	300.684	214.799	234.758	273.083	225.831	227.108	292.295	201.395	182.952
	67963	Npc2	538.834	280.371	262.85	422.535	479.545	265.403	271.341	196.211	173.527	215.682	201.665	180.897	171.598	188.121	249.6
	14897	Trip12	206.532	226.365	282.215	250.137	205.216	272.725	252.219	332.332	251.93	228.431	241.921	290.013	299.209	202.432	185.687
	18645	Pfn2	3.66226	1.28148	17.6124	33.9537	10.6329	2.1695	56.1585	510.6	378.988	359.979	442.432	350.185	371.114	554.719	272.728
	18475	Pafah1b2	157.863	145.998	169.947	133.3	137.165	141.289	183.092	318.262	316.25	365.384	372.112	330.912	267.669	364.731	189.998
	239217	Kctd12	357.36	339.96	327.957	604.65	145.246	311.595	404.209	109.4	103.333	99.9973	111.089	96.5191	176.931	1074.7	50.8153
	67427	Rps20	648.895	359.548	446.736	321.703	845.319	414.014	339.588	133.604	130.672	134.955	126.665	132.638	131.563	149.128	136.613
	20286	Zc3h7b	117	225.907	125.624	124.383	128.021	171.3	140.781	273.727	304.802	327.018	305.702	401.404	318.964	291.411	321.471
	17762	Mapt	1.34925	0.549208	0.417355	0.114322	0.850635	0.632772	1.20889	325.103	253.964	377.134	282.241	461.729	639.968	376.035	538.493
	11950	Atp5f1	272.646	284.307	283.467	223.729	305.591	296.499	251.449	282.182	226.398	205.341	275.703	192.204	189.376	390.554	185.77
	56070	Tcerg1	300.595	388.656	355.67	308.327	170.34	325.877	346.402	211.83	237.922	192.533	226.921	253.59	212.686	190.299	177.232
	20910	Stxbp1	101.483	21.4191	134.138	84.5985	20.6279	27.7516	140.671	250.427	338.167	451.868	276.728	390.402	451.843	284.359	432.8
	56370	Tagln3	2.79488	0.640742	0.751238	1.71483	0.850635	0.90396	1.09899	406.685	312.484	489	303.331	465.826	380.465	478.599	473.668
	20655	Sod1	257.322	233.688	242.9	147.361	472.528	202.306	253.867	278.955	205.536	287.595	233.652	233.482	211.369	342.745	269.993
	23805	Apc2	0.963753	1.09842	0.91818	0	2.76456	0.45198	0.219798	336.914	345.472	365.501	350.253	484.341	483.976	344.197	586.49
	20402	Zfp106	353.505	342.431	408.757	372.691	230.097	398.737	387.395	149.352	212.917	176.846	213.139	186.968	185.294	102.564	153.606
	114584	Clic1	366.226	327.785	345.903	358.057	547.809	305.9	289.584	251.718	159.142	51.0562	117.563	248.734	150.131	245.159	393.922
	235682	Zfp445	208.845	220.598	253.835	261.226	114.836	236.205	274.858	249.33	284.843	285.832	272.305	299.118	276.624	217.47	197.21
	16622	Klk1b5	0.0963753	0.366138	0.333884	0.228645	1.06329	0.090396	7.91274	0.387258	0.527209	1.35131	0.064102	0.303519	0.197541	0.311115	0.331584
	11804	Aplp2	124.131	121.283	86.142	84.2555	119.94	116.249	78.2482	276.05	293.354	380.895	281.792	349.047	297.958	366.598	313.596
	212880	Ddx46	420.293	375.017	349.242	178.571	255.616	399.55	275.297	193.177	228.357	189.654	204.742	240.615	192.735	169.039	193.728
	101490	Inpp5f	55.8977	60.8705	63.1875	77.1675	23.3925	54.5088	52.7516	443.346	466.278	343.41	332.369	346.922	307.111	337.353	395.414
	23871	Ets1	807.432	513.784	717.766	756.356	274.755	484.703	902.052	14.0704	9.56507	10.6343	10.705	7.36034	10.0088	10.4742	10.1133
	56463	Snd1	297.607	305.543	217.275	215.955	349.186	290.352	240.899	274.889	214.047	247.526	199.421	212.691	233.692	195.38	270.241
	69719	Cad	361.407	465.27	433.798	326.962	334.087	493.833	416.078	136.508	223.762	160.571	208.46	114.199	124.583	104.327	148.881
	56086	Set	444.579	327.328	343.817	355.085	341.955	323.437	350.029	177.493	201.77	182.251	204.293	211.705	184.043	199.943	164.383
	11758	Prdx6	243.829	213.55	196.908	183.945	297.722	188.476	249.032	366.604	264.207	258.924	283.587	236.29	226.053	259.159	216.607
	16341	Eif3e	465.396	565.501	395.986	356.685	253.489	401.358	384.867	154.774	168.406	129.902	143.268	182.187	148.419	177.025	102.708
	76055	Mgea5	215.399	211.903	180.381	220.07	267.95	285.109	178.256	271.468	256.675	214.095	237.177	343.66	321.532	260.196	213.292
	66092	Ghitm	412.293	343.255	303.166	349.826	295.17	453.155	365.744	160.196	135.041	165.272	154.358	191.141	179.499	265.693	127.743
	72931	Swi5	246.239	225.358	240.48	232.303	295.596	193.086	284.639	229.902	227.227	265.563	229.998	226.729	242.449	325.427	283.67
	67959	Puf60	271.489	368.335	267.19	283.062	336.639	229.154	322.444	195.694	244.775	248.289	226.408	216.333	163.762	223.277	246.616
	110213	Tmbim6	284.018	362.019	202.417	307.984	404.264	281.131	270.242	182.85	175.636	172.733	182.434	155.022	143.81	213.633	188.008
	55935	Fnbp4	476.961	296.664	373.616	423.335	224.355	323.256	401.242	144.125	173.979	155.871	178.973	251.542	200.636	146.95	170.517
	67501	Ccdc50	189.763	180.598	260.012	198.921	128.871	384.183	266.176	260.947	260.818	254.811	295.959	250.707	256.409	290.271	154.352
	22350	Ezr	564.663	619.781	577.786	593.561	430.847	460.658	568.069	52.7316	70.8719	82.0777	48.5893	64.7255	45.0394	48.1192	94.6673
	235036	Ppan	549.05	390.578	494.064	525.082	562.482	347.573	565.211	105.011	128.79	125.849	125.448	109.267	80.7944	99.4532	111.495
	71472	Usp19	244.89	316.801	235.972	213.668	205.428	249.583	259.362	239.261	238.072	242.238	261.216	239.856	225.395	243.5	229.456
	116870	Mta1	212.026	175.289	237.725	186.231	172.466	250.849	160.233	236.55	295.312	288.418	276.087	271.346	274.978	259.678	298.094
	16898	Rps2	505.585	398.084	320.695	330.734	844.043	406.691	331.456	115.209	211.185	130.843	188.075	174.751	133.999	110.446	110.998
	57317	Srsf4	241.613	269.478	324.368	308.327	260.082	241.809	282.111	207.377	246.658	216.152	230.447	240.843	208.406	217.47	287.649
	19348	Kif20a	295.294	347.923	304.085	201.893	187.352	222.645	247.273	246.361	255.47	217.15	233.523	221.114	214.991	215.499	325.864
	20249	Scd1	753.366	270.485	128.128	851.129	60.8204	571.393	336.182	152.128	160.949	91.3019	276.536	146.524	41.8788	46.0451	60.3483
	218811	Sec24c	277.946	253.276	273.451	294.494	248.385	238.555	308.157	199.309	216.231	215.682	206.985	219.9	239.025	317.234	234.264
	70432	Rufy2	144.274	150.758	252.499	142.674	139.291	142.916	148.803	241.391	319.112	268.735	306.664	291.075	323.244	295.56	328.6
	270192	Rab6b	2.60213	2.47143	2.08677	2.40077	9.99496	2.3503	1.86829	317.681	379.364	516.437	377.945	382.055	455.333	353.116	357.945
	22099	Tsn	213.664	208.79	368.774	228.073	188.628	203.391	276.506	296.64	251.177	222.556	254.613	245.395	254.565	252.315	196.215
	59041	Stk25	110.639	95.0129	174.454	126.097	121.428	98.7124	136.165	367.895	295.538	297.348	271.921	289.937	334.174	274.507	356.619
	19647	Rbbp6	314.473	263.894	330.127	331.649	153.965	308.341	335.302	180.462	218.566	217.092	217.562	251.39	237.313	174.432	184.527
	52615	Suz12	388.103	381.333	394.066	372.691	128.233	396.386	432.563	203.504	182.113	153.11	178.332	188.865	153.885	198.699	106.273
	74026	Msl1	204.99	240.736	289.06	286.72	212.021	248.86	309.036	222.802	234.081	217.444	236.793	236.973	271.883	276.996	208.484
	67126	Atp5e	234.577	191.216	194.237	234.818	601.186	194.351	232.766	220.156	229.411	231.486	222.434	196.68	200.439	379.042	333.74
	11637	Ak2	320.641	284.032	355.085	323.646	363.434	283.211	323.433	213.96	246.131	220.206	251.985	157.906	143.283	179.099	185.77
	99138	Stard7	239.203	273.322	219.946	228.988	217.763	247.595	234.415	214.864	271.211	253.988	258.651	230.902	262.335	239.455	223.985
	20677	Sox4	54.3557	127.691	81.3007	15.5478	93.5698	113.447	122.428	473.939	257.353	208.631	306.536	534.953	338.586	197.973	425.34
	68095	Ociad1	274.477	208.974	306.338	295.752	219.676	243.798	338.05	197.953	232.65	281.72	238.331	199.033	204.85	230.225	189.583
	56442	Serinc1	122.493	91.6261	115.273	96.145	45.7216	99.9779	73.8522	297.091	276.785	327.371	264.741	470.075	432.023	322.523	248.44
	18293	Ogdh	234.385	310.76	173.619	235.275	210.107	273.719	246.614	304.514	250.876	228.666	230.575	169.212	206.233	242.877	225.643
	71902	Cand1	260.695	200.552	364.434	192.176	186.502	242.442	232.107	217.962	275.278	246.703	259.164	231.737	274.912	225.766	201.106
	14679	Gnai3	211.737	201.285	299.243	207.381	111.221	253.651	233.865	344.466	258.859	216.034	286.087	217.623	230.926	316.923	171.18
	18749	Prkacb	150.924	150.3	255.838	149.991	95.6964	247.233	174.3	271.984	278.818	288.888	357.048	252.528	305.267	308.108	178.641
	219024	Tmem55b	398.608	288.426	283.467	264.199	351.1	276.792	299.255	208.861	209.603	184.249	209.678	204.875	173.046	324.286	188.257
	18597	Pdha1	396.199	367.603	391.145	267.857	357.054	418.624	305.3	154.387	149.577	152.052	141.986	181.429	205.904	172.358	135.452
	68278	Ddx39	489.49	505.82	393.983	416.019	509.743	385.539	447.07	119.921	136.095	127.082	127.114	108.963	120.83	128.076	153.358
	22343	Lin7c	133.576	124.853	184.805	165.539	84.0002	140.927	169.684	276.825	292.074	306.983	270.703	351.399	303.95	425.191	213.623
	13599	Ecel1	0.578252	0.457673	0.250413	0.228645	0.637976	0.361584	0.329698	692.353	354.36	537.706	279.741	182.87	206.365	121.439	686.462
	72480	Tspyl4	4.33689	5.67515	3.58925	2.97238	24.4558	5.87574	5.93456	261.141	388.477	438.649	327.817	386.608	477.194	365.042	487.263
	65019	Rpl23	519.366	358.083	310.428	276.203	453.601	347.753	312.663	172.072	156.882	161.276	155.383	174.22	165.671	225.766	172.673
	107272	Psat1	303.582	287.144	176.958	265.685	338.765	406.33	178.476	192.209	242.968	294.587	208.78	250.935	196.817	177.232	234.099
	207728	Pde2a	474.166	759.28	474.031	356.571	903.162	736.546	668.187	69.5774	17.1719	14.2182	21.2178	18.1353	17.647	22.7114	21.3872
	76788	Klhdc10	80.8589	97.3928	81.0503	70.7655	79.747	101.063	95.0628	417.98	324.61	327.136	334.612	340.093	351.36	259.47	295.856
	110911	Cds2	178.776	177.577	136.976	145.532	195.008	194.442	169.025	176.525	286.802	327.9	250.126	285.384	382.177	213.218	335.232
	243819	Ppp6r1	319.58	358.633	364.684	318.388	440.842	373.968	352.886	124.762	165.242	180.9	170.063	170.123	218.152	126.935	223.654
	20666	Sox11	0.674627	0.0915346	0.250413	0.228645	1.27595	0.45198	0.219798	396.423	406.101	346.642	422.56	480.547	302.831	468.955	347.915
	72047	Ddx42	267.538	198.264	227.709	226.587	237.752	225.99	240.349	324.909	218.792	201.463	227.434	273.698	241.001	312.152	210.059
	76686	Clip3	2.79488	1.55609	1.25206	2.0578	4.89115	3.43505	1.64849	259.656	332.217	403.044	342.305	458.238	534.152	346.375	445.152
	74772	Atp13a2	208.749	181.422	315.353	350.969	198.198	180.611	186.499	182.657	247.261	299.816	252.369	280.755	223.354	175.054	275.712
	26440	Psma1	321.604	272.315	257.341	243.278	235.626	265.493	303.651	239.003	199.436	195.294	215.383	245.775	216.769	283.115	198.122
	226982	Eif5b	303.293	390.212	493.48	334.85	276.031	347.753	402.341	205.053	167.502	140.713	160.511	147.359	153.951	139.587	131.888
	14950	H13	235.83	212.91	206.59	222.7	339.616	209.357	209.358	209.377	211.034	228.02	212.819	242.512	275.109	204.195	281.681
	76499	Clasp2	85.5813	80.2759	73.037	81.2831	47.6356	88.4977	83.4135	337.689	338.543	370.789	355.51	376.971	342.669	303.13	270.656
	445007	Nup85	327.29	274.512	251.748	254.939	319.626	241.9	298.816	290.25	204.03	167.034	226.665	201.006	162.313	325.53	225.56
	56471	Stmn4	0.289126	0.0915346	0.417355	0.228645	0.425317	0.180792	0.109899	228.482	415.591	510.915	447.56	337.513	283.669	520.185	396.077
	66656	Eef1d	403.909	418.039	284.218	331.077	712.407	327.685	348.93	132.829	184.146	171.206	162.755	132.183	125.768	145.187	179.387
	15257	Hipk1	276.983	346.367	387.973	252.652	195.433	346.126	292.222	218.026	199.963	152.111	201.665	179.38	189.376	251.278	144.819
	78889	Wsb1	143.792	148.927	105.257	177.2	89.104	156.023	141.111	475.359	253.663	268.03	240.446	302.305	252.721	346.894	255.817
	68292	Stt3b	317.364	252.452	305.003	361.83	223.292	309.425	313.323	168.005	216.457	206.281	217.818	235.683	152.436	252.729	128.157
	64138	Ctsz	486.117	447.055	278.793	538.001	659.455	362.94	418.936	128.247	170.665	89.4218	163.396	69.43	83.2966	153.691	139.1
	17222	Anapc1	303.871	320.554	280.295	276.088	205.216	332.748	305.41	210.539	221.578	192.592	198.524	220.127	222.497	175.884	197.873
	18109	Mycn	0.289126	0.0915346	0.500825	0.800256	2.33925	0.542376	0.109899	362.409	434.495	437.885	423.522	420.146	303.094	247.233	429.236
	16319	Incenp	386.658	302.705	240.396	319.073	375.768	396.748	199.577	178.074	235.135	174.026	207.37	186.816	169.556	171.113	281.101
	233789	Smg1	307.919	324.673	368.107	351.541	116.324	327.053	315.63	160.648	210.658	196.058	175.127	204.648	255.487	108.061	173.833
	26934	Racgap1	248.648	263.345	226.457	243.392	130.572	205.289	247.053	211.636	267.671	250.111	245.639	253.211	182.989	287.056	316.995
	58523	Elp2	206.339	282.567	307.089	199.95	336.426	216.408	278.704	214.412	217.285	223.202	222.177	240.767	261.413	204.299	242.057
	73945	Otud4	439.375	393.324	401.161	368.003	169.914	391.957	392.89	135.863	158.163	151.524	164.742	193.569	168.503	128.387	110.998
	83486	Rbm5	196.798	177.852	191.148	237.333	196.071	183.594	187.818	256.817	257.428	273.906	272.562	224.377	259.174	276.478	271.568
	19058	Ppp3r1	139.359	150.666	130.799	143.131	128.446	167.233	162.321	322.457	265.864	275.962	275.062	336.375	295.061	397.191	184.278
	109934	Abr	22.2627	25.0805	9.59915	8.34553	34.2381	24.7685	12.0889	387.903	352.1	423.432	383.33	416.58	326.338	282.908	360.018
	23994	Dazap2	472.721	557.629	330.795	427.337	282.836	330.578	423.771	123.019	120.279	113.687	148.588	136.204	104.302	163.647	106.107
	93687	Csnk1a1	246.721	320.737	280.796	213.211	172.892	289.9	243.097	200.535	229.411	222.203	253.395	239.021	230.663	183.765	176.32
	234023	Arglu1	279.296	273.597	271.531	295.98	252.851	240.092	258.483	206.925	204.858	191.534	186.344	282.652	261.677	223.07	185.853
	76614	Immt	294.427	303.071	272.032	225.558	300.912	260.34	269.253	292.961	206.967	213.39	171.601	200.778	198.99	206.477	202.93
	11669	Aldh2	615.26	538.498	623.945	481.868	260.294	520.771	471.687	34.7241	42.478	47.1785	44.8073	63.5114	70.9832	58.6971	60.8457
	77087	Ankrd11	218.483	203.573	264.102	215.497	129.084	267.843	259.472	198.534	271.211	249.464	226.536	273.926	277.085	129.943	267.008
	94230	Cpsf1	239.203	422.432	273.117	301.696	343.869	257.99	331.786	176.461	218.34	177.199	206.985	226.122	160.733	177.543	237.249
	217737	Ahsa1	348.3	381.699	489.891	320.102	365.986	319.098	350.688	116.306	171.569	170.677	171.152	130.437	143.481	139.795	182.123
	76707	Clasp1	86.9305	84.3034	148.077	109.063	75.9192	96.2717	115.614	379.19	324.459	313.975	311.728	312.928	323.112	220.581	316.331
	15357	Hmgcr	133.383	80.3674	67.2776	156.622	102.502	186.848	117.812	285.538	331.69	448.108	218.588	310.045	281.365	226.077	334.154
	110446	Acat1	157.959	192.314	75.2073	168.168	128.446	166.509	104.184	287.604	283.036	345.114	299.292	276.051	262.993	287.574	264.687
	15568	Elavl1	259.346	249.615	302.999	276.774	238.39	268.205	259.362	212.088	248.089	194.354	242.113	244.105	227.568	212.492	163.886
	18087	Nktr	158.055	220.873	224.871	261.112	149.499	273.629	246.504	241.52	250.951	256.691	241.344	266.186	206.958	175.262	184.444
	66043	Atp5d	274.188	243.757	237.976	210.124	444.244	205.47	195.401	208.28	208.097	226.022	196.793	192.052	183.648	271.085	316.414
	105239	Rnf44	199.111	189.934	266.606	105.862	153.54	233.854	178.256	211.701	243.646	236.421	237.305	327.194	308.428	193.099	303.317
	19291	Purb	395.235	407.421	331.88	439.912	160.132	362.307	376.515	157.743	121.559	92.0657	139.87	248.355	214.332	185.01	91.3515
	19704	Upf1	347.626	378.679	330.628	339.651	283.474	316.657	374.756	148.32	185.427	179.666	163.011	170.502	171.598	132.431	191.075
	21969	Top1	283.632	280.279	257.174	200.521	114.623	321.99	248.152	205.957	263.378	208.102	265.19	210.491	221.839	217.884	173.667
	70579	Zc3h11a	256.744	238.539	483.464	270.601	159.281	239.549	337.5	248.297	196.498	168.738	181.344	201.537	207.945	157.424	167.201
	226757	Wdr26	235.156	262.979	217.859	261.569	138.866	275.708	253.208	294.058	223.311	201.875	214.549	251.466	242.713	194.966	154.021
	57261	Brd4	224.747	240.553	261.932	245.679	159.707	256.905	277.166	196.598	273.546	242.003	243.075	258.523	191.483	162.61	244.129
	16551	Kif11	403.523	336.847	245.071	333.707	139.504	472.409	200.896	166.456	187.008	131.724	205.383	196.756	209.855	202.951	205.748
	26385	Grk6	493.827	319.547	349.493	298.838	351.738	467.709	292.222	119.275	145.359	158.926	124.678	195.694	179.104	111.69	187.925
	67772	Chd8	221.567	219.866	277.708	270.829	134.613	233.041	288.046	200.212	228.281	192.886	196.985	272.788	248.771	264.344	231.695
	237823	Pfas	350.035	409.434	314.101	324.561	175.656	348.025	334.863	230.612	183.017	130.784	184.55	193.266	154.872	170.388	147.887
	18484	Pam	24.9612	25.3551	11.6025	13.49	21.2659	22.2374	8.35234	596.119	241.236	404.337	245.831	374.467	317.383	288.093	289.39
	56205	Ensa	143.31	127.142	234.386	180.972	138.016	171.572	212.435	282.698	263.604	217.15	340.253	214.133	229.148	411.917	220.172
	105245	Txndc5	734.958	259.501	311.013	305.24	149.924	313.493	328.708	110.498	131.576	125.966	122.883	98.6437	114.574	100.387	135.203
	72193	Scaf11	318.713	429.572	333.383	333.478	157.155	322.171	331.346	170.974	202.9	170.031	190.575	206.469	148.485	136.269	146.892
	75560	Ep400	277.464	295.565	364.1	288.206	197.985	264.318	341.017	190.144	224.967	193.943	215.383	188.106	180.026	150.684	192.733
	20614	Snap25	2.21663	0.0915346	0.166942	0	0.637976	0.271188	0.219798	225.449	470.571	655.799	281.279	391.16	361.172	233.44	309.451
	13006	Smc3	351.384	313.964	220.614	322.732	165.874	417.358	195.95	175.621	240.106	185.365	235.511	196.756	196.554	164.373	168.445
	12653	Chgb	2.12026	1.18995	1.41901	1.48619	3.18988	0.723168	1.64849	611.287	564.942	266.503	600.892	368.852	263.586	121.335	71.2906
	269116	Nfasc	1.06013	2.47143	1.16859	2.97238	5.31647	4.06782	1.42869	495.303	528.866	505.274	435.957	310.197	237.774	33.2893	296.188
	67186	Rplp2	492.285	393.782	304.919	308.899	594.807	315.301	354.205	126.569	137.752	145.707	132.563	135.445	142.362	134.402	215.198
	19899	Rpl18	450.458	277.716	302.999	280.318	385.338	309.516	278.375	140.252	181.962	175.612	162.434	179.076	179.829	162.713	246.118
	59090	Midn	145.045	92.8161	164.772	137.873	189.266	159.82	113.306	252.879	274.45	280.662	281.6	311.031	297.036	264.344	346.754
	67500	Ccar1	257.129	246.228	298.826	243.049	169.489	275.527	278.375	193.435	227.152	202.11	226.985	266.869	214.925	214.67	164.88
	194388	Tet3	163.452	187.097	169.196	166.339	139.291	218.397	172.432	330.847	276.333	219.794	264.677	310.576	271.883	182.21	216.359
	19060	Ppp5c	344.927	305.726	285.721	237.676	265.185	271.188	284.089	156	219.997	235.011	193.844	176.421	186.084	169.454	233.933
	110157	Raf1	178.102	162.565	181.299	184.859	214.785	160.362	197.269	364.991	238.148	200.171	222.69	252.224	253.643	263.411	306.384
	109658	Txlna	261.755	224.992	341.146	222.585	201.388	229.787	275.297	216.735	204.18	188.949	208.588	222.555	221.839	202.329	239.57
	30948	Bin1	245.95	133	191.399	170.569	409.793	219.933	168.805	201.761	219.62	273.729	191.857	272.257	295.72	233.959	265.848
	217342	Ube2o	82.1117	108.56	102.502	91.4578	69.7521	90.848	125.285	363.893	209.528	248.759	216.729	418.705	319.688	469.681	326.03
	192160	Casc3	165.187	165.22	153.253	170.569	115.686	166.871	170.783	451.414	254.265	219.912	238.588	237.352	223.551	345.96	226.887
	17463	Psmd7	308.208	319.913	299.577	266.714	245.196	248.408	293.76	189.821	193.862	201.933	193.203	193.873	185.294	256.567	173.75
	28185	Tomm70a	300.209	270.393	407.672	266.714	233.499	270.465	393.329	168.135	192.582	210.805	215.319	179.304	177.326	181.173	107.516
	29875	Iqgap1	526.787	418.862	336.137	474.323	263.059	488.771	372.119	133.991	108.002	83.7228	109.678	102.134	92.7786	97.4828	102.377
	20174	Ruvbl2	316.689	311.401	311.68	308.67	324.305	269.742	302.443	171.813	212.164	179.255	204.613	163.369	164.881	176.817	223.571
	170718	Idh3b	298.571	355.337	339.977	306.612	283.687	263.414	340.248	142.64	173.678	165.037	156.409	163.066	191.023	198.284	208.649
	56338	Txnip	453.157	251.537	232.717	230.245	340.892	306.262	235.074	332.267	130.371	89.5393	142.37	201.537	96.7953	153.691	72.0367
	140481	Man2a2	389.549	377.306	285.637	468.836	233.499	313.945	321.565	114.306	179.1	176.082	129.037	202.903	173.639	128.698	173.916
	68275	Rpa1	443.326	352.408	274.035	400.128	298.36	379.753	352.666	209.571	136.547	132.605	127.819	141.895	114.706	213.01	152.114
	19184	Psmc5	240.553	240.553	204.921	239.619	352.376	199.142	282.88	273.404	194.389	201.698	205.126	215.802	181.211	300.952	206.328
	68564	Nufip2	320.544	368.793	382.965	281.576	120.365	316.476	481.468	184.528	167.05	142.006	167.05	157.071	161.457	192.684	91.766
	103236	Csnk1g2	243.444	223.802	251.999	207.952	350.887	247.323	230.129	178.461	211.335	228.842	200.831	209.959	213.081	193.306	272.894
	107513	Ssr1	475.516	342.248	272.533	217.784	258.593	310.239	227.821	150.643	191.527	179.666	181.216	179.152	166.33	170.284	125.919
	17992	Ndufa4	278.139	253.825	243.819	208.524	357.479	187.843	290.134	236.227	151.083	185.483	147.114	228.095	185.623	300.434	258.636
	13010	Cst3	279.296	177.852	208.761	212.411	415.323	216.046	214.963	187.562	136.17	185.894	184.101	245.623	233.56	342.02	307.793
	110750	Cse1l	371.238	331.172	355.336	327.762	229.671	357.787	329.917	174.202	181.134	160.571	177.755	165.418	152.107	151.513	120.78
	20970	Sdc3	63.9932	143.435	55.3412	44.8143	76.1318	103.413	35.4974	262.69	351.874	478.953	357.304	264.517	235.469	267.456	293.286
	18738	Pitpna	314.183	297.396	195.405	242.82	289.003	256.905	250.24	229.515	166.749	177.904	171.537	203.054	211.172	313.19	179.553
	320938	Tnpo3	260.984	259.958	315.604	210.353	169.702	261.968	279.254	254.493	224.44	203.05	212.178	191.369	205.18	160.847	170.683
	74204	Xpo6	230.53	215.015	226.874	235.047	159.069	231.233	248.592	220.285	244.399	232.896	217.177	240.311	240.935	171.632	234.845
	54725	Cadm1	5.20427	7.50584	5.09173	3.77263	8.08103	4.79099	3.18708	296.704	292.3	445.288	242.113	516.741	401.931	466.777	255.154
	16332	Inppl1	98.881	88.3309	93.4874	322.846	84.8508	79.91	144.408	174.524	481.266	490.292	488.649	99.7061	103.578	193.825	130.147
	16728	L1cam	4.52964	1.92223	1.66942	4.22992	5.52913	2.80228	2.52768	282.505	313.388	371.2	219.101	404.591	493.063	235.307	583.257
	19179	Psmc1	234.288	224.351	272.115	215.155	216.699	194.261	230.239	206.473	220.223	226.022	230.254	228.171	223.156	257.707	202.101
	50783	Lsm4	272.742	277.35	230.463	290.607	524.204	250.668	338.819	165.746	196.122	211.334	176.986	154.188	138.279	197.558	274.386
	216856	Nlgn2	82.2081	47.1403	38.9809	84.0269	34.2381	46.1923	100.558	357.116	297.496	326.548	312.561	332.885	364.991	295.663	303.234
	19386	Ranbp2	352.926	383.896	489.64	304.555	159.707	404.251	321.675	139.026	163.133	125.32	156.729	144.703	168.898	106.09	85.383
	18477	Prdx1	398.801	306.732	317.857	241.334	366.411	271.369	248.262	166.005	156.807	170.853	170.319	184.084	166.198	201.084	176.237
	27223	Trp53bp1	96.6644	113.411	123.203	145.875	113.985	122.306	121.329	267.014	317.832	293.588	333.651	285.536	309.547	221.618	261.703
	12825	Col3a1	701.227	457.215	178.21	138.559	149.499	356.07	135.176	228.159	84.5793	145.119	187.883	165.494	59.46	190.61	239.155
	333433	Gpd1l	568.711	369.068	548.821	378.521	300.487	348.115	572.245	69.6419	81.2654	101.877	81.6018	92.1181	90.2106	85.9716	68.5551
	60595	Actn4	282.572	282.476	252.583	256.425	237.327	308.16	239.25	178.461	196.122	185.6	173.204	207.38	176.734	150.061	237.331
	104184	Blmh	177.523	179.225	139.563	167.939	260.72	193.176	203.643	285.925	220.449	253.988	211.024	223.314	215.057	410.258	234.264
	242705	E2f2	414.896	380.967	416.019	635.403	245.196	303.459	369.591	132.313	122.538	104.815	103.781	133.624	90.5398	145.706	157.171
	22273	Uqcrc1	248.07	296.847	186.057	228.873	344.932	246.6	230.788	201.051	207.645	211.921	216.793	184.691	175.812	254.078	195.386
	11843	Arf4	179.933	143.709	206.757	213.668	116.962	159.82	170.783	212.024	217.511	230.135	221.024	228.55	236.589	402.583	166.87
	74117	Actr3	394.175	241.468	454.332	434.31	318.775	380.025	374.756	178.397	123.066	127.024	138.717	128.692	128.007	132.328	96.491
	12518	Cd79a	703.829	442.021	455.167	964.537	591.404	528.003	598.95	0.774516	1.28036	1.70383	1.34614	0.986437	2.89727	0.725936	0.994753
	233833	Tnrc6a	175.21	165.128	189.312	201.093	127.808	192.453	192.433	221.576	278.366	242.414	259.741	259.585	255.553	162.195	223.819
	12858	Cox5a	264.454	258.494	199.495	255.853	492.73	226.08	315.301	200.664	159.669	206.34	176.28	181.201	158.692	285.708	182.703
	19684	Rdx	195.064	271.309	251.915	284.205	109.945	226.352	304.091	178.849	226.85	219.266	233.844	211.932	201.031	209.381	151.534
	20744	Strbp	251.829	272.59	312.932	302.611	195.646	332.205	256.615	148.578	198.306	187.01	189.806	195.391	234.613	164.995	154.021
	233208	Scaf1	138.491	129.43	134.722	143.246	166.299	154.487	144.078	229.063	260.968	276.961	244.805	267.932	302.107	218.714	345.428
	18016	Nf2	148.996	174.007	141.066	127.927	106.117	153.312	146.935	308.838	256.525	250.17	238.395	281.893	261.413	268.907	273.723
	94232	Ubqln4	202.774	196.616	243.485	193.205	197.985	225.809	207.05	227.837	246.583	193.062	262.049	204.572	231.189	257.707	210.639
	104416	Bap1	232.457	197.074	217.358	245.45	228.608	173.56	250.021	187.562	225.193	232.485	212.883	229.005	215.649	280.419	251.092
	56486	Gabarap	163.26	168.973	146.825	169.197	242.644	135.865	153.639	286.442	189.494	193.884	182.691	214.133	215.781	412.124	275.712
	230598	Nrd1	218.001	159.453	360.845	249.68	246.897	218.577	259.912	185.045	235.662	212.45	216.921	207.607	212.159	151.513	193.397
	99982	Kdm1a	141.093	163.023	206.257	107.349	148.223	150.148	150.232	274.243	265.864	241.004	277.882	286.143	252.458	249.411	248.771
	19655	Rbmx	153.622	134.739	151.5	130.67	107.818	119.594	120.669	261.012	262.475	241.18	263.844	307.161	325.482	283.011	269.993
	12282	Hyou1	221.278	203.756	206.757	266.371	224.568	270.917	267.275	189.563	226.323	250.933	212.434	157.678	176.339	221.825	160.653
	72831	Dhx30	178.776	167.508	211.098	157.879	203.94	184.317	235.184	252.621	232.876	243.472	271.087	238.642	218.152	232.403	228.876
	208715	Hmgcs1	85.1958	50.161	48.4966	126.097	71.4533	119.684	86.4906	296.381	296.969	492.407	187.691	283.411	231.189	291.308	341.698
	24050	Sept3	1.34925	1.18995	0.333884	0.800256	0	1.98871	1.86829	319.94	393.373	368.498	417.496	405.046	280.048	326.36	338.796
	93736	Aff4	95.7007	79.269	54.0891	81.7404	33.3874	136.408	67.3682	384.031	270.307	222.497	289.036	360.277	352.151	350.938	182.537
	12534	Cdk1	311.485	180.872	308.842	235.733	304.74	212.973	228.041	189.369	219.695	194.237	205.062	194.783	174.034	232.196	263.527
	15270	H2afx	384.152	277.167	194.32	313.586	443.181	340.793	127.373	138.187	183.695	202.286	205.575	181.504	108.845	222.24	265.765
	72895	Setd5	197.087	202.841	224.871	266.828	142.056	216.86	230.019	274.437	224.516	209.219	209.549	230.371	244.161	154.21	196.712
	70549	Tln2	22.1663	14.3709	8.51403	1.71483	14.0355	15.5481	2.85738	244.037	356.694	412.269	303.523	372.342	470.741	319.827	293.701
	15519	Hsp90aa1	243.637	358.907	295.32	238.019	92.7192	269.47	203.643	184.27	235.888	210.1	246.408	199.488	168.239	198.181	146.312
	66445	Cyc1	242.287	402.386	235.889	232.417	229.459	235.572	275.957	183.948	193.109	200.406	188.396	181.353	141.506	230.122	190.661
	229473	D930015E06Rik	172.223	289.707	539.806	234.475	297.51	290.623	348.71	149.675	176.238	126.671	230.382	165.19	147.959	157.217	151.7
	26931	Ppp2r5c	236.409	179.316	249.578	188.403	203.94	201.583	190.675	189.498	239.805	259.335	237.37	216.03	229.609	211.558	207.986
	326618	Tpm4	296.836	138.4	207.926	261.569	212.233	278.691	187.928	321.94	189.117	157.516	175.96	253.742	171.795	219.336	234.099
	21453	Tcof1	426.75	581.153	361.93	290.379	276.244	407.595	383.548	105.463	131.275	112.335	128.396	96.7468	108.45	92.6087	123.847
	13435	Dnmt3a	117.385	171.261	127.126	85.6274	138.866	157.651	139.682	195.243	325.89	268.265	329.228	239.553	365.715	210.729	204.919
	12301	Cacybp	389.163	322.019	353.666	320.56	227.758	296.408	351.348	188.207	156.054	156.165	163.909	156.161	144.93	170.491	94.5844
	22192	Ube2m	221.663	199.454	169.029	196.634	164.598	169.492	202.764	201.697	223.311	253.871	236.216	228.398	230.728	287.263	241.062
	80877	Lrba	22.2627	22.3344	47.5784	43.5568	8.29369	38.5991	33.9588	282.698	268.726	195.941	375.573	393.057	329.367	667.031	262.863
	72055	Slc38a10	162.778	187.28	126.792	127.812	183.524	156.747	139.902	273.404	219.997	246.116	211.216	280.679	196.29	295.663	281.183
	97387	Strn4	134.54	109.75	142.902	126.44	155.666	127.006	143.418	239.971	304.802	278.723	272.433	273.395	264.047	253.766	287.815
	216860	Neurl4	148.418	150.849	130.715	120.724	131.636	128.814	110.229	270.952	307.739	254.517	235.831	261.102	263.718	282.7	318.901
	28080	Atp5o	246.432	251.446	264.102	239.391	316.224	204.747	294.969	216.606	172.924	214.389	174.998	147.207	157.572	282.389	199.614
	245474	Dkc1	503.561	382.798	580.123	427.451	117.388	443.844	445.092	80.6142	107.551	71.5609	113.973	85.3648	83.8234	94.4754	62.6694
	17876	Myef2	106.784	83.8457	106.843	110.664	81.023	87.5937	110.229	279.923	299.304	279.546	312.882	355.725	287.225	314.33	220.338
	14211	Smc2	279.874	253.825	351.162	209.21	89.5293	311.595	249.581	246.942	201.017	160.63	191.729	230.219	168.635	197.04	151.285
	104662	Tsr1	390.609	309.662	290.145	311.871	221.803	324.974	310.795	200.6	162.907	148.527	176.152	146.6	132.221	190.506	119.536
	433702	Ncbp1	292.403	251.995	413.098	325.59	260.507	289.267	346.732	164.262	167.276	152.17	171.28	169.971	158.165	152.55	148.633
	53378	Sdcbp	240.553	273.688	292.566	225.901	194.795	266.668	214.633	159.55	167.652	191.475	194.614	197.97	170.017	281.767	137.525
	234663	Dync1li2	140.226	104.166	89.7312	102.204	73.1546	102.238	93.3044	262.174	284.843	261.391	280.51	306.554	335.162	279.174	242.885
	27374	Prmt5	289.993	271.583	299.243	317.016	285.601	249.493	340.907	141.93	173.828	178.256	175.639	175.206	182.462	214.877	166.704
	100683	Trrap	129.914	150.025	224.37	162.795	122.917	175.82	195.511	246.748	278.743	274.493	267.369	215.271	236.325	184.077	231.446
	66953	Cdca7	673.663	415.75	503.413	389.725	332.598	391.324	516.416	76.2253	85.2572	51.8787	87.1146	56.834	48.3318	73.2158	66.98
	60321	Wbp11	290.764	248.059	230.463	213.668	220.102	261.968	265.187	257.139	195.67	205.752	187.05	181.808	174.495	165.617	196.215
	70356	St13	300.595	471.037	329.961	271.287	352.801	307.708	348.27	135.54	167.728	156.753	162.691	149.938	110.755	123.409	119.536
	14056	Ezh2	283.922	280.645	274.619	269.686	282.836	283.211	295.409	284.699	169.761	143.181	162.242	169.971	159.482	202.64	164.051
	18072	Nhlh2	0.578252	0.0915346	0	0.114322	1.70127	0.090396	0	530.092	2.4101	2.35011	132.178	447.008	453.884	1292.17	288.395
	18483	Palm	37.1045	80.5505	5.1752	6.51637	60.1824	15.0961	30.9916	257.785	300.584	352.341	253.395	347.909	361.633	334.138	469.772
	233489	Picalm	261.37	208.241	232.967	260.54	133.124	207.368	213.974	220.673	199.737	197.116	216.793	228.853	222.102	207.929	169.522
	13018	Ctcf	324.688	316.161	316.689	337.822	153.752	314.578	335.962	159.098	172.021	148.351	166.473	169.819	159.679	170.388	141.835
	56378	Arpc3	374.418	301.332	312.014	317.244	387.252	271.821	354.974	165.94	128.639	149.878	134.614	123.001	128.139	199.321	165.046
	27373	Csnk1e	46.742	96.0198	2.75454	19.4348	49.1242	47.4579	6.37415	283.731	368.444	341.883	358.651	332.05	243.503	296.493	373.944
	19185	Psmd4	166.344	162.291	194.404	168.168	273.054	196.43	214.193	281.924	215.93	181.84	259.741	199.943	198.793	330.508	207.903
	230249	AI314180	465.011	352.225	286.89	378.864	263.484	298.939	371.459	98.4926	161.552	128.845	162.755	145.006	156.782	94.3717	95.4134
	229512	Smg5	226	193.138	310.261	247.851	276.031	250.939	268.703	223.9	192.958	165.683	214.229	167.922	153.951	244.226	196.878
	226180	Ina	0.481876	1.37302	0.91818	0.800256	1.06329	1.17515	1.09899	257.785	310.3	373.609	243.075	381.903	468.568	224.729	513.624
	28018	Ubfd1	220.218	188.378	272.95	184.287	157.367	218.939	232.107	154.71	259.989	262.214	235.447	193.949	203.007	210.314	180.879
	21346	Tagln2	455.181	338.403	366.521	341.709	401.925	424.861	403.22	146.706	232.198	59.3404	101.73	28.1514	18.2397	22.2966	209.727
	68015	Trap1	392.633	443.211	413.932	305.012	357.905	354.352	456.851	109.078	113.5	127.494	111.025	93.7874	105.816	94.6828	90.2738
	12321	Calu	187.161	185.358	185.138	185.888	227.758	198.148	198.698	319.681	192.657	198.467	185.255	221.873	215.715	236.759	202.101
	19240	Tmsb10	116.421	71.7631	66.8602	127.012	486.989	117.424	111.658	366.282	223.838	265.445	198.203	232.875	247.388	285.189	359.603
	68420	Ankrd13a	346.469	399.182	335.303	222.242	282.623	374.149	225.183	122.115	182.49	194.354	157.755	120.345	129.851	131.913	137.856
	51797	Ctps	251.25	219.042	342.064	246.479	246.897	212.611	238.371	184.658	222.633	200.053	214.293	199.564	173.902	173.602	173.17
	74142	Lonp1	248.263	296.298	291.647	210.467	221.59	238.374	258.813	160.518	196.95	200.7	189.998	209.428	142.559	183.869	227.716
	170707	Usp48	163.26	159.911	272.616	214.469	160.557	167.323	195.73	209.055	229.411	205.224	201.665	246.761	250.153	156.076	240.647
	68188	Sympk	187.932	234.146	213.435	224.872	359.819	287.64	226.832	185.755	192.356	215.917	160.575	187.878	239.815	135.957	254.491
	66256	Ssr2	231.301	204.854	226.457	207.266	221.378	217.493	235.184	229.128	191.452	175.788	235.895	156.616	144.469	334.242	173.833
	231887	Pdap1	146.78	230.026	230.213	173.313	214.573	174.193	243.976	187.11	262.926	297.054	272.69	170.426	153.885	208.655	195.303
	26965	Cul1	218.579	201.742	214.52	185.202	129.722	201.041	207.27	280.246	256.449	228.666	217.434	211.705	201.031	160.432	173.667
	56431	Dstn	108.808	51.8086	76.6263	108.035	67.6255	88.7688	98.5796	239.261	264.282	271.908	265.446	279.086	293.612	269.011	222.659
	14791	Emg1	359.383	334.284	311.096	297.81	666.898	301.561	401.022	162.842	127.961	115.214	133.204	106.535	114.245	124.654	139.597
	67771	Arpc5	366.804	279.364	228.543	266.942	372.153	298.216	278.155	208.345	141.217	157.399	154.806	166.48	181.606	154.21	131.888
	14057	Sfxn1	339.434	292.545	281.881	171.826	211.383	333.832	187.708	169.942	177.745	183.191	179.678	199.488	175.548	185.425	165.295
	13200	Ddost	226.867	193.504	225.622	255.282	238.816	186.035	210.787	193.177	196.875	205.694	179.678	194.404	195.434	207.618	236.088
	224088	Atp13a3	412.679	441.105	527.369	296.781	190.542	398.737	405.858	103.462	100.622	93.652	98.2683	120.573	95.2808	97.068	54.214
	66925	Sdhd	354.854	396.803	299.16	307.413	303.251	264.227	322.444	138.897	132.555	160.689	152.755	130.437	124.319	202.744	116.552
	52502	Carhsp1	99.2666	41.0075	42.7371	33.0391	44.6583	44.294	57.6971	292.38	241.612	284.775	253.844	351.248	310.403	377.487	343.936
	19069	Nup88	174.343	190.117	190.147	164.281	138.441	184.769	194.741	299.544	234.231	191.652	241.023	237.656	214.793	266.211	183.946
	23997	Psmd13	204.412	209.889	144.905	197.435	356.841	179.436	186.609	204.537	205.009	222.086	201.408	229.688	210.382	266.418	241.891
	66661	Srp72	257.322	217.212	272.032	245.564	144.821	267.934	231.008	179.688	222.331	222.321	203.652	166.404	173.112	196.003	128.24
	12331	Cap1	219.254	264.535	229.545	256.653	210.745	283.301	199.137	183.883	185.201	192.768	198.331	182.719	199.78	173.084	214.038
	15312	Hmgn1	209.809	158.08	273.785	309.928	276.244	187.843	277.605	240.939	194.54	199.936	223.011	163.976	150.395	279.071	172.092
	100088	Rcc1	356.685	340.875	384.133	319.759	422.978	317.199	370.8	128.441	140.463	119.562	128.396	126.036	124.649	134.402	152.612
	20610	Sumo3	193.618	173.092	253.418	182.687	246.471	180.521	207.49	194.016	229.938	224.436	273.651	214.36	191.681	214.773	181.045
	53424	Tsnax	197.666	160.735	192.484	221.671	177.995	191.368	235.184	198.276	221.729	230.487	202.434	221.266	238.037	263.722	211.219
	12868	Cox8a	241.035	258.036	119.28	201.322	276.244	224.724	115.504	177.429	204.632	221.733	176.345	188.182	172.52	265.9	313.264
	226747	Ahctf1	366.515	276.435	319.109	285.577	156.942	319.007	346.512	235.969	158.539	129.491	137.05	171.944	153.358	136.787	118.79
	59025	Usp14	262.912	296.847	241.481	173.77	127.383	193.538	172.102	183.238	197.101	209.043	210.511	240.16	236.325	222.033	161.399
	66105	Ube2d3	277.946	231.766	396.487	299.41	145.246	306.171	273.209	171.168	167.954	142.711	207.883	156.464	154.082	208.447	83.725
	606496	Gsk3a	163.838	178.676	166.024	128.384	175.231	155.933	151.991	193.113	228.281	249.876	231.472	243.271	258.384	252.211	292.872
	381921	Taok2	150.635	171.902	139.063	177.314	147.798	161.628	169.794	187.046	254.265	244.588	222.947	222.631	299.868	183.351	318.487
	11776	Ap3d1	150.345	110.482	154.421	159.365	188.416	120.95	111.658	202.988	253.964	262.684	223.331	246.23	290.452	194.758	296.768
	19354	Rac2	646.485	617.218	455.501	619.855	502.725	496.093	512.68	9.68145	10.3182	8.87168	27.5638	4.17339	5.8604	6.84454	9.28436
	18846	Plxna3	17.0584	24.7143	51.5016	89.6287	47.4229	25.2205	72.4236	284.183	301.94	309.569	266.215	339.107	330.092	224.729	458.83
	23996	Psmc4	212.797	213.916	187.643	225.901	310.907	182.781	244.855	214.605	194.766	196.587	196.408	210.111	197.41	220.062	235.342
	11517	Adcyap1r1	2.98763	10.7095	6.00991	5.94476	4.46583	5.24297	3.40687	341.562	460.027	434.947	475.701	295.628	187.401	195.899	227.798
	12520	Cd81	208.46	213.825	155.339	166.225	164.385	215.142	147.485	197.953	210.808	230.84	233.588	189.168	224.078	199.01	203.261
	53328	Pgrmc1	79.2205	56.2023	76.3759	50.6448	31.8988	51.7969	66.9286	262.69	274.374	301.049	294.356	332.505	330.553	281.767	285.162
	18810	Plec	143.888	309.57	75.2908	172.055	133.337	181.877	122.757	236.679	231.445	246.644	198.331	251.39	224.407	126.209	267.671
	104458	Rars	266.767	290.622	263.1	241.334	187.352	259.708	294.64	220.221	181.36	152.816	188.652	153.808	140.386	238.107	133.048
	21894	Tln1	334.326	366.962	441.06	371.776	395.971	469.426	304.97	111.659	99.0399	89.4805	134.55	71.7064	83.6259	79.3344	105.775
	18226	Nup62	273.224	239.546	268.526	197.32	303.889	230.148	281.122	189.111	172.698	173.438	186.601	187.954	171.729	166.654	242.388
	13427	Dync1i2	82.2081	90.8939	80.1321	83.6839	107.605	98.0796	90.7767	251.072	265.638	280.075	235.831	328.939	310.733	257.707	329.429
	17217	Mcm4	348.686	337.946	413.598	261.226	225.418	340.793	418.936	172.523	139.032	107.988	140.896	122.849	83.4283	174.951	110.335
	71207	Nudt4	204.219	225.358	280.379	198.578	84.8508	177.99	224.744	119.146	184.071	173.086	159.422	190.61	180.487	167.587	141.752
	233490	Crebzf	300.98	251.079	335.052	291.979	146.947	248.318	294.31	145.351	167.426	142.006	156.537	216.182	192.537	149.75	170.766
	74195	Elp3	147.936	132.634	165.94	180.744	202.876	151.865	181.883	204.859	213.67	236.01	211.536	216.713	239.749	345.96	263.361
	18747	Prkaca	60.6201	57.8499	65.7751	81.8547	52.5267	70.78	69.4563	221.189	326.342	401.811	279.292	263.227	244.556	285.708	319.481
	22210	Ube2b	157.959	104.349	138.144	131.128	126.107	114.532	155.947	278.245	223.235	234.13	258.203	271.194	214.662	372.405	166.704
	11842	Arf3	153.622	271.583	179.462	194.462	168.638	223.459	239.25	153.548	220.674	251.403	213.524	195.542	207.748	200.255	195.22
	15929	Idh3g	270.429	255.29	313.183	235.504	240.73	225.176	273.649	155.549	167.577	165.448	173.716	165.797	186.94	173.084	201.852
	15452	Hprt	487.466	328.06	421.278	389.953	234.137	293.787	382.229	85.7776	113.124	130.314	97.8837	116.476	129.521	118.12	90.5225
	74754	Dhcr24	258.575	98.8574	110.182	334.393	150.137	195.617	221.227	227.901	222.783	329.897	125.255	223.694	155.399	162.817	304.726
	20224	Sar1a	193.425	178.035	253.668	226.815	218.401	172.024	230.568	178.978	195.143	203.167	197.306	198.957	200.241	209.899	170.766
	105782	Scrib	179.451	276.801	220.864	229.33	184.375	191.73	241.888	194.274	218.415	186.07	208.972	204.951	155.333	191.129	237.083
	19181	Psmc2	172.319	192.497	248.076	181.201	217.975	161.357	218.37	208.99	210.356	241.063	223.972	185.83	170.939	282.493	185.024
	19247	Ptpn11	171.644	198.813	210.013	188.517	181.611	193.176	175.729	212.088	249.144	221.674	246.857	195.087	214.398	195.692	185.107
	66865	Pmpca	202.195	212.91	183.135	215.84	159.707	191.549	194.741	213.379	218.942	223.554	214.101	210.187	196.751	216.64	211.302
	381626	Rbm33	211.351	222.338	257.341	207.495	132.061	223.097	291.672	171.491	202.674	198.643	197.883	247.672	187.796	152.55	184.692
	54375	Azin1	328.736	334.834	205.505	296.552	118.664	273.809	225.073	128.118	166.071	151.7	164.55	211.705	141.506	210.107	114.645
	22151	Tubb2a	17.4439	20.8699	6.51073	7.77391	32.1115	10.6667	4.94546	292.186	256.675	343.939	224.229	312.549	421.751	315.367	463.886
	68066	Slc25a39	165.284	157.623	143.653	128.155	195.646	160.182	168.146	260.689	240.558	213.86	256.28	180.518	154.148	264.967	254.905
	12648	Chd1	774.183	266.823	562.51	459.233	109.519	295.595	339.918	77.1289	102.58	75.0861	89.6146	84.2266	69.2712	57.4526	54.7943
	21843	Tial1	223.205	219.317	202.333	243.621	157.155	199.956	190.785	167.554	204.708	189.948	214.036	231.206	238.696	211.144	184.112
	107045	Lars	219.736	387.374	240.396	163.481	250.512	211.346	234.964	182.334	184.749	177.727	185.126	178.925	181.409	161.054	184.361
	108062	Cstf2	200.171	168.79	243.902	196.749	121.003	187.933	178.806	185.045	214.951	173.615	228.908	275.216	289.991	202.329	176.569
	17913	Myo1c	496.236	342.797	587.385	465.52	212.659	386.081	561.914	35.0468	33.2895	43.4183	33.0766	53.9505	51.4925	58.8008	42.8573
	228960	Stx16	185.812	189.568	234.637	186.345	229.246	200.046	218.48	198.599	246.508	203.285	276.151	156.085	188.191	211.973	157.005
	71994	Cnn3	192.461	150.117	104.172	276.774	111.433	150.6	230.129	365.959	143.627	202.521	117.178	235.759	146.707	456.925	198.039
	227290	Aamp	215.11	180.415	217.692	143.703	340.679	175.639	232.657	230.741	190.322	193.356	189.037	159.575	201.953	227.218	199.448
	81702	Ankrd17	255.298	205.495	346.989	245.336	109.732	233.041	254.087	169.877	239.579	186.658	224.1	157.754	159.811	145.083	136.198
	216848	Chd3	10.794	138.4	7.67932	18.4059	60.1824	152.317	69.786	336.398	310.677	254.106	270.446	312.321	282.484	157.321	332.413
	83796	Smarcd2	475.998	325.406	332.799	383.666	455.302	310.149	460.587	120.05	114.329	98.1172	102.755	76.3351	65.3204	115.839	96.0765
	234734	Aars	165.669	146.455	118.195	109.978	186.289	163.255	165.618	287.216	225.344	275.316	229.549	234.924	182.66	194.032	223.819
	18751	Prkcb	372.298	114.876	184.304	361.487	222.654	421.155	265.187	201.245	206.139	168.797	229.229	155.629	135.974	84.2086	104.2
	72102	Dusp11	232.361	196.342	263.518	223.957	221.803	243.346	278.814	237.905	174.581	170.442	156.858	158.968	219.798	156.284	154.021
	67680	Sdhb	283.536	245.221	284.886	256.996	282.623	193.809	251.669	175.686	159.217	166.976	165.255	157.906	152.173	219.751	176.817
	433256	Acsl5	374.611	290.439	194.821	387.781	414.897	419.257	208.699	101.591	137.3	138.48	110.961	111.24	172.783	102.772	164.549
	19035	Ppib	302.522	189.751	201.749	284.548	307.292	231.594	258.263	188.788	138.053	156.518	148.14	175.738	136.962	200.566	168.362
	233863	Gtf3c1	143.888	143.984	156.174	144.275	156.304	178.261	173.421	187.239	258.784	253.577	228.459	217.396	248.639	187.603	252.501
	56758	Mbnl1	428.774	377.306	454.416	352.456	191.818	622.467	378.163	70.9973	78.3281	49.1761	107.755	78.915	77.3045	69.7936	38.1322
	19268	Ptprf	2.40938	3.75292	1.91983	5.25882	29.5596	5.87574	1.97819	379.255	302.241	359.92	279.1	369.079	257.923	216.329	356.204
	214987	Chtf8	238.047	253.734	313.433	234.589	237.965	264.318	251.559	153.354	192.431	173.615	196.921	139.543	165.013	204.921	154.684
	24128	Xrn2	339.241	270.942	243.401	255.968	138.228	337.81	281.232	153.871	175.485	141.301	187.498	186.057	159.218	143.839	142.498
	71752	Gtf3c2	226.867	211.353	340.06	242.135	131.636	214.781	278.924	197.631	193.109	164.332	196.216	161.169	151.712	198.803	156.01
	66923	Pbrm1	182.438	168.973	199.829	227.158	71.028	202.487	204.083	207.312	233.779	180.9	216.857	234.393	204.785	287.885	165.626
	107373	Fam111a	487.466	300.234	305.754	518.68	256.679	520.229	263.758	108.626	100.622	81.9014	88.9094	96.8985	84.0868	110.55	111.164
	12304	Pdia4	350.613	230.026	207.258	344.339	233.925	296.951	256.395	209.055	158.991	158.574	142.499	102.893	140.649	158.461	147.141
	66537	Pomp	249.419	248.974	295.32	264.084	518.462	243.346	333.324	133.539	156.581	176.846	154.037	113.516	114.508	202.225	123.018
	235439	Herc1	159.983	171.719	192.651	197.435	131.21	160.543	180.015	200.019	243.043	270.733	232.818	218.382	219.337	145.706	194.972
	52036	Ppp6r3	194.582	181.879	160.348	242.82	193.732	235.12	140.671	201.826	219.997	188.009	204.229	228.246	226.382	201.81	195.303
	68682	Slc44a2	337.314	258.036	258.676	349.597	299.636	326.149	365.635	146.254	119.827	131.371	119.358	151.608	146.51	159.913	144.571
	319655	Podxl2	1.83113	0.915346	0.834709	0.457289	6.80508	0.542376	0.329698	321.489	341.029	357.335	298.907	287.281	363.015	246.715	378.503
	14534	Kat2a	275.922	236.434	237.642	237.676	195.646	224.453	265.846	181.43	172.698	176.846	160.832	196.453	184.372	176.61	194.474
	11800	Api5	284.211	278.54	388.307	369.718	238.39	296.68	353.546	133.475	141.819	126.789	130.512	140.302	138.016	139.483	97.9832
	228482	Arhgap11a	231.397	190.026	207.091	225.558	118.664	241.176	264.527	182.14	241.386	176.376	225.062	220.203	179.038	156.906	188.506
	13542	Dvl1	120.951	117.439	284.302	152.849	137.165	121.04	180.345	166.392	247.261	232.191	204.165	227.639	235.008	179.928	285.66
	74105	Gga2	292.499	167.966	222.533	350.169	143.332	330.488	252.438	198.147	192.506	204.166	162.434	125.733	142.23	115.631	186.35
	243529	H1fx	3.95139	66.2711	4.50743	12.4611	8.08103	22.599	7.47314	380.416	310.752	268.089	292.497	308.224	235.996	387.339	387.622
	213054	Gabpb2	312.738	321.927	528.454	348.912	162.259	465.901	443.333	118.436	95.2741	65.5094	108.525	83.316	68.8761	86.0753	74.5236
	19025	Ctsa	385.019	253.093	202.751	229.33	322.603	212.792	191.994	157.033	137.827	176.67	176.28	141.971	177.59	197.143	177.232
	14702	Gng2	61.1019	40.916	24.29	48.9299	31.0482	38.5991	47.4764	259.269	255.47	323.787	240.382	368.776	329.894	351.872	301.327
	19177	Psmb7	167.211	197.349	177.209	167.139	201.175	172.024	188.257	210.087	193.335	223.966	189.421	219.217	214.003	266.833	210.473
	231659	Gcn1l1	179.644	177.669	255.004	173.541	90.38	202.849	221.447	189.24	319.413	196.939	271.536	140.226	149.144	169.662	195.054
	59093	Pcbp3	0.867378	1.55609	0.500825	0.571611	14.2481	1.08475	1.64849	350.146	361.364	305.691	284.805	285.08	326.141	292.656	390.772
	20222	Sf3a2	269.273	288.975	348.074	260.54	156.517	242.984	255.735	130.183	160.874	148.703	150.127	174.827	171.861	143.32	204.173
	234366	Gatad2a	239.396	221.056	218.443	216.183	169.489	233.945	259.582	183.818	199.21	189.713	172.883	187.878	176.536	164.684	191.075
	74200	2810403A07Rik	167.018	137.485	226.457	161.309	111.008	167.685	196.72	287.797	174.807	145.237	215.703	263.606	230.399	266.522	157.585
	214240	Disp2	2.98763	2.74604	1.41901	0.342967	1.91393	0.361584	1.53859	266.433	335.079	361.271	287.433	257.233	409.174	207.307	432.966
	56453	Mbtps1	192.847	212.36	200.831	184.402	204.578	187.843	189.027	194.339	224.064	187.01	203.075	204.117	188.257	161.261	209.23
	70093	Ube2q1	234.577	187.28	246.657	211.953	177.57	248.589	205.402	202.794	187.46	159.044	226.6	165.342	165.342	241.114	154.601
	20918	Eif1	151.502	137.577	108.429	128.155	135.676	112.091	100.338	312.582	195.444	216.622	202.883	252.528	191.154	374.998	232.772
	433771	Minos1	195.642	239.729	257.424	213.668	395.758	166.329	230.568	153.225	166.598	205.987	153.652	174.068	160.206	223.173	200.028
	11789	Apc	151.887	156.341	174.872	122.325	81.661	124.566	135.835	208.797	220.75	194.237	216.729	285.156	347.278	220.477	179.221
	21841	Tia1	151.695	144.442	166.942	161.88	102.927	150.057	173.311	288.894	206.515	198.702	206.985	248.886	236.062	252.315	186.848
	17995	Ndufv1	205.472	207.234	115.941	166.225	311.332	206.736	110.998	214.283	189.042	200.465	180.127	219.065	210.184	229.085	232.441
	70021	Nt5dc2	85.003	145.357	73.1205	325.704	15.3114	77.379	114.515	194.21	251.78	257.337	211.665	203.661	201.624	391.176	308.456
	21379	Tbrg4	369.888	295.931	260.346	289.235	330.259	245.787	265.077	151.418	143.627	142.476	138.012	135.142	135.974	170.18	158.497
	76938	Rbm17	300.691	278.448	262.433	250.023	280.497	252.838	272.55	154.58	165.619	155.989	164.486	157.83	146.971	165.41	152.197
	26404	Map3k12	198.629	209.431	140.648	168.511	142.694	139.481	159.024	224.61	201.996	219.442	221.793	219.444	188.52	273.678	203.759
	207165	Bptf	221.663	197.806	266.856	160.623	99.099	235.301	197.709	203.117	214.499	173.673	184.614	218.837	203.27	164.269	188.754
	22388	Wdr1	321.508	212.818	280.963	295.637	369.814	345.222	314.751	177.622	128.187	138.95	131.089	94.6221	117.866	139.795	128.738
	76267	Fads1	31.8038	51.2594	19.8661	39.8985	57.4179	59.3902	30.4421	268.499	269.856	338.651	248.267	359.974	256.672	299.604	353.635
	52857	Gramd1a	126.059	131.535	125.958	131.128	253.702	122.125	126.714	223.319	204.482	217.503	196.088	245.851	264.903	193.825	328.683
	73826	Poldip3	216.073	272.224	201.165	206.809	221.803	192.543	197.159	181.237	193.26	190.242	196.28	199.488	158.823	195.277	200.36
	18744	Pja1	71.5105	50.161	130.715	74.5381	67.4128	73.1303	100.778	245.651	253.738	244.823	281.408	277.796	289.135	270.567	291.297
	12537	Cdk11b	221.76	190.758	299.243	275.974	299.424	182.419	242.657	153.871	184.975	161.982	171.409	184.919	174.1	171.528	185.936
	21335	Tacc3	175.596	194.42	199.829	179.143	271.353	200.408	188.697	211.185	204.18	203.402	183.075	190.155	171.268	268.7	221.333
	66890	Lman2	386.561	358.358	246.072	201.893	291.13	282.126	200.456	115.145	155.903	131.665	157.755	134.08	143.744	138.135	155.513
	269700	Gm15800	88.7616	113.778	130.799	120.496	55.5039	95.4582	106.382	231.774	260.893	313.153	200.575	234.317	309.284	168.21	275.629
	56418	Ykt6	174.439	145.265	126.291	212.754	199.261	148.701	188.587	257.656	194.691	213.508	171.473	225.06	192.142	270.774	215.198
	71810	Ranbp3	206.436	181.422	272.95	222.928	246.259	176.543	236.723	175.557	193.862	185.189	186.985	194.859	130.97	173.81	258.304
	84505	Setdb1	188.317	166.135	247.992	188.174	131.636	218.125	210.127	246.812	204.105	147.352	235.767	165.266	178.446	233.025	170.186
	67804	Snx2	344.156	249.249	483.547	479.925	349.824	547.89	403.11	62.5422	65.9764	59.5754	71.7942	70.4165	75.7242	60.3564	57.2812
	78521	B230219D22Rik	208.363	214.283	246.239	115.465	74.0052	239.369	139.572	173.75	208.549	175.318	192.562	250.935	240.935	178.165	187.345
	68544	2310036O22Rik	220.699	188.561	181.716	206.352	406.604	189.832	189.246	163.939	189.268	188.127	173.332	177.483	192.142	194.032	225.229
	58231	Stk4	416.727	368.61	367.272	475.123	199.687	422.692	467.951	73.1272	88.3451	71.2672	88.2043	76.9421	79.0824	68.3417	60.2654
	97541	Qars	330.471	230.393	249.328	221.099	307.079	264.589	239.91	176.396	139.71	159.866	150.319	155.933	143.086	175.676	129.069
	233726	Ipo7	340.301	382.432	307.423	251.28	117.388	366.736	278.484	122.115	168.255	118.622	150.768	146.448	136.962	83.2752	93.0094
	68196	Hsbp1	104.953	99.7727	102.502	121.639	136.952	83.8875	117.482	197.437	230.691	283.13	219.421	239.856	251.997	292.76	280.355
	380785	Begain	10.1194	1.55609	3.17189	8.45985	9.35698	5.51415	3.51677	57.056	115.76	246.174	198.139	583.895	302.107	1263.44	74.6065
	192786	Rapgef6	153.429	111.398	115.691	116.494	56.1419	135.323	124.406	341.82	179.628	155.166	216.601	338.727	242.449	340.049	162.974
	12995	Csnk2a1	203.352	163.755	236.056	243.621	228.183	164.882	247.053	177.364	184.523	172.498	180.127	180.746	210.316	238.211	160.155
	59021	Rab2a	92.1348	96.4775	112.185	82.5407	79.747	74.4863	77.6987	215.186	217.587	257.925	225.062	282.576	270.961	289.648	211.717
	226412	R3hdm1	146.201	145.54	299.243	230.131	123.129	177.628	208.369	237.325	203.954	201.228	187.883	193.418	199.253	151.824	171.595
	20747	Spop	168.368	226.914	188.895	175.713	164.598	207.73	244.086	211.83	162.456	188.89	149.037	208.973	189.442	212.388	164.632
	110109	Nop2	403.138	322.202	307.34	306.498	431.91	298.668	351.567	149.546	121.559	110.22	111.986	96.8226	98.2439	98.1051	102.377
	67116	Cuedc2	70.7395	75.6991	52.3363	118.781	146.522	100.34	69.2365	229.644	223.687	268.794	216.985	239.173	286.238	334.76	342.278
	74351	Ddx23	233.035	341.973	266.69	236.418	220.527	227.346	292.552	144.705	178.498	160.454	147.05	151.608	131.563	137.098	184.361
	223739	5031439G07Rik	177.427	273.322	170.865	231.045	120.152	199.142	192.763	198.857	252.985	195.706	247.37	179.759	132.353	133.883	196.629
	66540	Fam107b	471.853	353.049	354.084	514.679	303.039	502.602	359.48	55.7006	58.9721	49.7049	68.3968	76.7904	64.0693	58.386	57.7786
	19345	Rab5c	212.7	188.104	186.391	182.115	131.636	180.611	194.851	236.744	149.275	165.448	154.678	208.518	178.314	297.53	232.772
	235072	Sept7	175.403	194.877	265.437	298.495	161.621	240.092	254.856	223.9	168.406	167.152	186.152	167.315	155.333	210.729	102.791
	14359	Fxr1	178.776	203.298	254.252	179.715	106.542	229.063	147.375	254.299	205.837	156.224	243.972	179.608	173.705	191.543	145.897
	52551	Sgta	146.298	122.016	151.667	119.352	158.218	107.571	123.746	204.085	231.972	248.701	210.767	223.845	231.453	242.774	276.21
	15183	Hdac3	160.561	153.595	187.309	167.253	212.021	132.792	174.74	196.211	187.385	198.996	184.485	221.266	252.195	215.707	233.104
	63958	Ube4b	141.864	136.112	240.396	119.81	139.717	163.346	139.352	197.953	253.437	224.612	220.703	204.8	224.605	171.632	207.82
	74126	Syvn1	402.56	346.092	356.588	631.859	254.978	403.708	243.097	63.1876	82.0939	92.1244	80.8967	72.0858	75.0657	66.9935	79.3315
	67068	Dynlrb1	123.842	114.967	110.682	105.519	152.689	99.2548	112.427	204.472	201.695	243.178	207.178	242.132	257.067	286.641	268.666
	226517	Smg7	197.377	226.09	249.661	167.025	161.408	210.08	225.073	251.782	197.402	176.317	196.473	177.786	176.273	133.78	146.063
	11957	Atp5j	218.676	231.491	247.157	231.96	170.978	181.786	259.802	176.267	142.572	178.785	151.281	134.838	144.403	253.87	177.315
	56491	Vapb	115.361	97.8505	129.463	151.82	134.188	120.136	163.75	195.759	248.918	269.91	271.6	197.136	217.296	221.514	189.086
	12652	Chga	0.867378	0.366138	0	0.342967	0.637976	0.090396	0.109899	328.717	400.302	321.378	473.521	216.561	161.523	310.078	288.23
	22778	Ikzf1	434.845	350.395	639.554	709.713	288.365	571.664	511.361	3.09806	3.46451	3.70143	7.88454	1.97287	3.4899	3.52597	3.73032
	18538	Pcna	362.757	396.162	302.248	243.506	205.428	301.471	257.933	157.743	113.726	88.188	138.845	140.985	120.961	150.372	130.064
	22221	Ubp1	178.294	201.376	197.075	249.223	187.565	182.329	240.789	167.425	191.678	181.664	199.87	233.406	178.446	166.239	153.275
	19325	Rab10	187.546	162.565	285.471	178.114	97.3977	176.001	197.049	181.495	186.858	199.642	180.191	218.154	198.002	201.395	156.508
	19056	Ppp3cb	171.934	171.17	200.497	211.268	126.319	178.532	181.553	195.049	189.644	192.944	190.383	217.547	211.764	270.567	159.078
	11803	Aplp1	1.83113	1.37302	0.166942	0.114322	1.06329	0.90396	0.329698	232.484	260.065	277.96	219.293	334.706	466.527	284.982	438.437
	230157	Tmeff1	16.0947	1.37302	0.0834709	40.0128	0.637976	1.80792	0	300.448	281.303	293.882	274.356	375.15	320.544	254.181	354.546
	21366	Slc6a6	236.505	190.484	148.829	113.751	105.904	211.707	185.4	223.125	180.983	177.14	194.806	259.661	247.914	114.802	179.553
	56407	Trpc4ap	145.719	153.137	147.66	128.27	256.466	157.379	151.991	181.882	206.365	222.203	186.985	215.878	198.266	202.121	246.118
	70472	Atad2	277.946	392.5	214.103	196.177	104.203	279.866	224.304	192.08	174.129	144.473	160.191	180.366	102.853	180.136	143.079
	13476	Reep5	57.7288	135.654	46.9941	133.3	143.332	61.2885	52.8615	133.41	176.766	278.018	155.64	268.159	291.703	227.84	300.498
	56424	Stub1	135.6	129.338	162.017	149.762	278.583	126.102	140.671	192.532	228.507	230.781	217.754	191.065	156.585	244.64	262.698
	12343	Capza2	257.997	211.72	236.723	245.45	167.15	239.278	227.052	233.452	155.301	150.525	172.691	173.385	168.898	183.454	100.056
	65945	Clstn1	6.93902	9.42807	3.83966	7.31663	8.93167	11.6611	3.51677	179.623	276.935	327.488	211.665	394.423	342.866	204.195	369.551
	56447	Copz1	202.003	269.203	181.549	204.523	309.631	191.278	233.426	171.749	174.431	185.659	161.216	157.526	120.434	225.766	190.081
	18555	Cdk16	98.0137	89.6124	152.084	95.2304	113.985	100.068	116.493	181.753	230.616	256.515	222.306	237.428	252.853	246.818	287.566
	107995	Cdc20	211.062	178.676	300.662	187.374	205.216	206.193	220.238	138.251	219.62	157.516	204.934	156.085	167.318	163.647	241.476
	269523	Vcp	174.247	156.982	182.467	149.419	214.573	148.521	150.672	174.331	207.871	218.678	206.216	217.851	203.534	223.485	189.003
	20227	Sart1	268.02	269.112	148.662	208.638	386.401	275.437	136.715	147.933	180.757	156.576	160.255	167.922	166.33	169.662	201.189
	27399	Ip6k1	122.782	115.883	111.934	121.296	166.086	117.876	120.669	191.176	206.892	246.586	219.998	238.642	265.496	250.137	219.592
	57808	Rpl35a	430.798	282.11	364.017	262.37	284.75	287.007	319.807	115.274	107.927	107.283	128.332	89.9176	106.936	118.328	115.06
	109135	Plekha5	3.56589	36.8884	15.6091	49.2729	12.1215	36.1584	29.453	340.658	172.924	164.155	221.152	586.703	263.718	250.24	384.14
	68087	Dcakd	29.78	35.3324	50.166	33.9537	43.8077	36.8816	51.5427	398.037	263.906	265.269	283.715	268.159	158.889	396.983	276.458
	50876	Tmod2	2.69851	2.92911	2.17024	4.34425	6.59242	5.87574	0.989093	305.288	278.366	352.752	288.779	370.066	334.306	262.478	235.259
	57423	Atp5j2	183.017	221.697	262.85	152.963	333.662	151.684	223.205	176.009	165.544	199.525	172.755	133.548	123.002	244.537	190.744
	68183	Bcas2	174.728	147.371	205.589	157.079	163.535	182.6	200.016	241.52	192.657	177.845	252.241	142.654	144.798	301.678	149.627
	217410	Trib2	209.424	153.778	425.451	477.41	117.6	149.967	496.744	157.098	115.986	122.911	112.691	165.57	117.603	87.942	146.56
	103554	Psme4	109.386	163.572	223.702	168.282	98.2483	141.831	159.464	256.817	196.875	154.814	199.421	254.729	213.213	241.011	155.513
	432467	Hnrnph3	102.832	101.878	155.256	97.7455	123.555	98.9836	89.1282	202.278	261.119	218.972	261.28	218.989	242.054	231.47	272.065
	18000	Sept2	219.832	235.976	350.578	264.542	116.112	225.9	258.373	209.248	151.535	117.271	172.947	145.841	146.51	161.158	99.5582
	74326	Hnrnpr	187.257	176.113	280.128	162.795	112.496	191.007	227.381	208.668	188.967	169.443	188.588	224.832	177.392	178.995	152.529
	66694	Uqcrfs1	249.323	246.411	185.389	105.405	276.882	202.758	128.472	168.457	187.762	177.727	181.665	179.683	192.142	210.21	157.005
	68653	Samm50	296.74	371.173	235.221	241.22	330.472	232.318	304.091	123.729	133.233	133.428	133.524	142.806	115.759	136.994	129.152
	56208	Becn1	210.676	189.477	191.399	246.022	267.737	187.21	228.48	202.73	152.137	159.866	158.524	188.334	167.713	247.233	150.456
	110208	Pgd	251.058	297.945	313.099	258.826	358.755	255.73	263.978	106.496	132.631	140.243	123.909	136.128	129.06	117.809	145.151
	54667	Atp8b2	100.038	116.524	58.3462	53.9601	88.466	109.47	99.6785	264.433	263.077	211.804	342.433	196.605	238.696	285.397	215.198
	192119	Dicer1	177.138	162.657	282.549	206.809	153.114	180.882	187.708	228.934	191.678	163.45	187.242	211.932	179.763	131.706	163.139
	50797	Copb2	194.871	243.848	194.821	226.244	179.059	239.821	251.889	157.614	157.937	168.092	166.152	160.41	133.67	167.484	114.065
	66660	Sltm	222.338	193.047	223.786	229.902	204.152	203.21	250.131	167.425	178.272	173.673	184.806	176.421	167.91	171.425	145.731
	68837	Foxk2	137.431	114.784	123.787	161.423	87.1901	137.854	128.472	258.688	249.37	231.134	232.947	214.892	211.369	230.329	174.33
	12493	Cd37	533.052	290.256	426.369	794.425	702.412	467.89	499.821	2.12992	1.20505	1.1163	4.61534	0.834678	5.00438	3.21486	1.98951
	77980	Sbf1	192.269	273.872	216.524	183.144	226.482	185.312	194.192	177.945	185.352	167.034	158.011	194.025	175.088	150.165	207.406
	54141	Spag5	247.395	140.872	161.266	186.803	147.798	168.227	163.97	250.169	190.172	150.642	189.614	195.466	168.635	241.633	241.725
	12928	Crk	176.463	145.357	174.037	166.568	111.646	151.775	172.322	264.368	178.874	164.449	178.075	209.049	200.702	284.878	142.913
	72416	Lrpprc	308.497	302.98	288.475	240.648	252.639	296.408	271.891	137.799	153.418	141.359	135.576	118.98	113.06	120.505	116.635
	59095	Fxyd6	6.45714	3.20371	1.83636	3.31535	4.89115	4.70059	0.549496	290.121	272.115	352.164	254.869	283.487	209.657	362.242	434.458
	170759	Atp13a1	252.792	237.807	264.269	241.334	213.084	201.131	259.472	122.954	147.468	143.063	141.217	185.223	168.964	139.587	194.972
	66119	Tomm6	249.901	241.468	319.61	250.937	410.644	200.498	287.276	118.114	139.108	169.443	123.396	136.128	95.0174	165.825	172.673
	58521	Eid1	14.2635	37.7123	44.2396	25.0366	62.309	29.8307	40.8825	216.929	313.388	308.452	301.343	291.834	311.194	238.729	241.974
	347722	Agap1	5.30064	14.1879	5.09173	5.1445	8.29369	6.7797	3.29698	301.222	350.594	319.968	295.254	292.213	303.16	207.929	262.2
	12336	Capns1	178.005	150.483	127.126	152.049	175.018	142.645	130.231	195.178	176.991	246.468	181.152	163.142	202.348	205.336	238.575
	66624	Spcs2	270.14	231.949	221.281	291.407	187.565	214.238	230.459	143.995	146.187	155.695	149.678	134.535	142.362	164.373	121.94
	212483	Fam193b	122.107	125.402	155.506	77.0532	385.338	135.956	85.3917	201.245	205.536	201.346	158.396	187.878	234.416	215.292	308.788
	11350	Abl1	143.117	153.412	124.121	96.2593	131.21	170.848	122.318	212.669	225.495	193.356	233.075	213.298	229.28	164.684	268.252
	24105	Rbck1	298.089	245.13	261.014	235.847	457.004	274.985	319.477	123.083	118.999	128.904	111.794	135.445	138.147	118.328	157.171
	54411	Atp6ap1	181.186	135.197	180.214	193.776	205.003	121.402	168.915	139.8	161.928	218.854	169.037	218.61	235.864	215.499	198.868
	227197	Ndufs1	199.786	257.853	202.667	166.682	137.165	227.165	204.522	256.171	175.033	154.109	180.255	162.155	160.667	163.439	129.235
	20318	Sdf4	200.268	193.962	187.643	219.499	251.363	173.108	205.072	144.447	178.422	175.906	173.268	160.713	175.351	176.714	199.033
	27377	Yme1l1	191.401	199.362	259.428	222.128	119.514	218.306	219.249	178.268	171.945	155.93	168.716	199.033	178.907	184.906	111.412
	14661	Glud1	220.41	231.4	179.963	262.141	201.388	251.934	201.445	145.996	160.497	152.64	167.434	170.274	178.38	215.292	150.539
	108671	Dnajc9	238.24	222.246	276.539	302.039	196.497	249.222	256.944	125.73	147.016	139.597	143.653	146.903	110.031	296.597	152.363
	269470	Wdr3	289.319	252.636	334.718	239.734	152.051	284.928	270.022	165.876	140.388	108.046	185.191	127.857	123.661	145.602	110.252
	56551	Txn2	299.727	382.889	241.231	256.882	345.145	240.634	306.069	117.016	134.212	144.414	132.883	95.9121	85.4696	136.891	132.551
	20641	Snrpd1	232.939	329.891	317.941	211.496	379.596	191.459	250.021	149.03	140.313	132.84	132.178	134.99	136.04	185.632	140.758
	20602	Ncor2	131.745	200.552	168.027	121.753	118.664	163.617	150.562	246.748	283.789	201.228	326.92	142.123	97.9147	123.72	142.167
	71990	Ddx54	239.782	275.794	351.496	357.943	356.416	242.171	358.821	111.918	128.639	129.021	123.781	101.755	102.722	93.9569	119.619
	231452	Sdad1	320.448	267.464	369.943	291.179	235.201	311.324	386.405	99.9771	138.882	118.916	147.242	101.755	91.5934	94.4754	62.8352
	23937	Mab21l2	0.578252	0.274604	1.16859	0.342967	0.850635	0.813564	0.549496	376.027	292.3	248.054	342.305	258.447	274.978	377.902	259.299
	21781	Tfdp1	318.906	264.627	300.328	238.248	140.78	256.092	267.934	136.25	158.012	146.001	154.934	149.711	133.406	102.253	136.696
	69354	Slc38a4	0.289126	1.18995	0.834709	1.0289	0.850635	1.71752	0.329698	636.846	179.703	229.195	130.255	418.249	165.935	371.575	313.927
	67089	Psmc6	182.246	204.031	194.07	196.977	159.494	180.882	198.368	182.463	163.585	153.345	169.037	207.152	190.693	303.441	130.727
	108899	2700081O15Rik	44.9109	50.5271	20.9512	85.2844	53.8027	73.5823	20.2214	286.442	237.922	265.739	219.998	363.616	264.574	255.529	282.51
	213990	Agap3	121.626	132.359	160.765	119.124	158.856	112.724	133.527	201.051	233.704	249.699	206.921	194.859	202.348	209.381	247.03
	80904	Dtx3	8.86653	14.7371	11.2686	18.6345	98.2483	38.8703	20.8808	180.914	305.706	288.241	264.292	287.509	342.537	249.203	347.5
	23837	Cfdp1	172.705	172.451	192.901	159.251	218.401	173.018	189.466	195.049	178.121	188.479	178.844	180.215	181.08	214.773	208.484
	108124	Napa	139.07	133.366	155.59	138.673	156.517	117.876	157.376	164.068	198.08	242.12	178.396	218.154	215.32	167.795	260.625
	67120	Ttc14	176.752	205.861	273.534	252.309	102.076	261.606	240.569	168.974	152.062	121.207	187.05	154.643	184.701	199.84	95.2476
	67097	Rps10	413.354	252.544	310.512	254.824	350.036	258.171	279.364	103.14	122.388	129.491	110.896	104.942	89.8813	138.239	147.058
	14704	Gng3	7.32452	7.4143	2.5876	2.85806	1.06329	5.60455	1.97819	247.651	246.131	387.827	227.754	288.04	278.533	263.826	447.059
	14645	Glul	236.505	424.171	167.693	163.595	223.292	170.396	205.841	167.166	119.224	113.217	139.358	172.323	143.942	141.661	150.456
	226594	Rcsd1	596.852	398.725	449.658	440.598	562.27	368.725	701.157	4.71164	4.3683	3.93644	5.76918	4.78043	5.39947	3.62968	6.3001
	20963	Syk	707.587	377.58	453.581	410.646	491.242	463.189	298.047	32.0779	23.5738	18.1546	47.4996	10.0161	20.4126	19.6003	21.8017
	216963	Git1	151.406	153.32	135.306	162.909	97.185	143.82	152.76	209.442	196.875	223.907	169.037	221.948	191.681	223.899	243.217
	14235	Foxm1	142.732	110.482	159.847	172.627	133.762	143.91	151.111	274.889	205.009	179.079	167.05	217.168	183.845	166.447	316.497
	668661	2410002F23Rik	205.279	167.966	164.605	187.717	155.028	151.956	181.224	148.32	161.175	152.229	151.152	212.767	151.514	153.691	205.665
	105988	Espl1	198.533	288.517	202.083	203.608	159.281	194.713	221.007	201.826	187.837	146.706	178.139	154.491	115.101	137.928	248.605
	15115	Hars	181.378	298.677	200.831	174.113	204.79	171.572	196.5	151.676	170.288	170.677	176.729	167.922	176.536	181.795	191.324
	30960	Vapa	216.17	185.541	258.092	233.103	101.864	175.911	197.379	167.36	184.749	189.654	176.537	183.933	136.435	200.255	133.297
	68729	Trim37	91.8457	162.932	121.784	93.287	134.613	158.464	152.1	243.973	227.905	227.197	215.895	228.626	184.635	226.492	196.878
	67979	Atad1	278.043	251.812	176.207	405.958	95.4838	218.849	170.893	149.482	151.008	152.346	164.742	192.279	162.577	159.291	94.8331
	16612	Klk1	0.192751	12.3572	6.42726	7.77391	0.637976	0.180792	25.4966	0.258172	0.602524	0.646281	0.192306	0.15176	0.0658471	0	0.248688
	233876	Hirip3	217.615	250.896	244.236	279.975	281.56	229.335	286.397	110.949	228.583	166.447	216.857	94.9256	99.495	86.0753	153.441
	14105	Srsf10	292.114	242.109	424.116	263.741	135.889	224.363	269.693	131.797	131.877	112.335	141.217	129.223	127.151	164.373	71.3735
	21853	Timeless	154.49	147.188	207.676	149.305	158.643	135.775	188.477	234.614	202.523	151.641	176.921	237.731	139.728	207.721	273.889
	74996	Usp47	86.3523	115.608	118.779	128.155	77.6204	108.385	113.856	242.165	253.437	223.496	252.177	196.756	240.276	203.262	177.398
	226414	Dars	255.298	263.437	389.809	274.373	159.069	252.838	285.848	202.923	123.517	101.525	110.384	109.874	126.295	124.965	96.0765
	211347	Pank3	97.5318	93.2738	84.8064	95.3448	44.4457	131.436	106.932	300.125	233.026	205.811	226.665	273.319	208.67	314.33	150.373
	381983	Lmtk3	1.542	0.823812	1.83636	1.14322	3.18988	0.542376	1.20889	209.765	261.872	348.757	281.472	316.191	350.899	229.603	352.557
	11785	Apbb1	7.61365	0.640742	3.25537	2.85806	3.6152	1.62713	8.35234	302.448	239.88	274.493	234.293	323.4	338.981	284.359	370.131
	97212	Hadha	251.829	271.4	227.709	190.347	240.304	249.402	228.151	159.744	154.773	159.279	153.973	118.98	114.969	152.861	142.084
	53599	Cd164	346.373	234.786	354.334	299.524	159.919	252.205	254.636	66.1566	68.0852	63.9231	71.0891	55.9234	59.7234	66.0602	40.6191
	66556	Drap1	280.548	220.781	144.989	181.658	399.16	203.662	128.142	150.643	149.878	157.928	136.217	164.052	177.458	178.373	218.431
	66168	Grina	47.3203	54.1885	29.6322	43.4425	79.5344	42.2149	41.2122	204.601	260.742	332.247	271.664	258.75	209.262	216.64	272.065
	213827	Arcn1	234.867	218.493	261.598	254.71	122.066	262.781	252.109	129.409	154.623	144.532	157.563	142.426	125.57	146.017	88.0356
	50771	Atp9b	72.4742	76.8891	91.9849	71.2228	134.4	76.023	79.3472	142.382	268.801	284.187	175.768	256.322	204.258	212.284	436.531
	17966	Nbr1	83.6538	87.7817	92.8197	90.3146	94.6331	87.5033	87.9193	239.39	218.264	190.124	216.985	251.845	250.285	265.796	195.386
	18971	Pold1	256.744	233.139	258.426	270.944	300.912	232.318	306.289	139.219	149.727	117.976	147.178	120.801	108.384	114.179	220.504
	67070	Lsm14a	271.778	234.512	300.829	331.535	208.193	270.465	297.057	123.535	144.53	109.457	151.922	112.074	119.908	144.669	99.1437
	217337	Srp68	206.05	270.485	199.412	208.524	192.456	164.521	216.282	184.722	157.711	134.896	168.716	147.359	139.793	205.958	156.756
	216987	Utp6	249.998	241.743	261.932	205.551	199.687	218.125	269.033	181.495	153.644	130.02	151.281	137.798	156.387	171.321	117.547
	12283	Cab39	196.316	191.765	225.956	231.16	125.681	177.357	213.864	193.694	162.154	149.702	137.371	195.466	177.063	135.024	143.576
	224902	Safb2	256.358	239.18	253.501	291.865	423.616	208.001	242.657	112.628	144.756	134.485	132.05	129.375	123.2	107.335	184.444
	223455	March6	96.6644	144.716	102.836	101.632	56.5672	109.922	84.5125	208.797	265.713	238.889	232.818	277.796	207.287	219.336	164.051
	67241	Smc6	278.428	206.594	295.654	212.754	144.183	256.815	201.445	137.025	176.163	129.609	187.947	157.451	154.477	140.002	106.19
	328110	Prpf39	189.281	176.845	341.98	233.103	142.056	176.543	228.041	127.924	163.058	158.809	170.063	179.911	176.075	182.625	103.123
	20539	Slc7a5	399.572	321.286	231.715	199.95	237.752	333.2	264.967	105.915	124.723	166.447	86.7941	131.272	92.2518	62.4305	114.977
	11848	Rhoa	260.599	212.177	239.144	310.499	299.849	242.261	253.427	136.379	134.288	154.285	143.717	135.445	112.138	162.713	114.728
	30052	Pcsk1n	1.25288	0	0.166942	0.228645	0.425317	0.090396	0	265.853	298.927	340.825	234.741	270.815	279.785	233.129	434.375
	74255	Smu1	227.157	221.971	302.582	219.842	196.709	199.956	244.306	134.959	159.82	138.01	161.793	152.974	144.469	168.21	143.908
	21833	Thra	19.0823	19.6799	11.6859	10.289	12.7595	14.9153	11.0998	186.723	214.423	278.253	233.139	342.977	365.978	245.781	433.215
	19352	Rabggtb	269.947	203.665	253.752	198.235	246.046	231.594	194.412	204.859	145.208	123.91	216.408	118.676	126.822	175.676	109.091
	230935	Dnajc11	276.212	223.344	279.127	219.956	219.676	195.255	212.875	126.698	164.64	159.749	153.652	135.294	150	149.335	161.73
	241846	Lsm14b	64.6678	67.0033	83.2205	84.2555	108.881	82.9835	76.9294	198.082	239.579	251.873	220.959	272.333	267.866	204.921	288.313
	75608	Chmp4b	176.367	187.646	143.904	172.169	236.689	172.295	179.465	159.228	179.853	178.667	167.947	178.925	190.364	192.477	188.92
	59049	Slc22a17	2.98763	2.1053	0.751238	2.85806	12.3342	1.62713	0.989093	164.714	285.596	315.268	242.498	304.354	354.653	327.812	335.066
	218490	Btf3	311.581	267.83	233.802	119.924	181.185	267.482	138.033	141.93	146.489	140.772	141.986	162.686	154.741	182.417	189.749
	56456	Actl6a	176.078	188.927	231.131	211.725	176.507	218.668	204.962	219.253	178.272	132.076	220.19	153.657	126.822	213.218	125.422
	18286	Odf2	129.239	107.095	145.323	156.85	119.727	144.453	149.023	163.875	217.436	196.998	185.383	229.536	258.977	151.721	277.204
	68598	Dnajc8	272.26	196.616	233.719	202.236	234.35	199.052	177.048	167.166	156.129	169.678	145.383	177.028	149.934	163.128	163.968
	230233	Ikbkap	154.104	156.799	231.966	151.477	157.367	156.747	158.365	219.704	188.515	193.062	183.139	187.651	192.669	161.158	183.615
	26383	Fto	74.4017	83.7542	79.047	79.7969	62.5217	86.4186	87.5896	204.989	215.779	257.925	211.665	275.671	283.472	233.233	248.771
	21915	Dtymk	189.474	233.23	268.192	218.584	282.411	173.651	252.988	248.491	145.208	142.182	127.242	138.481	122.278	155.973	163.471
	268390	Ahsa2	139.07	120.643	167.86	157.536	154.178	107.39	165.838	249.588	158.991	160.16	166.281	224.073	193.196	321.175	186.185
	14977	Slc39a7	182.438	160.735	202.751	251.966	271.353	145.447	226.832	122.18	171.042	173.615	162.819	141.895	116.945	161.987	176.652
	19718	Rfc2	260.021	188.012	278.125	234.018	324.305	222.826	241.998	161.745	155.903	146.882	159.934	106.08	92.4494	200.981	151.534
	52822	Rufy3	5.78252	10.618	10.7677	6.51637	4.25317	6.7797	6.48405	248.232	299.756	348.933	311.792	243.195	281.694	362.449	205.582
	68510	Ints1	166.44	252.086	257.508	211.953	147.16	186.125	231.228	151.547	175.485	176.67	154.55	148.193	154.148	144.046	190.661
	330474	Zc3h4	181.86	148.927	208.01	200.178	149.499	202.397	200.346	171.943	185.954	162.275	191.537	173.385	193.261	138.135	193.645
	72344	Usp36	269.754	184.9	244.57	273.345	173.53	227.979	351.677	168.78	140.162	126.612	133.973	152.291	126.361	138.032	125.67
	64934	Pes1	286.042	293.002	288.893	280.661	295.17	263.595	304.091	146.254	110.789	102.759	112.819	120.421	111.018	123.824	117.712
	56421	Pfkp	157.959	179.408	122.285	97.0596	189.266	126.554	84.9521	180.333	194.917	260.863	143.973	197.287	273.661	138.757	266.677
	15547	Trmt2a	315.533	231.308	363.015	229.673	258.38	208.092	329.807	117.985	114.781	116.742	137.947	113.744	107.067	160.121	114.977
	217218	Atxn7l3	177.041	145.265	158.261	171.712	132.486	159.007	172.652	226.74	170.665	169.678	167.627	201.613	186.808	228.255	197.956
	233904	Setd1a	214.821	207.784	216.357	203.379	167.788	202.397	215.952	138.445	171.117	158.163	156.601	197.819	182.331	123.305	182.371
	18176	Nras	190.823	155.06	210.013	200.064	121.003	212.34	215.622	250.04	168.933	134.955	196.473	135.749	152.107	232.922	127.411
	106957	Slc39a6	115.939	166.227	234.052	92.3724	116.112	125.56	149.353	189.95	194.54	207.28	188.524	217.927	203.863	228.981	192.236
	12400	Cbfb	298.089	249.157	311.346	366.403	180.76	309.064	335.412	115.532	101.827	100.174	98.5247	136.811	111.808	113.557	98.3147
	59046	Arpp19	160.368	158.904	178.377	162.566	168.426	148.34	183.312	198.728	179.176	219.324	183.588	200.399	168.503	217.573	136.447
	320827	C530008M17Rik	0.385501	0.732277	1.16859	0.571611	0.850635	0.180792	0.769294	313.163	322.953	281.074	292.625	332.581	256.672	280.834	243.549
	19822	Rnf4	251.347	231.949	337.139	231.617	150.137	247.323	269.253	137.799	140.388	150.995	145.896	132.714	110.426	145.602	103.62
	16430	Stt3a	317.075	312.133	293.818	304.212	180.547	286.284	299.475	98.1699	118.622	104.286	132.242	98.0367	85.7988	94.3717	57.447
	22763	Zfr	140.997	168.973	179.546	196.52	76.3445	155.933	160.892	186.142	210.281	181.311	194.678	226.653	196.027	204.61	122.852
	11722	Amy1	3.56589	640.376	562.677	1649.21	1.48861	1.89832	1.42869	38.2095	28.394	21.5623	28.5254	35.7394	44.7761	50.297	31.0031
	108030	Lin7a	1.542	1.64762	0.91818	0.914578	2.12659	1.44634	1.09899	200.793	215.779	261.098	174.678	457.479	381.913	422.391	270.904
	210711	Mcmbp	256.455	205.861	229.128	205.894	121.641	225.448	219.139	151.482	191.452	159.925	157.242	148.573	144.469	113.142	182.786
	170737	Znrf1	54.452	151.764	83.0536	61.3911	373.641	83.6163	119.57	207.054	218.038	230.487	193.203	238.035	241.988	193.825	237.746
	26445	Psmb2	222.434	218.127	277.958	226.358	149.074	180.792	237.053	160.648	137.978	161.218	142.947	144.551	147.103	186.047	155.845
	269704	Zfp664	66.6917	103.617	153.753	109.178	74.0052	111.82	133.637	219.704	254.868	230.487	242.882	182.112	186.677	262.893	183.946
	12017	Bag1	217.23	186.731	218.777	185.088	317.5	180.882	196.5	137.67	150.405	161.57	144.55	151.304	166.066	177.336	168.859
	17268	Meis1	3.27676	2.1053	1.16859	1.37187	2.33925	1.62713	1.64849	294.703	212.691	281.485	201.921	377.73	266.022	335.59	336.144
	209586	Nudcd3	163.067	145.723	123.787	142.674	179.909	134.148	168.475	209.442	177.519	186.305	179.998	231.813	191.088	219.44	199.945
	268470	Ube2z	153.333	137.851	125.206	165.767	141.418	140.747	159.244	195.501	181.51	196.822	175.383	194.632	189.64	262.27	177.48
	73274	Gpbp1	239.974	211.445	259.678	142.217	125.043	196.34	159.354	160.325	178.874	158.104	183.332	189.927	164.223	170.699	112.075
	192170	Eif4a3	218.001	255.382	185.305	189.432	187.352	204.928	216.172	175.88	163.133	131.489	169.678	155.554	121.817	224.211	174.496
	22059	Trp53	292.114	295.291	78.9635	307.984	229.671	327.233	98.4697	178.526	130.974	111.983	143.653	168.377	143.283	185.01	149.545
	102334	Ankrd10	232.554	203.939	225.622	193.09	167.362	210.08	225.293	118.953	166.372	159.396	154.101	165.342	187.862	157.321	165.461
	269951	Idh2	169.235	283.757	61.1842	82.8836	197.773	150.148	30.2223	239.648	170.213	178.785	182.242	195.542	204.258	211.351	186.931
	64602	Ireb2	205.761	167.234	213.936	188.289	120.79	188.566	211.556	195.953	166.673	161.159	189.55	204.344	156.453	204.092	90.6054
	11775	Ap3b2	0.963753	0.457673	0.333884	0.457289	0.850635	0.271188	0.329698	250.491	314.367	294.763	286.279	245.395	295.061	249.929	379.747
	105148	Iars	265.61	240.828	198.243	100.261	188.841	242.984	138.363	170.071	187.084	152.229	211.665	157.982	153.951	131.394	125.505
	231329	Polr2b	223.012	253.825	300.579	198.806	130.998	241.99	262.439	137.799	172.849	145.531	184.357	116.703	119.644	143.009	108.511
	13043	Cttn	10.4085	12.9979	8.09668	7.54527	32.9621	11.5707	6.59395	276.115	253.06	266.444	241.023	278.327	310.272	255.841	301.99
	71780	Isyna1	923.179	311.95	225.121	170.112	228.821	236.837	153.09	82.3569	98.6633	110.573	86.73	84.7577	69.6004	77.6751	82.6474
	13175	Dclk1	4.81876	4.85133	4.5909	7.65959	13.6102	15.2769	3.18708	308.128	249.972	292.119	280.254	325.297	335.359	236.344	216.027
	232807	Ppp1r12c	199.786	165.861	206.34	266.942	294.532	155.571	231.228	119.469	158.69	159.514	166.729	156.237	168.437	137.617	224.234
	69554	Klhdc2	71.7032	80.7335	136.475	58.3044	65.2862	95.2774	89.5678	190.273	227.227	210.335	267.369	262.316	262.796	222.033	207.157
	235626	Setd2	239.974	254.741	243.652	279.747	112.496	231.052	229.799	140.833	157.711	152.699	163.011	146.22	138.74	120.298	114.231
	26987	Eif4e2	176.56	167.234	237.475	157.993	192.456	150.871	188.477	234.097	172.698	165.565	158.396	161.017	163.498	183.662	166.207
	20815	Srpk1	299.92	216.662	279.961	187.146	203.302	252.566	238.261	126.762	168.18	157.928	146.345	157.526	118.92	84.416	139.846
	60365	Rbm8a	182.92	180.415	239.728	199.035	314.31	203.572	223.205	175.686	158.916	131.195	209.293	130.134	124.714	233.544	121.111
	228662	Btbd3	3.85501	10.9842	2.83801	3.31535	11.6962	7.14128	4.06627	205.053	138.731	197.351	128.524	438.206	565.364	381.531	266.013
	19347	Dennd5a	98.3992	117.714	60.5999	103.919	38.2786	93.2886	62.3128	180.656	276.785	227.608	274.549	237.049	240.671	204.61	221.498
	70465	Wdr77	212.218	198.905	257.341	167.139	254.765	253.199	238.261	186.336	160.347	113.099	194.87	117.538	134.789	208.551	98.2318
	52033	Pbk	108.904	95.0129	133.47	125.754	83.1496	105.221	107.481	225.965	181.736	176.141	173.332	238.566	207.945	445.725	204.256
	230753	Thrap3	231.975	246.045	280.963	225.215	166.937	274.171	243.537	130.054	159.744	145.942	137.691	133.397	137.357	101.527	130.727
	65114	Vps35	191.594	168.515	170.865	163.481	85.7015	207.278	143.199	173.298	178.573	171.029	184.229	203.054	194.183	208.447	134.872
	19099	Mapk8ip1	0.963753	1.46455	1.00165	2.51509	4.67849	2.3503	1.42869	241.714	271.512	329.78	246.6	288.571	324.034	245.677	309.617
	68365	Rab14	179.451	136.57	150.164	165.196	119.514	162.08	150.342	171.943	191	183.015	190.062	206.621	213.806	204.299	144.737
	67397	Erp29	272.453	217.852	285.22	275.86	396.396	185.764	269.473	120.824	145.811	136.248	148.46	83.3919	91.5275	169.765	122.437
	20116	Rps8	403.427	239.821	311.18	264.084	214.36	270.194	225.623	101.913	116.212	112.453	126.73	117.462	121.159	146.328	74.6065
	23806	Arih1	284.789	208.333	264.352	232.303	111.008	222.284	239.47	156.969	147.392	142.946	163.652	161.624	120.961	146.224	91.6831
	56282	Mrpl12	268.502	292.728	208.844	211.382	473.166	201.312	265.516	145.093	132.254	119.797	122.307	110.785	96.2685	195.277	134.375
	218973	Wdhd1	297.8	225.816	231.381	269.458	146.735	230.51	243.317	156.71	150.254	99.1748	161.216	148.042	114.376	196.106	130.727
	208606	Rsrc2	193.811	188.653	227.959	195.72	102.502	177.99	190.785	165.746	179.1	185.6	181.857	155.326	151.448	203.158	116.801
	67281	Rpl37	352.155	281.103	222.533	232.646	396.183	211.075	229.799	103.011	118.17	127.2	107.755	136.204	107.067	125.38	171.844
	57330	Gigyf1	124.324	136.295	238.476	158.451	150.35	126.464	242.438	170.523	184.598	185.424	193.588	184.236	165.276	177.232	172.59
	227613	Tubb4b	212.604	230.667	178.962	157.765	231.16	192.905	176.498	141.091	159.82	177.492	110.768	151.228	168.964	146.639	273.806
	53860	Sept9	266.574	273.597	125.624	129.527	183.099	192.543	128.252	210.862	162.907	178.844	152.434	213.602	97.4538	165.825	186.599
	68092	Ncbp2	201.81	200.369	329.627	164.624	136.314	153.221	234.415	171.103	161.175	180.195	172.05	116.324	125.834	206.892	113.982
	223697	Sun2	156.513	193.321	154.338	160.051	272.629	203.662	187.598	147.158	167.502	148.468	167.434	215.65	137.291	162.402	234.679
	14000	Drosha	91.7493	152.863	98.7461	80.4829	136.527	114.441	139.352	218.93	233.855	250.287	220.062	217.016	174.824	160.639	220.504
	20869	Stk11	223.591	178.126	265.521	233.446	345.996	174.193	203.973	118.372	143.853	138.774	132.242	140.833	144.6	130.357	182.952
	545030	Wdfy4	466.264	416.757	356.671	673.93	422.34	455.234	506.305	6.19613	5.87461	3.76018	10.2563	1.97287	4.28006	1.9704	6.3001
	21351	Taldo1	178.68	226.548	134.138	211.268	296.446	172.385	186.719	135.153	160.799	165.095	145.447	138.86	125.175	165.202	183.283
	59003	Maea	158.826	151.307	212.016	137.53	124.831	128.091	179.795	187.626	186.18	177.786	182.562	131.955	161.523	209.173	148.052
	20937	Suv39h1	257.804	201.285	289.227	219.842	150.988	205.922	272	139.284	151.911	138.128	140.127	140.681	132.155	149.647	165.958
	78798	Eml4	220.218	174.923	336.889	216.526	165.236	245.244	258.922	161.099	173.904	159.984	141.153	138.405	94.6223	113.142	132.136
	15505	Hsph1	216.844	350.028	378.791	258.254	186.289	237.109	251.889	76.0317	189.946	160.63	171.473	69.43	64.7277	98.3125	66.98
	106504	Stk38	448.916	233.962	196.073	264.313	263.909	224.815	220.678	143.285	127.886	118.739	133.524	106.004	85.3379	126.417	99.0608
	74522	Morc2a	131.649	83.388	191.399	123.354	109.094	118.057	120.559	286.184	180.983	164.332	185.191	244.333	174.627	222.759	186.516
	18146	Npdc1	5.20427	8.14658	4.67437	6.51637	17.0127	8.13564	4.72566	215.896	232.574	270.792	218.524	292.517	315.54	242.981	339.459
	20563	Slit2	1.73476	1.37302	1.08512	1.94348	2.12659	0.994356	1.09899	207.57	291.546	306.22	283.651	231.509	287.554	474.347	185.107
	19134	Prpf4b	255.876	260.782	294.485	136.386	85.2762	285.922	151.221	127.408	166.372	129.432	151.345	158.285	174.297	107.853	117.547
	76308	Rab1b	156.61	126.501	94.1552	146.904	181.185	166.961	71.984	156.194	206.063	224.73	187.498	186.057	176.931	191.025	250.18
	16592	Fabp5	72.1851	108.743	80.0486	34.6396	63.585	52.4297	72.973	326.588	191.678	179.196	276.985	229.461	187.599	313.293	231.529
	56191	Tro	0.385501	0.274604	0.166942	0.342967	2.12659	0.180792	0.329698	245.392	287.253	278.841	272.754	297.904	337.006	219.647	310.446
	66492	Zmat2	168.271	277.167	166.942	154.449	274.968	168.679	174.74	149.288	140.087	154.05	153.909	166.48	166.198	204.714	185.687
	67160	Eef1g	415.667	250.988	83.4709	158.451	454.877	309.154	99.5686	109.723	151.158	146.001	146.473	130.893	139.333	123.72	148.881
	269061	Cpsf7	172.03	197.349	137.393	206.237	162.684	215.052	105.723	170.071	176.163	169.502	170.511	193.342	197.344	152.239	163.554
	212528	Trmt1	356.203	227.097	202.751	227.273	227.97	199.142	228.041	118.63	142.723	137.599	121.409	143.565	148.288	113.142	168.611
	13166	Dbh	4.81876	0	0.0834709	0.228645	0.425317	0.180792	0	521.314	383.356	346.818	177.242	206.621	100.154	66.475	393.342
	72946	Lrrc47	74.3053	206.044	293.066	221.557	228.395	203.753	215.292	127.472	180.079	170.559	161.152	152.443	151.712	137.513	157.005
	66395	Ahnak	827.671	176.021	63.7718	854.559	123.342	344.861	224.304	40.3394	25.9085	41.5382	43.2047	53.4953	71.0491	48.9488	45.5928
	108083	Pip4k2b	134.733	151.673	138.144	140.731	123.342	186.035	131.659	183.367	202.674	211.686	175.703	172.702	230.728	168.625	192.899
	65246	Xpo7	173.09	164.762	243.985	202.465	103.352	202.668	232.107	143.35	170.74	139.538	174.742	175.055	170.083	209.381	128.489
	72124	Seh1l	214.531	263.894	277.875	217.784	150.988	197.877	234.855	136.444	146.564	150.995	134.422	162.459	137.357	138.757	114.645
	72900	Ndufv2	190.63	200.552	186.557	173.77	187.352	161.628	181.993	160.196	160.723	161.1	172.114	182.794	131.892	237.485	133.794
	116848	Baz2a	162.392	154.144	261.932	145.418	97.6104	148.43	179.136	133.669	166.899	175.025	122.05	216.94	235.799	139.795	207.986
	12725	Clcn3	124.035	119.087	137.727	129.87	70.39	150.419	135.396	167.554	181.661	194.824	182.627	244.636	221.181	214.67	173.419
	17089	Lyar	274.188	427.558	407.672	318.616	337.702	312.047	407.506	70.8682	89.2489	72.501	88.0761	44.3138	40.9569	61.3934	46.8363
	14674	Gna13	229.373	232.589	229.378	216.526	126.745	239.64	268.484	155.742	139.936	124.145	134.806	160.713	144.008	152.343	132.219
	27385	Magel2	0.481876	0.0915346	0.250413	0.114322	1.48861	0	0.329698	32.9815	317.756	389.237	283.972	163.293	680.991	91.5716	183.615
	53626	Insm1	0.192751	86.1341	21.452	1.82916	1.27595	7.68366	0.219798	249.588	322.124	258.277	278.459	234.62	212.423	230.122	384.804
	22594	Xrcc1	329.603	209.98	280.128	339.194	254.765	195.888	317.938	108.626	123.066	107.224	113.204	101.982	104.104	139.587	136.364
	13002	Dnajc5	137.431	144.167	150.164	143.36	102.289	154.939	143.528	143.737	200.641	209.806	174.293	223.466	241.33	126.313	199.116
	11784	Apba2	0.578252	0.183069	0.0834709	0.114322	6.80508	0.542376	0	284.441	291.923	283.952	256.28	321.882	232.111	273.678	312.767
	66181	Nop10	377.598	308.655	261.097	236.533	178.421	230.329	219.798	81.0015	113.425	141.653	117.563	115.034	114.64	123.513	132.385
	11735	Ank3	0.674627	0.915346	0.0834709	0.457289	1.70127	0.090396	0	220.221	217.436	221.674	230.511	388.732	431.628	220.996	281.598
	15569	Elavl2	0.289126	0.183069	19.5322	0	0.425317	0.361584	0.219798	254.687	340.125	548.105	131.537	292.896	165.21	155.247	278.365
	18221	Nudc	212.026	227.28	269.194	182.916	351.312	195.075	240.459	113.402	153.418	150.172	136.217	117.917	125.241	145.602	179.304
	11799	Birc5	194.678	177.394	165.857	211.496	222.228	170.035	195.291	201.181	153.267	140.889	159.293	143.716	119.644	274.196	195.718
	56526	Sept6	209.134	198.081	314.435	220.413	200.963	230.239	220.787	106.431	116.212	168.914	98.3324	155.326	141.176	134.713	189.335
	71765	Klhdc3	140.033	155.517	190.648	158.451	235.413	151.594	186.609	159.615	181.059	199.583	169.678	166.177	134.855	201.603	206.411
	142682	Zcchc14	6.07164	8.14658	4.67437	5.1445	4.25317	6.32772	11.4295	187.756	340.878	278.312	288.715	290.24	310.733	157.113	306.218
	18717	Pip5k1c	162.103	138.217	123.537	97.8599	87.4027	118.419	103.855	144.576	212.013	244.059	180.447	199.033	239.025	147.78	257.309
	59035	Carm1	171.355	175.197	127.377	138.216	111.221	172.837	171.333	159.615	190.398	212.509	183.011	187.651	164.091	151.721	182.869
	66505	Zmynd11	100.134	122.107	102.502	94.3159	81.4483	109.289	65.1702	185.109	222.331	211.804	212.819	214.892	286.303	165.513	194.806
	69072	Ebna1bp2	270.525	258.677	327.79	246.136	311.332	216.679	260.351	114.757	128.564	111.395	125.64	108.129	101.8	121.024	118.376
	140858	Wdr5	254.72	232.773	248.076	236.647	203.94	211.707	255.625	111.401	155.451	129.197	157.563	122.166	138.081	119.261	143.327
	66743	Rnf220	196.606	141.604	177.626	172.627	250.087	170.396	194.851	156.517	197.327	164.919	193.844	157.754	157.77	134.194	161.813
	66576	Uqcrh	164.802	182.154	204.17	143.36	476.356	151.323	183.971	134.959	128.639	144.121	126.986	150.47	158.362	202.847	189.086
	109113	Uhrf2	219.35	199.912	177.376	194.119	157.793	244.069	141.77	151.87	171.418	161.747	142.819	172.475	150.79	140.106	178.724
	213895	Bms1	217.905	253.185	253	230.016	337.489	246.51	278.265	174.395	127.359	104.933	124.101	120.194	115.628	98.3125	119.039
	11987	Slc7a1	238.047	213.093	202.584	184.859	132.912	233.583	226.502	124.052	169.46	192.768	178.332	163.976	105.948	121.231	108.345
	67872	Nsmce4a	227.253	207.234	247.575	210.01	259.018	233.493	249.032	120.631	142.497	126.436	142.691	143.565	123.134	163.232	133.297
	404634	H2afy2	1.34925	0.823812	0.333884	1.25754	1.06329	0.813564	0.329698	272.888	267.822	268.912	258.139	289.178	266.22	293.486	319.564
	237107	Gnl3l	115.361	86.8663	119.781	91.5721	30.1975	102.419	103.635	183.689	190.548	231.545	197.242	245.168	301.448	188.017	172.341
	100710	Pds5b	181.475	173.916	321.697	199.378	114.836	218.397	252.878	152.386	170.213	144.062	164.806	138.481	135.909	147.987	101.962
	76809	Bri3bp	320.448	234.42	320.862	266.371	199.899	261.606	348.38	89.4566	126.831	111.807	116.345	89.6899	97.4538	109.616	96.2423
	14194	Fh1	254.238	244.123	210.263	162.795	198.836	260.521	205.511	184.916	124.346	117.036	117.819	125.581	149.671	152.55	137.939
	66413	Psmd6	155.935	154.144	166.441	192.404	208.193	160.091	167.816	159.034	160.648	155.636	155.383	169.212	178.051	288.611	137.773
	224647	D17Wsu92e	132.323	172.085	190.397	184.173	171.19	167.594	186.609	150.127	168.631	174.672	135.383	177.635	130.048	185.736	191.158
	23856	Dido1	195.353	250.439	260.596	253.681	98.2483	208.182	246.504	116.565	151.309	150.231	140.896	146.827	150.592	89.3938	131.722
	26754	Cops5	150.442	138.583	189.562	135.243	140.142	149.877	170.673	257.333	154.547	191.71	149.999	156.995	188.125	171.943	152.612
	63959	Slc29a1	316.593	399.549	357.172	211.268	330.684	245.154	325.521	43.8892	113.124	103.522	82.2428	102.058	53.6654	56.3119	113.651
	23943	Esyt1	330.085	298.769	310.929	301.239	346.208	357.064	333.654	104.882	72.4535	70.9734	51.0893	97.6573	63.0816	66.475	120.034
	77044	Arid2	145.816	235.885	190.063	186.803	79.1091	169.221	193.313	129.925	183.544	156.929	177.434	242.815	164.42	141.972	124.427
	72075	Ogfr	105.338	114.052	106.008	106.548	214.147	113.718	127.923	194.984	186.331	200.817	186.344	214.285	178.182	247.44	228.13
	11906	Zfhx3	23.9974	35.1493	8.09668	25.8368	2.33925	21.5142	9.56123	206.215	251.328	223.378	176.729	383.269	364.003	174.328	320.808
	229584	Pogz	111.121	95.0129	191.733	96.7166	91.2306	143.368	138.473	212.734	204.934	155.049	234.293	189.7	197.871	201.292	179.967
	57752	Tacc2	2.40938	5.40054	1.50248	1.94348	14.8861	3.70624	1.53859	302.061	255.847	244.059	246.152	287.357	256.54	205.647	253.745
	20587	Smarcb1	156.321	145.357	157.927	161.652	202.238	144.995	148.364	156.388	185.502	178.902	167.242	172.095	178.643	199.736	222.99
	66997	Psmd12	170.006	195.793	204.754	178.571	135.676	180.792	223.865	198.276	151.911	140.302	155.127	149.635	134.723	234.581	114.977
	18023	Nfe2l1	135.696	123.023	110.933	114.094	99.737	132.159	132.868	215.574	185.728	205.752	178.652	169.895	184.306	209.588	175.657
	65111	Dap3	180.8	248.15	212.684	228.988	280.497	235.03	243.207	137.477	143.928	130.255	158.396	104.259	129.126	170.595	115.557
	170753	Zfp704	14.5527	17.117	3.25537	3.54399	50.1875	62.6444	2.08808	230.16	316.551	173.262	406.663	242.891	249.231	259.47	190.661
	20843	Stag2	246.335	223.161	346.989	243.392	126.957	333.2	241.668	99.9126	110.337	97.8822	115.96	149.256	129.653	110.55	73.1143
	18536	Pcm1	126.83	141.329	149.163	119.467	61.2457	168.408	136.605	159.938	220.223	172.44	197.242	242.057	228.424	171.736	129.815
	11765	Ap1g1	161.236	168.698	184.721	161.08	109.094	168.408	163.86	153.419	191.452	165.683	187.178	164.28	192.669	160.95	132.882
	15204	Herc2	117.867	109.567	117.277	152.163	113.985	134.78	140.561	163.81	183.469	204.049	162.691	244.333	248.178	106.816	215.696
	233802	Thumpd1	189.956	180.323	256.59	206.809	207.555	217.854	271.011	126.182	155.376	141.359	158.781	140.605	150.263	146.121	109.754
	27225	Ddx24	305.221	188.836	295.821	178.228	224.142	204.385	205.402	106.496	133.76	137.305	143.396	142.654	137.291	117.291	131.805
	56443	Arpc1a	118.445	93.9145	138.562	135.929	131.848	108.294	131	191.37	203.427	208.044	196.537	170.881	165.276	225.248	193.065
	76808	Rpl18a	402.849	255.839	273.451	254.253	243.494	240.815	214.633	75.7089	107.099	110.162	94.294	117.69	119.249	103.29	139.763
	74322	Cxxc1	173.668	248.15	209.929	193.433	200.325	155.3	200.676	146.448	135.417	132.723	129.614	138.708	158.757	174.743	212.877
	329908	Usp24	226.867	185.632	272.115	191.375	145.671	225.176	196.72	118.501	148.598	155.519	142.05	160.562	174.758	90.4309	122.935
	80912	Pum1	138.395	150.3	191.399	114.551	88.2534	155.21	151.771	152.515	213.896	169.913	208.46	199.792	195.895	142.18	165.046
	59029	Psmd14	192.076	204.214	174.538	199.607	169.702	180.069	214.523	159.034	147.844	156.87	143.717	171.261	155.663	203.988	124.759
	16800	Arhgef2	116.036	157.989	117.527	140.616	163.535	193.267	101.986	241.197	167.426	133.545	198.139	165.797	178.051	224.936	199.78
	67511	Tmed9	215.302	238.448	177.96	160.051	263.697	195.617	181.224	122.309	118.396	150.936	104.679	130.058	130.246	155.661	146.146
	215690	Nav1	5.58977	12.9979	8.84792	7.77391	4.89115	18.1696	6.37415	391.001	347.581	220.264	256.664	266.186	253.38	114.179	235.508
	52696	Zwint	57.7288	57.1176	108.512	51.2164	75.7065	55.0511	81.5452	212.992	249.52	267.972	280.638	161.928	209.723	214.359	216.442
	69048	Slc30a5	294.137	251.995	216.524	124.497	172.254	223.097	136.605	140.51	131.049	124.203	146.601	174.448	146.049	168.625	104.035
	12616	Cenpb	159.212	185.175	78.3792	109.292	210.957	173.651	139.132	172.33	151.309	141.594	135.704	226.957	175.812	165.41	234.181
	52440	Tax1bp1	128.854	136.387	173.953	153.192	124.193	182.509	189.796	206.086	144.832	156.753	143.845	180.594	181.87	147.054	123.93
	269254	Setx	168.368	165.586	204.253	157.536	121.641	215.052	224.414	145.415	176.314	148.88	178.46	172.399	187.994	130.876	120.697
	228790	Asxl1	215.11	179.316	198.995	167.482	129.084	197.606	196.06	133.798	166.975	146.412	149.101	205.71	184.438	103.083	161.233
	23874	Farsb	247.781	208.516	241.147	202.35	203.94	257.086	211.116	162.261	141.97	137.482	132.178	116.096	122.607	129.113	116.303
	75062	Sf3a3	185.908	221.422	252.416	223.843	236.689	206.464	227.271	131.28	137.752	134.368	146.281	141.971	122.015	155.143	143.99
	20515	Slc20a1	177.523	145.906	188.477	182.573	234.137	184.95	202.324	194.533	154.322	168.679	137.178	175.814	138.608	139.38	177.978
	13992	Khdrbs3	1.92751	1.64762	0.91818	0.800256	3.40254	1.44634	1.09899	183.238	231.294	301.578	190.511	273.547	291.637	451.843	309.451
	80743	Vps16	149.96	156.433	141.984	190.918	209.894	138.306	171.003	165.295	167.276	164.625	156.088	178.849	175.417	171.321	216.773
	107260	Otub1	156.803	136.02	97.494	163.252	176.081	156.023	108.91	158.905	180.607	209.806	167.498	190.155	168.766	197.04	223.654
	19732	Rgl2	93.8695	94.8299	132.719	140.731	216.487	86.5089	128.142	199.825	204.105	223.907	169.806	182.036	163.433	199.425	244.461
	66142	Cox7b	214.821	243.207	243.234	190.461	203.302	174.374	217.93	113.531	113.049	156.224	114.358	129.83	129.916	156.387	158.166
	23989	Med24	168.85	141.329	137.894	141.874	166.724	138.667	175.399	210.797	168.33	150.995	182.691	181.884	162.511	191.543	200.94
	12453	Ccni	143.117	125.952	161.516	138.101	138.654	169.492	121.768	125.988	207.042	191.24	196.601	168.377	181.277	199.218	153.275
	16709	Ktn1	135.6	198.264	237.224	257.797	89.104	156.475	258.483	121.664	153.87	135.19	140.896	156.919	180.092	196.729	120.282
	11973	Atp6v1e1	101.001	87.9648	77.6279	84.2555	155.666	65.3563	76.5997	236.937	173.678	209.043	158.909	195.163	198.793	242.048	206.909
	68744	Zfp740	167.115	248.516	182.968	163.938	201.388	184.137	188.807	138.509	167.803	129.491	180.191	176.193	125.57	150.061	130.313
	12696	Cirbp	58.5962	26.4535	38.4801	52.3596	48.2735	43.1189	50.8833	266.369	170.138	203.402	211.536	352.158	221.444	294.315	245.207
	67568	Mrfap1	182.438	194.42	259.344	166.11	204.79	167.323	171.113	121.922	176.54	169.326	191.216	120.877	120.171	180.24	110.749
	70294	Rnf126	205.472	194.145	267.357	198.349	188.841	154.939	182.762	126.44	160.949	164.214	134.999	147.662	139.991	136.683	172.507
	56434	Tspan3	52.4282	68.4679	56.4263	64.935	74.8559	73.4015	71.6543	213.96	209.377	251.345	233.267	228.626	209.591	307.486	172.341
	20084	Rps18	353.023	232.132	275.955	250.137	234.563	245.515	242.438	92.8128	116.513	106.93	106.794	111.392	87.8401	110.55	146.229
	11767	Ap1m1	247.974	156.799	186.891	240.763	142.907	205.47	212.875	136.831	146.037	159.69	135.191	132.638	164.552	135.439	171.263
	208292	Zfp871	180.511	232.223	237.475	164.052	99.9496	252.657	281.891	116.565	152.891	135.778	143.909	161.852	133.933	133.054	108.925
	74355	Smchd1	180.896	198.447	255.838	205.894	110.37	305.538	183.202	177.558	148.07	120.913	135.191	164.659	107.463	119.676	132.385
	268595	D430019H16Rik	1.06013	0.183069	10.7677	0.228645	3.6152	1.98871	9.67113	249.781	268.199	267.032	266.408	292.744	276.953	193.825	312.767
	207304	Hectd1	181.378	182.154	256.005	161.423	83.7875	191.097	167.047	120.695	161.476	144.238	158.652	171.261	192.471	96.8606	126.085
	19820	Rlim	239.685	171.536	269.945	175.142	164.173	225.448	226.832	113.725	140.162	139.538	144.358	169.819	147.629	117.809	94.087
	277250	Kdm3b	143.503	182.337	191.9	178.114	126.745	178.713	159.683	138.638	175.184	149.115	160.832	179.456	195.764	130.565	178.061
	66590	Farsa	314.28	190.941	218.193	195.148	228.183	174.464	226.392	100.687	138.279	133.193	142.755	136.66	134.526	136.061	159.243
	19687	Rfc1	239.589	205.404	322.699	198.006	156.517	237.47	287.386	153.29	125.325	144.767	108.076	103.424	92.0543	133.883	99.3095
	67264	Ndufb8	151.984	188.104	90.4825	145.99	209.256	163.798	91.3262	168.393	163.736	166.564	147.819	165.039	167.976	231.159	230.037
	232975	Atp1a3	7.99915	4.66827	1.75289	1.37187	4.89115	5.69495	15.8255	196.146	273.772	448.049	238.523	157.223	350.899	119.987	252.336
	66235	Eif1ax	198.726	203.756	249.161	212.182	238.39	209.99	240.349	134.572	126.455	129.139	129.23	134.914	137.884	134.92	147.223
	215449	Rap1b	242.48	228.653	272.449	277.46	170.552	253.29	235.734	100.945	118.999	130.431	134.037	115.793	116.023	121.646	92.2633
	260299	Cadm4	5.10789	6.04128	2.50413	2.85806	4.46583	2.62148	1.75839	200.341	224.666	269.323	228.524	317.329	275.175	290.271	308.29
	217718	Nek9	187.257	154.602	197.242	154.564	116.537	197.786	155.068	173.621	170.59	150.055	183.973	169.819	156.387	130.98	143.659
	101471	Phrf1	184.077	197.806	173.202	179.943	126.532	174.735	169.245	150.385	178.046	157.693	156.152	161.093	160.009	127.765	188.506
	235604	Camkv	29.78	205.587	357.005	131.814	17.6507	40.6782	202.544	98.8153	311.354	286.42	290.574	106.004	34.3722	135.128	108.262
	13356	Dgcr2	115.747	111.398	164.521	111.121	103.139	125.922	131.769	189.885	184.071	202.168	176.024	170.123	182.397	196.729	190.412
	22143	Tuba1b	229.566	233.047	188.31	131.128	468.062	168.408	183.422	117.275	143.476	142.828	133.524	137.418	116.089	161.573	202.349
	140740	Sec63	192.654	176.57	246.573	204.065	206.279	156.385	199.907	131.41	136.246	132.781	133.204	174.751	150.922	124.342	119.287
	74006	Dnm1l	145.623	142.428	202.25	136.272	82.9369	144.814	176.608	166.069	173.376	192.768	191.601	174.144	182.001	167.276	107.931
	52250	Reep1	9.44478	3.20371	3.67272	2.17212	4.67849	3.88703	2.08808	325.878	238.675	303.928	204.293	285.384	289.991	191.854	248.771
	228869	Ncoa5	143.792	145.632	128.378	148.047	135.464	146.351	130.011	161.745	185.126	172.91	186.729	178.469	188.981	185.01	196.215
	114143	Atp6v0b	127.408	134.007	155.757	135.701	178.208	125.018	119.131	145.544	158.087	184.249	158.781	158.285	184.701	200.462	194.806
	57376	Smarce1	105.338	96.1113	115.774	116.609	124.831	89.3112	115.394	217.316	185.352	160.63	221.665	206.09	174.034	314.434	171.263
	224020	Pi4ka	201.713	151.49	179.462	240.763	117.813	161.628	226.832	134.572	162.682	192.592	160.575	139.315	147.827	108.164	142.084
	17536	Meis2	0.771002	1.46455	0.667767	3.77263	5.31647	2.89267	1.20889	134.83	398.57	581.829	66.9866	25.9509	248.507	219.233	382.731
	353342	Peg13	17.3476	18.1239	12.6876	31.8959	24.8811	20.9719	51.8724	331.299	172.397	191.945	159.742	306.099	162.05	284.567	456.094
	56417	Adar	97.2427	88.697	86.9767	90.7719	135.038	176.634	109.02	195.694	186.406	178.902	195.896	207.911	202.48	216.225	197.707
	67154	Mtdh	287.777	310.76	239.228	234.246	118.238	270.374	249.251	102.882	135.719	104.639	128.076	129.299	94.1614	101.216	70.3788
	54383	Phc2	95.7007	115.425	124.288	114.208	137.803	120.227	108.58	166.134	199.134	171.97	186.28	207.152	207.945	186.669	242.057
	103468	Nup107	261.948	213.733	265.271	220.756	126.319	220.114	194.522	134.056	158.238	120.267	147.627	128.92	112.138	119.053	132.219
	12181	Bop1	271.393	401.471	249.077	255.053	303.677	228.702	295.189	93.6519	101.45	102.465	88.9094	95.5327	69.6004	96.9643	103.537
	107939	Pom121	216.555	174.373	224.453	151.706	166.512	214.781	207.27	132.313	157.409	164.625	166.729	131.5	131.365	161.676	128.24
	75612	Gns	262.526	221.788	156.091	240.077	108.669	167.594	142.979	134.056	138.882	143.651	166.986	131.5	142.427	124.965	121.774
	170762	Nup155	184.559	293.185	212.684	169.426	126.957	209.899	238.811	141.672	152.439	117.799	150.127	163.825	125.702	143.632	105.61
	20932	Surf4	179.933	157.531	126.458	201.436	156.729	160.272	143.418	129.731	150.556	160.806	140.896	142.047	155.531	144.358	148.467
	216850	Kdm6b	63.7041	93.5484	79.2139	68.5934	42.1064	63.3676	98.5796	249.071	255.997	216.21	268.203	188.106	182.462	142.595	206.08
	21385	Tbx2	1.92751	2.6545	2.42066	2.74373	6.37976	1.98871	2.52768	347.112	255.772	240.887	174.357	265.2	219.995	241.84	381.488
	56637	Gsk3b	73.3416	83.8457	115.691	93.1726	34.0254	91.9327	119.79	231.838	223.311	222.673	236.6	203.13	187.203	196.314	136.115
	50911	Exosc9	182.438	161.467	217.609	208.295	150.988	202.849	228.92	182.463	123.216	104.933	174.357	144.02	124.188	247.026	97.9003
	226830	Smyd2	115.361	129.43	249.912	141.645	197.56	141.47	218.04	185.755	146.037	158.926	147.947	175.586	166.462	153.276	156.839
	67952	Tomm20	102.447	97.4844	89.8147	82.5407	97.823	72.0456	77.6987	130.764	204.482	245.117	216.152	251.01	269.907	170.491	167.616
	14809	Grik5	18.8896	6.31589	9.34874	16.2338	22.3292	5.42376	16.0453	193.952	255.094	279.193	222.37	250.1	313.893	206.892	326.611
	81910	Rrbp1	222.434	189.751	149.914	247.279	187.778	169.131	149.243	71.5136	93.9938	93.2995	101.089	62.8285	93.1079	71.6602	89.7764
	14824	Grn	138.106	313.964	115.19	167.711	231.16	180.43	97.1509	150.127	115.534	125.731	168.332	122.091	143.086	198.803	190.412
	14790	Grcc10	121.047	103.251	127.126	109.292	288.791	112.995	124.955	212.346	146.564	182.016	138.012	160.865	179.433	192.788	264.521
	17685	Msh2	181.667	211.628	249.495	147.819	201.813	196.25	207.05	151.999	160.045	113.628	158.716	148.649	112.796	141.869	162.559
	66498	Dda1	117.385	101.695	84.0552	111.693	105.904	97.2661	100.228	174.653	193.26	224.847	170.255	206.165	201.624	217.677	230.534
	104130	Ndufb11	189.667	139.59	180.631	141.874	212.871	130.08	185.949	148.836	133.158	150.231	128.14	140.074	143.086	225.662	219.094
	57912	Cdc42se1	256.455	153.504	207.342	190.461	176.507	244.069	183.751	163.036	120.354	122.558	116.922	126.568	119.315	200.151	134.209
	16451	Jak1	212.122	179.591	176.458	186.688	261.996	376.499	160.453	113.015	104.161	111.219	100.768	168.074	150	135.335	122.437
	327814	Ppfia2	0	0.274604	0.0834709	0.228645	0.637976	0.361584	0	252.75	269.705	245.411	223.844	233.71	273.002	139.172	476.155
	231413	Grsf1	132.516	142.428	205.171	132.614	123.129	151.323	164.189	171.943	203.051	184.719	189.037	151.38	137.752	166.654	108.014
	12615	Cenpa	174.054	144.808	201.499	189.889	331.11	179.255	207.38	126.892	173.301	173.438	160.96	128.161	112.862	154.728	160.487
	69082	Zc3h15	224.554	196.067	222.116	216.412	157.367	215.685	236.723	125.73	143.024	133.369	142.242	129.982	127.743	143.632	113.319
	225876	Kdm2a	150.924	153.961	89.0635	141.074	132.912	204.566	88.9084	150.256	183.092	166.153	188.332	182.339	207.287	141.661	171.512
	68197	Ndufc2	168.271	185.632	151.583	176.628	181.398	152.317	200.346	153.419	139.183	140.654	156.473	181.58	158.231	178.891	136.198
	240832	Tor1aip2	165.862	144.075	165.857	166.225	104.628	155.752	165.069	218.865	138.957	152.111	160.447	179.608	155.07	179.202	119.37
	54124	Cks1b	197.666	173.275	257.591	176.056	206.279	208.453	237.053	144.705	147.016	129.609	162.691	104.335	86.589	213.425	137.11
	69232	Qrich1	170.777	158.813	194.153	162.566	113.772	161.266	203.863	164.52	168.556	156.811	182.05	167.315	140.123	161.261	114.728
	70025	Acot7	52.2354	65.0811	68.1957	71.4514	120.365	86.5089	56.3783	135.411	276.785	329.545	218.844	150.014	184.306	172.151	274.386
	27407	Abcf2	226.867	273.505	326.789	197.206	173.53	202.035	286.507	105.592	136.246	130.49	132.755	87.1859	88.9595	118.328	92.5949
	108156	Mthfd1	316.4	368.701	354	250.137	282.836	322.442	284.969	77.258	80.7382	61.1029	78.4608	64.422	66.5715	63.2601	72.2025
	69162	Sec31a	173.09	176.662	229.462	174.227	95.2711	202.125	211.006	131.345	143.175	148.116	137.819	114.047	123.332	117.394	119.536
	15572	Elavl4	0.674627	0.0915346	0.0834709	0	1.06329	0.180792	0	195.565	290.643	151.112	322.882	235.986	427.875	333.723	169.688
	70233	Cd2bp2	136.949	124.304	128.879	142.789	227.12	142.102	148.803	155.032	177.217	170.794	174.165	173.309	174.627	192.373	191.573
	13664	Eif1a	304.546	327.328	342.982	253.11	179.059	230.058	286.947	80.4206	89.0983	94.592	93.5889	89.007	101.339	93.8531	66.5655
	22404	Wiz	124.035	112.862	150.081	127.698	62.947	123.933	132.099	151.741	200.716	185.071	189.934	224.301	167.186	146.432	227.135
	19166	Psma2	223.976	232.956	165.523	183.716	239.454	186.125	130.78	153.935	131.35	134.015	129.358	150.242	136.83	178.788	137.607
	229841	Cenpe	159.116	166.227	218.193	167.025	145.033	287.64	178.147	159.421	181.661	98.0585	189.614	127.933	132.484	149.128	134.126
	216443	Mars	176.367	187.737	162.518	115.923	208.618	170.216	135.725	143.156	176.991	176.2	184.742	144.399	139.398	143.113	151.12
	12729	Clns1a	210.58	194.511	203.836	195.148	243.494	192.634	247.713	124.374	130.07	149.467	114.486	143.489	131.826	161.884	133.711
	217082	Hlf	0.385501	1.18995	0.0834709	0.571611	0.212659	0.632772	0	339.496	199.511	212.568	146.345	284.777	228.029	493.844	284.251
	29808	Mga	178.487	167.051	268.86	215.955	63.1596	185.493	206.94	130.829	167.351	150.583	144.294	162.155	168.108	103.601	102.46
	13665	Eif2s1	333.555	266.915	391.395	282.033	154.39	244.973	258.813	96.5563	97.0064	80.7264	95.3196	85.8959	79.675	88.8753	69.4669
	13382	Dld	196.895	212.452	249.661	168.397	138.654	195.888	231.008	119.34	135.794	128.257	140.319	153.581	148.024	150.476	83.5592
	75751	Ipo4	108.808	134.19	127.627	135.358	90.8053	142.735	127.373	161.616	206.139	185.071	206.537	153.808	185.294	200.047	157.088
	98956	Nat10	287.68	280.554	247.241	272.43	247.96	268.205	294.969	95.1364	111.09	94.4745	98.4606	100.237	96.1368	77.1566	87.2896
	211673	Arfgef1	161.525	171.994	225.288	177.2	79.747	187.481	196.06	184.206	158.464	134.896	153.204	152.215	173.046	99.7643	99.9727
	14784	Grb2	183.691	173.733	166.942	205.551	102.076	183.865	199.357	172.136	131.652	137.54	139.165	149.559	147.3	203.677	146.643
	66354	Snw1	183.306	119.361	258.426	218.584	176.081	202.306	222.546	125.472	145.359	129.55	149.806	151.228	139.859	154.002	115.889
	70640	Dcp2	159.308	301.149	312.014	175.142	165.661	205.018	234.305	88.6821	151.836	111.865	135.512	119.814	144.732	112.52	110.915
	22247	Umps	241.516	263.803	349.994	202.35	222.016	225.99	291.672	113.531	119.224	105.52	121.73	86.1995	70.9832	113.35	93.2581
	98193	Dcaf8	225.518	221.605	166.107	161.537	235.201	192.634	192.543	166.134	114.931	118.211	118.46	139.012	164.354	106.92	130.81
	66229	Rpl7l1	262.526	222.246	313.35	213.668	221.165	224.815	242.987	99.9126	123.216	112.923	124.742	113.137	90.013	106.298	103.786
	109079	Sephs1	140.033	126.684	173.369	168.854	130.147	138.125	161.772	144.383	180.155	164.567	170.191	194.935	183.648	153.484	159.492
	52276	Cdca8	224.458	181.971	239.144	183.144	171.616	169.04	205.511	113.789	152.439	144.708	143.588	115.565	108.384	170.388	200.36
	76252	Atp6v0e2	0.867378	0.0915346	0.417355	0.914578	1.06329	0.180792	0.109899	271.339	213.143	268.735	190.767	265.503	294.205	261.13	327.771
	241919	Slc7a14	0.674627	0.274604	0.333884	0.228645	0.212659	0.090396	0.109899	350.662	243.119	278.958	272.177	290.392	216.9	196.003	196.712
	12576	Cdkn1b	91.6529	89.3378	90.9833	97.5169	81.661	88.2265	107.152	210.152	208.699	190.124	217.113	203.889	212.291	178.062	185.521
	94315	Prcc	118.831	120.368	139.063	96.0307	132.061	136.86	126.824	196.598	177.368	162.158	207.498	165.494	158.033	250.759	157.585
	66307	Isoc1	85.003	187.371	109.096	85.6274	39.5545	105.131	93.4143	251.137	194.389	259.629	192.178	161.396	144.93	173.706	142.333
	228889	Ddx27	314.087	302.98	247.324	296.209	245.408	271.55	291.453	95.0073	86.0103	81.5489	85.8966	88.8553	87.0499	82.4456	93.9212
	11867	Arpc1b	375.285	308.838	389.141	323.761	345.57	348.657	378.053	34.8532	25.6073	38.5419	43.974	23.2951	27.985	59.8379	47.1679
	12764	Cmas	45.8746	41.5567	43.1545	63.7918	85.0635	50.8929	74.9512	281.601	201.017	212.039	194.87	181.125	177.063	228.151	165.212
	23808	Ash2l	110.542	142.153	112.686	120.153	137.378	126.916	147.924	186.981	180.983	165.977	176.601	204.951	184.965	182.728	169.274
	218210	Nup153	303.197	286.961	259.928	140.616	88.466	264.499	153.199	101.72	158.389	111.572	150.063	119.283	131.628	90.3272	83.5592
	110962	Mbd6	121.047	115.608	198.327	130.099	99.3116	110.373	145.946	127.924	180.757	189.537	233.908	153.429	183.779	114.179	172.673
	320011	Uggt1	210.291	187.188	194.571	188.517	192.244	179.526	177.817	190.66	133.233	127.67	115.319	128.92	131.299	125.587	127.245
	108888	Atad3a	267.056	252.086	293.066	245.793	230.309	236.476	260.021	92.5547	108.831	108.81	109.422	92.3457	103.512	91.3642	105.775
	216440	Os9	133.576	131.444	113.103	149.191	170.34	132.43	120.779	129.215	138.505	147.763	130.319	155.402	197.212	168.106	190.661
	18572	Pdcd11	232.361	242.384	171.616	220.985	167.575	291.075	148.254	115.919	142.346	121.736	127.819	132.334	133.275	100.075	141.255
	22272	Uqcrq	169.524	159.819	131.3	172.055	289.003	125.922	180.454	175.299	121.409	145.883	120.768	145.386	112.664	246.092	169.357
	15926	Idh1	30.7437	31.671	33.4718	36.0115	28.4963	31.5482	30.7718	351.888	176.841	217.679	151.152	294.793	220.061	244.537	245.455
	233651	Dchs1	2.12026	5.76668	5.34214	3.0867	9.14433	7.41247	2.30788	223.577	248.315	226.081	218.46	308.679	281.299	197.973	351.065
	71452	Ankrd40	102.543	106.729	110.849	130.67	96.3344	113.266	113.196	199.373	185.954	186.951	162.434	181.049	192.8	234.477	164.3
	19155	Npepps	59.1744	101.054	117.11	88.9427	76.3445	101.605	90.9965	238.486	202.072	178.315	197.37	174.903	188.586	258.641	152.28
	223435	Trio	19.2751	132.084	6.51073	42.0706	9.7823	63.91	42.8607	214.218	275.504	242.12	268.908	255.26	191.813	137.306	203.593
	56451	Suclg1	227.253	189.202	141.734	165.196	244.558	160.362	158.914	202.342	136.999	127.787	140.063	119.662	130.114	171.01	106.273
	11993	Aup1	262.044	237.349	231.465	255.739	308.355	188.204	274.638	130.506	85.8597	92.4182	80.0634	88.4	99.2975	104.638	138.354
	17254	Slc3a2	232.939	226.457	122.034	156.507	169.064	188.385	134.297	148.965	129.241	147.117	115.96	136.735	153.687	146.121	138.436
	20813	Srp14	186.101	114.418	133.22	120.953	211.808	133.515	140.341	142.963	166.975	191.71	169.87	148.573	143.283	199.321	179.884
	56455	Dynll1	180.318	163.847	252.499	187.946	190.117	119.503	149.023	126.569	165.694	172.851	160.447	97.9608	123.727	161.158	170.932
	319934	Sbf2	63.8968	45.8588	65.0238	68.7077	26.3697	63.5484	61.7633	207.377	249.746	221.263	182.947	254.88	253.446	130.876	243.549
	213673	9530068E07Rik	127.697	126.684	101.25	110.435	133.337	132.882	123.087	184.593	167.2	170.853	184.421	177.407	170.676	248.892	143.244
	18973	Pole	138.106	181.513	279.711	163.024	102.289	181.334	270.792	186.207	153.267	129.961	134.935	128.996	100.878	119.572	161.067
	20467	Sin3b	142.828	103.892	110.849	124.154	206.066	101.605	118.471	166.779	165.995	148.703	152.819	178.621	200.768	196.418	232.772
	233406	Prc1	166.729	103.526	114.105	109.406	98.0357	130.532	115.504	180.849	202.448	172.205	181.473	157.678	169.03	165.41	250.18
	16328	Cep250	97.7245	92.45	117.694	129.984	154.178	130.984	121.439	197.566	162.606	157.575	143.973	191.369	188.389	127.246	318.072
	224619	Traf7	166.44	152.314	183.803	186.574	161.621	165.425	178.916	137.089	159.82	150.701	145.127	173.765	113.586	139.172	197.79
	219181	Akap11	77.1002	78.8113	109.681	110.092	54.4406	108.837	119.241	180.72	200.339	175.201	206.857	231.206	216.176	252.003	119.122
	223601	Fam49b	269.754	300.874	206.006	303.754	122.066	254.284	253.757	114.241	97.4583	119.268	106.537	123.608	81.4529	109.409	72.8656
	69675	Pxdn	13.6853	18.8561	7.59585	8.00256	23.6051	17.4464	3.95637	227.901	262.173	233.484	223.716	277.492	237.247	205.129	320.559
	213753	Zfp598	191.016	207.326	264.018	234.589	171.616	173.741	200.236	100.881	144.53	132.429	119.037	127.25	110.426	111.898	164.714
	16418	Eif6	179.644	163.023	141.817	164.51	354.715	151.142	178.037	147.803	152.213	152.757	124.358	142.806	129.455	159.81	179.47
	12848	Cops2	140.515	160.369	155.84	151.477	102.502	179.436	155.617	166.134	154.773	142.769	167.819	193.645	174.429	167.276	99.3924
	75734	Mff	96.6644	70.8478	144.739	110.435	98.2483	83.1643	124.076	226.352	159.443	170.736	151.473	215.499	211.699	235.307	165.709
	75221	Dpp3	120.084	149.11	91.7345	128.727	194.157	157.47	76.1601	212.088	165.694	149.702	166.345	175.965	172.52	187.914	190.495
	217124	Ppp1r9b	71.6068	175.838	27.7123	66.0783	82.2989	74.3959	33.0796	176.783	202.147	189.772	197.114	215.575	235.469	229.396	215.944
	26913	Gprin1	0.289126	0.0915346	0.166942	0.114322	2.33925	0.090396	0.329698	220.414	247.411	255.692	226.985	258.902	284.855	214.151	343.77
	19246	Ptpn1	201.521	148.378	122.786	206.123	124.193	164.159	171.443	133.088	154.397	165.272	153.332	156.464	161.786	134.609	175.657
	107271	Yars	101.772	125.036	122.285	89.1714	145.459	129.628	116.603	163.81	176.615	212.039	173.716	187.423	169.227	192.166	188.257
	68477	Rmnd5a	182.342	146.089	224.954	208.524	310.269	173.651	222.766	122.761	113.877	114.686	119.486	166.404	157.901	105.676	103.869
	13498	Atn1	19.3714	42.6551	12.3537	17.6056	20.4152	37.6047	13.4077	197.76	215.026	266.033	202.242	271.65	295.39	140.002	270.904
	67458	Ergic1	90.0145	98.9489	139.814	171.941	98.0357	116.611	137.484	160.131	193.41	199.407	191.024	174.144	120.237	159.81	152.197
	100072	Camta1	13.2034	20.0461	23.2049	14.4046	8.08103	14.2826	15.6057	196.856	243.269	239.712	239.741	287.964	290.979	247.855	203.012
	109674	Ampd2	162.778	155.334	202.751	143.017	121.853	180.159	173.091	162.197	174.657	131.254	179.742	110.102	146.576	148.195	178.309
	16564	Kif21a	0.867378	1.18995	0.500825	1.82916	3.6152	1.26554	0.439597	227.385	318.66	320.673	237.754	244.788	148.156	188.64	289.639
	54126	Arhgef7	65.5352	75.4245	65.6916	63.7918	72.5166	89.492	76.3799	192.725	201.017	183.838	188.844	238.718	230.399	211.144	232.689
	12531	Cdc25b	186.293	350.12	214.437	222.814	310.482	271.64	281.562	71.1264	98.7387	93.0057	70.4481	110.557	112.269	77.6751	168.859
	14375	Xrcc6	257.804	743.078	287.641	133.757	230.097	174.103	230.788	91.0702	75.5415	64.1581	72.4352	69.0506	47.6733	66.1639	63.2497
	17925	Myo9b	117.674	139.407	124.706	141.188	191.606	153.131	147.265	153.031	168.631	144.414	141.729	186.361	171.729	127.661	244.543
	68089	Arpc4	229.47	218.951	149.58	209.781	426.168	238.013	208.369	130.183	100.396	117.153	98.3965	125.581	117.998	128.18	129.567
	70349	Copb1	180.704	150.666	163.186	162.338	99.5243	178.261	167.157	150.385	148.899	129.432	149.999	156.616	149.407	146.535	116.966
	26416	Mapk14	220.699	201.651	308.008	229.33	139.079	195.255	219.469	120.824	138.505	125.026	103.268	105.245	84.1526	112.831	130.396
	13494	Drg1	179.933	174.648	144.989	136.158	239.028	165.153	179.026	197.953	136.698	121.207	153.396	149.938	123.332	206.995	118.956
	70078	Nol7	252.407	230.393	206.34	141.188	190.542	220.566	173.641	134.379	128.488	118.269	127.948	119.738	111.808	168.21	114.397
	21912	Tspan7	8.28828	12.8148	4.67437	12.2325	11.4836	10.3051	6.04445	220.608	240.482	244.999	250.446	233.634	230.794	307.278	267.671
	338366	Mia3	102.832	100.23	79.047	102.89	105.691	111.277	109.13	265.853	166.447	175.025	160.832	153.884	148.88	150.995	155.928
	22224	Usp10	168.175	201.925	202.417	199.721	139.504	177.176	203.973	132.313	166.673	146.588	167.498	113.137	138.016	118.742	117.381
	73251	Setd7	88.087	122.382	141.483	81.6261	54.228	153.944	117.592	206.473	183.393	135.131	220.575	223.314	156.585	202.64	106.273
	140500	Acap3	61.0056	66.3626	68.6966	66.4212	53.8027	50.2602	48.2457	148.836	216.156	233.954	193.267	241.374	243.108	161.78	291.96
	53890	Sart3	182.438	181.33	214.27	183.03	207.13	167.413	198.038	132.313	155.527	135.425	144.742	117.614	110.031	151.928	168.528
	16852	Lgals1	478.696	654.289	159.763	291.064	243.282	217.854	272.88	52.7316	43.0805	57.8128	33.3971	41.8857	21.2686	54.6526	86.2948
	98053	Gtf2f1	213.086	180.14	200.497	214.354	203.089	156.204	186.279	118.243	141.97	132.781	131.922	146.372	104.829	151.098	178.558
	53382	Txnl1	154.875	256.663	234.971	136.386	178.421	152.86	171.003	125.084	151.46	138.833	149.806	131.651	139.662	154.106	98.8121
	74840	Manf	156.995	150.391	107.928	204.866	150.137	196.43	178.916	161.874	150.631	174.32	147.499	106.763	87.6425	158.98	108.014
	51793	Ddah2	11.0832	26.362	19.3653	20.3494	41.0431	15.7289	17.9136	302.448	204.18	157.986	205.831	228.474	147.037	430.065	317.906
	72106	Jmjd8	116.132	114.967	140.231	122.896	204.578	96.6333	115.504	158.195	181.586	176.611	165.511	165.19	124.912	194.862	218.431
	17129	Smad5	105.242	149.018	157.51	65.9639	124.618	120.317	91.7658	167.812	202.448	167.211	212.498	186.437	178.577	144.669	157.585
	110033	Kif22	164.994	144.625	181.132	181.315	174.168	146.351	179.246	119.534	183.318	135.014	164.998	132.79	132.221	165.41	213.54
	73192	Xpot	319.966	232.315	347.99	194.919	145.459	194.894	234.964	82.0987	108.304	109.398	113.717	103.424	111.545	68.4454	64.1616
	56531	Ylpm1	132.42	137.851	178.127	153.078	106.117	159.549	141.001	148.643	196.724	142.534	190.832	170.654	167.91	122.476	144.156
	66585	Snrnp40	193.425	165.495	242.316	217.784	200.537	166.057	219.469	128.053	148.372	124.027	141.217	120.497	116.879	142.387	136.364
	75404	Arhgap36	0.0963753	0.0915346	0.0834709	0	0.212659	0.180792	0.439597	173.621	74.4871	330.778	368.202	403.832	90.2106	431.206	186.019
	19158	Cyth2	49.7297	38.9022	41.485	38.9839	70.1774	43.0285	44.5092	239.325	190.247	176.258	193.139	269.753	231.387	231.574	267.837
	235623	Scap	167.211	264.627	170.781	177.314	172.892	187.391	174.959	140.252	128.714	150.113	131.024	138.86	124.714	121.231	126.748
	50772	Mapk6	59.3672	111.581	76.7932	74.6524	54.6533	89.4016	72.8631	239.777	206.365	234.718	244.036	222.631	152.239	151.409	138.768
	72042	Cotl1	397.548	181.879	142.485	258.597	639.89	515.709	283.1	55.507	64.2441	58.8116	94.6145	33.8424	40.496	59.5267	59.6852
	56717	Mtor	160.658	212.726	181.883	584.987	98.2483	110.825	194.192	116.436	113.877	123.146	88.9735	140.378	136.83	90.0161	124.924
	67895	Ppa1	168.271	180.506	209.762	152.163	194.37	184.046	180.564	134.443	162.004	147.117	166.409	113.896	119.644	157.217	114.728
	20591	Kdm5c	158.152	160.918	220.113	134.443	232.011	173.56	177.377	138.251	130.597	152.757	128.653	146.979	194.644	76.8455	143.825
	17688	Msh6	208.942	224.26	307.423	268.772	217.125	229.425	281.232	114.112	117.568	79.1401	114.358	100.313	66.9665	121.024	95.9937
	18476	Pafah1b3	168.464	151.764	301.08	172.627	94.2078	78.6445	228.151	141.543	128.338	128.14	121.089	122.318	137.686	199.114	188.174
	16907	Lmnb2	203.448	201.285	231.548	156.964	156.942	161.538	190.016	113.854	154.999	131.371	127.307	118.524	139.596	136.269	181.128
	19186	Psme1	263.297	227.738	179.462	330.048	404.69	254.465	324.532	79.4524	66.2777	80.1976	74.0378	76.0316	90.4081	157.839	97.9003
	211548	Nomo1	252.214	195.152	185.222	189.661	170.34	177.99	195.84	104.56	130.522	147.117	124.166	128.313	152.634	76.5344	143.244
	83946	Phip	164.705	135.38	205.923	163.824	85.2762	197.696	186.389	147.997	177.669	126.377	172.883	172.475	142.691	134.298	88.9475
	22258	Usp4	158.826	155.975	148.077	188.746	197.347	170.396	185.18	172.265	136.02	142.652	144.165	148.497	124.78	157.943	119.868
	207181	Rbms3	3.85501	4.57673	3.42231	3.77263	10.8456	6.96049	3.07718	196.146	249.897	269.91	257.498	360.808	228.226	258.744	159.575
	56305	Pitpnb	179.162	163.755	203.836	172.512	166.299	152.408	180.235	141.672	167.728	155.46	173.075	120.952	108.582	163.336	107.102
	72462	Rrp1b	320.737	253.093	316.522	223.843	141.205	239.007	264.307	88.6821	120.655	101.76	112.05	91.3593	68.942	65.4379	86.4606
	56045	Samhd1	314.28	184.442	271.531	315.987	139.504	322.442	273.099	75.5798	93.6925	75.0274	88.3325	87.3377	92.3177	93.7494	92.2633
	240087	Mdc1	99.8448	98.7658	150.164	137.415	79.3217	113.628	125.395	189.434	228.131	157.693	214.613	167.163	127.612	137.72	204.422
	50850	Spast	112.181	128.332	151.75	129.641	63.585	106.938	99.4587	163.294	200.791	167.563	174.934	220.279	151.909	192.684	156.176
	105513	Chmp7	90.4964	80.642	90.8163	95.6877	83.7875	71.232	92.4252	172.975	198.381	181.957	182.562	181.884	196.817	290.582	203.344
	217125	Samd14	1.542	2.1053	1.41901	4.00128	6.59242	2.98307	2.74748	302.19	164.715	203.109	153.652	326.056	236.062	306.967	345.511
	494448	Cbx6	41.7305	117.805	83.304	87.1136	42.7444	100.43	98.5796	107.658	217.059	231.662	194.037	198.426	209.855	160.432	226.306
	19720	Trim27	266.574	232.406	189.98	224.758	267.525	235.301	137.154	105.399	123.743	119.209	120.96	90.8281	118.459	119.157	138.022
	11352	Abl2	148.129	176.204	144.238	106.434	128.446	189.651	223.645	197.566	151.987	141.007	139.935	157.147	169.03	118.535	118.873
	51786	Cpsf2	269.273	263.345	262.182	213.44	123.555	237.109	240.899	98.7508	118.697	98.7047	115.96	106.08	106.672	100.283	87.2067
	230737	Gnl2	162.971	159.362	246.239	183.602	105.266	166.238	204.632	120.244	140.84	134.015	128.332	153.657	155.07	139.483	132.053
	14156	Fen1	259.057	292.453	121.701	200.636	260.932	238.374	116.713	123.277	132.555	113.04	114.294	115.186	93.4371	167.899	152.28
	72162	Dhx36	112.374	119.27	202.083	146.104	87.6154	177.809	182.433	209.248	153.267	106.871	199.87	166.708	139.333	194.862	83.725
	56454	Aldh18a1	149.285	160.643	89.8147	88.0281	118.876	168.769	71.5444	165.101	172.623	168.856	204.229	156.085	161.655	146.432	160.818
	56438	Rbx1	88.1834	117.897	79.2974	79.5683	168.213	65.2659	103.855	177.816	196.423	225.435	185.126	193.494	146.378	236.033	168.196
	217351	Tnrc6c	81.2444	89.3378	96.242	92.2581	84.8508	99.526	96.3816	165.295	220.75	186.305	183.075	241.677	206.826	147.469	184.361
	78255	Ralgps2	235.059	131.352	232.633	381.493	72.7293	266.126	354.425	124.116	94.9729	104.404	78.1403	104.259	114.837	102.253	81.9842
	240753	Plekha6	5.01152	1.46455	0.500825	2.40077	1.27595	1.53673	1.09899	356.794	218.114	287.066	156.858	378.564	111.084	111.172	322.466
	69237	Gtpbp4	302.715	246.32	208.343	210.81	169.489	254.645	165.728	117.21	122.614	100.702	125.448	113.971	103.182	113.35	84.9685
	12843	Col1a2	348.204	298.769	111.1	147.361	144.821	217.222	97.8103	133.669	82.0186	136.6	126.409	121.711	67.3616	143.735	148.964
	545389	Cep170	67.6555	69.2917	92.8197	83.3409	24.0304	63.006	86.6005	239.067	217.511	184.778	223.652	211.781	231.189	149.232	159.16
	54624	Paf1	144.274	127.691	123.62	133.414	288.791	133.153	134.077	129.473	155.978	163.215	158.845	147.586	183.648	148.402	188.506
	19377	Rai1	119.794	136.478	103.921	149.648	99.737	140.747	175.949	200.793	159.518	129.902	140.255	199.26	167.318	172.98	175.408
	11981	Atp9a	3.08401	3.84445	1.58595	4.57289	6.59242	3.61584	3.07718	192.984	226.624	259.041	154.486	264.441	293.217	183.558	307.047
	12826	Col4a1	117.578	323.117	120.532	103.462	96.5471	188.024	90.7767	166.456	142.422	165.272	135.64	138.481	70.8515	157.424	193.479
	14969	H2-Eb1	386.658	65.8134	220.029	583.272	352.801	701.925	378.273	16.523	4.29298	10.458	22.3075	6.7533	9.94292	10.0594	21.1385
	227298	Fam134a	75.751	80.0013	87.7279	74.5381	96.7597	72.9496	83.8531	203.504	174.883	209.571	158.588	184.464	211.764	182.003	231.446
	230082	Nol6	216.941	182.428	213.602	171.598	167.362	189.108	206.94	122.115	132.706	134.191	115.512	143.489	145.39	95.9272	131.722
	29876	Clic4	224.554	247.235	183.469	129.07	78.0458	197.786	140.671	135.605	141.593	118.152	168.075	135.142	101.734	142.698	126.334
	231670	Fbxo21	17.2512	37.8038	76.2924	41.2703	61.4584	66.5314	70.3355	216.477	225.495	257.925	219.806	196.073	199.253	185.632	197.376
	226977	Actr1b	68.7156	62.7927	121.701	77.9678	66.7748	70.6897	104.404	218.607	189.644	202.227	183.716	192.204	203.599	152.654	194.723
	109331	Rnf20	162.971	155.609	223.702	168.74	126.745	170.668	168.256	123.729	143.551	132.605	151.537	146.827	154.609	132.017	130.81
	72674	Adipor1	169.139	130.162	199.412	95.1161	134.4	137.673	148.474	210.281	130.371	141.829	121.409	153.732	146.971	144.876	152.695
	329274	Fam163a	0.289126	0.183069	0.0834709	0.114322	0.637976	0	0.439597	339.109	180.757	146.53	205.96	379.703	266.088	209.692	267.92
	15260	Hira	181.571	147.737	240.73	169.083	166.512	168.317	234.855	137.67	140.765	141.477	149.165	125.05	113.981	128.076	122.52
	74320	Wdr33	151.02	213.916	200.581	158.565	185.013	174.645	183.642	112.305	140.991	125.379	132.691	147.738	158.033	114.283	155.845
	77605	H2afv	108.711	126.318	118.779	133.757	185.226	101.515	135.725	204.02	147.317	120.913	149.037	163.445	115.628	303.96	228.71
	20667	Sox12	76.1365	35.1493	100.082	60.7051	3.18988	59.3902	59.4555	149.869	212.314	217.385	166.409	238.187	251.734	161.261	285.577
	56420	Ppp4c	252.696	202.2	187.643	190.575	339.829	201.221	183.532	121.664	115.233	111.454	111.858	106.459	99.4292	140.106	136.613
	53333	Tomm40	235.059	222.429	177.292	206.123	257.955	214.51	205.621	103.527	131.35	132.076	116.666	106.08	107.463	113.246	128.655
	74203	Eif4enif1	157.284	146.089	188.477	175.37	83.1496	162.442	192.104	174.976	140.765	128.492	151.152	162.155	124.978	169.143	136.861
	50794	Klf13	306.377	247.693	190.981	210.353	108.669	195.436	210.457	112.886	115.007	108.281	87.8197	149.559	117.274	94.7865	129.649
	11844	Arf5	114.494	93.9145	91.4006	123.468	172.041	95.3678	113.636	213.444	134.739	150.466	132.947	169.515	178.314	182.314	225.394
	11821	Aprt	323.146	168.881	202.083	166.796	358.117	184.046	308.157	115.597	107.551	122.323	116.601	90.5246	66.2422	115.631	115.723
	68816	Ppil1	330.953	221.514	282.966	187.946	262.208	207.64	270.462	101.462	100.998	86.3079	89.294	92.2698	64.0693	115.942	124.013
	225160	Thoc1	169.621	226.64	237.892	161.995	151.838	144.724	184.85	125.536	122.614	124.027	131.217	144.551	150.263	161.365	107.516
	22195	Ube2l3	150.056	171.444	221.281	179.829	200.75	164.792	226.172	123.277	132.857	170.031	141.665	110.329	106.672	167.587	96.4081
	110391	Qdpr	138.588	125.128	207.926	122.668	171.616	128.091	194.851	146.642	148.522	186.481	136.858	117.841	146.049	148.195	167.284
	54609	Ubqln2	44.6218	37.5292	39.2313	38.6409	24.8811	40.7686	28.2441	178.01	226.775	205.635	208.524	258.371	255.355	227.425	220.835
	100273	Osbpl9	154.104	111.489	179.963	192.747	135.889	153.221	162.541	145.544	123.969	135.19	138.717	173.385	170.742	142.491	146.229
	231386	Ythdc1	178.583	187.554	256.339	173.656	110.583	184.95	229.469	131.99	141.141	131.959	137.499	123.608	117.735	120.505	90.8541
	99152	Anapc2	115.168	104.533	86.7263	118.324	169.489	129.357	127.483	154.064	161.552	166.741	147.755	165.797	197.607	170.906	218.846
	217232	Cdc27	145.912	136.204	176.458	126.898	89.3167	141.831	155.397	193.242	172.171	135.778	167.434	177.407	156.387	161.365	99.8069
	56737	Alg2	30.3582	34.8747	57.1776	25.9512	25.3064	35.7968	39.3439	181.624	217.361	258.512	215.703	227.336	239.749	197.247	229.373
	238328	Vash1	5.39702	11.991	7.59585	13.7187	32.3241	13.5594	6.04445	203.956	237.169	284.657	243.203	268.159	215.781	169.143	276.127
	225896	Ubxn1	213.664	183.618	95.8246	175.713	351.525	204.566	107.371	111.659	140.84	136.13	144.55	118.448	155.86	134.609	144.239
	233210	Prr12	78.7386	72.8616	74.3726	73.0519	88.466	85.153	82.7541	159.938	239.654	201.992	220.318	173.006	204.521	146.121	217.685
	544752	Tug1	150.538	113.32	192.567	130.899	60.3951	135.323	148.254	197.824	147.769	135.073	170.96	170.047	148.946	188.951	104.035
	77683	Ehmt1	147.165	136.02	130.966	99.4604	78.4711	145.266	147.265	157.743	178.422	157.693	161.986	175.282	180.026	127.557	179.553
	67803	Limd2	161.139	106.363	176.624	302.382	467.211	292.069	220.678	147.674	89.5502	92.2419	97.4991	97.202	87.3133	179.306	105.112
	224907	Dus3l	130.299	139.133	169.279	129.984	154.178	109.741	142.1	113.918	161.251	155.342	136.665	202.978	137.95	155.973	232.938
	26400	Map2k7	132.131	113.778	151.249	137.873	128.446	149.786	151.991	139.219	162.682	151.054	164.422	173.461	177.261	139.38	161.399
	11566	Adss	225.711	233.779	191.482	210.01	177.995	239.007	208.039	172.201	98.8893	88.2467	97.9478	126.492	111.874	89.3938	97.7345
	59069	Tpm3	249.323	204.946	219.779	233.56	244.983	270.555	228.81	126.956	94.6716	94.8271	108.909	91.9663	84.0868	129.32	102.542
	106298	Rrn3	156.128	131.535	171.282	136.844	105.691	137.492	153.419	152.451	157.108	190.77	155.704	141.592	132.945	194.966	122.023
	56194	Prpf40a	210.966	236.068	241.899	206.695	90.38	265.131	215.183	106.109	131.877	97.2359	131.986	141.971	115.825	85.9716	68.7208
	209630	Frmd4a	3.95139	9.97727	5.67602	4.68721	18.2887	12.9266	5.27516	234.549	245.453	216.152	204.678	354.814	241.264	206.581	218.763
	17187	Max	235.734	197.989	261.932	176.857	207.342	188.295	214.523	95.1364	117.04	111.748	122.371	109.191	126.953	122.165	99.1437
	19042	Ppm1a	118.252	95.3791	133.22	114.665	84.4255	95.5485	103.525	159.873	181.284	188.714	193.332	185.223	179.17	150.891	142.498
	56784	Ralgapa1	90.2073	70.207	108.429	91.9151	47.8482	100.701	69.786	156.71	185.05	161.629	182.883	219.065	248.244	210.107	172.009
	19736	Rgs4	3.27676	5.12594	2.83801	3.20102	2.97722	1.80792	2.08808	480.006	232.424	273.553	237.69	207.531	198.858	206.166	42.6086
	224045	Eif2b5	178.68	178.401	260.513	201.55	242.218	167.594	239.36	124.245	126.455	134.133	122.435	87.7929	109.504	132.017	99.3095
	18641	Pfkl	218.965	116.249	137.143	106.777	305.803	134.6	121.329	125.859	201.092	140.596	138.653	93.1804	176.8	155.661	172.59
	229317	Eif2a	262.719	234.878	233.635	199.378	119.302	285.47	208.918	119.017	107.023	71.0909	129.358	109.874	99.6267	128.387	59.2707
	72475	Ssbp3	55.5122	73.8684	58.5131	54.7604	72.9419	61.9212	31.2114	208.087	212.39	203.167	211.344	214.512	180.619	212.388	205.334
	11964	Atp6v1a	99.7484	90.4362	116.525	97.5169	56.9925	100.249	112.317	170.716	156.204	198.467	167.755	174.372	189.574	214.047	129.898
	26572	Cops3	147.261	132.451	132.635	139.816	113.347	128.995	144.517	212.346	154.623	144.649	152.306	155.25	120.698	242.255	117.049
	74325	Cltb	27.5633	40.8244	8.51403	19.0918	51.8887	37.6951	12.9681	167.489	206.139	242.179	195.319	232.572	262.269	236.033	259.796
	330695	Ctxn1	5.20427	3.02064	3.83966	2.85806	7.01774	3.43505	3.51677	164.391	238.223	248.231	218.652	238.794	284.591	214.255	341.863
	67248	Rpl39	334.133	191.307	205.338	191.49	711.343	202.758	190.235	72.03	74.3364	85.3679	81.2813	110.329	97.3879	105.779	87.8698
	103425	Ncln	238.914	196.159	265.354	228.53	223.292	176.724	219.798	82.7441	120.731	114.215	111.602	95.2292	103.446	100.387	141.752
	217039	Ggnbp2	193.522	139.316	176.791	196.291	130.785	163.526	181.334	166.779	125.174	118.269	124.678	146.903	130.114	189.366	106.604
	66146	Tmem57	92.9058	83.388	105.09	91.0005	109.094	102.871	94.5133	176.525	169.385	174.672	164.165	235.227	192.537	149.335	187.345
	12889	Cplx1	1.63838	0.274604	0.166942	0	0.637976	0	0.219798	307.031	186.858	356.277	175.511	238.338	281.76	185.425	163.057
	216705	Clint1	184.27	161.284	173.536	181.772	76.7698	180.069	196.39	185.045	131.426	102.112	129.614	123.836	107.594	142.491	95.9108
	20877	Aurkb	270.718	190.667	190.147	228.759	134.826	214.238	206.281	139.542	109.358	95.3558	99.5504	121.18	96.3344	142.906	159.658
	19141	Lgmn	205.183	236.342	189.729	160.851	174.805	160.001	118.911	153.031	120.204	142.769	153.845	104.79	124.254	137.098	128.406
	66108	Ndufa9	188.414	189.751	155.506	180.401	254.978	171.391	209.907	171.813	115.007	114.333	111.345	115.717	112.664	156.802	107.185
	66218	Ndufb9	119.794	192.589	97.494	104.719	187.14	105.402	126.274	158.453	138.204	148.057	136.281	156.995	120.698	238.314	171.926
	12483	Cd22	344.349	120.643	445.234	478.667	282.623	564.252	523.67	5.16344	3.08794	3.40766	4.29483	2.27639	3.95083	4.35562	4.72508
	72198	Skiv2l2	176.27	208.79	187.893	101.632	107.393	221.109	130.45	125.536	169.987	122.97	164.87	145.765	149.341	107.024	123.349
	56372	1110004F10Rik	111.795	100.871	128.545	135.701	79.3217	98.8932	142.539	163.423	156.807	154.109	171.216	195.087	196.356	180.343	163.057
	50912	Exosc10	138.588	135.105	232.216	150.677	139.717	161.357	187.268	132.184	153.945	130.549	139.87	132.41	127.019	153.069	171.263
	269878	Megf8	11.8542	12.7233	4.17355	7.08798	30.6229	12.9266	4.94546	204.214	225.796	203.872	156.858	271.877	304.411	201.81	305.555
	72265	Tram1	209.905	315.245	296.405	423.335	131.21	251.03	207.27	58.476	52.7962	48.5298	60.8969	42.0374	47.2124	52.6822	38.298
	52009	Hn1l	89.1471	99.0405	145.239	125.754	82.9369	118.509	128.472	170.974	211.712	184.425	181.344	183.401	136.896	150.165	134.043
	77781	Epm2aip1	138.395	135.654	183.469	133.757	43.595	143.278	146.935	115.726	179.402	166.329	177.498	160.182	170.742	150.061	98.3147
	19014	Med1	218.483	205.861	184.137	194.691	109.307	206.103	212.435	141.866	123.367	102.112	115.127	131.651	121.159	128.905	112.987
	66046	Ndufb5	143.117	152.222	145.406	117.066	264.122	145.447	138.803	165.101	135.719	114.627	165.191	122.091	122.805	256.774	123.847
	17684	Cited2	54.452	32.0371	25.709	31.21	19.9899	50.7121	31.5411	127.085	225.193	262.214	185.447	250.707	302.041	197.662	198.205
	16570	Kif3c	33.7314	30.7556	69.3643	44.2427	28.7089	35.2544	45.828	179.236	196.423	207.162	185.383	242.891	274.253	195.795	256.978
	20194	S100a10	381.743	140.231	255.671	143.474	388.102	318.827	217.82	101.913	40.7457	11.9268	39.7432	135.142	115.891	18.6669	243.134
	27221	Chaf1a	166.633	169.98	198.243	196.749	219.039	162.532	160.123	147.997	152.137	115.861	140.832	132.638	80.0043	140.002	187.677
	50907	Preb	222.338	183.985	257.09	189.432	202.238	161.447	220.568	112.305	118.697	109.398	120.896	85.4407	100.219	123.202	95.2476
	217365	Nploc4	123.168	147.188	126.709	125.869	107.393	127.278	142.759	193.823	156.656	145.707	154.614	181.201	144.93	183.04	134.789
	13619	Phc1	26.5032	44.5774	39.6487	60.9338	48.0609	38.1471	44.2894	291.218	205.762	177.845	196.601	211.477	212.291	177.854	229.291
	108907	Nusap1	204.701	129.796	228.126	186.574	108.031	194.532	173.311	121.147	147.694	122.147	133.524	142.806	100.746	159.291	158.414
	14961	H2-Ab1	396.006	100.413	220.947	494.444	466.999	696.591	297.497	14.1349	3.84109	12.5144	21.6665	6.29802	8.95521	10.5779	26.0294
	217995	Heatr1	370.37	303.62	288.058	269.801	260.294	311.776	206.391	72.5463	79.3826	64.8631	71.666	57.7445	64.9253	47.9118	54.7943
	14712	Gnpat	153.237	158.721	171.449	165.081	142.694	189.108	178.147	114.887	167.652	145.354	159.165	113.896	143.678	120.816	133.546
	76843	Dtl	184.173	164.396	361.596	184.173	93.1445	179.346	211.336	208.797	105.517	87.8355	111.345	123.381	75.1316	119.676	96.4081
	14682	Gnaq	34.3096	36.4308	23.6223	30.7527	35.7267	51.2545	17.1443	213.056	239.277	216.328	216.985	249.417	219.337	144.876	226.804
	170439	Elovl6	52.2354	130.437	230.296	146.447	73.3673	129.085	197.599	150.579	200.339	181.487	181.344	122.546	123.793	132.535	130.561
	14793	Cdca3	174.632	130.986	137.81	164.281	236.051	139.029	175.069	170.781	151.987	152.229	123.781	124.063	102.063	163.543	198.039
	18975	Polg	207.882	183.161	269.861	291.865	220.74	193.99	235.294	83.7123	112.446	102.817	93.1402	101.527	110.36	83.2752	126.582
	56312	Nupr1	4.24051	3.66138	2.92148	13.2614	10.2076	3.97742	1.86829	2.259	2.4101	3.81893	3.91022	2.57991	1.64618	3.52597	4.80797
	232910	Ap2s1	142.925	123.206	106.258	114.78	348.122	126.283	115.614	133.539	150.405	164.155	133.909	130.058	142.362	175.78	230.119
	97820	4833439L19Rik	75.0764	64.9896	65.1908	45.9576	81.2356	61.1077	49.5645	169.361	195.594	181.487	212.883	198.35	187.928	211.144	170.103
	381979	Brsk1	0.481876	0.457673	0.91818	0.685934	2.33925	0.632772	0.109899	180.527	253.663	249.876	243.652	265.503	252.524	196.418	277.785
	20745	Spock1	0.963753	0.640742	0.166942	0.342967	1.27595	0.361584	0.329698	181.947	332.141	383.597	477.88	287.66	53.7313	67.8232	30.5887
	83797	Smarcd1	68.7156	116.432	75.1238	98.4315	72.7293	89.6728	96.1618	186.142	158.539	184.073	138.524	224.604	166.791	231.781	231.777
	19159	Cyth3	22.6482	22.7921	21.1181	13.49	11.2709	17.356	14.8364	281.859	191.527	177.492	165.127	300.484	221.905	247.648	266.76
	72068	Cnot2	232.554	218.768	267.608	263.056	124.618	182.871	214.413	95.5882	104.011	100.702	115.704	114.275	108.977	93.542	97.32
	13385	Dlg4	2.12026	6.77356	1.83636	2.74373	8.29369	4.06782	5.27516	133.798	256.299	288.77	267.241	205.634	287.686	174.951	268.583
	18706	Pik3ca	137.335	113.961	200.247	120.839	89.104	169.492	137.374	153.806	160.497	127.082	189.165	148.042	154.477	152.654	118.044
	80886	Senp3	251.636	140.231	148.328	173.198	116.962	156.656	169.574	173.04	124.647	119.503	127.627	137.798	125.044	182.832	114.894
	17169	Mark3	122.878	137.851	215.355	150.219	109.094	133.605	151.441	135.282	163.284	140.889	167.05	157.678	144.864	124.55	136.447
	270110	Irf2bp2	159.501	141.97	135.807	183.144	119.302	144.272	180.454	110.562	167.351	130.901	186.793	134.155	129.324	133.054	156.259
	26396	Map2k2	132.805	134.739	141.984	114.208	219.251	124.566	133.747	141.866	165.468	146.118	158.781	137.798	142.625	153.38	173.667
	236733	Usp11	33.4422	29.2911	28.7975	53.8458	50.4001	47.0059	33.1895	184.077	220.75	207.397	221.985	175.51	270.5	229.603	231.363
	227699	Nup188	159.887	192.589	156.758	120.153	113.134	189.018	152.32	165.553	165.016	118.504	172.691	125.126	128.139	123.098	139.348
	269774	Aak1	43.658	48.971	47.9958	61.1624	58.0558	52.3393	44.729	245.392	212.54	180.9	168.588	238.187	238.103	148.091	193.479
	68795	Ubr3	105.82	97.5759	139.647	138.444	39.9798	104.498	122.208	146.19	171.192	161.512	178.46	210.566	207.616	128.491	109.589
	26562	Ncdn	67.9446	88.8801	96.4924	78.0821	72.304	88.9496	85.9411	109.4	185.954	223.848	177.755	197.363	250.746	141.35	197.293
	64099	Parvg	368.828	477.994	352.164	416.019	384.062	347.121	365.744	8.32605	7.38092	8.04914	7.43583	3.26283	8.0992	9.64458	8.5383
	26992	Brd7	245.853	178.584	194.404	211.839	181.823	193.628	210.457	110.885	130.522	106.578	127.627	106.004	111.282	111.379	113.651
	72729	Cdc42se2	161.814	160.186	77.6279	141.531	103.99	127.278	123.746	163.294	142.949	141.477	143.845	190.989	188.125	179.721	148.55
	269400	Rtel1	124.517	120.917	135.306	140.731	124.405	104.95	182.323	159.098	151.535	150.818	139.935	170.654	155.728	139.898	212.877
	53323	Ube2k	191.016	174.831	272.366	182.801	125.681	169.944	210.897	128.118	130.446	125.202	136.088	97.885	99.6267	147.365	73.4459
	11305	Abca2	82.9791	76.8891	152.001	133.414	34.0254	76.8366	79.3472	111.595	209.001	202.756	166.473	182.719	233.231	94.5791	225.56
	19652	Rbm3	227.157	224.443	306.923	200.979	139.079	212.973	174.19	96.6209	94.1444	100.761	90.4479	110.785	111.084	127.972	114.562
	67812	Ubxn4	130.396	129.064	198.828	130.327	117.813	117.153	130.67	189.692	149.501	127.376	145.255	134.687	148.88	134.402	126.831
	23802	Amfr	53.1028	81.2827	39.6487	101.975	116.537	104.227	55.9387	147.416	163.661	184.484	166.537	218.306	231.387	172.669	182.288
	327987	Med13	158.345	136.204	178.294	219.727	72.304	217.222	176.388	156.323	147.317	99.586	150.64	148.193	134.065	145.187	71.3735
	11931	Atp1b1	53.8738	9.88574	88.2288	30.6384	33.8127	16.6329	76.1601	69.3192	147.543	265.798	116.537	130.665	216.374	116.046	129.235
	12866	Cox7a2	145.238	156.982	150.582	122.782	164.385	108.746	139.682	135.798	113.049	150.583	135.896	154.643	117.34	225.144	155.264
	211401	Mtss1	193.811	168.973	102.419	228.53	95.9091	170.035	198.698	118.695	127.584	144.179	135.383	157.754	151.514	133.365	107.268
	11771	Ap2a1	108.808	106.546	92.5692	91.5721	110.37	112.181	93.5242	139.8	183.544	197.821	144.294	181.808	192.208	139.795	212.628
	192185	Nadk	172.608	153.229	197.242	171.255	206.066	190.645	188.257	124.31	136.02	124.38	133.204	116.02	124.254	100.905	108.677
	76044	Ncapg2	178.102	199.454	239.562	146.447	88.8914	200.679	158.804	131.539	151.761	122.03	115.448	146.069	109.899	142.802	117.049
	22084	Tsc2	57.6324	63.4335	80.6329	75.6813	71.8787	83.5259	64.7306	162.907	218.641	194.296	176.409	213.678	155.399	177.751	234.513
	12316	Aspm	116.807	109.567	286.055	144.732	74.2179	147.978	147.485	190.595	170.288	113.158	126.089	127.933	152.7	104.95	169.357
	14718	Got1	156.417	185.083	109.848	146.79	190.33	212.521	106.382	119.598	155.075	199.877	158.588	116.703	139.267	88.5642	130.561
	268420	Alkbh5	200.075	194.877	217.943	210.124	136.527	195.617	234.635	109.4	109.961	98.7635	108.012	106.915	91.9226	114.179	89.6935
	19264	Ptprc	309.172	230.118	419.441	459.69	293.682	472.952	322.664	15.3612	16.8707	10.223	62.243	6.52566	11.9183	12.5483	10.1962
	237615	Ankrd52	123.746	176.296	183.219	127.698	86.7648	211.436	155.288	95.0073	140.689	148.821	142.755	184.691	182.265	77.1566	138.436
	17776	Mast2	48.5731	76.3399	71.2007	148.162	70.1774	64.0004	47.916	173.427	204.18	195.999	163.845	200.778	209.921	132.328	241.974
	66306	Fam53c	81.0516	167.691	108.345	76.1386	66.7748	91.9327	115.504	147.803	167.577	170.442	201.793	157.906	190.101	174.743	165.626
	69957	Cdc16	114.012	109.384	111.517	136.043	115.899	118.148	119.57	175.234	178.422	163.568	174.165	153.657	146.773	174.121	145.483
	29877	Hdgfrp3	14.2635	39.8176	20.5338	26.8657	26.795	24.2261	13.4077	220.608	218.566	199.583	212.883	279.238	228.621	259.263	181.211
	67273	Ndufa10	136.564	170.804	205.505	131.585	169.064	137.311	184.301	166.521	133.007	143.827	113.653	121.028	136.304	133.469	136.364
	19089	Prkcsh	159.79	134.556	106.843	153.649	174.38	136.227	158.365	123.148	144.305	157.751	146.281	132.107	130.18	181.277	155.762
	321022	Cdv3	268.887	187.005	256.59	233.217	210.319	234.849	233.316	91.6511	100.32	119.327	109.55	88.5517	84.6136	83.8975	69.6327
	216148	Shc2	2.02388	1.46455	0.584296	0.228645	0.850635	1.35594	0.549496	174.976	234.156	258.982	208.972	226.274	275.57	213.944	293.286
	67155	Smarca2	45.6819	25.8128	37.3115	57.5041	75.4939	115.797	35.937	348.919	287.329	316.736	74.3583	88.5517	109.635	58.9045	246.367
	208104	Mlxip	178.391	238.905	343.65	203.951	178.208	200.408	314.202	84.4222	96.6298	87.483	96.4735	85.7442	91.1324	74.2529	70.1301
	74549	Mau2	121.915	105.173	194.905	137.987	134.613	114.803	169.465	128.376	153.342	143.651	138.076	160.106	185.162	98.7273	175.823
	22032	Traf4	101.387	69.7494	102.168	93.0583	129.722	84.9722	116.603	252.879	128.564	120.855	147.306	224.301	146.971	236.966	187.677
	104248	Cabin1	154.682	144.533	205.005	145.304	113.56	155.662	192.873	117.081	143.476	144.708	116.858	154.567	157.045	84.5197	161.316
	28126	Nop16	286.427	230.759	207.342	111.236	317.5	196.702	153.199	88.553	125.024	129.197	115.64	89.4623	103.973	121.439	98.8121
	56527	Mast1	5.78252	7.04817	3.83966	6.97366	4.46583	7.14128	7.03355	143.802	220.9	250.346	178.844	274.761	295.061	185.217	311.192
	11852	Rhob	26.3105	65.5388	16.1934	26.1798	34.876	28.8363	17.1443	191.435	201.469	226.668	192.947	202.068	227.238	245.885	236.834
	230594	Zcchc11	170.681	131.627	253.752	174.227	51.6761	180.069	172.102	134.12	137.978	127.787	136.473	162.155	130.575	89.3938	125.753
	68879	Prpf6	103.603	126.592	136.725	113.751	169.064	125.831	134.297	135.153	174.732	139.714	159.999	155.326	163.169	157.01	172.59
	231327	Ppat	267.152	266.366	357.756	189.089	111.646	248.408	295.629	90.102	85.6337	79.3163	84.23	74.8934	64.7277	91.2605	51.064
	76130	Las1l	177.331	211.262	202.751	151.706	125.894	178.08	180.564	107.206	134.363	127.964	123.268	133.321	144.205	95.9272	123.184
	11569	Aebp2	188.125	205.495	202.25	205.437	190.33	224.544	210.567	124.826	110.94	95.8846	116.345	123.988	120.237	102.564	93.6726
	68184	Denr	190.727	179.957	221.949	190.575	247.322	174.916	267.275	118.372	119.45	120.913	120.96	87.5653	78.2264	131.706	75.1038
	72459	Htatsf1	161.429	132.359	159.012	138.559	125.681	150.057	152.21	136.831	140.463	127.2	153.14	142.882	145.193	149.958	146.477
	432486	Gnptab	131.745	115.608	205.505	121.182	66.7748	153.221	164.849	127.408	160.121	178.256	120.896	158.361	160.469	81.4085	167.947
	20230	Satb1	12.7215	31.671	2.67107	39.4412	291.555	46.2827	14.8364	164.714	248.767	195.412	209.293	256.094	167.844	246.922	201.769
	60597	Mapk8ip2	0.771002	0.0915346	0.584296	0.571611	0.425317	0.271188	0.329698	187.626	245.755	276.373	210.639	266.414	230.136	181.588	277.702
	54214	Golga4	127.986	141.97	129.129	131.699	116.324	140.204	111.767	140.446	151.987	151.524	152.178	139.088	134.657	118.12	122.189
	70231	Gorasp2	163.26	141.787	118.696	144.732	118.238	127.73	165.838	120.373	136.622	154.872	120.448	141.895	134.657	138.965	128.074
	170749	Mtmr4	87.316	75.7907	75.9585	102.661	130.147	115.436	74.8413	232.742	173	161.982	172.755	172.02	185.623	168.728	153.358
	66878	Riok3	125.77	167.417	131.717	126.097	134.188	106.667	93.4143	143.802	144.003	145.413	143.717	176.496	147.037	148.195	172.341
	100503043	Armcx4	4.14414	3.75292	1.50248	7.43095	2.33925	6.59891	3.95637	224.868	216.758	211.04	204.229	334.251	265.101	148.817	242.554
	66052	Sdhc	133.673	157.897	97.3271	108.949	156.304	122.577	136.385	204.279	134.589	129.432	133.973	127.402	142.625	176.091	153.855
	26554	Cul3	165.766	152.405	218.109	164.167	93.1445	170.125	152.76	172.459	132.555	121.853	128.589	133.017	120.895	110.861	86.7093
	218543	Srek1	161.91	150.391	134.221	69.6223	126.957	155.933	96.8212	139.155	162.832	148.88	163.716	177.103	157.836	119.468	134.043
	67416	Armcx2	5.97527	5.49208	2.33719	11.2036	5.74179	6.32772	13.2978	216.8	244.324	266.62	207.626	214.133	247.98	202.744	229.291
	71750	R3hdm2	86.7378	70.6647	91.0668	82.7693	81.8736	87.2321	78.7977	139.8	187.234	183.133	180.575	205.938	195.895	132.846	201.52
	21770	Ppp2r5d	105.242	115.791	141.65	87.3422	115.899	101.876	105.393	142.64	178.046	183.955	142.691	179.608	151.053	140.728	209.23
	67059	Ola1	258.382	174.373	213.936	217.327	147.798	185.402	196.28	106.69	109.057	119.856	102.82	127.63	126.361	94.8902	87.2896
	103583	Fbxw11	85.1958	83.388	101.083	79.3397	58.0558	92.5655	117.372	189.369	174.807	156.694	181.601	185.906	183.779	217.159	133.546
	235611	Plxnb1	1.44563	2.3799	1.58595	2.0578	31.8988	3.61584	1.09899	258.947	177.368	192.18	185.319	274.533	273.331	203.469	268.998
	102436	Lars2	147.261	193.23	119.864	105.977	314.735	106.758	135.286	82.1632	188.289	78.8463	79.7429	79.0668	52.6119	108.476	495.553
	19346	Rab6a	62.9331	62.4266	82.1354	74.1952	35.7267	69.2433	65.0603	160.906	178.347	212.803	160.191	222.631	238.037	163.958	166.124
	71521	Pds5a	258.093	269.02	354.417	207.266	83.5749	295.956	268.154	75.6444	96.0273	72.971	87.7556	73.7552	71.7734	45.734	47.5823
	215351	Senp6	180.511	152.222	181.215	162.223	108.243	189.38	162.321	116.758	150.556	132.076	161.665	135.066	122.146	120.505	84.1395
	56292	Naa10	190.245	146.547	204.086	167.253	231.16	170.125	173.641	116.242	128.564	113.334	126.217	109.95	112.204	148.091	154.933
	229543	Ints3	114.205	124.579	144.572	98.8888	161.195	153.312	100.997	164.197	168.707	148.116	188.46	112.833	133.077	166.032	159.741
	76742	Snx27	102.061	118.629	182.384	103.919	82.0863	171.933	137.923	161.228	181.962	125.614	214.036	107.37	139.53	165.202	111.247
	65972	Ifi30	666.821	222.063	197.826	431.109	342.806	291.708	330.137	23.7518	21.9921	19.7997	25.0639	16.8453	19.2932	15.0372	20.9727
	15184	Hdac5	60.9092	67.2779	76.8767	86.3133	56.9925	72.6784	82.6442	215.961	174.205	155.93	195.447	161.32	183.582	225.351	186.433
	225523	Cep120	61.3911	64.6234	71.5346	53.7315	90.38	60.8365	63.3019	173.685	184.975	207.339	170.896	209.808	212.95	167.587	214.038
	19053	Ppp2cb	142.057	139.59	119.03	115.923	175.018	149.153	116.493	140.058	138.129	137.599	143.268	173.158	152.634	172.98	134.457
	67834	Idh3a	195.16	218.859	153.753	187.489	139.929	191.73	181.004	100.235	127.509	135.719	127.05	125.429	127.48	120.816	74.0262
	259302	Srgap3	0.578252	2.28837	0.91818	3.65831	8.29369	4.97178	1.31879	317.487	143.853	161.747	146.152	331.443	321.137	139.691	259.879
	71085	Arhgap19	150.635	155.334	123.37	186.803	102.076	215.323	107.591	126.117	182.038	136.953	163.588	116.627	101.273	143.113	169.357
	234699	Edc4	107.266	133.641	158.261	123.468	149.924	113.809	152.21	129.602	151.234	124.732	143.076	175.358	169.03	128.076	179.056
	13178	Dck	165.573	219.5	337.974	160.28	142.269	217.493	280.902	126.182	96.6298	88.1292	103.781	89.2347	65.057	142.906	69.9643
	216345	Zfc3h1	175.307	187.921	286.389	174.227	105.904	179.617	189.576	93.0065	122.99	96.0021	104.807	122.925	137.818	108.268	90.108
	56457	Clptm1	152.08	128.881	100.249	142.789	153.54	137.583	101.657	130.893	139.786	155.695	128.909	155.629	163.103	140.624	171.512
	15193	Hdgfrp2	82.2081	100.505	142.485	124.383	165.023	107.3	141.44	154	161.476	155.225	157.499	172.702	123.858	164.062	191.49
	227619	Man1b1	226.771	136.295	135.557	149.191	118.876	124.656	172.102	126.956	133.308	143.063	127.307	128.465	147.761	127.661	155.513
	64658	Mrps25	151.502	160.186	154.505	155.936	223.504	146.803	183.751	164.456	129.995	123.557	117.371	124.215	131.958	142.18	125.256
	224111	Ubxn7	119.794	129.796	180.548	127.241	62.309	137.402	195.84	131.087	154.397	140.008	170.063	150.014	149.407	174.847	88.6988
	73046	Glrx5	107.458	128.148	160.014	121.296	242.644	113.085	143.309	105.786	172.021	189.537	150.383	140.605	131.102	133.572	143.493
	76246	Rtf1	141.672	128.972	126.542	127.241	144.608	157.199	122.538	139.736	149.426	132.899	146.024	174.524	169.227	142.076	145.648
	228005	Ppig	192.654	213.642	202.167	193.09	118.026	212.611	218.589	89.5857	122.99	107.165	128.909	126.188	104.434	94.4754	83.1448
	226169	Pprc1	197.858	237.441	137.31	200.75	179.271	259.979	142.1	102.494	146.715	112.512	130.768	87.6412	110.096	84.7271	114.479
	67839	Gpsm1	20.0461	44.1197	30.4669	22.2928	31.8988	37.0624	34.5083	189.369	219.921	206.751	220.831	218.306	205.114	210.833	235.674
	382034	Gse1	70.6431	130.62	53.3379	79.454	118.026	82.2603	84.2927	223.641	245.604	191.534	231.023	137.039	83.1649	120.609	151.534
	69601	Dab2ip	110.832	67.6441	61.9354	53.7315	118.451	89.04	81.4353	154.129	209.603	184.249	198.203	177.559	170.742	126.624	189.832
	110379	Sec13	140.322	146.638	155.673	156.964	133.762	119.142	168.146	185.238	124.045	125.144	119.23	131.879	123.793	144.358	145.234
	19211	Pten	264.55	235.335	176.124	354.742	77.8331	251.03	209.907	84.4868	97.2323	84.4866	96.3453	86.8824	107.726	75.1862	60.3483
	101966	D8Ertd738e	154.2	161.467	167.693	170.797	352.376	133.515	176.388	106.948	119.45	122.852	113.396	111.316	99.3633	152.343	161.399
	12842	Col1a1	437.158	369.708	114.105	106.091	125.894	244.069	107.042	101.333	68.3865	96.1784	98.7811	86.4271	39.179	84.8308	150.871
	73804	Kif2c	106.109	91.7177	155.757	85.2844	69.5394	101.515	106.932	151.741	174.732	152.875	167.755	146.524	146.971	168.728	245.704
	11834	Aqr	151.598	163.481	186.891	161.766	94.8458	195.436	184.96	120.954	147.091	120.502	138.909	128.996	123.2	101.527	135.369
	69617	Pitrm1	213.664	227.372	179.045	144.046	152.264	237.832	121.878	131.41	127.208	112.512	122.691	118.297	100.088	96.4458	115.226
	106143	Cggbp1	207.014	151.398	285.471	240.991	120.578	166.69	206.501	97.5245	116.513	112.864	116.281	86.1995	97.783	150.061	65.0734
	74015	Fcho1	213.086	237.898	331.63	293.58	319.413	210.803	298.816	56.7978	73.3573	62.983	60.961	70.0371	71.1808	59.5267	114.562
	69639	Exosc8	194.582	179.682	234.887	196.063	219.676	197.967	221.777	109.078	118.547	84.4278	144.101	84.6819	81.7163	152.032	93.2581
	19139	Prps1	189.185	156.067	275.704	176.514	156.517	160.724	253.977	107.851	109.132	104.404	104.679	116.02	111.808	120.402	112.075
	56736	Rnf14	70.1612	84.9441	114.856	87.1136	69.9647	66.8026	98.14	147.997	152.514	191.828	152.563	199.867	209.394	188.743	158.746
	20775	Sqle	77.3894	66.3626	28.5471	212.296	70.39	104.317	126.274	172.588	199.737	242.767	143.909	160.562	107.331	154.417	185.77
	230484	Usp1	260.502	211.628	299.16	200.979	95.9091	223.911	222.546	104.818	88.6464	71.5609	86.4095	123.229	85.6013	115.216	70.8761
	19262	Ptpra	121.24	102.061	111.601	104.491	86.7648	96.0909	106.053	133.217	159.669	173.967	146.729	183.401	176.997	145.083	181.957
	19730	Ralgds	16.8657	29.6572	29.6322	21.7212	29.1342	25.5821	17.2542	188.53	243.194	211.099	281.408	248.051	166.923	134.609	192.982
	14470	Rabac1	137.142	88.6055	88.2288	120.953	160.132	73.7631	106.602	107.916	91.8096	145.413	89.294	135.294	178.512	144.15	185.19
	11815	Apod	5.87889	2.3799	4.09007	2.74373	30.8355	2.44069	1.20889	91.7156	126.605	245.528	100.063	333.34	369.205	315.471	225.063
	26417	Mapk3	76.9075	50.8017	36.4768	72.709	86.9774	54.78	40.8825	163.036	151.535	214.213	141.281	212.16	192.405	171.632	282.676
	208266	Dot1l	143.214	176.57	227.625	141.645	68.9014	169.764	154.408	106.69	142.949	130.843	128.012	144.855	157.309	66.0602	145.234
	19716	Bex1	0.0963753	0.366138	0.250413	0	1.70127	0.090396	0.109899	249.717	213.369	228.725	200.831	206.09	235.535	266.73	245.787
	230674	Kdm4a	121.626	79.6351	107.177	92.0294	80.1723	100.611	97.8103	177.3	160.347	144.884	157.434	189.472	161.918	137.928	212.794
	69091	Vps26b	45.5855	99.9558	60.9338	45.6146	84.4255	68.7913	76.8195	176.783	193.034	218.737	209.934	161.548	162.708	190.195	154.601
	11972	Atp6v0d1	53.9702	57.9414	41.1512	68.3647	63.585	62.7348	37.8053	138.832	176.012	241.18	154.486	197.97	206.892	194.655	223.819
	18141	Nup50	224.747	317.534	200.748	191.947	175.443	192.182	199.577	109.4	127.208	98.4697	126.794	70.4923	59.2624	83.3789	79.6631
	67738	Ppid	139.744	179.682	203.836	173.427	145.884	200.498	188.147	143.479	128.112	103.287	153.909	106.004	103.38	156.18	72.0367
	16573	Kif5b	122.493	156.799	172.785	120.038	57.4179	141.018	137.374	132.571	166.749	131.489	150.127	154.34	157.638	97.068	127.909
	100336	Ppp1r8	180.511	162.291	222.617	161.537	179.271	153.04	186.829	106.302	135.945	108.634	144.87	115.489	116.286	107.127	131.39
	74136	Sec14l1	59.5599	77.7129	45.4082	52.8169	48.9115	64.1811	49.1249	181.624	156.355	161.982	143.781	162.307	155.531	232.3	188.008
	13056	Cyb561	7.51727	4.66827	2.33719	3.31535	6.80508	4.06782	3.07718	279.858	428.922	288.418	341.407	113.364	74.4731	31.0078	69.2182
	272382	Spib	312.834	311.584	335.803	729.948	132.486	334.104	443.443	0.387258	0.376578	0.352517	1.15384	0.0758798	1.77787	0	0.746065
	11864	Arnt2	0.481876	0.457673	0.166942	0.685934	0.212659	1.44634	0.439597	133.023	264.885	262.625	235.767	239.097	266.286	160.328	246.45
	17149	Magoh	161.429	189.934	226.79	178	248.173	158.283	209.578	136.573	96.6298	86.6604	100.768	121.711	98.7049	157.113	99.4753
	18263	Odc1	226.096	263.162	243.318	194.462	289.003	196.611	197.049	85.0031	88.1192	87.3654	93.3325	93.3322	91.1324	54.6526	112.241
	18082	Nipsnap1	39.9957	60.4128	48.0792	37.8407	53.8027	46.1923	59.895	233.387	152.137	174.555	179.806	210.187	206.299	288.819	163.222
	15925	Ide	216.459	258.951	138.896	210.696	184.162	260.612	150.562	89.7793	117.944	104.521	97.435	91.0558	113.784	83.0678	81.7355
	22629	Ywhah	111.024	119.087	146.658	125.183	81.4483	107.481	121.988	140.897	151.836	185.365	150.319	120.497	140.32	195.795	157.503
	15275	Hk1	15.9983	67.461	6.42726	35.2113	32.5368	25.4917	16.7047	151.547	195.143	241.533	157.242	206.317	249.231	160.121	260.377
	70650	Zcchc8	162.971	162.749	197.242	141.188	149.074	146.441	194.631	126.504	138.204	121.383	141.409	101.679	106.607	130.772	126.417
	105855	Nckap1l	327.387	384.903	349.326	285.806	386.826	382.104	332.005	18.1366	15.9669	15.217	33.2048	10.4714	12.4451	10.0594	14.1752
	18807	Pld3	89.1471	167.6	96.9932	64.5921	113.347	83.4355	46.9269	105.27	165.167	228.372	202.562	144.096	184.174	123.928	131.307
	226251	Ablim1	286.62	245.038	265.104	343.195	358.117	490.398	187.598	11.4887	9.64039	11.0455	9.7435	18.0594	55.9042	43.1413	11.937
	71954	Suds3	150.249	159.819	183.553	164.738	238.603	144.182	183.751	118.178	135.794	136.365	130.704	93.4839	93.8322	132.535	110.003
	330836	Slc7a6	174.15	170.163	203.168	193.205	143.545	152.588	214.413	119.921	117.04	110.925	116.794	122.849	121.356	124.031	103.454
	13121	Cyp51	85.9668	40.0006	55.3412	242.592	113.134	121.763	160.013	165.617	175.862	232.426	126.217	133.245	125.966	174.432	124.013
	12607	Cebpz	223.398	226.914	265.187	222.585	188.841	225.267	211.006	78.6134	115.383	84.8391	112.243	88.6276	65.9788	78.1937	67.6432
	66177	Ubl5	180.896	214.283	152.585	172.741	243.494	150.238	219.798	115.984	95.5001	115.743	101.602	102.134	81.1895	160.328	123.266
	20683	Sp1	225.615	263.437	262.683	226.701	116.324	250.849	256.065	82.0341	88.4957	67.742	85.3838	93.1804	69.4687	74.9788	68.8037
	14960	H2-Aa	372.394	74.3261	193.402	478.896	315.16	647.054	267.055	22.5255	5.19677	13.1606	29.6151	7.73974	9.35029	16.8002	23.5425
	74192	Arpc5l	183.98	147.096	217.525	298.381	393.206	228.702	270.682	71.5136	87.6673	94.4158	81.1531	75.5004	86.1281	96.3421	72.6999
	22401	Zmat3	36.3335	10.8011	6.26032	26.8657	39.5545	131.345	12.6384	167.554	223.311	211.804	226.152	196.908	211.633	242.566	141.338
	69597	Afg3l2	158.634	211.903	201.749	130.213	147.16	140.475	174.63	119.34	132.781	122.323	108.845	124.139	121.422	108.372	116.137
	112407	Egln3	2.12026	0.640742	0.667767	0.914578	13.1848	1.26554	0.769294	274.501	53.0221	21.386	55.32	328.939	250.417	32.8745	853.083
	11736	Ankfy1	153.237	136.112	137.727	144.275	166.299	179.436	149.353	167.876	123.969	110.514	128.012	125.429	134.394	145.602	121.94
	268448	Phf12	172.223	161.742	176.458	229.673	103.565	160.543	180.125	146.448	106.797	104.756	109.166	132.638	121.949	117.498	104.946
	231580	Gak	160.176	159.362	160.431	147.133	150.137	151.956	137.484	124.697	134.815	134.72	139.229	113.668	115.298	121.75	123.432
	75273	Pelp1	141.479	164.671	117.193	126.44	173.955	164.521	151.551	147.287	142.648	119.092	127.755	151.608	123.924	149.958	143.41
	228994	Ythdf1	172.512	151.947	163.186	178.343	130.147	157.289	171.113	115.532	134.89	122.97	136.537	122.546	125.307	130.98	110.749
	83436	Plekha2	289.319	299.776	390.727	459.918	310.907	321.81	488.282	4.25984	4.89551	4.1127	8.52556	3.64223	4.87269	5.28896	5.05666
	59042	Cope	155.55	114.693	132.134	139.93	167.15	112.995	150.122	115.661	121.71	130.255	111.153	123.76	128.797	157.424	157.751
	223752	Gramd4	256.551	270.21	199.495	192.633	150.562	209.086	233.865	66.1566	99.4918	94.2395	95.8965	123.684	72.4319	67.0972	109.672
	14229	Fkbp5	97.6282	367.054	144.321	155.821	195.433	130.713	141.111	113.273	123.743	110.749	107.627	128.54	74.4731	104.016	141.586
	211556	Ap1ar	133.287	132.634	188.227	125.183	128.233	123.029	180.674	119.211	149.577	120.502	153.909	122.166	139.135	133.261	142.498
	83410	Cstf2t	168.85	165.495	230.63	150.905	112.709	155.752	162.651	117.662	127.133	89.5981	130.319	135.445	135.052	136.787	97.7345
	223770	Brd1	158.634	209.98	141.149	138.673	110.157	143.73	169.465	121.857	145.133	110.22	148.268	155.022	114.376	122.683	112.158
	20687	Sp3	276.404	197.989	254.419	276.088	55.9292	228.973	209.907	87.3912	100.17	79.6688	92.6273	100.237	86.0622	79.2307	66.234
	66420	Polr2e	242.577	167.966	158.678	129.984	234.988	137.763	140.121	99.3317	128.488	126.319	115.64	106.459	112.533	122.891	139.183
	18707	Pik3cd	457.397	182.795	434.383	229.673	391.717	245.877	276.287	47.2455	28.9965	32.079	23.2049	33.9942	45.1053	26.6522	49.1574
	11859	Phox2a	0.771002	0.915346	0.166942	1.0289	1.06329	0.361584	0.659395	446.379	140.463	114.862	160.255	238.338	72.5636	653.446	105.941
	28109	D10Wsu102e	203.641	161.192	286.639	145.647	86.3394	152.86	132.209	126.052	114.329	119.209	112.819	120.649	124.649	115.32	103.123
	66932	Rexo1	163.838	147.279	186.975	168.511	91.0179	138.487	144.298	107.722	128.564	130.138	113.589	149.711	146.049	106.401	165.378
	102098	Arhgef18	252.118	133.732	165.69	173.656	134.826	184.679	185.29	89.0048	125.852	49.0586	189.037	184.16	161.062	32.356	52.9706
	52014	Nus1	198.437	169.339	242.4	188.174	117.6	175.911	196.829	92.4901	112.898	113.275	113.973	102.817	110.755	91.779	72.2025
	108946	Zzz3	128.757	117.622	209.429	121.41	86.3394	144.182	151.881	129.021	164.941	123.322	180.127	113.668	127.085	149.647	99.2266
	67712	Slc25a37	306.184	234.969	394.317	369.375	190.755	236.928	321.675	35.7568	41.2729	48.2948	38.7817	35.8911	36.1501	48.3266	32.4953
	229096	Ythdf3	149.382	134.922	224.62	152.963	85.4888	184.769	172.871	138.897	120.053	88.0117	149.293	122.318	121.488	150.269	66.1511
	70804	Pgrmc2	81.5335	103.983	129.463	114.094	82.9369	101.424	109.899	175.428	179.402	153.874	189.229	123.912	121.751	183.662	128.738
	71435	Arhgap21	41.5378	86.2256	33.8057	31.7816	27.8583	65.6275	49.5645	170.652	183.77	166.447	159.357	268.766	197.212	144.669	226.721
	13001	Csnk2b	169.428	150.849	166.191	137.53	131.423	136.046	148.584	125.73	125.25	133.251	116.153	131.955	101.997	151.306	168.528
	56150	Mad2l1	199.69	149.568	171.032	174.341	144.608	155.391	202.105	159.55	116.739	107.106	105.768	133.397	109.899	126.002	107.35
	228836	Dlgap4	31.8038	35.9731	28.4636	40.0128	65.0736	36.3392	41.432	176.912	175.786	213.684	163.588	205.71	216.374	178.891	234.927
	14605	Tsc22d3	262.044	165.312	101.25	304.212	156.729	92.7463	287.826	97.7181	88.3451	105.344	100.384	114.503	106.738	151.721	100.056
	108077	Skiv2l	116.903	143.984	159.763	153.649	216.274	129.537	153.749	124.762	133.158	121.853	114.55	139.012	113.916	136.061	176.32
	26394	Lypla2	134.444	112.679	142.568	127.241	182.887	130.441	139.352	124.568	136.622	143.357	124.037	131.348	124.385	160.536	177.398
	66868	Mfsd1	408.535	182.337	238.81	212.754	126.319	232.408	207.05	97.3954	61.5328	51.5262	80.0634	74.514	71.9709	128.18	60.597
	66691	Gapvd1	122.3	134.098	138.979	115.465	70.8154	158.103	125.725	113.66	171.117	144.356	166.088	152.443	165.737	96.1347	123.101
	12632	Cfl2	34.5987	28.2842	35.0578	29.2665	27.2203	29.6499	28.1342	149.675	204.708	218.443	213.652	239.932	225.526	234.477	133.463
	18242	Oat	220.025	120.276	162.852	232.531	201.813	168.137	212.105	100.042	72.077	98.176	65.7045	84.7577	77.8972	127.557	118.127
	17113	M6pr	240.649	195.06	166.691	225.329	214.998	192.182	194.082	131.022	87.366	84.6041	99.1016	85.9718	84.877	105.157	76.9276
	18218	Dusp8	0.867378	1.28148	0.333884	1.14322	1.06329	0.632772	1.31879	215.832	247.637	197.233	352.176	207.228	185.623	211.04	143.576
	11836	Araf	75.8474	62.2435	108.345	104.148	89.742	89.944	118.581	134.379	140.087	160.63	154.55	191.9	191.747	153.172	162.642
	94223	Dgcr8	198.919	133.183	215.772	201.207	92.0812	135.594	170.124	121.534	110.789	113.687	128.332	151.001	117.208	121.335	96.6568
	28036	Larp7	131.841	143.435	237.391	166.453	121.428	170.758	201.445	162.003	129.693	106.225	143.717	81.7226	72.366	168.21	95.2476
	29816	Hip1r	277.657	180.232	355.67	324.675	242.644	214.6	351.567	33.3687	71.3238	63.453	73.2686	37.1811	41.2203	35.156	31.2518
	68652	Tab2	149.96	132.725	231.465	225.444	118.876	151.956	186.609	97.5245	125.928	107.753	128.589	119.511	125.11	98.6236	80.575
	16179	Irak1	207.207	154.327	218.026	185.431	108.881	177.718	179.685	94.2973	92.9394	97.3534	97.3068	113.44	127.875	82.7567	87.7869
	20019	Polr1a	239.011	251.537	209.595	181.887	207.13	192.453	253.867	128.247	87.2154	97.8822	76.8583	75.6522	77.3045	67.3046	94.7502
	15170	Ptpn6	308.786	132.268	281.965	583.844	374.067	463.551	346.292	7.42244	12.0505	7.93163	43.4611	4.17339	6.8481	5.28896	11.191
	266692	Cpne1	152.851	141.513	138.478	192.29	99.5243	175.187	132.209	115.919	130.597	130.431	140.896	134.155	152.568	118.224	111.91
	14672	Gna11	55.223	49.9779	64.1891	61.0481	29.3469	40.9494	36.8162	136.896	212.54	217.444	167.883	197.97	197.739	149.439	224.151
	69276	Sec62	112.855	113.045	140.482	111.693	101.651	122.306	120.01	158.711	139.786	118.211	168.075	122.774	134.065	181.588	91.2686
	68342	Ndufb10	125.481	130.254	133.303	144.846	157.793	115.164	158.255	126.569	126.605	133.369	123.653	119.283	109.438	183.973	174.828
	108737	Oxsr1	141.286	137.851	170.615	141.988	150.35	143.91	164.079	132.12	123.668	151.171	144.358	133.245	127.875	113.453	101.382
	66152	Uqcr10	171.066	190.758	134.054	134.786	314.948	127.187	133.418	125.794	93.9185	114.744	96.7299	122.318	95.6759	177.439	160.321
	71805	Nup93	178.102	176.936	181.967	190.347	189.692	172.295	212.215	127.989	122.011	93.1232	136.858	113.668	90.9349	114.387	88.9475
	67177	Cdt1	169.813	166.959	116.943	122.668	115.899	130.803	136.055	169.619	137.225	118.034	126.922	153.732	78.2923	137.202	208.732
	20182	Rxrb	209.424	168.881	237.976	193.548	285.175	178.622	192.873	78.4843	101.676	98.2347	94.8068	103.576	85.8647	92.8161	124.924
	76952	Nt5c2	81.3407	143.801	98.0783	110.435	155.879	155.843	81.5452	113.402	157.861	158.045	138.973	170.73	175.548	123.824	161.564
	11877	Arvcf	27.9488	92.5415	259.261	159.48	50.4001	40.7686	209.688	159.679	134.438	135.719	141.024	160.638	115.891	158.047	177.48
	54189	Rabep1	74.6909	81.2827	77.461	75.4527	68.4761	81.8084	62.093	222.028	186.406	164.508	166.152	166.556	165.474	194.447	137.442
	54451	Cpsf3	202.966	194.694	219.445	188.975	158.856	189.38	209.358	91.5865	109.659	97.7059	126.281	85.8201	102.392	86.179	93.8384
	69833	Polr2f	160.272	209.523	129.714	116.151	217.975	116.068	162.321	105.399	155.978	140.419	146.986	116.476	79.3458	144.565	126.582
	16886	Limk2	101.001	81.6489	95.4072	115.58	128.021	94.6446	108.69	203.246	127.886	148.351	128.845	146.6	173.376	168.21	155.181
	170822	Usp33	86.6414	103.16	97.1601	85.3987	64.8609	115.888	79.567	183.496	156.958	125.907	181.473	175.965	176.273	177.751	106.936
	73884	Zdbf2	0.192751	0.0915346	0.166942	0.114322	0.212659	0.180792	0	531.06	256.525	173.967	223.459	122.698	159.284	104.846	132.8
	56428	Mtch2	161.718	153.32	125.54	140.731	156.304	135.504	145.397	109.723	125.25	140.772	127.499	137.494	151.383	134.506	119.702
	227399	Ppip5k2	111.41	124.945	164.271	128.27	63.585	142.283	147.485	201.632	121.71	123.498	135.319	167.998	154.543	101.424	103.206
	67838	Dnajb11	177.041	166.318	154.254	264.199	185.438	163.165	221.886	106.754	97.0817	118.504	102.114	85.213	83.2966	122.994	75.9328
	224826	Ubr2	149.093	158.996	171.783	129.527	83.1496	153.221	126.934	108.045	136.246	124.615	125.576	145.993	124.583	96.031	129.235
	19075	Prim1	158.055	126.775	254.753	112.15	106.755	126.554	166.277	142.253	131.275	94.357	129.871	131.879	109.965	167.899	130.23
	239985	Arid1b	136.949	129.43	173.953	150.677	75.2812	151.323	149.683	108.497	158.238	125.672	142.242	158.361	134.131	88.0457	135.535
	74392	Specc1l	107.073	67.9187	98.8296	104.262	78.2584	85.7858	93.0846	139.219	171.117	167.504	165.063	163.673	188.586	129.32	170.434
	17768	Mthfd2	118.445	143.069	128.295	117.295	234.988	138.396	154.628	168.07	117.342	178.785	107.755	111.923	107.002	140.832	125.753
	17765	Mtf2	131.552	135.654	221.031	125.869	85.9141	138.125	205.951	165.23	120.43	118.093	127.948	122.015	133.736	151.721	67.8919
	12151	Bmi1	108.037	44.7604	38.0627	88.5998	45.509	51.6161	49.015	160.454	186.406	170.089	154.87	233.33	213.213	194.758	152.943
	27061	Bcap31	275.248	170.712	262.349	222.471	172.254	185.673	238.921	72.6754	63.9429	75.9086	74.7429	74.1346	88.8278	103.498	77.5907
	71951	Gpc2	1.92751	1.28148	0.166942	0.800256	29.7722	0.90396	0.549496	239.842	193.109	227.432	207.242	233.255	184.372	194.343	270.158
	72145	Wdfy3	11.0832	42.0144	32.7206	13.9473	17.6507	22.3278	13.6275	202.73	201.469	211.099	182.178	230.523	204.258	232.818	177.895
	56422	Hbs1l	116.71	124.121	116.275	115.123	135.038	92.6559	103.965	128.376	155.376	149.585	149.229	152.822	161.194	134.506	139.763
	13169	Dbnl	155.453	115.242	148.996	181.429	280.072	171.391	172.212	142.446	104.463	111.513	114.486	107.825	101.602	159.913	122.106
	12864	Cox6c	193.907	284.673	159.596	157.193	267.312	143.368	198.588	92.1674	95.6507	81.3139	74.5506	105.852	78.6215	172.565	88.9475
	83673	Snhg1	292.017	279.272	128.044	243.621	256.041	232.77	102.976	93.3292	91.433	93.9458	91.0889	112.074	71.5758	81.9271	77.6736
	53607	Snrpa	153.815	164.122	147.994	134.443	99.3116	137.583	162.101	121.664	134.815	129.785	129.742	120.649	124.78	120.816	163.72
	12323	Camk2b	38.4537	104.441	4.0066	149.305	5.31647	2.71188	17.5839	112.369	221.051	244.764	214.549	208.745	194.183	172.358	153.441
	245469	Pdzd4	2.98763	2.92911	2.5876	4.45857	11.9089	2.2599	1.42869	170.394	212.239	246.292	180.639	227.715	255.619	179.099	265.848
	71701	Pnpt1	147.165	130.894	118.445	116.494	52.7394	135.594	137.154	201.89	139.56	60.8679	197.434	94.6221	165.079	212.284	89.9422
	217331	Unk	99.0738	111.764	103.671	115.58	98.6737	91.6615	129.681	164.649	149.275	126.73	152.434	159.499	134.526	183.247	179.387
	215387	Ncaph	118.06	152.863	154.087	212.182	148.861	155.029	158.035	135.218	132.555	115.802	125.383	110.177	105.421	136.165	157.585
	225348	Wdr36	196.606	290.714	252.833	198.235	164.173	201.583	214.303	72.3527	94.6716	83.5465	101.217	86.3512	88.2352	71.9714	67.7261
	77519	Zfp266	87.4124	94.006	138.311	87.1136	52.5267	119.503	127.483	151.805	161.928	153.169	197.242	164.356	144.008	153.172	89.0304
	12339	Capn7	185.041	151.215	180.13	216.298	95.6964	157.47	183.202	106.044	102.73	99.7035	113.717	109.495	120.764	176.195	88.1185
	12028	Bax	161.621	129.796	128.211	124.611	425.317	175.73	138.473	98.2344	116.588	116.389	115.319	118.6	120.764	138.446	144.156
	98828	Cdc123	127.408	156.067	123.036	153.878	167.788	132.701	153.309	123.923	126.229	119.268	139.806	105.397	127.217	175.676	131.473
	72693	Zcchc12	1.73476	1.09842	0.91818	0.800256	1.70127	1.17515	0.879193	357.504	182.339	133.075	301.856	292.82	173.705	178.269	104.2
	213109	Phf3	123.553	142.519	185.305	132.842	95.2711	143.458	174.85	137.477	138.43	122.852	139.742	126.036	139.859	96.2384	107.848
	74143	Opa1	139.166	147.645	181.299	135.015	133.124	147.978	172.322	128.118	134.137	132.546	135.127	125.581	129.192	109.72	81.5697
	16653	Kras	102.929	106.272	104.589	166.11	84.0002	91.7519	93.6341	196.727	159.594	159.161	140.64	135.597	168.042	149.439	99.0608
	22344	Vezf1	81.4371	96.4775	116.275	116.037	59.3318	103.413	115.504	182.205	151.761	120.443	152.627	161.7	150.066	208.655	124.841
	26414	Mapk10	0.578252	0.0915346	0.250413	0	0.637976	0	0.109899	259.979	138.505	159.866	203.203	302.836	238.498	318.79	166.372
	66366	Ergic3	100.519	72.1293	75.7081	102.318	128.659	75.9326	85.1719	151.87	151.61	143.944	145.576	163.976	171.4	178.165	187.677
	237943	Gpatch8	87.4124	97.2098	92.6527	82.8836	53.1647	119.955	107.152	171.168	155.225	151.23	144.165	175.434	181.409	132.639	162.974
	68272	Rbm28	149.382	162.291	179.462	182.001	179.484	156.023	202.434	165.036	100.245	95.3558	106.345	115.944	121.686	104.224	98.0661
	69981	Tmem30a	132.42	105.997	111.851	142.789	82.2989	110.735	125.175	150.643	123.743	147.176	136.794	160.031	139.728	192.477	74.4407
	30055	Timm13	172.319	164.305	188.895	139.702	319.839	120.136	168.036	99.7835	123.743	120.972	111.922	88.5517	92.4494	134.609	143.244
	319924	Apba1	1.92751	1.73916	0.500825	1.71483	6.1671	3.52544	1.31879	118.824	170.213	193.649	95.1273	307.237	312.576	182.521	398.813
	18021	Nfatc3	277.946	188.378	228.71	289.35	194.795	213.967	269.912	66.0275	90.0021	64.2168	79.1659	77.018	78.6873	64.6083	56.7838
	228355	Madd	112.374	112.313	82.3023	91.2292	140.567	118.509	91.3262	100.3	158.84	165.683	172.242	127.175	212.95	129.32	143.162
	67163	Ccdc47	136.757	107.37	132.969	149.762	47.4229	119.323	156.387	144.383	131.652	122.852	144.806	147.51	130.377	170.388	97.0713
	74330	Dnajc14	107.748	82.1981	96.6593	109.406	95.6964	94.1022	79.2373	147.158	165.694	151.935	152.627	147.434	158.297	148.817	175.408
	66880	Rsrc1	53.681	52.9985	74.1222	65.9639	29.5596	73.4919	91.3262	180.398	189.795	158.28	233.395	155.326	136.567	252.937	131.473
	17274	Rab8a	220.699	155.975	167.693	183.487	201.388	171.391	171.553	102.301	107.174	110.338	100.576	99.3267	97.8489	108.89	121.691
	14004	Chchd2	163.452	162.291	187.142	123.582	293.044	116.52	189.027	121.599	95.1988	114.45	111.217	102.665	93.042	195.38	81.4039
	68724	Arl8a	51.0789	46.408	76.4594	49.1586	45.509	44.4748	51.213	170.974	144.455	200.7	120.319	214.967	222.761	157.01	231.695
	110960	Tars	199.304	267.464	191.816	164.395	195.433	179.888	213.534	92.2319	100.396	94.4158	100.64	106.915	60.4477	91.2605	83.8079
	71389	Chd6	65.7279	96.9352	104.005	100.947	65.4989	96.0909	121.219	131.797	166.975	147	151.601	192.355	187.138	108.061	148.881
	66422	Dctpp1	168.946	171.261	157.343	171.14	284.325	127.368	188.147	101.913	114.706	109.457	101.986	100.844	97.1904	135.439	171.015
	224139	Golgb1	126.252	153.87	242.733	169.997	100.375	116.792	124.516	103.462	97.8349	106.225	94.6786	105.169	151.712	90.6383	97.8174
	67897	Rnmt	155.55	211.262	194.654	132.157	139.929	147.526	191.334	99.0735	104.011	103.464	116.217	146.676	135.118	119.261	80.0776
	67707	Mrpl24	155.068	140.963	193.819	182.687	230.309	105.402	220.787	142.446	95.2741	84.4278	118.14	82.5572	91.1983	192.269	93.6726
	233900	Rnf40	151.502	133	134.472	156.164	206.704	134.509	137.814	109.852	126.756	115.391	116.153	130.058	135.909	120.194	156.839
	50497	Hspa14	225.711	207.967	220.781	210.925	202.026	191.187	269.143	88.7466	94.4457	74.2636	93.3966	85.9718	69.4687	93.542	82.6474
	66480	Rpl15	82.1117	88.9716	85.7246	68.2504	81.2356	73.7631	60.3346	121.857	152.966	207.162	172.819	183.326	180.158	258.641	77.5907
	14904	Gtpbp1	91.4602	191.216	112.268	128.27	80.8103	134.69	126.824	120.824	139.861	134.426	130.191	154.567	121.29	141.246	167.947
	192195	Ash1l	111.217	111.581	189.145	137.072	49.1242	184.046	143.199	138.509	145.51	104.933	165.575	127.706	146.51	95.7198	97.8174
	18972	Pold2	196.895	157.073	167.777	161.537	156.517	163.617	182.323	129.667	121.936	94.2983	120.832	88.7794	81.9797	151.928	135.452
	216965	Taok1	99.2666	93.0907	105.006	92.8297	42.1064	107.481	112.757	168.457	150.104	127.494	143.076	200.778	171.334	182.003	102.791
	22327	Vbp1	122.397	95.196	161.767	141.988	68.9014	104.769	126.824	125.213	134.212	138.95	149.293	176.345	158.297	164.995	94.1699
	74302	Mtmr3	107.94	112.588	126.291	111.007	109.945	119.323	120.559	162.648	135.945	133.956	133.332	158.209	132.682	158.876	138.022
	18044	Nfya	217.326	182.612	255.004	196.177	144.395	208.092	235.514	104.043	96.5545	68.5645	94.294	76.5627	89.0912	110.446	74.1091
	103135	Pan2	123.649	162.199	212.267	150.105	114.623	106.125	195.181	116.952	98.814	102.994	99.8068	160.789	120.632	98.4162	155.099
	19339	Rab3a	12.336	8.42118	11.1016	11.4322	13.1848	10.2147	8.13254	133.217	189.946	250.111	176.857	227.791	252.063	197.455	224.234
	66949	Trim59	156.803	81.8319	238.977	161.194	101.864	320.725	164.409	125.084	120.354	76.6724	146.217	92.3457	80.0043	153.898	63.83
	67149	Nkain1	4.14414	1.55609	0.250413	3.65831	3.18988	14.2826	1.75839	192.661	202.147	225.376	209.87	265.503	179.697	188.951	251.59
	64144	Mllt1	121.818	85.7679	162.935	139.359	109.307	112.181	111.438	121.599	158.991	151.171	131.794	141.895	111.018	138.446	188.257
	12217	Bsn	63.8004	75.0584	197.576	80.9402	43.8077	100.882	112.757	147.997	147.016	162.569	149.55	161.472	200.109	108.164	129.981
	74123	Foxp4	224.651	229.569	230.296	208.524	109.094	151.865	233.536	77.7743	103.484	106.225	104.166	83.7713	48.8586	82.653	104.2
	57778	Fmnl1	407.571	302.247	300.412	340.909	252.851	347.03	391.9	3.87258	11.2973	18.5659	19.3588	11.4579	11.4574	4.66673	11.4397
	13684	Eif4e	150.924	134.647	217.442	154.907	104.628	159.459	164.849	137.864	134.288	101.819	154.037	94.3186	95.0174	154.935	77.9223
	22791	Dnajc2	249.323	184.9	250.413	231.503	209.044	201.041	255.735	82.7441	93.3912	81.0201	101.217	67.6089	55.0482	95.6161	55.4575
[truncated: 11,717 more rows]
