# Supplementary material for: Transcriptome profiling of caspase-2 deficient EμMyc and Th-MYCN mouse tumors identifies distinct putative roles for caspase-2 in neuronal differentiation and immune signaling
Source: Cell Death Dis. 2019 Jan 22;10(2):56. doi: 10.1038/s41419-018-1296-0 (PMC6343006; doi:10.1038/s41419-018-1296-0)
Supplement: Supplementary file 4 — Supplementary Table S2 [file 41419_2018_1296_MOESM4_ESM.xlsx]

## Sheet: Summary
Supplementary Table S2. Differentially expressed gene lists comparing tumour samples from the following genotypes: (a) Th-MYCN/Casp2-/- vs Th-MYCN, (b) EμMyc/Casp2-/- vs EμMyc, (c) EμMyc vs Th-MYCN, (d) EμMyc/Casp2-/- vs Th-MYCN/Casp2-/- and (e) an interaction comparing genes from (EμMyc/Casp2-/- vs EμMyc) to (Th-MYCN/Casp2-/- vs Th-MYCN). Table 2f provides a summary of genes that are significant…

## Sheet: Supp Table 2a ThMYCNC2 v ThMYCN
Supplementary Table 2a. Differentially expressed gene list in Th-MYCN/Casp2-/- compared to Th-MYCN tumour samples.
EntrezID	gene_id	log2FC	logCPM	LR	PValue	FDR
22353	Vip	5.60966	4.29953	30.1585	3.98148e-08	7.15846e-05
13507	Dsc3	5.22986	2.25352	12.0953	0.000505484	0.0554577
21418	Tfap2a	5.22247	2.11675	14.8153	0.000118572	0.0250169
100043902	Six3os1	5.13323	-0.136509	10.4044	0.00125716	0.097405
20473	Six3	4.94971	2.80664	8.84211	0.00294358	0.155862
270120	Fat3	4.90616	-0.199651	26.5228	2.60445e-07	0.000345499
20472	Six2	4.42828	0.987982	5.66344	0.0173222	0.403321
54352	Irx5	4.24573	2.09938	11.9437	0.000548322	0.0578437
231932	Gimap7	4.20904	1.08349	11.197	0.0008193	0.0769581
14663	Glycam1	4.10677	1.78161	6.01571	0.0141791	0.36551
227580	C1ql3	3.86195	2.55106	17.0006	3.73673e-05	0.0110693
106347	Ildr1	3.69609	0.433526	7.87983	0.00499891	0.211089
72160	Tmem163	3.68694	3.12058	14.0426	0.000178717	0.032249
73648	2410012E07Rik	3.674	0.184297	6.30561	0.0120356	0.339025
230777	Hcrtr1	3.65729	0.131939	5.96317	0.0146078	0.370297
320405	Cadps2	3.56037	-0.487795	7.29874	0.0069003	0.252537
140919	Slc17a6	3.5556	3.3583	3.67192	0.0553363	0.670983
53417	Hif3a	3.47142	-0.0368427	12.2668	0.000461091	0.0522595
69165	Cd209b	3.45586	2.79897	5.02998	0.0249122	0.484895
18191	Nrxn3	3.38708	1.44094	7.4671	0.00628366	0.239954
14049	Eya2	3.3825	2.08019	15.161	9.87197e-05	0.0229465
20689	Sall3	3.38008	1.2433	8.08535	0.00446246	0.200974
27083	Xlr4b	3.32172	0.984834	5.55961	0.0183795	0.412532
17884	Myh4	3.26392	2.4492	2.53389	0.111425	0.843265
12564	Cdh8	3.25933	2.78749	11.7058	0.000623041	0.0623678
18441	P2ry1	3.21808	2.12768	9.03203	0.00265289	0.148497
245446	Slitrk4	3.18501	0.302351	6.61955	0.0100865	0.304684
19649	Robo3	3.10376	2.09807	3.81689	0.0507384	0.652133
15220	Foxq1	3.09796	0.299131	4.43704	0.0351672	0.559941
213439	Gpr174	3.04373	0.108344	5.57551	0.0182133	0.410819
18619	Penk	3.02637	0.120888	8.79484	0.00302083	0.159337
387142	Mir24-1	2.97744	0.148635	20.0345	7.60567e-06	0.00399037
66673	Sorcs3	2.91778	1.49299	7.82034	0.00516615	0.214044
12075	Bfsp1	2.88449	3.58151	4.76209	0.0290933	0.516152
18630	Pet2	2.86968	0.55652	2.53224	0.111542	0.843265
242620	Dmrta2	2.86797	2.03456	12.5744	0.000391065	0.0473933
210554	Hus1b	2.8351	0.0642776	7.79314	0.00524451	0.216048
19668	Rbpjl	2.83311	-0.517917	3.53909	0.0599382	0.691629
19293	Pvalb	2.80778	1.17568	0.873367	0.350025	0.999894
13612	Edil3	2.80732	1.63277	9.86172	0.00168753	0.111264
18996	Pou4f1	2.80578	1.13428	6.1001	0.0135174	0.357459
407788	BC051142	2.792	-0.5745	6.30722	0.0120247	0.339025
216867	Slc16a11	2.78458	2.59451	6.63355	0.0100076	0.304159
57757	Pglyrp2	2.70048	0.276009	4.36635	0.0366555	0.569631
85029	Rpph1	2.68682	2.41462	7.37121	0.00662765	0.247661
12294	Cacna2d3	2.68359	2.17705	6.9677	0.00829942	0.274453
666926	Gm8369	2.6314	0.0567741	3.47906	0.0621502	0.699202
21943	Tnfsf11	2.62729	-0.315047	3.41616	0.0645612	0.71173
269295	Rtn4rl2	2.62004	1.75999	4.99774	0.0253805	0.48771
22067	Trpc5	2.61794	0.246648	10.1863	0.00141488	0.10159
226041	Pgm5	2.58966	4.85031	8.13805	0.00433458	0.199478
16994	Ltb	2.57744	3.55474	6.06621	0.0137792	0.361316
319455	Pld5	2.56442	1.31564	19.3105	1.11091e-05	0.0044809
15373	Hmx3	2.48902	0.58626	3.1414	0.0763283	0.757652
21743	Inmt	2.47168	1.11141	4.99183	0.0254672	0.488472
244183	Trim30b	2.4674	-0.369456	4.52795	0.0333455	0.548072
12482	Ms4a1	2.43965	7.02248	4.10526	0.0427501	0.61363
210417	Thsd7b	2.4239	4.50206	9.49553	0.00205973	0.125698
17888	Myh6	2.42389	1.15494	2.08009	0.149231	0.907121
12502	Cd3g	2.41311	3.02921	2.95642	0.0855374	0.784655
12937	Pcdha6	2.39459	0.877301	2.92796	0.0870576	0.78775
14362	Fzd1	2.3644	2.44011	10.1241	0.0013334	0.0983134
78073	6720468P15Rik	2.33781	1.42604	2.20465	0.137595	0.892133
14544	Gda	2.30762	4.1035	9.76076	0.00178276	0.114746
12840	Col9a2	2.27729	1.97718	7.66576	0.00562785	0.226058
77629	Sphkap	2.2602	1.11471	5.00428	0.0252847	0.4877
195646	Hs3st2	2.25917	0.580306	5.18645	0.0227636	0.461123
19132	Prph	2.25189	2.1552	1.97373	0.160053	0.930348
100041546	Ly6c2	2.23779	2.82451	3.59883	0.0578203	0.681814
19782	Rmrp	2.22845	1.00573	4.54915	0.0329351	0.54748
56619	Clec4e	2.22021	1.58502	2.6037	0.106615	0.834216
11937	Atp2a1	2.21984	3.68918	1.83869	0.175105	0.936744
12140	Fabp7	2.20753	3.43045	6.22432	0.0126007	0.344923
16485	Kcna1	2.17575	1.90052	24.0089	9.58899e-07	0.000876689
17183	Matn4	2.17531	-0.513506	3.94537	0.0470006	0.639373
19212	Pter	2.16472	3.11517	8.58671	0.00338625	0.171704
80976	Syt13	2.15831	2.82799	5.38291	0.020335	0.438481
11658	Alcam	2.15231	5.13241	11.7523	0.000607696	0.061279
17986	Ndp	2.13684	1.72146	4.6646	0.0307905	0.534065
13479	Dpep1	2.13023	1.27754	8.88642	0.00287299	0.153907
333639	Mamld1	2.10695	2.01695	12.7043	0.000364823	0.0449589
231858	Radil	2.09243	2.45207	11.5992	0.000659799	0.065097
16995	Ltb4r1	2.06194	-0.286525	4.95084	0.026078	0.493969
54612	Sfrp5	2.06007	2.65773	9.41825	0.00214836	0.129222
619287	Zcchc16	2.03566	0.422762	4.29359	0.0382562	0.579719
80876	Ifitm2	2.02994	4.99682	12.7713	0.000351973	0.0443186
66425	Pcp4l1	2.01255	-0.432193	5.13745	0.023415	0.467418
79235	Lrat	2.00998	0.80358	6.97446	0.00826813	0.274453
18799	Plcd1	2.00233	1.90842	8.90161	0.0028492	0.153231
14394	Gabra1	2.00008	1.54429	3.8956	0.0484128	0.644554
56739	Rec8	1.98953	3.11419	3.10751	0.0779318	0.761742
108073	Grm7	1.98862	1.1649	6.66862	0.00981252	0.301049
628779	Hs3st4	1.98207	-0.538245	8.97365	0.002739	0.150854
20717	Serpina3m	1.97617	-0.613165	2.66078	0.10285	0.829338
140723	Cacng5	1.9592	3.7135	6.01584	0.014178	0.36551
230904	Fbxo2	1.95768	-0.328339	5.91921	0.0149767	0.375736
246104	Rhbdl3	1.94058	1.33827	8.98778	0.0027179	0.150854
58869	Pex5l	1.93046	4.20475	10.2309	0.0013811	0.100747
53422	Ybx2	1.91691	2.0066	5.34178	0.0208202	0.446415
18072	Nhlh2	1.89528	7.71625	2.14913	0.14265	0.899382
211712	Pcdh9	1.89384	3.09956	4.02696	0.0447786	0.624571
12828	Col4a3	1.88629	1.11755	7.93104	0.00485939	0.208908
13865	Nr2f1	1.86204	3.59003	8.00591	0.00466248	0.206262
71774	Shroom1	1.85843	0.8277	6.26394	0.012322	0.342064
112407	Egln3	1.85787	6.97963	4.07624	0.0434902	0.617995
16992	Lta	1.85293	0.898651	2.64263	0.104031	0.829732
380785	Begain	1.84939	7.588	6.99173	0.00818871	0.274453
14814	Grin2d	1.84501	1.54357	4.56065	0.0327147	0.547133
76142	Ppp1r14c	1.83974	1.97129	10.9486	0.000936732	0.0834178
216166	Plk5	1.83226	0.00926481	3.69547	0.0545605	0.666307
12145	Cxcr5	1.82616	1.81255	2.29254	0.129997	0.878871
21954	Tnni3	1.81572	0.864653	6.67686	0.00976725	0.300332
434197	Fam169b	1.8113	3.26855	4.34974	0.0370146	0.570388
279653	Pcdh19	1.8055	4.24989	7.95409	0.00479787	0.206912
17167	Marco	1.76806	3.67495	6.84626	0.00888272	0.285287
55990	Fmo2	1.7657	1.15077	7.52632	0.00608039	0.235852
18155	Pnoc	1.76446	5.6952	1.74707	0.186245	0.944594
353346	Gpr141	1.75585	-0.58067	2.24191	0.134315	0.886958
56839	Lgi1	1.75541	2.00768	11.2018	0.000817186	0.0769581
83453	Chrdl1	1.75459	6.01181	3.75116	0.0527709	0.659237
15562	Htr4	1.75181	-0.0146068	4.9263	0.026451	0.494568
210573	Tmem151b	1.7485	3.88274	1.91822	0.166053	0.931161
11727	Ang	1.74604	0.81706	5.30342	0.0212836	0.449744
17005	Ltk	1.73099	3.3619	5.67322	0.0172258	0.402444
27386	Npas3	1.72786	2.49697	10.7067	0.00106747	0.0892638
20203	S100b	1.72682	0.723119	6.31899	0.0119452	0.339025
108151	Sema3d	1.72439	-0.114144	3.36178	0.0667257	0.721705
239217	Kctd12	1.72259	8.16848	6.68107	0.00974424	0.300298
16370	Irs4	1.71778	0.209083	1.96229	0.161268	0.930348
320174	A830082K12Rik	1.71713	2.19556	3.7717	0.0521266	0.657946
110877	Slc18a1	1.70255	4.608	18.5549	1.65078e-05	0.00586945
21645	Tcte1	1.69703	1.83528	1.61259	0.204129	0.963534
67719	2310057J18Rik	1.69471	5.38347	0.948369	0.330135	0.999894
22418	Wnt5a	1.69288	1.18715	7.4127	0.00647652	0.24468
56838	Ccl28	1.69197	0.629252	2.67737	0.101783	0.827841
56811	Dkk2	1.69067	0.480627	3.55567	0.0593423	0.689695
16192	Il5ra	1.67515	-0.121064	1.73549	0.187712	0.946079
20508	Slc18a3	1.66921	3.59996	1.25944	0.261757	0.985773
11668	Aldh1a1	1.65252	2.11955	8.56212	0.0034323	0.172419
257947	Olfr543	1.63939	0.327835	2.64011	0.104196	0.829732
100043229	Gm10046	1.63056	-0.277106	7.18664	0.00734484	0.258275
209558	Enpp3	1.62389	2.28668	4.22605	0.0398079	0.592111
12500	Cd3d	1.62213	2.69985	1.31183	0.252063	0.979226
226251	Ablim1	1.62115	7.2901	16.1123	5.9694e-05	0.0154461
12578	Cdkn2a	1.61148	6.4629	1.84612	0.174235	0.936744
217071	Gm525	1.61112	3.88388	1.04465	0.306744	0.999894
80718	Rab27b	1.60617	-0.204004	3.67952	0.0550848	0.669307
13656	Egr4	1.60612	1.20263	1.51779	0.217954	0.965491
58178	Sorcs1	1.59811	6.26948	13.8943	0.00019338	0.0335697
14009	Etv1	1.59627	0.621204	5.05964	0.0244893	0.483233
211535	Ccdc114	1.59531	2.0867	6.91776	0.00853438	0.280001
18612	Etv4	1.59206	2.17708	2.5271	0.111906	0.843626
237353	Sh3rf3	1.58733	1.63649	4.78499	0.0287087	0.513441
14425	Galnt3	1.58647	3.79662	3.91708	0.0477978	0.641037
57740	Stk32c	1.58443	1.87537	4.75964	0.0291346	0.516216
20293	Ccl12	1.57382	0.732559	3.94749	0.0469414	0.639373
52163	Camk1	1.57069	4.39568	16.4249	5.06167e-05	0.0138832
320311	Rnf152	1.56976	1.89843	3.4876	0.06183	0.697604
21909	Tlx2	1.56831	1.90469	2.09847	0.147447	0.903123
14066	F3	1.56748	1.79287	7.82457	0.00515408	0.214044
193022	Gm53	1.55894	1.20223	1.33189	0.24847	0.975673
14580	Gfap	1.55399	1.27912	4.10428	0.0427749	0.61363
16493	Kcna5	1.55386	3.25583	6.69067	0.00969185	0.300032
381287	A530032D15Rik	1.55067	0.178122	1.47278	0.224908	0.970889
83993	Tbx19	1.55032	0.475908	1.47707	0.224233	0.969971
21832	Thpo	1.53775	-0.584869	6.60898	0.0101466	0.305825
66952	2310030G06Rik	1.53527	-0.232378	6.81078	0.00906092	0.287642
109344	E130215H24Rik	1.53474	1.63123	3.28685	0.069837	0.73616
211187	Lrtm2	1.52967	0.917008	2.18871	0.139026	0.892823
15001	H2-Oa	1.52566	2.45679	2.24388	0.134144	0.886958
17153	Mal	1.51148	0.470977	6.86919	0.00876945	0.283508
80891	Fcrls	1.50462	2.20397	5.27801	0.0215964	0.452498
13593	Ebf3	1.50355	5.3672	12.0029	0.000531166	0.057123
241528	Lrrc55	1.49763	2.27882	2.47041	0.116007	0.853201
268709	Fam107a	1.49651	2.34416	6.50061	0.0107837	0.317109
72014	Btbd17	1.49082	1.27348	2.11722	0.14565	0.9019
207259	Zbtb7c	1.48656	3.05906	4.43561	0.0351967	0.559941
19049	Ppp1r1b	1.48351	-0.615262	1.42711	0.232237	0.970889
66871	Cpne8	1.47943	1.61282	6.11357	0.0134148	0.357376
14912	Nkx6-2	1.47857	2.00251	2.44804	0.117672	0.855847
17919	Myo5b	1.47799	1.48546	3.63138	0.0566999	0.677927
11474	Actn3	1.47412	2.15423	1.9859	0.15877	0.926369
77920	A330102I10Rik	1.47063	3.05535	5.54964	0.0184845	0.413162
14805	Grik1	1.46698	2.4795	6.11282	0.0134205	0.357376
74342	Lrrtm1	1.4643	2.81131	13.6002	0.000226163	0.0352454
240479	Fam69c	1.46355	-0.171213	3.04722	0.0808757	0.768664
20849	Stat4	1.45999	1.59473	2.29964	0.129404	0.877885
208634	Tspan10	1.45751	2.67205	1.95395	0.162161	0.930476
57390	Psors1c2	1.45593	-0.0936836	2.43028	0.119011	0.858547
14586	Gfra2	1.45578	4.21183	4.93596	0.0263034	0.494568
100043682	Gm10584	1.45469	0.524179	3.861	0.0494208	0.646714
23794	Adamts5	1.45336	2.68189	7.31967	0.00682039	0.251487
102075	Plekhg4	1.44844	3.13098	6.57824	0.0103233	0.309113
84036	Kcnn1	1.44576	2.90787	1.99837	0.157468	0.924984
21387	Tbx4	1.44398	2.92515	3.1307	0.0768309	0.757652
12902	Cr2	1.44336	2.34207	1.56357	0.211143	0.964005
17965	Nbl1	1.4388	3.42493	5.09438	0.0240035	0.475972
209540	Rgag1	1.43874	2.23837	4.90477	0.0267826	0.497692
17868	Mybpc3	1.43835	-0.397946	1.87692	0.170685	0.935185
100526474	Mir3074-1	1.43567	0.934594	8.84451	0.00293972	0.155862
76965	Slitrk1	1.43412	3.20976	7.15806	0.00746278	0.259758
319156	Hist1h4d	1.4329	-0.298382	2.64269	0.104027	0.829732
30927	Snai3	1.43079	-0.140134	0.9299	0.334889	0.999894
19309	Pygm	1.42805	2.66121	3.37675	0.0661225	0.717933
208154	Btla	1.41511	5.55665	3.31305	0.0687319	0.7291
68760	Synpo2l	1.41266	0.0420339	1.37195	0.241477	0.973708
76113	Lpo	1.41106	0.839	0.928897	0.33515	0.999894
211612	Ptchd1	1.4098	5.37892	9.52067	0.0020317	0.124945
403202	A430093F15Rik	1.40544	-0.567169	1.77388	0.182903	0.943691
78004	Prr15	1.40374	-0.375446	4.65752	0.0309178	0.534065
328778	Rab26	1.40238	-0.576875	4.81096	0.0282793	0.508953
20194	S100a10	1.39998	7.41173	5.00049	0.0253402	0.48771
78781	Zc3hav1	1.39845	5.52253	12.7799	0.000350362	0.0443186
12715	Ckm	1.39175	2.81332	0.686437	0.407379	1
613254	AA465934	1.38855	2.95302	2.21555	0.136627	0.890964
432442	Akap7	1.38805	5.40325	4.22177	0.0399085	0.592207
20265	Scn1a	1.38745	2.56609	3.10299	0.0781488	0.761742
14804	Grid2	1.37433	-0.364873	2.81943	0.0931297	0.808854
75104	Mmd2	1.37124	2.00991	4.87809	0.0271998	0.502719
12064	Bdnf	1.37118	5.15479	12.9067	0.000327401	0.0440098
118446	Gjc3	1.36876	-0.114942	8.28063	0.00400702	0.18884
20431	Pmel	1.36756	1.89919	3.18448	0.0743406	0.750742
245610	Nxf3	1.36667	6.81513	4.12079	0.0423594	0.611491
100041244	Gm3230	1.36627	0.839503	4.12405	0.0422778	0.610957
100502940	Gm684	1.36554	0.621169	2.46757	0.116218	0.853454
56773	Chst5	1.36551	-0.313072	3.84531	0.0498852	0.649194
270091	Lrrc36	1.36228	0.581909	5.32362	0.0210383	0.447223
12516	Cd7	1.36061	-0.459432	1.46479	0.226169	0.970889
15002	H2-Ob	1.36058	6.19798	2.68368	0.101381	0.827841
19215	Ptgds	1.35979	2.49865	9.38236	0.00219084	0.130654
234267	Gpm6a	1.35901	4.4428	1.28736	0.256535	0.981548
15208	Hes5	1.35533	2.1379	6.63411	0.0100044	0.304159
18553	Pcsk6	1.35458	2.50977	3.2376	0.0719658	0.742913
53856	Prg3	1.35396	1.77626	0.79897	0.371401	1
18705	Pik3c2g	1.34826	1.24672	4.12819	0.0421744	0.610457
67866	Wfdc1	1.34817	-0.408328	3.17713	0.074676	0.753574
75409	Slitrk5	1.34776	3.95718	10.1506	0.00144253	0.102459
545276	Gal3st3	1.34418	2.81634	10.4559	0.00122258	0.096376
333605	Frmpd4	1.33968	-0.00713274	4.36444	0.0366966	0.569631
100042715	Gm3985	1.33949	0.142342	4.43222	0.0352666	0.559941
230899	Nppa	1.33728	0.770755	1.24776	0.26398	0.98657
237759	Col23a1	1.33606	0.599991	4.93429	0.0263289	0.494568
114332	Lyve1	1.33523	2.9819	1.88047	0.170281	0.934875
83398	Ndst3	1.33394	0.814304	6.35168	0.011727	0.336229
54598	Calcrl	1.33286	2.61698	5.23734	0.0221071	0.45522
22097	Tsix	1.33154	3.04436	0.431634	0.511188	1
100049161	Gm13032	1.32818	0.402627	1.08705	0.297125	0.999894
14401	Gabrb2	1.3266	1.75408	2.75743	0.0968037	0.816495
54373	Prss16	1.32567	4.15903	0.876085	0.349276	0.999894
17136	Mag	1.32528	0.134721	3.04714	0.0808795	0.768664
83408	Gimap3	1.32476	3.12108	1.68876	0.193764	0.953457
114229	Kiss1r	1.3218	1.04794	7.9598	0.00478276	0.206912
100042056	9130019P16Rik	1.31719	0.671784	5.4542	0.0195213	0.429031
170658	BC002163	1.31258	2.10083	3.26944	0.0705815	0.738184
217258	Abca8a	1.30981	3.99877	9.60074	0.00194499	0.121797
67596	Tespa1	1.30701	2.95046	1.49939	0.220765	0.96768
14419	Gal	1.30661	0.698856	2.29926	0.129436	0.877885
228662	Btbd3	1.3019	7.30298	10.5944	0.00113429	0.0927278
667705	Gm8773	1.2997	-0.556093	2.85278	0.0912161	0.803428
98496	Pid1	1.29836	2.63917	4.53783	0.0331536	0.548072
319893	A230057D06Rik	1.29429	3.2155	9.1424	0.00249753	0.142713
72205	Eml2	1.29234	4.09279	5.25859	0.0218387	0.452498
12509	Cd59a	1.29226	2.45182	5.8559	0.0155249	0.381224
108015	Chrnb4	1.29103	1.55982	2.42908	0.119103	0.858547
20370	Sez6	1.28942	0.57602	3.33399	0.0678619	0.725377
239618	Pdzrn4	1.28597	-0.552681	1.24773	0.263986	0.98657
234700	Nrn1l	1.27911	-0.161449	3.16447	0.075257	0.755779
74499	Sost	1.27469	-0.407174	1.32545	0.249616	0.976889
67448	Plxdc2	1.27285	2.60098	4.6287	0.0314414	0.536971
12143	Blk	1.27008	5.68594	1.52338	0.217108	0.965491
17181	Matn2	1.26996	4.1144	11.1122	0.000857598	0.0778881
106861	Abhd3	1.26992	-0.566796	5.72176	0.0167559	0.394867
193385	Fam65b	1.26842	5.32569	12.88	0.000332118	0.0440098
110880	Scn4a	1.26766	2.26857	1.45448	0.227811	0.970889
72061	2010111I01Rik	1.26747	5.49486	10.5917	0.00113594	0.0927278
14919	Gucy2e	1.26661	-0.142116	1.47126	0.225147	0.970889
19270	Ptprg	1.26533	4.34275	10.24	0.00137428	0.100747
64011	Nrgn	1.26139	4.25249	3.05141	0.0806669	0.768664
69847	Wnk4	1.26004	1.58464	3.19315	0.0739474	0.748424
20732	Spint1	1.2598	-0.0407744	1.51955	0.217688	0.965491
94180	Acsbg1	1.25606	4.05438	1.74171	0.186923	0.944594
19289	Igdcc3	1.25543	2.34681	8.91301	0.00283146	0.153231
11516	Adcyap1	1.25143	5.66571	4.83619	0.0278685	0.50554
64177	Trpv6	1.24432	-0.661927	1.769	0.183506	0.944594
68232	1700120K04Rik	1.2432	0.386341	5.65056	0.0174498	0.404233
69379	C8g	1.24262	0.482306	6.62655	0.010047	0.304159
338367	Myo1d	1.24141	2.74986	6.71596	0.00955541	0.297103
319169	Hist1h2ak	1.24102	-0.224338	1.36386	0.24287	0.973708
93711	Pcdhga3	1.24008	1.87759	4.21526	0.0400619	0.592207
50934	Slc7a8	1.23922	4.74494	4.46126	0.0346719	0.558026
71174	4933416M06Rik	1.23616	-0.056973	1.75293	0.185509	0.944594
100628611	Mir5107	1.22662	0.565553	0.929732	0.334933	0.999894
56213	Htra1	1.22401	3.77327	6.26735	0.0122983	0.342064
665033	Col6a5	1.2223	0.978728	1.84388	0.174496	0.936744
100037396	D030047H15Rik	1.21948	0.23284	7.02329	0.00804561	0.27379
171531	Mlph	1.21853	0.340086	4.57051	0.0325269	0.54576
271697	Cdk15	1.21821	0.0269276	1.19858	0.273605	0.992388
16404	Itga7	1.20856	3.71093	8.11923	0.00437981	0.200885
100861531	Rn45s	1.20833	11.4692	2.81346	0.0934764	0.809814
72823	Pard3b	1.20799	2.69521	5.18995	0.0227179	0.460878
27371	Sh2d2a	1.20475	2.92716	1.35048	0.245195	0.973708
241520	Fam171b	1.1982	5.447	11.14	0.000844879	0.0777629
320265	Fam19a1	1.19605	-0.353184	2.28572	0.13057	0.879707
57738	Slc15a2	1.19381	4.421	0.847987	0.357122	0.999894
330941	AI593442	1.19375	2.47641	3.63233	0.0566675	0.677927
320343	Lypd6	1.19189	1.52921	3.82384	0.0505284	0.652133
17968	Ncam2	1.19124	4.95201	8.98098	0.00272805	0.150854
21957	Tnnt3	1.19087	3.42621	0.483263	0.486948	1
268354	Fam19a2	1.19031	3.54964	1.33281	0.248305	0.975439
108802	Calr4	1.18718	0.414085	0.930707	0.334679	0.999894
17178	Fxyd3	1.18579	1.50765	1.51629	0.218181	0.965491
17879	Myh1	1.18504	3.37028	0.479199	0.488785	1
67272	Cmtm5	1.18316	1.10793	4.07466	0.0435309	0.617995
211134	Lzts1	1.18306	2.46127	1.58663	0.207808	0.964005
16782	Lamc2	1.18261	0.810377	1.32246	0.250152	0.976889
15360	Hmgcs2	1.18188	3.25117	5.03918	0.0247802	0.484286
240754	Lax1	1.17868	4.62567	3.93117	0.0473989	0.64069
15214	Hey2	1.1755	1.94716	4.09774	0.0429405	0.614103
56188	Fxyd1	1.1746	2.73761	4.62004	0.0316005	0.539017
105651	Ppp1r3e	1.16664	2.91638	7.15886	0.00745944	0.259758
74194	Rnd3	1.16607	5.39899	7.86624	0.00503663	0.211243
11423	Ache	1.1647	3.03904	1.99534	0.157784	0.924984
76681	Trim12a	1.16195	3.76251	3.24527	0.0716299	0.742653
327959	Xaf1	1.16174	2.32655	2.18114	0.139711	0.892823
320939	5930403L14Rik	1.16073	0.852151	3.11679	0.0774892	0.759848
278507	Wfikkn2	1.15769	0.886281	2.32163	0.127586	0.875176
21953	Tnni2	1.15711	3.71183	0.775616	0.378485	1
330485	Tmem145	1.15531	4.94465	8.11246	0.00439621	0.200965
15460	Hr	1.15319	3.73015	10.0731	0.00150449	0.104734
243914	Lgi4	1.15193	3.96742	3.55826	0.05925	0.689695
12029	Bcl6b	1.14901	2.73796	7.31932	0.00682172	0.251487
14869	Gstp2	1.14864	0.619526	4.92736	0.0264346	0.494568
213002	Ifitm6	1.14506	0.762076	0.774413	0.378855	1
16182	Il18r1	1.14338	0.234396	1.48505	0.222986	0.96768
76441	Daam2	1.14288	2.99659	13.6736	0.000217487	0.0346815
213945	Col28a1	1.14138	3.17419	2.6596	0.102926	0.829338
11815	Apod	1.14029	6.95451	2.93549	0.0866523	0.786986
78923	Chsy3	1.13899	0.62988	3.40765	0.0648947	0.71293
67971	Tppp3	1.13824	5.76535	9.0738	0.00259298	0.146943
100042150	Nrg2	1.13698	1.954	4.5434	0.0330459	0.547994
223272	Itgbl1	1.13577	1.28587	3.3043	0.0690986	0.731752
80838	Hist1h1a	1.13498	-0.3172	1.84115	0.174816	0.936744
100526505	Mir3101	1.13434	-0.156475	3.59944	0.0577992	0.681814
12609	Cebpd	1.12486	3.24675	5.21373	0.0224092	0.458002
228139	P2rx3	1.12448	4.17307	2.63475	0.104548	0.829732
60361	Ms4a4b	1.12406	1.35361	1.77204	0.18313	0.943799
13866	Erbb2	1.12371	1.34895	4.1495	0.0416467	0.606309
218763	Lrrc3b	1.12311	0.953765	0.842094	0.358799	0.999894
233752	Insc	1.12213	-0.219875	5.41092	0.0200111	0.434917
101543	Wtip	1.12208	3.5842	6.86582	0.00878597	0.283508
432939	Gm5468	1.11874	2.66466	6.33525	0.0118361	0.337465
230972	Arhgef16	1.1118	-0.223961	1.13487	0.286739	0.999894
14745	Lpar1	1.111	3.27961	2.93068	0.0869111	0.78775
227485	Cdh19	1.10695	1.76425	5.14094	0.0233681	0.467418
263764	Creg2	1.10438	3.05178	1.86159	0.172442	0.936744
67358	1700093K21Rik	1.10427	-0.0660445	1.49724	0.221097	0.96768
66042	Sostdc1	1.1017	2.18451	3.65928	0.0557578	0.671936
67445	C1qtnf4	1.10087	1.66189	4.02927	0.0447172	0.624571
11441	Chrna7	1.10026	3.2497	2.02377	0.154854	0.921808
12854	Cort	1.10022	1.21115	2.05493	0.151715	0.913237
22174	Tyro3	1.09948	3.51235	5.45423	0.019521	0.429031
57776	Ttyh1	1.0963	3.69993	8.28708	0.00399281	0.18884
12737	Cldn1	1.09457	0.343367	1.25567	0.262472	0.985773
93880	Pcdhb9	1.09452	2.6553	5.13534	0.0234435	0.467418
75750	Slc10a6	1.09439	1.52582	3.01306	0.0825962	0.774777
58802	Kcnmb4	1.09318	2.72518	1.92537	0.165266	0.931161
268902	Robo2	1.09317	4.33475	3.66023	0.0557258	0.671936
107372	C030016D13Rik	1.0928	0.670222	3.24494	0.0716443	0.742653
73040	2900052N01Rik	1.0907	2.37074	1.39199	0.23807	0.971652
18791	Plat	1.0906	3.66251	3.46572	0.0626532	0.701947
12496	Entpd2	1.08643	2.11293	3.34056	0.0675915	0.725377
56448	Cyp2d22	1.08329	3.16519	4.2297	0.0397224	0.59148
330188	Ccdc63	1.08238	0.337402	1.41009	0.235042	0.970889
16777	Lamb1	1.07973	6.04905	6.09496	0.0135568	0.357534
15372	Hmx2	1.0784	0.626256	0.714555	0.397936	1
239556	Cacna1i	1.07689	4.79679	1.66782	0.196551	0.957964
241568	Lrrc4c	1.07638	1.04553	1.82604	0.176596	0.936744
16576	Kif7	1.07362	2.57541	1.19421	0.274482	0.993376
27276	Plekhb1	1.06982	3.0365	1.06309	0.302512	0.999894
20716	Serpina3n	1.0694	5.31964	5.60121	0.017948	0.409075
18430	Oxtr	1.06927	0.160492	3.24182	0.0717809	0.742676
99296	Hrh3	1.06807	1.56257	0.990978	0.319503	0.999894
237636	Npc1l1	1.06731	-0.599535	1.21444	0.270455	0.991819
17068	Ly6d	1.06417	5.86807	0.717286	0.397036	1
20358	Sema6a	1.06026	5.56133	4.01132	0.0451959	0.626077
244551	Nanos3	1.0586	1.79168	7.34131	0.00673878	0.25113
18212	Ntrk2	1.05614	3.575	2.58165	0.108109	0.836212
319924	Apba1	1.05576	6.90684	7.41856	0.00645546	0.244558
13363	Dhh	1.0542	0.93885	1.72658	0.188849	0.948344
329278	Tnn	1.05404	-0.724198	0.733006	0.391911	1
12971	Crym	1.05231	1.25829	2.0461	0.152596	0.913846
108897	Aif1l	1.05198	2.84754	1.83261	0.17582	0.936744
71146	Golga7b	1.05057	2.90917	4.754	0.0292303	0.516577
53623	Gria3	1.0498	0.85186	4.21477	0.0400735	0.592207
81701	Egfl8	1.0492	2.71156	1.97133	0.160306	0.930348
58217	Trem1	1.04884	-0.350864	0.70678	0.400515	1
76469	Cmya5	1.04833	1.60731	1.10048	0.294161	0.999894
69217	Plekha4	1.04644	2.68535	4.20834	0.0402258	0.593817
233424	Tmc3	1.04621	0.920419	2.66811	0.102378	0.828996
212712	Satb2	1.04525	3.38599	2.14029	0.143474	0.900095
50787	Hs6st3	1.04503	0.815569	1.19979	0.273364	0.992388
268890	Lsamp	1.039	1.68913	3.91852	0.0477569	0.641037
30785	Cttnbp2	1.03866	4.41526	3.74524	0.0529581	0.660243
140476	Strc	1.0384	1.90112	0.377346	0.539027	1
243937	Zfp536	1.03832	4.3838	2.18978	0.138929	0.892823
19074	Prg2	1.03813	-0.427443	0.889366	0.345649	0.999894
16174	Il18rap	1.03796	-0.842381	0.739363	0.389865	1
17035	Lxn	1.03408	4.09	2.95492	0.0856164	0.784855
68797	Pdgfrl	1.02693	1.16181	3.67757	0.0551492	0.669307
100504114	Gm16907	1.02519	3.60845	6.94699	0.00839603	0.276786
93883	Pcdhb12	1.0241	2.90315	5.25515	0.021882	0.452498
23890	Gpr34	1.02195	0.915692	4.09929	0.0429012	0.614103
76829	Dok5	1.01971	-0.00592601	2.09934	0.147363	0.903123
20378	Frzb	1.01886	0.745054	1.63323	0.201257	0.95925
21925	Tnnc2	1.01838	2.21674	0.726741	0.393942	1
78473	Skap1	1.01815	2.13194	0.870556	0.350801	0.999894
16855	Lgals4	1.01758	0.37854	1.48802	0.222524	0.96768
319832	Tmem229a	1.01649	0.32323	1.08163	0.298333	0.999894
11932	Atp1b2	1.01595	4.44258	5.33797	0.0208657	0.446415
66813	Bcl2l14	1.01554	-0.352779	0.682554	0.408709	1
15273	Hivep2	1.01504	6.61113	8.75377	0.00308963	0.162342
228550	Itpka	1.01468	0.40436	1.49762	0.221038	0.96768
11298	Aanat	1.01367	0.317795	1.93167	0.164575	0.931161
71781	Slc16a14	1.01315	0.588374	3.05308	0.080584	0.768664
227753	Gsn	1.01159	5.66232	7.38944	0.00656079	0.246725
83395	Sp6	1.01135	-0.237986	1.38767	0.238798	0.971652
14799	Gria1	1.01109	4.13683	6.45439	0.0110678	0.322259
70122	Mllt3	1.0094	6.74768	11.0258	0.000898522	0.0805381
17392	Mmp3	1.00708	2.36505	0.999365	0.317464	0.999894
74511	Lrrc17	1.0039	1.62851	1.34682	0.245835	0.973708
107003	A330093E20Rik	1.00216	0.897349	4.34748	0.0370638	0.570475
20347	Sema3b	1.00164	3.41473	3.8455	0.0498797	0.649194
18845	Plxna2	1.00137	5.81104	3.38076	0.0659617	0.717933
212518	Sprn	1.00033	2.43551	2.29967	0.129401	0.877885
21648	Dynlt1b	0.999794	0.409812	2.99762	0.0833871	0.776882
78286	Nav2	0.99928	5.64479	3.34401	0.0674502	0.725377
18530	Pcdh8	0.996618	2.97902	3.69542	0.0545619	0.666307
16159	Il12a	0.996614	1.18376	0.779583	0.377269	1
244668	Sipa1l2	0.996463	4.83418	5.29443	0.0213938	0.451376
69253	Hspb2	0.995791	0.0269977	2.94938	0.0859106	0.786005
110834	Chrna3	0.995083	5.55018	2.67981	0.101628	0.827841
268480	Rapgefl1	0.993342	4.10744	3.43569	0.0638019	0.706198
30939	Pttg1	0.993142	4.96075	1.7522	0.1856	0.944594
71111	Gpr39	0.991821	5.32842	1.72207	0.189427	0.948344
17921	Myo7a	0.991563	5.17558	3.35326	0.0670721	0.722778
208285	Cyp4f17	0.991456	1.55442	2.58871	0.107628	0.836212
218038	Amph	0.990388	5.01018	12.0433	0.000519781	0.0565737
320879	B230217O12Rik	0.988547	2.26693	3.28172	0.0700554	0.736369
666244	Tmsb15b1	0.985789	0.503313	2.53886	0.111075	0.843265
68591	Mocos	0.984314	0.452773	2.27562	0.131423	0.881766
23829	C1ql1	0.983697	5.37597	1.26084	0.261493	0.985773
74055	Plce1	0.980833	3.81701	7.21855	0.00721538	0.256203
74186	Ccdc3	0.979845	0.115662	2.24808	0.133781	0.886958
14264	Fmod	0.979461	1.95379	2.02253	0.154981	0.921808
20541	Slc8a1	0.976133	5.50455	7.65743	0.00565391	0.226058
320026	A330076H08Rik	0.975827	1.13613	4.4765	0.0343639	0.556298
69352	Necab1	0.974188	2.35674	5.93531	0.0148404	0.373435
15898	Icam5	0.973641	1.369	1.50463	0.219961	0.967489
58233	Dnaja4	0.97329	2.8667	5.73718	0.0166094	0.394086
225631	Onecut2	0.973029	5.29064	8.07284	0.00449336	0.200974
18111	Nnat	0.970133	9.27877	7.712	0.0054855	0.221912
18828	Plscr2	0.967432	1.45662	4.85171	0.0276188	0.503125
12399	Runx3	0.964858	5.01192	8.7289	0.00313206	0.16332
69066	1810010H24Rik	0.960261	1.22822	3.21499	0.0729667	0.747004
100316717	Mir1839	0.959003	0.0700123	2.55106	0.11022	0.842461
353282	Sfmbt2	0.958825	1.94534	1.42445	0.232672	0.970889
216233	Socs2	0.958443	4.48217	1.75982	0.184647	0.944594
22446	Xlr3c	0.952749	3.16358	4.77298	0.0289097	0.514893
320587	Tmem88b	0.948567	0.23586	4.77687	0.0288446	0.514893
13848	Ephb6	0.947388	3.73997	0.904972	0.341452	0.999894
94109	Csmd1	0.946005	1.9166	2.58652	0.107777	0.836212
18750	Prkca	0.945851	5.61792	3.31527	0.0686389	0.7291
545554	Ankrd34a	0.94498	2.51584	2.23614	0.134817	0.887266
233199	Mybpc2	0.94426	3.76532	1.03337	0.309369	0.999894
69443	1700027J07Rik	0.943736	1.7686	1.05547	0.304252	0.999894
18675	Phex	0.94361	0.995996	2.4025	0.121141	0.863848
100217457	Snord58b	0.943018	0.548035	4.46406	0.0346151	0.557828
276952	Rasl10b	0.94167	5.8766	10.378	0.00127527	0.0978863
27218	Slamf1	0.937792	0.971399	0.711048	0.399096	1
16322	Inha	0.93754	3.78595	0.988361	0.320143	0.999894
277973	Slc9a5	0.93744	5.9035	9.00312	0.00269519	0.150251
93709	Pcdhga1	0.937133	0.372133	1.31207	0.25202	0.979226
140492	Kcnn2	0.936405	2.16917	3.59892	0.0578173	0.681814
211429	Pla2g4b	0.936306	4.34495	3.62781	0.0568215	0.678198
623279	Dok6	0.93521	1.30314	2.12544	0.144871	0.901025
15438	Hoxd9	0.935123	3.88379	1.85165	0.173591	0.936744
16816	Lcat	0.932108	0.0688096	1.57822	0.209017	0.964005
52639	Wipi1	0.92977	1.81717	6.25829	0.0123614	0.342064
98660	Atp1a2	0.928737	4.36484	2.49648	0.114101	0.850423
17930	Myom2	0.927828	-0.0179098	0.310849	0.57716	1
14807	Grik3	0.925438	2.08544	1.64822	0.199201	0.957964
229706	Slc6a17	0.925382	4.2291	1.91715	0.166171	0.931161
229595	Adamtsl4	0.925298	1.7012	4.36049	0.0367818	0.569631
23888	Gpc6	0.924629	5.20543	10.4371	0.00123506	0.0967867
21748	Terc	0.923238	-0.445438	0.505716	0.476999	1
29811	Ndrg2	0.920823	4.71442	3.50987	0.0610044	0.693429
54524	Syt6	0.920442	2.92267	2.45259	0.117331	0.85544
71584	Gdpd2	0.920408	-0.0773575	1.43375	0.231154	0.970889
93838	Dqx1	0.919796	3.06383	2.88889	0.0891925	0.796441
20505	Slc34a1	0.917994	0.036239	0.501904	0.478665	1
170677	Cdhr1	0.917874	1.08009	0.915368	0.338694	0.999894
68957	Paqr6	0.917343	0.463037	1.6453	0.1996	0.957964
269356	Slc4a11	0.916736	-0.359072	2.57238	0.108744	0.838681
53897	Gal3st1	0.914573	3.24422	1.03221	0.309641	0.999894
100043450	AA387883	0.913785	0.157094	1.56115	0.211496	0.964005
100039781	Hrct1	0.912834	0.241494	1.72063	0.189612	0.948344
27412	Peg12	0.912196	3.72183	1.01621	0.31342	0.999894
214254	Nudt15	0.911583	0.541974	1.65355	0.198477	0.957964
19193	Pipox	0.910333	3.62614	0.822785	0.364367	0.999894
12769	Ccr9	0.909788	1.68188	0.41274	0.520582	1
72401	Slc43a1	0.909217	3.65347	0.696987	0.403798	1
69964	2810403D21Rik	0.909149	0.926497	3.57987	0.0584838	0.683756
72585	Lypd1	0.908754	5.63374	1.45962	0.226991	0.970889
723926	Mir25	0.907447	0.0705555	1.84776	0.174044	0.936744
94280	Sfxn3	0.905327	5.45663	5.40462	0.0200835	0.435798
12507	Cd5	0.904583	1.8321	0.709326	0.399668	1
93703	Pcdhgb6	0.903619	1.30095	1.40645	0.235647	0.970979
20971	Sdc4	0.902778	6.7802	5.94478	0.0147609	0.372952
213389	Prdm9	0.901664	3.05232	3.92919	0.0474549	0.64069
72287	Plekhf1	0.901578	1.01618	1.71154	0.190785	0.949701
213417	Klhdc8a	0.901552	0.612023	1.09085	0.296283	0.999894
333182	Cox6b2	0.901179	1.91757	0.654991	0.418334	1
433466	Jmjd7	0.900686	3.59485	5.7485	0.0165028	0.392234
80981	Arl4d	0.900294	1.05012	2.38679	0.122365	0.868587
16353	Ipw	0.900245	2.7325	2.58345	0.107986	0.836212
13179	Dcn	0.899934	5.24833	5.33909	0.0208524	0.446415
13110	Cyp2j6	0.899636	2.3867	2.02016	0.155222	0.921808
20272	Scn7a	0.899496	4.23061	2.37216	0.123516	0.870698
216864	Mgl2	0.899213	1.68338	1.21127	0.271082	0.991819
13199	Ddn	0.898039	1.49106	0.756369	0.384467	1
11484	Aspa	0.896528	0.594046	1.47226	0.22499	0.970889
18167	Npy2r	0.894571	1.1995	0.486526	0.485481	1
319468	Ppm1h	0.893996	4.53396	2.13763	0.143724	0.900535
230903	Fbxo44	0.893959	3.64281	2.62025	0.105508	0.832047
171469	Gpr37l1	0.893513	2.65468	3.40862	0.0648566	0.71293
211577	Mrgprf	0.892123	0.907714	2.21687	0.13651	0.890627
72605	Car10	0.891248	-0.228311	0.363358	0.546647	1
100504518	3425401B19Rik	0.890596	3.82074	0.712391	0.398651	1
217480	Dgkb	0.889894	0.130407	2.18156	0.139673	0.892823
27273	Pdk4	0.888219	2.616	0.808151	0.368667	1
20183	Rxrg	0.886511	0.311327	1.06241	0.302666	0.999894
22183	Zrsr1	0.886489	4.55745	7.68928	0.00555498	0.224062
68709	Cilp2	0.886168	0.437673	2.35977	0.124501	0.870698
245857	Ssh3	0.884015	4.15352	4.0231	0.0448811	0.624571
77590	Chst15	0.882906	4.73249	7.07648	0.00781022	0.267773
12298	Cacnb4	0.880875	3.41606	5.04841	0.0246486	0.483591
215446	Entpd3	0.879339	0.862444	2.38087	0.122829	0.870698
595139	E030024N20Rik	0.879253	-0.18803	1.62117	0.202929	0.962454
15511	Hspa1b	0.878847	0.85209	1.11062	0.291947	0.999894
15444	Hpca	0.878684	1.97167	3.07151	0.0796753	0.766013
78303	Hist3h2ba	0.876846	3.69323	1.57563	0.209391	0.964005
331188	Zfp781	0.876734	-0.236458	1.2237	0.268635	0.991819
26757	Dpysl4	0.875345	6.12431	9.65451	0.00188888	0.119373
66330	1700020L24Rik	0.874917	0.248222	2.41884	0.119884	0.859429
23948	Mmp17	0.873836	2.45032	2.01071	0.156192	0.922351
60455	Tmem8	0.872049	2.91352	3.20211	0.0735433	0.748363
11883	Arsa	0.870609	4.40938	6.23509	0.0125243	0.344206
14462	Gata3	0.870524	6.83349	1.57884	0.208928	0.964005
19703	Renbp	0.870298	3.71974	4.02516	0.0448264	0.624571
27359	Sytl4	0.868237	9.68429	6.52516	0.0106359	0.31432
67792	Rgs8	0.866778	1.12628	0.899824	0.342829	0.999894
19173	Psmb5	0.86449	5.56297	7.53099	0.00606466	0.235852
18040	Nefm	0.859616	11.1831	6.44016	0.0111568	0.324047
68566	Caly	0.859608	5.65465	7.58444	0.00588743	0.230942
70807	Arrdc2	0.859453	4.32948	4.86618	0.0273881	0.503125
12768	Ccr1	0.858831	0.899728	1.02715	0.31083	0.999894
13610	S1pr3	0.858769	3.66226	3.21201	0.0730996	0.747004
110637	Grik4	0.857026	1.34721	1.64479	0.19967	0.957964
12580	Cdkn2c	0.855633	4.81716	3.32131	0.0683873	0.7291
20170	Hps6	0.854912	3.61464	4.56566	0.0326191	0.546201
68423	Ankrd13d	0.854653	4.28167	3.70879	0.0541265	0.66478
22352	Vim	0.850221	9.32568	3.20607	0.0733657	0.747501
331424	C230004F18Rik	0.849644	0.0251953	1.68385	0.194414	0.954556
239570	Ttc38	0.849415	3.71317	6.65339	0.00989671	0.302279
108030	Lin7a	0.846464	7.32118	14.0876	0.00017449	0.0319061
208439	Klhl29	0.845957	3.37344	1.39731	0.237175	0.971652
76917	Flywch2	0.84491	3.9836	2.12568	0.144848	0.901025
12723	Clcn1	0.844505	2.73192	2.48452	0.114972	0.851521
13803	Enc1	0.844114	5.2308	3.92881	0.0474654	0.64069
17749	Polr2k	0.843989	1.53822	4.35959	0.0368011	0.569631
27367	Rpl3	0.843612	6.96539	2.80284	0.0940973	0.812663
381091	H2-Eb2	0.843038	4.10882	0.719411	0.396337	1
77794	Adamtsl2	0.842966	0.841417	2.08282	0.148965	0.906348
73707	Gucy2g	0.842919	-0.383927	1.42069	0.233291	0.970889
17937	Nab2	0.842478	3.6105	1.52446	0.216946	0.965491
214922	Slc39a2	0.841321	2.32561	3.91636	0.0478183	0.641037
114584	Clic1	0.840882	8.1155	4.7054	0.030068	0.525302
20498	Slc12a4	0.840619	3.82921	3.09431	0.0785666	0.762179
244723	Olfm2	0.840324	3.02183	2.79004	0.094852	0.814849
67122	Nrarp	0.836989	3.43017	2.79358	0.0946429	0.814676
108995	Tbc1d10c	0.835326	6.54994	3.99769	0.0455628	0.628098
14451	Gas1	0.834864	2.04965	1.27541	0.258755	0.9838
269629	Lhfpl3	0.833873	0.632381	1.29921	0.254358	0.981513
320111	Prr18	0.832168	2.5738	2.22899	0.135443	0.887266
94249	Slc24a3	0.832141	0.956375	1.35019	0.245246	0.973708
319504	Nrcam	0.828529	6.33348	11.5361	0.000682589	0.0663903
21425	Tfeb	0.828495	5.39007	3.87732	0.0489426	0.646092
16998	Ltbp3	0.828427	4.04412	3.45278	0.0631456	0.705194
215001	Wfikkn1	0.823628	1.11885	2.84214	0.0918216	0.804204
70419	2810408A11Rik	0.823016	4.07272	4.10615	0.0427275	0.61363
12296	Cacnb2	0.822981	2.75414	4.27157	0.038755	0.58341
77577	Spns3	0.822398	1.94709	0.840336	0.359301	0.999894
73230	Bmper	0.820047	0.0234802	1.11635	0.290705	0.999894
103712	6330403K07Rik	0.817728	6.54701	10.0314	0.00153892	0.105524
58207	Slc43a3	0.817054	6.28958	12.8162	0.000343632	0.0443186
68404	Nrn1	0.816209	2.94749	1.15726	0.282035	0.998172
20660	Sorl1	0.814962	4.49264	2.9134	0.0878464	0.792582
353371	Oxct2b	0.813942	-0.424132	0.820669	0.364985	1
100504601	Gm16702	0.813528	-0.111799	0.652418	0.419249	1
23876	Fbln5	0.813295	3.71819	3.07302	0.0796016	0.766013
69548	2310015A10Rik	0.812607	2.71112	2.2246	0.135827	0.887961
65969	Cubn	0.811812	0.0407694	1.96368	0.161121	0.930348
170625	Snx18	0.811536	6.60728	6.65564	0.00988425	0.302279
71198	Otud1	0.810648	4.04356	3.91832	0.0477626	0.641037
12667	Chrd	0.808406	0.889406	2.20699	0.137387	0.892133
67041	Oxct1	0.80789	8.46492	7.96045	0.00478105	0.206912
238725	Gpr150	0.807555	0.983333	1.03527	0.308923	0.999894
73368	Col20a1	0.807427	3.45159	2.84619	0.0915909	0.804204
100502653	C130060C02Rik	0.804728	-0.549266	1.81321	0.178124	0.936744
18952	Sept4	0.804088	3.94958	2.81347	0.0934758	0.809814
140721	Caskin2	0.802309	3.87764	5.1596	0.0231182	0.466051
14428	Galr2	0.801991	0.610258	2.53346	0.111455	0.843265
21331	T2	0.800362	-0.0486446	1.91034	0.166925	0.931496
13591	Ebf1	0.80022	4.85785	3.22241	0.0726365	0.745611
347740	2900097C17Rik	0.799889	6.04832	14.9011	0.000113294	0.0242769
50523	Lats2	0.799596	4.13175	3.30145	0.0692189	0.731895
56332	Amotl2	0.79785	4.9086	4.59244	0.0321132	0.541698
18295	Ogn	0.796638	0.914489	0.928843	0.335164	0.999894
27356	Insl6	0.796258	0.665828	1.09165	0.296105	0.999894
27057	Ncoa4	0.79582	1.93249	2.67793	0.101748	0.827841
231532	Arhgap24	0.795448	3.39197	2.01381	0.155874	0.921808
76527	Il34	0.795216	1.97315	1.34821	0.245591	0.973708
402767	A830052D11Rik	0.792915	0.0390672	1.78702	0.18129	0.940457
56543	Kcnd3	0.790851	3.4297	1.87995	0.17034	0.934875
22156	Tuft1	0.789841	2.3532	1.43928	0.230256	0.970889
16490	Kcna2	0.789115	4.20513	2.12243	0.145156	0.9019
319742	Mpzl3	0.788728	-0.104783	0.963551	0.326294	0.999894
19699	Reln	0.787959	7.15626	0.86015	0.353697	0.999894
12348	Car11	0.787661	4.18021	2.97271	0.0846797	0.781627
76281	Tax1bp3	0.787623	0.765629	3.50543	0.0611679	0.693429
104156	Etv5	0.787213	3.62274	1.38779	0.238779	0.971652
140571	Plxnb3	0.786506	1.1992	2.77744	0.0956008	0.815564
20210	Saa3	0.786074	2.46742	0.726166	0.394129	1
328234	Rnf182	0.785017	2.95732	5.03871	0.024787	0.484286
71132	Cabyr	0.784692	0.503596	2.66775	0.1024	0.828996
52897	Rbfox3	0.784499	2.831	0.878889	0.348506	0.999894
338368	Fam109b	0.782962	-0.314529	1.42475	0.232622	0.970889
103743	Tmem98	0.781961	4.24582	1.75192	0.185636	0.944594
99151	Cercam	0.780964	3.22749	1.98232	0.159146	0.926369
16601	Klf9	0.780049	3.68587	3.37881	0.0660399	0.717933
106947	Slc39a3	0.778129	5.92747	6.74805	0.00938501	0.293849
102436	Lars2	0.778013	7.25385	1.82786	0.17638	0.936744
16514	Kcnj11	0.776719	1.22645	1.83533	0.1755	0.936744
70676	Gulp1	0.776461	0.584742	2.35408	0.124955	0.870698
15410	Hoxb3	0.776385	0.819019	1.55901	0.21181	0.964005
233878	Sez6l2	0.775167	6.2493	5.78877	0.0161289	0.387061
13034	Ctse	0.771937	2.91137	0.787718	0.374791	1
14585	Gfra1	0.77106	2.59196	0.631922	0.426651	1
20528	Slc2a4	0.770871	1.08911	0.739874	0.389701	1
666680	Gm8234	0.770046	0.177249	0.839707	0.35948	0.999894
229302	Tm4sf4	0.770046	0.0341239	0.609715	0.434895	1
60599	Trp53inp1	0.768427	6.76104	2.54708	0.110498	0.843265
320707	Atp2b3	0.767611	1.77326	2.3241	0.127384	0.875176
12741	Cldn5	0.766876	2.43122	1.17729	0.277907	0.995581
13134	Dach1	0.76634	4.67578	1.41677	0.233935	0.970889
16492	Kcna4	0.765825	1.82892	1.29386	0.255338	0.981513
17394	Mmp8	0.765767	1.55584	0.665832	0.414509	1
12802	Cnr2	0.765489	2.41381	1.49657	0.2212	0.96768
15221	Foxd3	0.763695	2.35803	1.55679	0.212136	0.964005
103729	AI450353	0.763656	2.55942	2.56051	0.109563	0.840979
56318	Acpp	0.762303	1.77333	0.634733	0.425624	1
14370	Fzd8	0.761358	0.860189	1.13116	0.287529	0.999894
69120	1810021B22Rik	0.76116	0.0892658	1.64213	0.200034	0.957964
244198	Olfml1	0.760796	0.955939	0.868464	0.351381	0.999894
243813	Leng9	0.759786	2.09082	5.25327	0.0219055	0.452498
331532	Tceal5	0.758019	1.82219	3.06112	0.0801862	0.767392
12555	Cdh15	0.757988	2.97457	1.71838	0.189902	0.948344
22715	Zfp57	0.756465	6.54398	2.93813	0.086511	0.786745
58867	Syngr4	0.755665	0.260648	1.48643	0.22277	0.96768
98870	AI182371	0.75258	0.148341	1.53293	0.215673	0.965467
73016	Kremen2	0.75128	-0.366745	0.693044	0.405131	1
20451	St8sia3	0.750637	5.9417	8.31542	0.003931	0.18884
18985	Pou2af1	0.749986	8.88426	1.70333	0.191853	0.950728
380698	Obscn	0.749843	1.93446	0.875162	0.34953	0.999894
271508	4933408B17Rik	0.748966	2.17694	3.12942	0.076891	0.757652
241327	Olfml2a	0.748363	1.93432	1.54382	0.21405	0.964005
18183	Nrg3	0.747846	1.70212	2.06644	0.150573	0.909671
56856	Insm2	0.746198	8.4437	15.5471	8.04747e-05	0.0193619
224024	Scarf2	0.745739	2.70872	1.72564	0.188968	0.948344
99031	Osbpl6	0.745403	4.46325	1.66557	0.196853	0.957964
17996	Neb	0.74514	2.55809	0.839059	0.359666	0.999894
13038	Ctsk	0.744438	3.15212	2.62613	0.105118	0.829965
64214	Rgs18	0.741339	-0.0044151	0.408955	0.5225	1
219072	Haus4	0.740913	6.25495	6.52294	0.0106492	0.31432
213742	Xist	0.739954	9.61086	0.168513	0.681437	1
19711	Resp18	0.73922	2.23023	1.24048	0.265378	0.989208
16497	Kcnab1	0.738445	-0.28457	0.583	0.445139	1
67455	Klhl13	0.738325	5.78333	2.16651	0.141046	0.896343
93714	Pcdhga6	0.738098	0.716188	0.934706	0.333643	0.999894
66503	1810034E14Rik	0.738073	0.709365	1.1575	0.281984	0.998172
234353	Psd3	0.738034	3.66889	3.01024	0.0827399	0.775091
14168	Fgf13	0.737295	5.37186	0.466588	0.494561	1
71176	Fbxo24	0.736991	1.0506	1.85292	0.173445	0.936744
208659	Fam20a	0.735446	1.63876	1.1878	0.275774	0.994767
20665	Sox10	0.733831	3.23957	1.63163	0.201478	0.95925
21389	Tbx6	0.731843	1.16607	1.28116	0.257684	0.983272
227325	Dner	0.731605	3.87722	1.74241	0.186834	0.944594
11522	Adh1	0.730011	1.33245	0.800656	0.370897	1
71436	Flrt3	0.728943	3.12112	1.04521	0.306612	0.999894
14867	Gstm6	0.727841	-0.315427	0.645108	0.421867	1
246228	Vwa1	0.727688	4.24538	2.18692	0.139187	0.892823
69480	Ttc9	0.726867	2.81959	1.77395	0.182894	0.943691
13497	Drp2	0.725992	2.97034	2.68041	0.101589	0.827841
98952	Fam102a	0.724877	4.10114	5.78449	0.0161682	0.387061
70691	3830403N18Rik	0.724123	2.97846	0.205962	0.649951	1
109135	Plekha5	0.724042	7.42106	1.69781	0.192575	0.951498
70083	Metrn	0.72394	5.37531	2.66521	0.102564	0.829338
244954	Prss35	0.723889	0.678847	1.73622	0.187618	0.945954
100043189	Gm4285	0.72272	1.67434	2.61017	0.10618	0.833996
97031	Tprn	0.722448	4.66771	7.11321	0.00765182	0.265663
93722	Pcdhga10	0.721429	0.253407	0.545129	0.460315	1
68337	Crip2	0.721143	5.17899	4.20252	0.0403639	0.595215
80893	Tmprss5	0.720899	1.11567	1.88792	0.169436	0.93301
77682	9230102O04Rik	0.720896	3.09617	4.52954	0.0333145	0.548072
66197	Cks2	0.720641	1.73575	2.15831	0.141801	0.897395
17022	Lum	0.720539	3.0248	1.60006	0.205895	0.964005
83984	Tssk6	0.720523	2.63114	3.55251	0.0594555	0.690408
67608	Narf	0.720152	5.93205	5.10556	0.0238492	0.474012
100126224	Gm11747	0.720109	0.616323	1.87267	0.17117	0.93613
69195	Tmem121	0.719801	3.71716	0.796006	0.37229	1
21944	Tnfsf12	0.719642	1.9099	1.96231	0.161267	0.930348
240119	St6gal2	0.71751	0.923478	0.999788	0.317362	0.999894
18025	Nfe2l3	0.717287	6.83007	1.92647	0.165146	0.931161
225266	Klhl14	0.715834	3.38667	0.376093	0.539702	1
52430	Echdc2	0.715659	4.00316	0.92789	0.335412	0.999894
114873	Dscaml1	0.714912	3.90852	2.26142	0.132633	0.884981
209488	Hsh2d	0.714414	3.87443	1.00014	0.317276	0.999894
244864	Layn	0.713848	0.0936316	1.68096	0.194797	0.955454
20513	Slc1a6	0.712858	0.724306	1.74086	0.18703	0.944594
11889	Asgr1	0.712663	-0.50253	1.08126	0.298415	0.999894
74519	Cyp2j9	0.712423	0.704198	1.16895	0.279617	0.996216
73680	Zbtb8a	0.711576	3.47189	1.19191	0.274946	0.993833
51795	Srpx	0.711499	0.69935	1.85316	0.173416	0.936744
76229	Vmn2r29	0.710347	0.415228	1.00322	0.316532	0.999894
241727	Snph	0.708773	2.95849	1.0704	0.300856	0.999894
20317	Serpinf1	0.706883	3.40025	1.9195	0.165912	0.931161
30045	Dnajc12	0.706791	3.81116	5.33124	0.0209465	0.446945
53867	Col5a3	0.706568	5.71152	1.11662	0.290647	0.999894
13008	Csrp2	0.705971	6.75546	3.37149	0.0663339	0.719133
78373	Nudt17	0.705059	1.28625	1.80318	0.179329	0.937549
93715	Pcdhga7	0.704109	0.761755	1.06414	0.302272	0.999894
73710	Tubb2b	0.703854	9.17431	3.67874	0.0551105	0.669307
69993	Chn2	0.703802	3.00165	1.75399	0.185375	0.944594
17762	Mapt	0.70316	7.76555	7.73694	0.00541024	0.220734
231830	Micall2	0.703016	1.84657	1.59629	0.20643	0.964005
11818	Apoh	0.702546	-0.0603678	0.329073	0.566205	1
13010	Cst3	0.702273	7.88637	8.43048	0.00368984	0.181371
100526467	Mir3061	0.700981	0.143922	1.51313	0.218662	0.965491
216799	Nlrp3	0.699749	0.350712	1.13823	0.286026	0.999894
78334	Cdk19	0.698757	6.27177	13.1507	0.000287414	0.0410583
240047	Mmp25	0.697978	0.334916	0.284593	0.593706	1
12477	Ctla4	0.697688	-0.71649	0.329533	0.565934	1
381813	Prmt8	0.697146	1.35062	0.377459	0.538966	1
16581	Kifc2	0.696949	4.96401	3.11852	0.077407	0.759848
69770	1600002K03Rik	0.69604	3.8537	4.0481	0.044221	0.62332
60534	Fancg	0.695241	5.56661	10.9239	0.000949306	0.0836857
227120	Plcl1	0.694238	1.51834	2.00122	0.157172	0.924984
19712	Rest	0.693469	4.08491	1.51601	0.218225	0.965491
57916	Tnfrsf13b	0.693183	2.35471	0.59343	0.441096	1
66477	Usmg5	0.693068	2.15799	2.68097	0.101554	0.827841
240239	Gpr151	0.692139	0.0270862	1.05111	0.305251	0.999894
100504166	4933421O10Rik	0.691452	3.19212	1.77523	0.182737	0.943691
20202	S100a9	0.69118	5.05281	0.527688	0.467581	1
18012	Neurod1	0.69042	4.57966	1.83704	0.175298	0.936744
99738	Kcnc4	0.690336	2.66578	1.39643	0.237322	0.971652
18413	Osm	0.689236	2.48691	0.975399	0.323337	0.999894
71648	Optn	0.687981	2.52993	2.45117	0.117437	0.855759
52585	Dhrs1	0.68742	5.93712	7.45774	0.00631642	0.239954
12300	Cacng2	0.686931	1.8559	1.51512	0.218359	0.965491
21809	Tgfb3	0.686673	4.74488	2.76194	0.0965314	0.816486
67425	Eps8l1	0.68627	2.69181	0.265878	0.606111	1
77717	6030408B16Rik	0.686174	1.96602	0.385397	0.534729	1
381792	2310040G24Rik	0.685977	1.21376	2.24241	0.134271	0.886958
58860	Adamdec1	0.68541	1.59857	0.254557	0.613884	1
19279	Ptprr	0.684838	4.81875	2.70413	0.100089	0.827179
623796	Gm12504	0.684477	1.58992	3.19324	0.0739432	0.748424
723902	Mir7-1	0.684227	-0.0305393	0.671556	0.41251	1
107581	Col16a1	0.684196	4.48769	3.0955	0.0785091	0.762179
100504586	Gm20300	0.684007	3.35219	4.65755	0.0309172	0.534065
380921	Dgkh	0.682828	1.95288	1.37922	0.240234	0.971652
20618	Sncg	0.682813	3.01984	0.970508	0.324554	0.999894
219257	Pcdh20	0.681748	1.85844	1.5618	0.211401	0.964005
93874	Pcdhb3	0.68144	3.40337	2.18189	0.139643	0.892823
15166	Hcn2	0.679602	4.26859	2.53469	0.111368	0.843265
215705	Arrdc1	0.678969	5.6808	5.90487	0.0150991	0.375805
50709	Hist1h1e	0.678753	0.553142	0.82659	0.36326	0.999894
17920	Myo6	0.67756	2.70827	3.04325	0.0810736	0.769207
108013	Celf4	0.676449	6.52337	2.2871	0.130453	0.879707
668253	Dleu2	0.675995	3.81412	2.63047	0.10483	0.829732
74100	Arpp21	0.67545	4.45176	0.25468	0.613799	1
238266	Syt16	0.675314	3.79909	3.87814	0.0489187	0.646092
56544	Vmn2r1	0.675124	-0.23709	0.548868	0.458781	1
71003	Prss41	0.674926	-0.367489	0.221072	0.638224	1
215114	Hip1	0.674803	6.61489	7.20223	0.00728132	0.256699
11607	Agtr1a	0.672926	1.98069	1.0807	0.29854	0.999894
382562	Pfn4	0.672356	0.332545	1.17271	0.278846	0.995702
56702	Hist1h1b	0.672316	0.395307	0.661843	0.41591	1
170738	Kcnh7	0.671725	-0.250484	1.11055	0.291962	0.999894
50788	Fbxl8	0.671137	2.96613	3.54062	0.0598833	0.691629
233020	Hipk4	0.670388	0.436783	1.47677	0.22428	0.969971
14089	Fap	0.669223	1.22157	1.5012	0.220487	0.96768
18526	Pcdh10	0.669089	5.2133	3.30869	0.0689145	0.730366
211936	Ccdc73	0.668985	2.95428	1.79019	0.180903	0.940447
21804	Tgfb1i1	0.668631	3.05025	1.95673	0.161864	0.930348
65079	Rtn4r	0.668542	1.49739	1.87921	0.170423	0.934875
50766	Crim1	0.667563	5.34945	2.97598	0.0845091	0.781496
192163	Pcdha3	0.665776	1.81721	1.07322	0.30022	0.999894
211468	Kcnh8	0.665365	2.25776	1.96919	0.160533	0.930348
66246	Osgep	0.665349	5.9097	7.88775	0.00497706	0.211089
606735	A330069E16Rik	0.665323	0.897194	1.65608	0.198133	0.957964
27425	Atp5l	0.665095	0.152474	1.57647	0.209269	0.964005
116904	Alpk3	0.664723	-0.200545	0.875329	0.349484	0.999894
432450	Nkain2	0.664532	0.563571	0.68668	0.407296	1
100306954	Snora17	0.663969	1.0933	2.28664	0.130492	0.879707
319162	Hist3h2a	0.663149	4.8074	4.10423	0.042776	0.61363
24064	Spry2	0.663024	3.56426	1.44387	0.229515	0.970889
66237	Atp6v1g2	0.663009	4.56287	3.12395	0.0771497	0.758989
104069	Sncb	0.662928	4.0818	1.77406	0.182881	0.943691
51800	Bok	0.662788	5.14661	1.27267	0.259267	0.984282
268759	9930012K11Rik	0.661869	0.455032	1.11015	0.292048	0.999894
12326	Camk4	0.66115	3.81476	0.750544	0.386304	1
216505	Pik3ip1	0.660286	5.13561	3.14707	0.0760632	0.756989
11695	Alx4	0.660068	1.34421	1.29104	0.255857	0.981513
57764	Ntn4	0.65933	2.78142	2.9712	0.0847588	0.781627
331480	Gm5126	0.659207	0.741866	2.13358	0.144104	0.901025
70789	Kynu	0.657508	0.00171831	0.631861	0.426673	1
74530	9030612E09Rik	0.656544	0.517854	1.81781	0.177574	0.936744
103466	Nt5dc3	0.656317	5.76748	5.85926	0.0154953	0.381224
320469	9930014A18Rik	0.655586	3.12474	1.26844	0.26006	0.984282
14739	S1pr2	0.655398	3.51639	1.60084	0.205785	0.964005
60425	Doc2g	0.655357	3.85162	2.33788	0.126261	0.872317
75625	Mageh1	0.652995	5.39504	1.7186	0.189873	0.948344
228846	D630003M21Rik	0.652207	1.85793	2.17021	0.140707	0.894694
58172	Sertad2	0.651999	4.7135	6.92094	0.00851922	0.280001
12167	Bmpr1b	0.651761	5.11595	0.971893	0.324209	0.999894
68943	Pink1	0.650081	6.28745	5.22355	0.0222831	0.456786
80334	Kcnip4	0.649764	1.18816	1.05417	0.304549	0.999894
330267	Thsd7a	0.647769	5.81776	3.48416	0.0619589	0.698055
217151	Arl5c	0.647666	7.10112	2.88251	0.0895461	0.796441
66259	Camk2n1	0.647498	2.01016	1.09947	0.294383	0.999894
50720	Sacs	0.647271	0.713283	0.53501	0.464508	1
100043580	Gm4532	0.645686	3.56508	4.37131	0.036549	0.569631
286942	Kif19a	0.645481	0.432958	0.98136	0.321863	0.999894
70638	Fam189a1	0.644824	2.19503	0.330734	0.565227	1
93882	Pcdhb11	0.644463	1.82639	2.77109	0.0959809	0.815564
58809	Rnase4	0.644455	4.13656	2.36816	0.123833	0.870698
269389	Tox2	0.64322	4.14335	1.00726	0.31556	0.999894
214968	Sema6d	0.641767	5.8537	3.00101	0.0832126	0.775783
319757	Smo	0.641366	3.3319	1.22298	0.268776	0.991819
387609	Zhx2	0.641165	4.97599	3.60137	0.0577318	0.681814
21950	Tnfsf9	0.640143	1.55506	1.08678	0.297187	0.999894
71609	Tradd	0.639496	4.85007	5.66663	0.0172907	0.403272
384071	Slc25a34	0.638869	0.185899	1.44757	0.228919	0.970889
14406	Gabrg2	0.63858	3.81766	1.6518	0.198714	0.957964
67263	Zswim6	0.638558	3.73835	1.70197	0.192031	0.950728
14048	Eya1	0.638447	8.39135	2.28235	0.130853	0.880954
72289	Malat1	0.637973	8.23883	5.47911	0.0192451	0.425689
212198	Wdr25	0.63714	3.71279	2.37922	0.122959	0.870698
72962	Tymp	0.63667	-0.338328	1.03862	0.308142	0.999894
320398	Lrig3	0.636636	1.2815	0.681319	0.409133	1
381404	Pabpc1l	0.636415	1.15558	1.07775	0.299201	0.999894
320253	March3	0.636309	0.207826	1.4655	0.226057	0.970889
22240	Dpysl3	0.635857	6.6757	1.05146	0.30517	0.999894
668272	Gm9079	0.633458	0.803529	1.37194	0.241479	0.973708
94089	Trim7	0.632235	0.688604	1.45185	0.228231	0.970889
56745	C1qtnf1	0.632116	3.26283	2.33796	0.126255	0.872317
104252	Cdc42ep2	0.631668	1.66881	1.22855	0.26769	0.991819
56786	Tmem9b	0.631176	5.1283	5.26887	0.0217101	0.452498
276891	Timd4	0.631138	2.60101	0.349456	0.554421	1
216021	Stox1	0.630865	1.64886	1.24721	0.264086	0.98657
210789	Tbc1d4	0.630366	3.85318	3.24118	0.071809	0.742676
381413	Gpr176	0.63035	2.8311	0.740745	0.389422	1
245450	Slitrk2	0.630302	1.39653	1.60718	0.204889	0.963534
28105	Trim36	0.62972	3.998	1.08906	0.296679	0.999894
13011	Cst7	0.628598	0.397215	0.510561	0.474896	1
100302529	Snord72	0.628004	1.69341	1.83028	0.176095	0.936744
232790	Oscar	0.62775	-0.394931	0.348232	0.555115	1
243897	Ggn	0.627348	0.227282	0.962202	0.326633	0.999894
12224	Klf5	0.62731	-0.192667	0.825882	0.363466	0.999894
16431	Itm2a	0.627135	2.02071	0.831446	0.361855	0.999894
654824	Ankrd37	0.626864	4.30621	1.46037	0.226871	0.970889
223649	Nrbp2	0.6241	4.20298	1.01043	0.314799	0.999894
71843	R3hcc1	0.623336	6.00053	11.873	0.000569527	0.0587255
11803	Aplp1	0.62331	7.39486	2.99227	0.0836627	0.777275
66090	Ypel3	0.62313	5.83635	2.96191	0.085247	0.783311
77323	9430041J12Rik	0.622199	-0.513091	1.21379	0.270582	0.991819
235674	Acaa1b	0.622134	-0.0176416	0.360251	0.548367	1
67880	Dcxr	0.6221	3.01582	1.67858	0.195114	0.956007
17441	Mog	0.621921	1.14982	1.79232	0.180644	0.940447
12460	Ccs	0.621792	4.97098	3.8851	0.0487163	0.645116
66971	Cdk5rap1	0.621219	4.35557	3.58237	0.0583959	0.683756
24057	Sh3yl1	0.62113	3.096	1.44782	0.228878	0.970889
93888	Pcdhb17	0.620295	3.4741	3.10632	0.0779892	0.761742
13885	Esd	0.619536	6.39858	5.86788	0.0154196	0.380331
110326	Tas1r1	0.619516	1.25474	1.56674	0.210681	0.964005
30794	Pdlim4	0.619178	3.16581	1.06536	0.301995	0.999894
66548	Adamtsl5	0.618965	0.142521	1.2555	0.262504	0.985773
320842	C230035I16Rik	0.618859	2.43966	1.82345	0.176903	0.936744
233781	Xylt1	0.61885	1.76719	0.99535	0.318438	0.999894
381347	4930412O13Rik	0.618726	5.57776	8.96601	0.00275049	0.150881
68323	Nudt22	0.617485	2.6155	1.39588	0.237415	0.971652
239318	Plcxd3	0.61594	0.511011	0.483471	0.486855	1
105827	Amigo2	0.615541	2.20632	1.20662	0.272003	0.991819
11847	Arg2	0.615303	0.568458	0.712002	0.39878	1
21859	Timp3	0.614167	5.85892	3.72513	0.0535995	0.664014
245537	Nlgn3	0.614158	4.29177	2.09046	0.148222	0.904635
68867	Rnf122	0.6131	5.36136	1.86628	0.171901	0.936744
22652	Mkrn3	0.612665	4.43362	0.689686	0.406271	1
17952	Naip6	0.612591	0.5667	0.672014	0.41235	1
16364	Irf4	0.611764	6.13239	1.41068	0.234944	0.970889
75555	1700020D05Rik	0.61158	0.192721	1.40707	0.235543	0.970916
12955	Cryab	0.61127	2.60157	1.39325	0.237857	0.971652
74257	Tspan17	0.611254	4.25514	3.43044	0.0640051	0.707333
22138	Ttn	0.610996	2.97939	0.406515	0.523744	1
11927	Atox1	0.609992	5.7998	4.63073	0.0314042	0.536971
12290	Cacna1e	0.609549	5.33322	0.543321	0.46106	1
58193	Extl2	0.608587	5.38669	3.0624	0.0801234	0.767327
71393	Kctd6	0.608521	3.85947	4.04139	0.0443973	0.623837
100504350	Gm14169	0.608411	0.181676	1.21154	0.271028	0.991819
234384	Mpv17l2	0.607368	4.42399	4.51973	0.0335061	0.548072
71027	Tmem30c	0.6072	0.426743	1.09696	0.294933	0.999894
67488	Calcoco1	0.606865	5.95998	6.35842	0.0116826	0.336064
27494	Amot	0.606797	3.69071	1.51147	0.218915	0.965491
13202	Ddt	0.605927	4.56809	3.57031	0.0588213	0.686533
67917	Zcchc3	0.605874	4.06803	0.413558	0.520169	1
99586	Dpyd	0.605788	1.21151	1.3795	0.240186	0.971652
94094	Trim34a	0.60531	2.82645	0.766797	0.38121	1
21833	Thra	0.605051	7.32438	6.25326	0.0123965	0.342064
14709	Gng8	0.604806	0.582357	0.37951	0.537866	1
100040999	Gm3086	0.604591	0.635213	1.65087	0.198841	0.957964
93724	Pcdhga12	0.604067	-0.51395	0.491296	0.48335	1
11733	Ank1	0.60397	2.6712	0.968861	0.324964	0.999894
58859	Efemp2	0.603736	2.63689	1.70977	0.191015	0.95013
16500	Kcnb1	0.603168	4.54067	2.73425	0.0982173	0.822545
16398	Itga2	0.603159	-0.287056	0.6821	0.408864	1
223650	Eppk1	0.603079	-0.436415	0.356705	0.550342	1
14873	Gsto1	0.602786	7.02788	5.0058	0.0252626	0.4877
68755	Cgrrf1	0.601925	4.12396	3.43653	0.0637694	0.706198
218442	Serinc5	0.601431	6.51796	3.44607	0.0634022	0.705747
319582	6430573F11Rik	0.601305	0.0992747	1.35091	0.245119	0.973708
244556	Zfp791	0.601294	0.893032	1.54636	0.213673	0.964005
73453	1700067K01Rik	0.600719	1.4097	1.66084	0.19749	0.957964
212398	Frat2	0.600488	5.20543	2.41936	0.119844	0.859429
100043072	A230070E04Rik	0.60014	8.90691	2.88203	0.0895728	0.796441
20475	Six5	0.600117	1.43674	1.0181	0.31297	0.999894
623169	Gm6402	0.599602	0.214534	0.978291	0.322621	0.999894
16001	Igf1r	0.599131	5.92436	0.495212	0.481612	1
108075	Ltbp4	0.598672	6.16299	2.49872	0.113939	0.849679
72832	Crtac1	0.59833	4.05303	1.92972	0.164789	0.931161
74076	4933406C10Rik	0.5974	-0.341418	0.727196	0.393794	1
14430	Galt	0.597283	4.12152	3.53518	0.06008	0.691629
13650	Rhbdf1	0.597073	3.6832	3.05259	0.0806087	0.768664
68230	1700102H20Rik	0.596666	0.16688	1.23049	0.267311	0.991819
329160	9130024F11Rik	0.596666	0.417585	0.467028	0.494358	1
232078	Thnsl2	0.594985	1.3354	0.731602	0.392364	1
17385	Mmp11	0.594298	3.52268	2.66186	0.102781	0.829338
80860	Ghdc	0.594141	3.43603	1.75514	0.185232	0.944594
21983	Tpbg	0.593759	2.97724	1.3277	0.249214	0.976492
56017	Slc2a8	0.593741	3.89461	2.98826	0.0838705	0.778088
17681	Msc	0.5927	1.09413	1.14496	0.284608	0.999894
67988	Tmx3	0.592407	6.12964	4.71594	0.0298843	0.524755
19227	Pthlh	0.592303	0.135809	0.324678	0.56881	1
96957	Tmem62	0.591225	4.02464	4.84043	0.0277999	0.504965
73598	1700001O22Rik	0.591135	1.2306	0.299526	0.58418	1
12823	Col19a1	0.590808	-0.54162	0.801173	0.370743	1
244058	Rgma	0.590649	1.92919	1.02283	0.311848	0.999894
235599	6430571L13Rik	0.590284	0.898601	0.858679	0.354109	0.999894
384783	Irs2	0.589644	3.17408	1.1287	0.288053	0.999894
73671	Sult6b1	0.588481	0.373801	0.415576	0.519153	1
241263	Gpr158	0.588116	1.9833	0.38387	0.53554	1
20887	Sult1a1	0.588114	2.22328	1.38667	0.238968	0.971652
231633	Tmem119	0.587636	2.30666	0.474989	0.490701	1
381353	Gm996	0.587628	3.13036	0.879591	0.348314	0.999894
667766	Gm8801	0.587612	-0.653131	0.160486	0.688709	1
435653	Fcrlb	0.587224	-0.533902	0.388738	0.532964	1
11669	Aldh2	0.586639	8.03606	7.60985	0.00580503	0.229879
93879	Pcdhb8	0.586427	0.479099	1.13593	0.286514	0.999894
226250	Afap1l2	0.586424	2.18454	1.72511	0.189036	0.948344
105663	Thtpa	0.586032	6.23042	6.85647	0.0088321	0.284327
14055	Ezh1	0.585999	5.2555	5.30427	0.0212733	0.449744
27062	Cadps	0.585342	5.80889	5.94407	0.0147669	0.372952
234683	Elmo3	0.584812	3.10686	2.42941	0.119078	0.858547
19331	Rab19	0.584537	2.5624	0.56566	0.451989	1
21380	Tbx1	0.584431	-0.194241	0.273191	0.601199	1
13655	Egr3	0.582119	-0.296267	0.448725	0.502941	1
94190	Ophn1	0.582044	3.44237	1.23435	0.266562	0.990955
14269	Fnbp1	0.581961	6.59865	3.763	0.0523984	0.657946
234542	Rtbdn	0.581752	2.16327	1.96807	0.160653	0.930348
11966	Atp6v1b2	0.581567	8.75043	11.8468	0.000577595	0.059113
93891	Pcdhb20	0.581384	3.11819	2.62946	0.104897	0.829732
20269	Scn3a	0.581283	5.94313	2.96135	0.0852766	0.783311
100040322	3830408C21Rik	0.580087	1.55446	1.496	0.221287	0.96768
20377	Sfrp1	0.580021	3.56295	0.776703	0.378151	1
18189	Nrxn1	0.580013	5.16329	0.794646	0.372699	1
226781	Slc30a10	0.579115	2.60816	1.51124	0.21895	0.965491
66433	Chchd7	0.579025	4.02987	2.83378	0.0923011	0.804204
12522	Cd83	0.578996	2.9031	1.53987	0.214637	0.964638
18039	Nefl	0.578937	10.3087	2.22126	0.136122	0.889366
50723	Icosl	0.578566	3.6766	0.74486	0.388109	1
320472	Ppm1e	0.578146	5.35441	1.42657	0.232325	0.970889
50765	Tfr2	0.57742	1.23309	1.3234	0.249983	0.976889
57914	Crlf2	0.577348	4.26956	1.51173	0.218876	0.965491
236794	Slc9a6	0.576249	5.4755	8.36659	0.00382181	0.186521
623131	Prr19	0.576135	3.62695	0.481459	0.487762	1
68728	Trp53inp2	0.576003	6.6549	1.9476	0.162845	0.931161
23959	Nt5e	0.575977	0.974956	0.765454	0.381627	1
239157	Pnma2	0.575216	4.68826	2.70391	0.100102	0.827179
109660	Ctrl	0.575116	1.73413	2.86601	0.0904692	0.800964
100504231	Gm15708	0.573449	1.35295	0.825106	0.363691	0.999894
19881	Rom1	0.572435	2.36897	1.59195	0.207048	0.964005
383295	Ypel5	0.57232	4.58756	2.5947	0.107222	0.835587
11735	Ank3	0.572219	7.21011	2.18962	0.138944	0.892823
22070	Tpt1	0.572139	5.28065	5.45989	0.0194579	0.429031
56744	Pf4	0.569938	2.07332	0.829788	0.362334	0.999894
52055	Rab11fip5	0.569117	4.52728	1.79753	0.180012	0.938959
117600	Srgap1	0.568668	5.30563	1.44251	0.229733	0.970889
414801	Itprip	0.567967	5.05845	3.74012	0.0531206	0.661648
234582	Ccdc102a	0.567926	0.75153	1.65265	0.198598	0.957964
20597	Smpd1	0.567707	5.32628	5.80528	0.0159781	0.385781
81703	Jdp2	0.567522	3.01471	0.657908	0.417299	1
26549	Itgb1bp2	0.567073	1.54594	1.42108	0.233225	0.970889
238988	Erc2	0.56599	4.8224	3.41196	0.0647256	0.71293
50997	Mpp2	0.565969	4.84533	2.01735	0.15551	0.921808
14470	Rabac1	0.565883	6.95058	4.86421	0.0274193	0.503125
56175	Bace2	0.565815	3.08591	0.609265	0.435065	1
73649	Cybrd1	0.565752	0.476151	0.786018	0.375307	1
17395	Mmp9	0.565617	2.40967	0.413585	0.520155	1
14182	Fgfr1	0.565117	4.59758	2.68053	0.101582	0.827841
81907	Tmem108	0.56472	4.09215	0.911963	0.339594	0.999894
67731	Fbxo32	0.564377	3.90293	1.71632	0.190168	0.948344
68427	Slc39a13	0.563675	4.10747	4.78457	0.0287158	0.513441
238393	Serpina3f	0.5635	0.263044	0.596572	0.439889	1
63828	Fn3k	0.56249	1.90717	0.68286	0.408604	1
52357	Wwc2	0.562377	3.17336	1.18524	0.276292	0.994767
12363	Casp4	0.562288	1.58405	1.30105	0.254022	0.981513
217342	Ube2o	0.562136	7.75797	5.78979	0.0161195	0.387061
13867	Erbb3	0.562122	2.06591	0.455901	0.499546	1
100434	Slc44a1	0.562059	3.96469	1.83044	0.176076	0.936744
20362	Sept8	0.56171	5.25951	3.95096	0.0468447	0.639231
68917	Hint2	0.561272	4.38499	1.69965	0.192334	0.951222
219140	Spata13	0.560985	5.58535	3.95798	0.0466496	0.637204
74030	Rin2	0.560714	3.141	1.38023	0.240061	0.971652
229474	Fhdc1	0.560694	3.22583	0.527273	0.467756	1
77739	Adamtsl1	0.560454	2.08664	0.392671	0.530899	1
217125	Samd14	0.56024	7.10412	3.16457	0.0752523	0.755779
12777	Ccr10	0.559653	0.531082	1.50444	0.21999	0.967489
104886	Rab15	0.559324	4.40514	0.421526	0.516176	1
57780	Fxyd7	0.559138	3.27079	0.323416	0.569562	1
11622	Ahr	0.558861	2.6892	1.39902	0.236888	0.971652
18823	Plp1	0.558448	4.21104	1.64898	0.199098	0.957964
252868	Odf4	0.55836	3.51088	2.24645	0.133922	0.886958
22065	Trpc3	0.558139	2.20696	0.598055	0.439321	1
71665	Fuca1	0.557995	5.50955	5.27134	0.0216793	0.452498
68045	2700060E02Rik	0.557617	6.6274	4.85156	0.0276211	0.503125
16195	Il6st	0.557392	5.85059	3.50919	0.0610292	0.693429
80877	Lrba	0.557118	7.64172	1.79649	0.180137	0.938959
242297	Fam110b	0.556954	2.77231	2.01748	0.155497	0.921808
67603	Dusp6	0.555263	5.26375	0.939237	0.332474	0.999894
18542	Pcolce	0.555237	3.96697	2.03156	0.154062	0.918613
15512	Hspa2	0.55409	5.16022	2.11354	0.146001	0.9019
18037	Nfkbie	0.552935	3.50567	1.49376	0.221634	0.96768
109264	Me3	0.552923	-0.144246	0.693942	0.404827	1
620078	C130026I21Rik	0.552693	0.819637	0.197615	0.656653	1
75538	Fam71e1	0.551975	1.65183	1.24727	0.264074	0.98657
93884	Pcdhb13	0.551865	1.93263	1.7868	0.181316	0.940457
217166	Nr1d1	0.549785	6.04271	6.49436	0.0108217	0.317114
252864	Dusp15	0.549579	2.43204	1.25925	0.261794	0.985773
53412	Ppp1r3c	0.548956	0.954058	0.745136	0.388021	1
13476	Reep5	0.548863	7.36119	2.09182	0.14809	0.90423
13992	Khdrbs3	0.548821	7.22773	3.75878	0.0525308	0.657946
320495	Ipcef1	0.548612	2.27436	0.390152	0.532219	1
19698	Relb	0.548515	3.69635	1.45814	0.227226	0.970889
64058	Perp	0.54787	1.40223	0.279607	0.596959	1
225288	Fhod3	0.547674	5.98197	0.516459	0.472356	1
545474	Scrt2	0.54643	4.77104	5.1684	0.0230013	0.465251
17121	Mxd3	0.546304	5.28993	4.165	0.0412673	0.602415
15466	Hrh2	0.546162	1.43322	0.563699	0.452774	1
228071	Sestd1	0.545392	5.79992	1.25176	0.263217	0.985922
234684	Lrrc29	0.545232	1.04837	1.03279	0.309504	0.999894
68039	Nmb	0.544153	2.52283	2.50987	0.113135	0.847372
104369	Snora69	0.543885	-0.287779	0.714393	0.397989	1
23844	Clca1	0.543704	2.1314	0.784546	0.375754	1
594844	Tceal3	0.54297	3.69252	2.68572	0.101251	0.827841
52468	Ctdsp2	0.54186	6.64778	4.1315	0.042092	0.610457
22359	Vldlr	0.541375	4.2965	1.71211	0.190712	0.949701
243548	Prickle2	0.541265	3.70764	1.27466	0.258895	0.984058
13078	Cyp1b1	0.54112	2.81656	1.30968	0.252453	0.979226
234086	Erich1	0.540652	4.08989	2.7855	0.095121	0.815564
233071	Arhgap33	0.540039	8.01414	3.70819	0.0541461	0.66478
77771	Csrnp3	0.539858	6.00725	4.0026	0.0454302	0.627428
320977	A330023F24Rik	0.539597	2.10196	0.883051	0.347368	0.999894
24012	Rgs7	0.539565	5.45262	0.759013	0.383638	1
77220	Tmem200a	0.539478	0.491927	0.835915	0.360568	0.999894
216859	Acap1	0.539348	7.17538	1.61653	0.203577	0.963534
73106	Prss57	0.539332	2.50837	0.741492	0.389183	1
217344	Rhbdf2	0.53887	4.93453	2.00447	0.156836	0.924301
53374	Chst3	0.538512	7.08325	1.4417	0.229865	0.970889
21858	Timp2	0.538434	6.60021	3.44064	0.0636112	0.706198
13639	Efna4	0.538319	2.90647	1.41666	0.233954	0.970889
11819	Nr2f2	0.53826	3.88306	0.676626	0.410751	1
16847	Lepr	0.538227	1.58596	0.879945	0.348217	0.999894
74116	Pi16	0.537878	3.00866	0.80587	0.369344	1
114255	Dok4	0.537251	3.15604	2.20951	0.137162	0.892133
66395	Ahnak	0.536939	7.63717	0.903185	0.341929	0.999894
13491	Drd4	0.536801	1.90565	0.909434	0.340265	0.999894
64074	Smoc2	0.536743	3.35662	0.661165	0.416149	1
55987	Cpxm2	0.536085	0.911045	0.340901	0.559309	1
23936	Lynx1	0.535168	1.29408	0.876718	0.349102	0.999894
242126	Slc22a15	0.535165	4.57429	1.1938	0.274565	0.993376
11906	Zfhx3	0.53474	7.2164	1.22894	0.267613	0.991819
12478	Cd19	0.53378	9.30035	0.928787	0.335178	0.999894
76895	Bicd2	0.533773	6.654	3.16164	0.0753872	0.756239
52033	Pbk	0.533761	7.44607	4.72649	0.0297014	0.522212
70101	Cyp4f16	0.533479	4.00911	1.4203	0.233354	0.970889
16728	L1cam	0.532959	7.60973	2.49439	0.114253	0.851093
81006	Gpr63	0.532912	-0.187126	0.298243	0.584986	1
66943	Pqlc1	0.532263	4.68714	2.34222	0.12591	0.872085
20452	St8sia4	0.53217	5.39376	1.10121	0.294	0.999894
11922	Neurod6	0.532105	2.79625	0.306491	0.579842	1
73721	1110017D15Rik	0.532074	0.692992	0.836713	0.360339	0.999894
19291	Purb	0.531778	7.95651	2.96448	0.0851118	0.782845
27220	Cartpt	0.530926	6.70505	0.691193	0.405759	1
240888	Gpr161	0.530839	2.03123	0.571423	0.449694	1
14457	Gas7	0.530524	3.76843	1.1325	0.287242	0.999894
545622	Ptpn3	0.529777	4.8709	0.867073	0.351767	0.999894
332359	Tigd3	0.529104	3.54751	2.69684	0.100547	0.827179
20299	Ccl22	0.528862	0.43693	0.242364	0.622504	1
19188	Psme2	0.528755	5.56613	3.27971	0.0701413	0.736369
547176	Zc3h12b	0.528745	0.173999	0.489832	0.484002	1
171211	Edaradd	0.528641	5.0762	0.625452	0.429028	1
26411	Map4k1	0.527882	7.24143	2.28929	0.130269	0.879622
230837	Asap3	0.527697	2.47429	1.06995	0.300957	0.999894
277010	Marveld1	0.527546	4.75437	0.949539	0.329837	0.999894
241732	Tspyl3	0.527134	4.38852	2.16499	0.141186	0.896815
16971	Lrp1	0.526993	6.89076	1.36448	0.242762	0.973708
109979	Art3	0.52671	2.05021	1.49172	0.22195	0.96768
18806	Pld2	0.526643	2.34548	1.22061	0.26924	0.991819
319262	Fchsd1	0.526232	4.86407	2.85015	0.0913655	0.804204
170729	Scrt1	0.525697	4.05684	2.56295	0.109394	0.840938
13131	Dab1	0.525606	1.58332	0.285337	0.593224	1
268780	Egflam	0.525101	1.31853	0.780262	0.377061	1
19062	Inpp5k	0.52506	6.10167	4.36825	0.0366146	0.569631
319798	A730090N16Rik	0.52504	0.296045	0.624846	0.429252	1
56009	Alyref2	0.524511	3.97154	1.89406	0.168745	0.932379
22318	Vamp2	0.524507	8.35798	9.10605	0.00254765	0.144973
69113	Alkbh3	0.524082	4.85165	1.20268	0.272787	0.992388
237465	Ccdc38	0.523991	3.13481	1.38696	0.23892	0.971652
208908	Ccdc62	0.523873	2.1038	1.43845	0.23039	0.970889
12651	Chkb	0.523762	1.63449	0.874995	0.349576	0.999894
217082	Hlf	0.523557	7.19364	1.85677	0.172998	0.936744
72386	2610035D17Rik	0.523479	2.41964	1.14696	0.284186	0.999654
13193	Dcx	0.523344	8.40188	6.88432	0.00869551	0.283356
66121	Chchd1	0.522896	6.62525	3.44195	0.0635607	0.706198
107250	Kazald1	0.522836	0.200159	0.415418	0.519232	1
71693	Colec11	0.521998	1.27796	0.959134	0.327405	0.999894
399566	Btbd6	0.52151	4.29276	2.41436	0.120227	0.860378
56264	Cpxm1	0.521427	3.66816	0.98026	0.322135	0.999894
66387	Nudt8	0.52132	3.60887	1.65804	0.197868	0.957964
72685	Dnajc6	0.520955	5.13208	0.274857	0.600092	1
57755	Dnajb7	0.520677	-0.207108	0.463719	0.495891	1
77569	Limch1	0.520373	3.79594	0.715138	0.397744	1
66734	Map1lc3a	0.51991	6.578	1.42256	0.232983	0.970889
68567	Cgref1	0.519839	3.91065	1.62999	0.201705	0.95925
52609	Cbx7	0.519346	5.23552	1.74383	0.186655	0.944594
241525	Ypel4	0.519271	2.87503	1.84737	0.174089	0.936744
26457	Slc27a1	0.519231	5.47225	2.04835	0.152371	0.913832
14538	Gcnt2	0.518613	5.75139	1.41594	0.234072	0.970889
68992	Zfp580	0.517321	4.75943	3.3541	0.0670379	0.722778
408065	Zfp456	0.516041	1.45434	0.737866	0.390345	1
12977	Csf1	0.515617	4.1311	0.997258	0.317975	0.999894
55992	Trim3	0.515413	5.6856	3.08077	0.0792228	0.765114
17913	Myo1c	0.51526	7.82701	3.86663	0.0492554	0.646714
79362	Bhlhe41	0.515215	4.49073	0.791737	0.373575	1
72404	Wdr44	0.515108	3.50529	2.55089	0.110232	0.842461
66995	Zcchc18	0.514864	6.62894	4.83251	0.027928	0.50595
69202	Ptms	0.51454	9.15361	1.45943	0.227021	0.970889
108112	Eif4ebp3	0.514498	4.78194	2.28533	0.130603	0.879707
11846	Arg1	0.51425	4.25698	0.766718	0.381234	1
107239	Carns1	0.513901	3.85803	1.14586	0.284417	0.999872
110173	Manba	0.513583	4.92011	2.83411	0.0922818	0.804204
319781	9530051G07Rik	0.513451	-0.154074	0.831093	0.361957	0.999894
12338	Capn6	0.513374	2.35452	0.881198	0.347874	0.999894
26905	Eif2s3x	0.513003	4.17373	2.14886	0.142676	0.899382
16502	Kcnc1	0.512911	4.03952	1.00517	0.316062	0.999894
16764	Aff3	0.512864	6.62275	1.49188	0.221925	0.96768
18754	Prkce	0.512489	6.05017	2.13602	0.143875	0.900548
104009	Qsox1	0.512332	4.56185	1.89987	0.168093	0.931769
100689	Spon2	0.512296	-0.0452768	0.289738	0.590388	1
66208	Nenf	0.512065	5.34919	1.43073	0.231646	0.970889
228140	Tnks1bp1	0.512015	5.21936	3.79932	0.0512735	0.655612
29815	Bcar3	0.511791	2.96675	0.441364	0.506465	1
69590	Gpx8	0.51178	2.1177	0.827825	0.362902	0.999894
218756	Slc4a7	0.511232	6.23593	2.54043	0.110965	0.843265
100039495	Gm15706	0.510971	2.29288	1.48925	0.222333	0.96768
101497	Plekhg2	0.51093	4.961	2.58044	0.108192	0.836382
55938	Apom	0.510632	0.430953	0.732527	0.392065	1
20256	Clec11a	0.509651	1.50779	1.15017	0.283514	0.998172
16597	Klf12	0.509239	2.22286	0.513467	0.473642	1
14218	Sh3pxd2a	0.50911	5.62848	0.951074	0.329446	0.999894
77810	A930015D03Rik	0.508536	1.70086	1.02428	0.311506	0.999894
192197	Bcas3	0.508341	5.22578	2.7033	0.100141	0.827179
232855	Zfp772	0.507322	3.9663	2.88382	0.0894734	0.796441
319984	Jph4	0.507201	6.30756	1.47757	0.224155	0.969971
229776	Cdc14a	0.506993	3.88116	1.88496	0.169771	0.933912
60525	Acss2	0.50681	4.1717	1.16182	0.281089	0.99789
53381	Prdx4	0.506534	6.59006	5.44161	0.0196626	0.430068
272790	Magee2	0.505803	1.11944	0.91935	0.337646	0.999894
50789	Fbxl3	0.505449	6.38389	5.09136	0.0240453	0.475972
241296	Lrrc8a	0.505237	5.59415	4.52227	0.0334563	0.548072
12180	Smyd1	0.504966	0.279143	0.418849	0.517512	1
243373	AI854703	0.5048	3.50156	0.285944	0.592831	1
69454	Clic3	0.504735	1.2732	0.792127	0.373458	1
13731	Emp2	0.504529	2.64283	0.918047	0.337988	0.999894
233765	Plekha7	0.50448	2.48161	0.895193	0.344074	0.999894
225392	Rell2	0.503969	4.62847	1.74532	0.186466	0.944594
13371	Dio2	0.503826	1.84761	0.506629	0.476602	1
50773	Nt5c	0.502746	6.3393	2.78114	0.09538	0.815564
320772	Mdga2	0.502724	2.17115	0.754096	0.385182	1
224697	Adamts10	0.501615	6.10204	2.01191	0.156069	0.922159
83814	Nedd4l	0.501516	5.96564	6.86665	0.00878192	0.283508
225861	Snx32	0.501389	5.02334	1.30266	0.253727	0.981513
17095	Lyl1	0.501197	6.5775	1.82856	0.176298	0.936744
20312	Cx3cl1	0.501185	1.92184	0.998873	0.317583	0.999894
14708	Gng7	0.500764	2.85493	0.832222	0.361631	0.999894
267019	Rps15a	0.500687	8.50083	8.06468	0.00451364	0.200974
76219	Arxes1	0.500552	3.08039	1.77004	0.183377	0.944594
70533	Btf3l4	0.500522	3.94306	2.10103	0.1472	0.90306
142687	Asb14	0.500345	0.408651	0.928713	0.335198	0.999894
68119	Cmtm3	0.500071	4.45384	2.20843	0.137259	0.892133
171463	Il17rd	0.499963	2.44644	0.815958	0.366365	1
320165	Tacc1	0.49949	6.33752	4.43176	0.0352761	0.559941
100503498	Gm16675	0.49946	1.04987	0.404402	0.524825	1
353342	Peg13	0.498847	7.22608	1.76627	0.183844	0.944594
14678	Gnai2	0.498834	8.13653	4.66861	0.0307187	0.534065
19719	Rfng	0.49842	6.12751	3.79694	0.0513463	0.655612
23962	Oasl2	0.498295	2.55265	0.611915	0.434068	1
269615	Plch2	0.497452	1.41502	0.466312	0.494689	1
103140	Gstt3	0.49724	1.5984	0.548636	0.458876	1
16776	Lama5	0.496958	3.90356	1.37587	0.240806	0.972727
93881	Pcdhb10	0.496955	2.90453	1.86299	0.172281	0.936744
73094	Sgip1	0.496934	5.28347	1.41608	0.23405	0.970889
66242	Mrps16	0.496573	4.92283	3.21987	0.0727493	0.74621
16949	Loxl1	0.496357	3.29629	1.01487	0.31374	0.999894
12226	Btg1	0.496326	6.64034	2.1586	0.141774	0.897395
230587	Glis1	0.496092	0.428051	0.845304	0.357884	0.999894
66599	Rdm1	0.496003	3.99275	1.58075	0.208653	0.964005
216869	Arrb2	0.495915	6.97501	6.52153	0.0106576	0.31432
20201	S100a8	0.495855	4.51224	0.208028	0.648318	1
19157	Cyth1	0.495806	6.58449	6.09974	0.0135202	0.357459
13116	Cyp46a1	0.495784	2.2634	1.01001	0.314901	0.999894
93878	Pcdhb7	0.49556	2.72621	1.14999	0.28355	0.998172
77090	Ocel1	0.495172	2.73722	1.32366	0.249937	0.976889
72413	Kcnmb2	0.494889	3.36755	0.925108	0.336137	0.999894
239099	Homez	0.494762	3.84283	2.48482	0.114949	0.851521
27055	Fkbp9	0.494259	4.52562	1.77973	0.182182	0.942456
12531	Cdc25b	0.494138	7.46024	3.85139	0.0497049	0.648576
72469	Plcd3	0.494105	4.40969	0.688633	0.40663	1
78834	Zfp623	0.493987	4.22483	2.84442	0.091692	0.804204
14070	F8a	0.493605	4.12139	2.76612	0.0962791	0.815564
75305	Ankrd53	0.493474	1.7745	0.997697	0.317868	0.999894
67331	Atp8b3	0.493075	2.21022	1.27953	0.257987	0.983605
69215	Sat2	0.492757	2.54105	0.934607	0.333669	0.999894
21754	Tesk1	0.4926	5.97013	2.24399	0.134135	0.886958
18002	Nedd8	0.492587	8.10053	4.55025	0.032914	0.54748
72147	Zbtb46	0.492125	3.01922	1.47506	0.224549	0.970829
19186	Psme1	0.492032	7.49571	3.85269	0.0496663	0.648576
228765	Sdcbp2	0.491676	1.19239	0.819641	0.365285	1
100043468	Zfp955b	0.491612	3.74878	1.88925	0.169287	0.93301
22420	Wnt6	0.491561	1.75192	0.576766	0.447583	1
70355	Gprc5c	0.490727	0.703859	0.7825	0.376378	1
98752	Fcrla	0.490449	6.95495	0.36612	0.545127	1
170758	Rac3	0.48987	4.54102	1.9203	0.165824	0.931161
245522	Zc4h2	0.489635	4.982	1.14648	0.284287	0.99967
192231	Hexim1	0.489592	6.57001	4.02797	0.0447517	0.624571
66457	2810002D19Rik	0.489204	2.73275	1.36799	0.242157	0.973708
209645	Bend7	0.489132	3.7785	1.31878	0.250811	0.976889
20371	Foxp3	0.488925	4.87975	1.91538	0.166367	0.931161
20420	Shd	0.487643	4.77076	1.92115	0.16573	0.931161
66104	Tceal6	0.487565	2.7786	0.788996	0.374404	1
68263	Pdhb	0.487483	7.05725	3.13874	0.0764529	0.757652
72184	Klhl35	0.486993	0.117652	0.429227	0.512369	1
71564	Izumo4	0.486706	3.99545	1.55767	0.212007	0.964005
81909	Zfpl1	0.48621	5.29856	3.33582	0.0677867	0.725377
11899	Astn1	0.486204	6.72803	4.15937	0.0414048	0.603428
72093	2010320M18Rik	0.486029	3.07805	1.03641	0.308659	0.999894
100041581	Zkscan16	0.485052	2.27518	0.899916	0.342804	0.999894
18935	Phox2b	0.484749	8.44548	5.62223	0.0177341	0.407665
212390	Klhl32	0.483997	3.77644	1.71077	0.190885	0.949853
77609	Ccdc151	0.483993	1.29541	0.971481	0.324311	0.999894
338372	Map3k9	0.483782	4.83379	1.00037	0.317221	0.999894
100043766	Gm14057	0.483253	1.67324	0.834213	0.361057	0.999894
53322	Nucb2	0.483135	5.19991	4.64889	0.0310737	0.534065
12953	Cry2	0.4831	5.51557	4.05103	0.0441445	0.62332
233879	Asphd1	0.482069	2.71588	0.8949	0.344153	0.999894
320456	B330016D10Rik	0.481812	2.79595	1.33168	0.248507	0.975673
22590	Xpa	0.481784	3.86949	2.60517	0.106516	0.834216
74747	Ddit4	0.481779	6.24681	1.83031	0.17609	0.936744
78748	Rassf10	0.481354	-0.0483561	0.52691	0.467909	1
105446	Gmpr2	0.481321	5.83908	4.37074	0.036561	0.569631
71893	Noxo1	0.481285	2.44905	0.87626	0.349228	0.999894
320712	Abi3bp	0.481269	1.27216	0.380664	0.537248	1
68655	Fndc1	0.48123	2.04449	0.954267	0.328636	0.999894
230514	Leprot	0.480977	5.47802	5.0503	0.0246216	0.483591
14347	Fut7	0.480956	0.345535	0.215597	0.642416	1
15485	Hsd17b1	0.48056	-0.174443	0.52109	0.470377	1
67881	Mdp1	0.480441	5.985	1.99882	0.157422	0.924984
12870	Cp	0.480403	3.6121	1.07381	0.300087	0.999894
381157	Greb1l	0.480094	3.10371	1.26804	0.260134	0.984282
71059	Hexim2	0.479782	2.86333	2.2517	0.133467	0.886958
330671	B4galnt4	0.477899	6.70947	1.0158	0.313518	0.999894
21393	Tcap	0.477475	1.84523	0.11665	0.732697	1
233040	Fbxo27	0.47638	1.4906	0.429966	0.512006	1
320910	Itgb8	0.475922	0.940162	0.468062	0.49388	1
622404	Ccdc107	0.475712	5.32797	2.33969	0.126114	0.87218
227622	BC029214	0.475671	4.27886	2.35872	0.124584	0.870698
75880	4930592A05Rik	0.475559	0.541718	0.83329	0.361323	0.999894
67983	Pdzd9	0.475426	1.03896	1.10674	0.292791	0.999894
12810	Coch	0.475304	2.26138	0.354805	0.551406	1
234686	Fhod1	0.474763	5.00873	4.01151	0.0451908	0.626077
29809	Rabgap1l	0.474652	5.88756	3.3397	0.0676269	0.725377
242481	Palm2	0.47461	1.17669	0.367622	0.544303	1
66898	Baiap2l1	0.474412	-0.0329985	0.620079	0.431018	1
399603	Fam84b	0.474318	4.29126	1.271	0.259579	0.984282
11975	Atp6v0a1	0.47337	6.89041	2.95042	0.085855	0.786005
59091	Jph2	0.473359	0.285483	0.941737	0.331831	0.999894
64378	Gpr88	0.47329	0.675343	0.477672	0.489479	1
72899	Macrod2	0.473072	3.62575	0.30667	0.579731	1
12934	Dpysl2	0.473025	8.61476	5.73302	0.0166488	0.394339
503610	Zdhhc18	0.47189	6.04867	4.65311	0.0309973	0.534065
20866	Stim1	0.471826	5.35105	2.64261	0.104033	0.829732
229665	Ampd1	0.47172	0.157625	0.17586	0.674955	1
14533	Bloc1s1	0.471708	5.28016	3.75045	0.0527932	0.659237
54125	Polm	0.471627	5.45884	0.949747	0.329784	0.999894
11722	Amy1	0.471477	7.71008	0.350445	0.553861	1
29820	Tnfrsf19	0.471438	4.62175	0.508554	0.475765	1
20698	Sphk1	0.470951	0.997122	0.788833	0.374453	1
20088	Rps24	0.470797	8.89513	3.98317	0.0459569	0.631516
330189	Tmem120b	0.470513	3.2582	1.02188	0.312074	0.999894
17474	Clec4d	0.470413	0.816567	0.305644	0.580366	1
100213	Rusc2	0.46988	5.93269	1.9081	0.167175	0.931769
16440	Itpr3	0.469859	6.46887	2.00298	0.15699	0.924813
100303751	Snora31	0.469853	2.55316	1.31062	0.252282	0.979226
18020	Nfatc2ip	0.469517	5.53941	3.48313	0.0619973	0.698055
234358	Zfp930	0.469103	5.28511	3.81914	0.0506702	0.652133
52637	Cisd1	0.468554	6.38233	2.79736	0.0944197	0.814385
11498	Adam4	0.468516	1.29861	0.512277	0.474155	1
277978	Exoc3l	0.468173	3.49205	2.04226	0.152982	0.915354
14130	Fcgr2b	0.46767	5.95474	0.878126	0.348716	0.999894
192651	Zfp286	0.467539	4.48526	1.05199	0.305049	0.999894
66489	Rpl35	0.467523	6.45837	1.88407	0.169872	0.934093
228026	Pdk1	0.467151	6.80365	1.56584	0.210811	0.964005
672763	Gm13710	0.466728	-0.0643534	0.644666	0.422026	1
68929	Mospd3	0.466171	5.63357	1.86466	0.172087	0.936744
68255	Tmem86b	0.465985	4.20318	2.68029	0.101597	0.827841
320007	Sidt1	0.465887	1.4421	0.5785	0.446901	1
68024	Hist1h2bc	0.465084	3.44892	1.15656	0.28218	0.998172
243912	Hspb6	0.464718	3.17939	1.83548	0.175481	0.936744
108960	Irak2	0.464703	2.02779	1.42663	0.232314	0.970889
14169	Fgf14	0.464645	2.10803	0.549062	0.458701	1
74637	Shpk	0.464475	2.07079	1.01224	0.314366	0.999894
59048	C1galt1c1	0.464033	4.17001	2.933	0.0867859	0.787189
230259	E130308A19Rik	0.46363	4.20326	1.3199	0.250611	0.976889
319336	C130036L24Rik	0.46349	2.03558	1.29421	0.255274	0.981513
434794	Xlr4a	0.463274	0.428483	0.164487	0.685058	1
110891	Slc8a2	0.463013	3.66988	0.361173	0.547855	1
107515	Lgr4	0.462764	4.21494	1.03976	0.307877	0.999894
18703	Pigr	0.462438	-0.294049	0.220349	0.638774	1
16010	Igfbp4	0.46192	6.3368	0.562976	0.453063	1
11732	Ank	0.461799	6.07772	0.823647	0.364116	0.999894
244310	Dlgap2	0.461712	3.87554	1.67476	0.195622	0.956764
414066	BC037032	0.461701	3.36678	0.646805	0.421257	1
664702	A530088E08Rik	0.461562	2.60228	0.414166	0.519863	1
56198	Heyl	0.461495	3.37733	1.53207	0.215802	0.965491
213649	Arhgef19	0.461468	0.313488	0.753347	0.385419	1
26456	Sema4g	0.461426	5.02468	2.14427	0.143103	0.899824
225608	Sh3tc2	0.46136	0.379551	0.826308	0.363342	0.999894
338370	Nalcn	0.461071	5.44535	1.52153	0.217387	0.965491
66522	Pgpep1	0.461058	4.33575	1.6878	0.193891	0.95374
27403	Abca7	0.460935	6.21663	1.65564	0.198194	0.957964
19340	Rab3d	0.460875	3.94266	1.52488	0.216882	0.965491
75957	Mir17hg	0.460409	7.0823	2.39168	0.121982	0.866321
21400	Tcea2	0.460246	4.81265	1.86014	0.172609	0.936744
74646	Spsb1	0.459797	1.92386	1.34668	0.245859	0.973708
319722	E330033B04Rik	0.459773	3.12969	1.54992	0.213147	0.964005
107753	Lgals2	0.459368	0.0617788	0.671215	0.412628	1
100504717	Gm12709	0.458975	2.60569	0.553625	0.45684	1
17125	Smad1	0.458966	6.66457	1.39567	0.237449	0.971652
11603	Agrn	0.458797	7.92882	1.62909	0.201828	0.95925
19273	Ptpru	0.458754	0.270032	0.488206	0.484729	1
75627	Snapc1	0.458732	4.89568	3.15666	0.0756179	0.756239
319670	Eml5	0.45836	7.97711	2.77015	0.0960373	0.815564
105689	Mycbp2	0.458167	8.13206	3.90858	0.0480401	0.643135
75641	1700029I15Rik	0.457551	0.173603	0.864007	0.35262	0.999894
22779	Ikzf2	0.457101	2.06653	0.572575	0.449237	1
71909	Haus5	0.457004	6.07401	5.91803	0.0149867	0.375736
16765	Stmn1	0.45651	6.96552	1.83588	0.175434	0.936744
67760	Slc38a2	0.456498	8.87881	3.38065	0.0659659	0.717933
19729	Slc50a1	0.456202	5.70813	2.32164	0.127585	0.875176
381204	Naaladl1	0.455903	3.53084	1.1519	0.283152	0.998172
93889	Pcdhb18	0.455891	2.00819	1.12069	0.289771	0.999894
13808	Eno3	0.455826	4.56991	1.61384	0.203952	0.963534
18518	Igbp1	0.4552	6.5035	5.8805	0.0153095	0.378295
22193	Ube2e3	0.455073	6.83838	4.37708	0.0364254	0.569631
108652	Slc35b3	0.454902	4.36751	2.76606	0.0962828	0.815564
12050	Bcl2l2	0.45481	5.73572	0.921568	0.337064	0.999894
269878	Megf8	0.454685	7.03173	1.20828	0.271673	0.991819
225791	Zadh2	0.454473	5.86575	3.24839	0.0714937	0.742653
103768	Tubg2	0.454308	3.6533	1.13126	0.287507	0.999894
240672	Dusp5	0.453607	2.89023	0.410249	0.521843	1
72607	Usp13	0.453134	3.78148	1.61837	0.203319	0.963151
209497	Tmem164	0.453107	6.84539	6.88368	0.00869862	0.283356
54140	Avpr1a	0.453048	0.104943	0.464761	0.495407	1
329504	Lcmt2	0.452955	4.61497	3.16615	0.0751794	0.755779
70611	Fbxo33	0.452498	4.37924	2.23782	0.134671	0.887266
170483	Grin3b	0.452345	2.37937	0.558238	0.454971	1
108797	Mex3b	0.452144	5.92652	2.64324	0.103991	0.829732
12177	Bnip3l	0.452043	5.86363	1.89479	0.168663	0.932352
259302	Srgap3	0.451889	6.94463	0.805914	0.369331	1
624866	Lekr1	0.451864	2.43741	0.829317	0.36247	0.999894
56490	Zbtb20	0.451462	2.45041	0.418944	0.517464	1
654822	D330041H03Rik	0.451124	4.24953	1.7188	0.189848	0.948344
234362	Zfp868	0.450635	5.32667	2.79161	0.0947588	0.814747
170742	Sertad3	0.450527	3.31088	1.32998	0.248808	0.976483
110094	Phka2	0.450229	5.31798	2.84176	0.0918434	0.804204
20262	Stmn3	0.449773	8.0978	1.39603	0.23739	0.971652
229694	AI504432	0.449692	5.81786	2.23383	0.135019	0.887266
319727	A330035P11Rik	0.449163	0.866721	0.712479	0.398622	1
76293	Mfap4	0.449124	2.6637	0.376546	0.539458	1
207182	Ggt7	0.448728	6.50632	0.375717	0.539904	1
231668	Vsig10	0.44866	1.69708	0.601295	0.438084	1
63872	Zfp296	0.448641	3.79365	0.364684	0.545916	1
238252	Gpr135	0.448297	1.26583	0.798538	0.371531	1
215653	Rassf2	0.448144	6.70307	4.30631	0.0379713	0.577315
76282	Gpt	0.448036	3.92155	1.88762	0.169471	0.93301
208666	Diras1	0.447662	5.07661	2.47111	0.115956	0.853201
67867	Lrrc28	0.447632	3.84821	2.2024	0.137796	0.892133
211798	Mfsd9	0.44725	2.07435	0.718978	0.396479	1
66559	Metap1d	0.447123	5.44322	3.3617	0.066729	0.721705
268373	Ppia	0.446993	5.81824	4.48055	0.0342828	0.556298
238023	Hexdc	0.446771	5.0007	2.40567	0.120897	0.863848
71918	Zcchc24	0.446623	3.88589	1.80598	0.178991	0.937271
244144	Usp35	0.446603	3.89716	0.739868	0.389703	1
18595	Pdgfra	0.446258	2.6027	0.690784	0.405898	1
12368	Casp6	0.446036	3.53764	1.0094	0.315048	0.999894
320737	4732416N19Rik	0.445997	1.34742	0.362756	0.54698	1
66468	Ska1	0.445382	4.91383	3.17168	0.0749253	0.755533
69895	Snhg8	0.444963	5.79466	2.29627	0.129685	0.878025
192166	Sardh	0.444571	0.814436	0.659461	0.41675	1
16818	Lck	0.444523	5.62371	0.45874	0.498213	1
241322	Zbtb6	0.444445	5.41651	1.66285	0.19722	0.957964
73728	Psd	0.444437	6.5817	1.25548	0.262509	0.985773
72518	2610307P16Rik	0.444395	2.04783	0.105029	0.745877	1
69774	Ms4a6b	0.443296	2.61407	0.906557	0.341029	0.999894
101544	Zfp575	0.443201	2.94981	0.753949	0.385229	1
208158	Map6d1	0.442969	0.320634	0.293826	0.587779	1
219022	Ttc5	0.442863	6.6489	5.49431	0.0190785	0.42337
52898	Rnasek	0.442701	6.35539	3.11392	0.0776258	0.7604
170787	Hdac10	0.442625	6.70736	4.50109	0.0338732	0.551707
53614	Reck	0.442621	3.73333	1.11638	0.290699	0.999894
73032	Ttc9b	0.442559	5.61384	2.42107	0.119713	0.859105
17969	Ncf1	0.442513	3.48175	0.710213	0.399373	1
12904	Crabp2	0.442344	0.811782	0.409828	0.522057	1
23805	Apc2	0.441748	7.78476	1.12502	0.288841	0.999894
12876	Cpe	0.441689	7.90018	3.66148	0.055684	0.671936
432530	Adcy1	0.441667	8.2113	3.16568	0.0752012	0.755779
232946	Bloc1s3	0.441665	3.9043	1.76378	0.184154	0.944594
19290	Pura	0.441468	4.08372	1.26259	0.261161	0.985773
72514	Fgfbp3	0.441196	2.18584	0.930441	0.334748	0.999894
327799	Usp44	0.440802	3.00533	0.828941	0.362579	0.999894
66123	1110006O24Rik	0.440442	1.15054	1.06362	0.302391	0.999894
320172	E230016M11Rik	0.440438	2.7247	1.8545	0.173261	0.936744
66985	Rassf7	0.440074	3.49593	1.86194	0.172401	0.936744
54722	Dfna5	0.44002	3.78129	2.42382	0.119503	0.858944
18124	Nr4a3	0.439446	-0.355036	0.187902	0.664668	1
11861	Arl4a	0.439292	4.5333	2.52396	0.112129	0.843626
67231	Tbc1d20	0.439036	5.2688	4.64011	0.031233	0.536083
71106	4933413J09Rik	0.438811	0.0340207	0.522409	0.469816	1
74770	Hhatl	0.438708	-0.000407632	0.456386	0.499318	1
18585	Pde9a	0.438478	2.14894	0.246804	0.619335	1
66294	Fam3a	0.438452	4.53353	3.25821	0.0710667	0.740615
18719	Pip5k1b	0.438439	2.06228	0.636149	0.425109	1
22151	Tubb2a	0.438265	7.5104	0.952814	0.329004	0.999894
66329	Susd3	0.438221	4.06888	0.285373	0.593201	1
17537	Meis3	0.437147	5.44936	1.40791	0.235403	0.970889
57754	Cend1	0.436915	5.15674	2.61332	0.10597	0.833298
20648	Snta1	0.435583	2.5968	0.85068	0.35636	0.999894
15931	Ids	0.43533	6.15721	2.32949	0.126943	0.873507
231727	B3gnt4	0.435246	1.59269	0.955675	0.328279	0.999894
66320	Tmem208	0.435197	5.86592	3.81235	0.0508761	0.65268
66231	Thoc7	0.435093	6.8525	3.13034	0.0768477	0.757652
68027	Tmem178	0.43475	0.854382	0.704261	0.401356	1
69234	Zfp688	0.434643	3.83553	2.26919	0.131969	0.883703
28200	Dhrs4	0.434577	4.81049	3.22975	0.0723115	0.74449
19411	Rarg	0.434503	2.15136	0.826397	0.363316	0.999894
107242	AI837181	0.434422	5.15206	2.23468	0.134944	0.887266
70375	Ica1l	0.434298	3.16611	0.487318	0.485126	1
74356	4931428F04Rik	0.434262	6.5343	5.69178	0.0170445	0.39957
23985	Slc26a4	0.434201	2.19384	0.608554	0.435333	1
75323	4930558J18Rik	0.434041	1.14203	0.501626	0.478787	1
17992	Ndufa4	0.433952	7.87216	3.48936	0.0617644	0.697604
233064	Wdr62	0.433843	5.60395	2.83956	0.0919696	0.804204
622434	Arhgef26	0.433524	1.59903	1.22863	0.267673	0.991819
270624	Spin4	0.433331	1.38342	1.04732	0.306125	0.999894
27210	Snord34	0.433323	2.01675	1.02513	0.311305	0.999894
12511	Cd6	0.433076	3.86952	0.189144	0.66363	1
22194	Ube2e1	0.432782	6.68266	3.88449	0.0487342	0.645116
12447	Ccne1	0.432735	6.72702	2.16097	0.141556	0.897087
12801	Cnr1	0.432711	5.55324	0.792109	0.373463	1
331004	Slc9a9	0.432472	3.24681	0.414644	0.519622	1
108160	Fam50a	0.432232	5.58251	3.58365	0.058351	0.683756
69094	Tmem160	0.432158	5.56993	1.9903	0.15831	0.926221
224454	Zdhhc14	0.432092	4.08432	1.935	0.164212	0.931161
434130	Ccdc8	0.431955	0.0118407	0.589533	0.4426	1
328365	Zmiz1	0.431674	7.98651	2.46326	0.116537	0.854188
170441	Slc2a10	0.431437	0.0862536	0.649936	0.420136	1
65112	Pmepa1	0.43129	4.7745	2.52722	0.111897	0.843626
11983	Atpif1	0.431227	7.96216	2.18858	0.139037	0.892823
433408	Gm13375	0.431178	3.83015	2.23778	0.134674	0.887266
236904	Klhl15	0.431119	2.71417	0.573151	0.449009	1
17954	Nap1l2	0.430823	2.94737	1.1787	0.277622	0.995468
52840	Dbndd2	0.430582	4.27626	1.07398	0.300047	0.999894
26414	Mapk10	0.430566	6.90193	2.01993	0.155246	0.921808
17991	Ndufa2	0.430446	6.9353	1.55353	0.212614	0.964005
71240	Osbpl7	0.430207	4.78901	3.2618	0.0709113	0.74009
69721	Nkiras1	0.430031	5.98803	2.60726	0.106375	0.834216
72500	Ier5l	0.42976	4.08532	0.590985	0.442038	1
328309	Gm9776	0.429432	2.13845	1.05151	0.305159	0.999894
109857	Cbr3	0.429237	3.05585	0.385951	0.534435	1
76261	0610040J01Rik	0.429158	1.69081	0.317982	0.572823	1
20220	Sap18	0.429133	5.53349	3.64745	0.0561551	0.674353
280668	Adam1a	0.42909	3.59424	1.04695	0.306211	0.999894
27973	Vkorc1	0.428986	4.76073	2.38047	0.12286	0.870698
269997	Zfp747	0.428874	3.24457	2.04819	0.152387	0.913832
77582	Mboat7	0.428648	5.33182	2.91957	0.0875112	0.790598
330463	Zfp78	0.428252	2.17274	0.857945	0.354314	0.999894
52670	Cpsf4l	0.428098	1.53397	1.07828	0.299083	0.999894
72661	Serp2	0.42806	5.41278	1.71392	0.190478	0.949205
20343	Sell	0.428015	6.31967	0.53912	0.462798	1
269378	Ahcy	0.427824	4.89831	0.624954	0.429212	1
12325	Camk2g	0.427747	6.40922	5.34474	0.0207849	0.446415
620760	2900079G21Rik	0.427721	2.5014	0.088257	0.766405	1
101869	Unc45a	0.427568	6.40973	3.23572	0.0720486	0.742913
72727	B3gat3	0.42749	5.95062	2.4011	0.12125	0.863848
16185	Il2rb	0.427238	1.22432	0.1488	0.699685	1
54405	Ndufa1	0.427167	6.12113	4.56913	0.032553	0.54576
380694	Ccnjl	0.426833	3.07961	0.753737	0.385296	1
16562	Kif1c	0.42649	5.43754	2.81217	0.0935518	0.809956
56541	Habp4	0.426272	4.77893	2.20956	0.137157	0.892133
23801	Aloxe3	0.426201	0.572339	0.337613	0.561211	1
70363	Fam135b	0.426105	1.04639	0.266511	0.605682	1
380912	Zfp395	0.426092	5.95419	2.52503	0.112053	0.843626
56527	Mast1	0.425673	6.98989	2.99131	0.0837126	0.777275
72296	Rusc1	0.425455	5.92005	3.06352	0.080068	0.767327
242509	Bnc2	0.425215	2.238	0.19166	0.661538	1
110078	Pygb	0.425016	6.34932	5.79029	0.0161149	0.387061
14447	Gapdhs	0.424789	2.23135	0.832065	0.361676	0.999894
22317	Vamp1	0.424681	5.45425	1.41133	0.234835	0.970889
218138	Gmds	0.424649	4.85384	1.96084	0.161423	0.930348
56013	Srcin1	0.424516	5.86551	2.69739	0.100513	0.827179
101604	E430018J23Rik	0.424434	2.77455	1.45105	0.22836	0.970889
16451	Jak1	0.424252	7.41542	3.67961	0.0550816	0.669307
258064	Olfr316	0.424093	0.179075	0.0865242	0.768643	1
209550	Rad51ap2	0.424017	-0.53636	0.408454	0.522755	1
72003	Synpr	0.423985	-0.0070174	0.257371	0.611932	1
57321	Terf2ip	0.423819	5.75946	5.0122	0.0251693	0.487392
227737	Fam129b	0.423795	4.92005	1.20751	0.271826	0.991819
72795	Ttc19	0.423681	5.27244	2.98218	0.084186	0.780086
214804	Syde2	0.423565	3.17999	0.255633	0.613137	1
226180	Ina	0.423482	7.53648	2.5062	0.113399	0.848747
54397	Ppt2	0.423462	4.58033	0.646472	0.421377	1
20668	Sox13	0.423305	2.88132	0.362088	0.547349	1
53321	Cntnap1	0.423193	4.61849	1.87086	0.171377	0.936244
66311	Cenpw	0.423086	5.2418	3.26728	0.0706749	0.738184
14810	Grin1	0.422968	6.12685	0.719981	0.39615	1
74145	F13a1	0.422636	3.08507	0.312073	0.576411	1
268749	Rnf31	0.422527	5.37573	3.66693	0.0555023	0.671936
70393	2210416O15Rik	0.422436	0.373075	0.500103	0.479455	1
77533	C030034I22Rik	0.422311	3.7128	1.81485	0.177928	0.936744
319909	Ism1	0.422222	-0.0556344	0.263172	0.60795	1
116848	Baz2a	0.421933	7.40947	2.77842	0.0955426	0.815564
12111	Bgn	0.421627	6.64402	1.67109	0.196112	0.957621
22289	Kdm6a	0.421137	5.70469	2.12885	0.144549	0.901025
56878	Rbms1	0.42109	5.71427	1.16621	0.280181	0.996216
94245	Dtnbp1	0.421081	5.38828	1.73166	0.1882	0.947493
14164	Fgf1	0.420935	0.826366	0.73644	0.390804	1
66597	Trim13	0.420719	2.89572	0.902337	0.342156	0.999894
114128	Laptm4b	0.420205	4.50567	0.889486	0.345617	0.999894
328833	Treml2	0.419913	5.28824	0.654509	0.418505	1
227746	Rabepk	0.419635	4.8712	3.69391	0.0546113	0.666316
242773	Slc45a1	0.419214	3.86352	1.72035	0.189647	0.948344
233893	Zfp764	0.419162	3.39867	1.97165	0.160273	0.930348
613262	BC029722	0.419124	5.47219	3.03594	0.0814394	0.769207
69697	Camsap3	0.418413	5.45599	1.34557	0.246054	0.973708
13706	Cela2a	0.418397	1.11068	0.708129	0.400066	1
245536	Gm614	0.418206	-0.516628	0.22128	0.638066	1
68836	Mrpl52	0.418188	6.12289	1.53088	0.21598	0.965491
319565	Syne2	0.418053	6.57782	1.25606	0.262397	0.985773
665180	Clec2l	0.417879	3.44451	1.26124	0.261416	0.985773
72421	Ttc30b	0.41741	1.79186	1.27757	0.258352	0.983684
17151	Ccndbp1	0.4173	5.70007	3.81726	0.0507272	0.652133
17314	Mgmt	0.417246	2.05766	0.684879	0.407912	1
12616	Cenpb	0.417102	7.35841	2.77545	0.0957196	0.815564
108699	Chn1	0.416738	6.14805	2.90565	0.0882695	0.794832
18208	Ntn1	0.416229	1.81371	0.399568	0.527312	1
227743	Mapkap1	0.416164	6.24165	4.89198	0.0269817	0.499361
76686	Clip3	0.415884	7.71105	2.692	0.100853	0.827707
20115	Rps7	0.415724	3.74012	2.24173	0.134331	0.886958
16572	Kif5a	0.41572	8.12008	0.488718	0.4845	1
71213	Cage1	0.415305	0.517783	0.816025	0.366345	1
237775	Zfp867	0.41484	3.79568	1.51507	0.218367	0.965491
67855	Asprv1	0.414465	1.50668	0.864491	0.352485	0.999894
66826	Taz	0.413515	6.14171	3.89136	0.0485352	0.644554
319190	Hist2h2be	0.413492	3.99255	2.12695	0.144729	0.901025
19283	Ptprz1	0.413115	2.49395	0.138291	0.709985	1
107173	Gpr137	0.412814	4.65638	0.724127	0.394794	1
71687	Tmem25	0.412696	2.98158	0.919916	0.337497	0.999894
77531	Anks1b	0.412633	3.2629	1.03699	0.308523	0.999894
14296	Frat1	0.412588	4.26649	0.617432	0.432003	1
381511	Pdp1	0.412177	5.61926	2.43625	0.11856	0.858547
29867	Cabp1	0.412138	4.23895	0.734872	0.391309	1
71461	Ptk7	0.412028	2.73827	0.35592	0.550781	1
319535	Zfp182	0.41199	4.1689	0.458914	0.498132	1
217733	Tmem63c	0.411897	2.32561	0.399327	0.527437	1
105278	Cdk20	0.411865	2.9896	0.471913	0.492108	1
210853	Zfp947	0.411848	1.04991	0.380808	0.537171	1
78779	Spata2l	0.411471	2.33663	1.04155	0.307461	0.999894
114585	D17H6S53E	0.41143	3.43792	0.811835	0.367578	1
277432	Vstm2l	0.411281	5.13405	0.792927	0.373217	1
27204	Syn3	0.411151	4.71338	1.71675	0.190112	0.948344
232943	Klc3	0.411148	5.20397	2.07907	0.149331	0.907121
70536	Qpct	0.411013	2.06553	0.714837	0.397843	1
244646	Pkd1l3	0.410967	5.46599	3.08438	0.0790475	0.764498
63913	Fam129a	0.410899	2.67599	0.598968	0.438972	1
434234	2610020H08Rik	0.410882	3.89961	1.2542	0.262752	0.985922
50708	Hist1h1c	0.410704	4.04831	0.808188	0.368656	1
12709	Ckb	0.410657	5.50064	0.748005	0.387109	1
11596	Ager	0.410621	2.58713	0.636085	0.425132	1
72290	Lsm11	0.410538	5.71619	4.81379	0.0282328	0.508785
20266	Scn1b	0.410202	2.42867	0.936991	0.333053	0.999894
93875	Pcdhb4	0.41001	1.74186	0.480679	0.488115	1
58238	Fam181b	0.409954	2.02714	0.866696	0.351871	0.999894
353499	Tmc4	0.409893	2.21798	0.519707	0.470967	1
11431	Acp1	0.409825	5.23994	1.7569	0.185012	0.944594
26897	Acot1	0.409621	1.09672	0.381123	0.537003	1
13191	Dctn1	0.409445	8.33028	3.28121	0.0700773	0.736369
442801	Arhgef15	0.409274	5.69973	1.42409	0.232731	0.970889
17268	Meis1	0.408794	7.27547	3.13459	0.0766479	0.757652
667410	Gm8615	0.408749	0.606998	0.403145	0.525469	1
327655	Ppip5k1	0.408741	4.96681	2.18899	0.139	0.892823
75712	Tmem14a	0.408594	1.86167	0.856383	0.354753	0.999894
229499	Fcrl1	0.408427	3.74951	0.327367	0.567214	1
12504	Cd4	0.408099	4.99458	0.457415	0.498835	1
69551	2310022B05Rik	0.408096	6.15457	2.69762	0.100498	0.827179
69159	Rhebl1	0.407957	5.2317	1.79068	0.180844	0.940447
74490	Mamstr	0.407892	0.872846	0.481108	0.487921	1
20678	Sox5	0.407708	1.36346	0.790065	0.374081	1
27280	Phlda3	0.407373	3.87627	0.693885	0.404846	1
67023	Use1	0.406745	6.57586	2.29665	0.129653	0.878025
108927	Lhfp	0.406738	3.39324	1.44165	0.229873	0.970889
58203	Zbp1	0.406729	1.4422	0.397994	0.528127	1
66627	Ogfod2	0.406592	5.11274	1.99264	0.158065	0.925833
16517	Kcnj16	0.40641	0.504337	0.347242	0.555679	1
767815	BB557941	0.406382	-0.296673	0.50667	0.476584	1
54648	Ccdc120	0.406218	4.47084	1.58552	0.207968	0.964005
217140	Scrn2	0.406013	4.25614	0.499582	0.479684	1
73942	Fam151b	0.405785	1.139	0.987505	0.320353	0.999894
19679	Pitpnm2	0.405751	5.83805	1.43198	0.231441	0.970889
276905	Armc7	0.40516	3.237	1.0981	0.294683	0.999894
19342	Rab4b	0.40511	5.59067	2.84013	0.091937	0.804204
211961	Asxl3	0.404745	5.10909	2.01544	0.155706	0.921808
227377	Farp2	0.404717	2.36699	1.25922	0.261798	0.985773
332397	Nanos1	0.403818	4.13598	1.91099	0.166853	0.931496
69837	Pcgf1	0.403572	4.15868	1.58684	0.207778	0.964005
14365	Fzd3	0.403366	6.57366	0.656993	0.417623	1
70350	Basp1	0.403341	9.58058	3.86827	0.0492071	0.646714
69942	Rnf113a1	0.403049	3.52412	1.81528	0.177877	0.936744
240120	Zfp119b	0.40293	1.85444	0.621183	0.430608	1
68618	1110012L19Rik	0.402815	4.02916	2.14719	0.142831	0.899382
218734	3830406C13Rik	0.402655	4.4829	0.58118	0.44585	1
74732	Stx11	0.402519	2.12029	0.517518	0.471902	1
94214	Spock2	0.402255	6.58405	0.650676	0.419871	1
11936	Fxyd2	0.401828	1.54898	0.237678	0.625888	1
14632	Gli1	0.401602	0.591877	0.735337	0.391159	1
360013	Myo18a	0.40121	6.4493	3.62908	0.0567781	0.678198
74004	Jakmip3	0.401113	1.69707	0.24479	0.620768	1
21426	Tfec	0.40092	1.71322	0.56404	0.452637	1
106389	Eaf2	0.400864	1.57198	0.857441	0.354456	0.999894
80879	Slc16a3	0.400608	4.30953	0.543708	0.4609	1
74166	Tmem38a	0.400508	4.30726	1.215	0.270344	0.991819
20163	Rsu1	0.400465	5.77476	2.81468	0.0934055	0.809814
26570	Slc7a11	0.400312	1.836	0.256363	0.61263	1
100382	AW011738	0.400273	0.766744	0.298639	0.584737	1
16421	Itgb7	0.400028	5.44572	0.227908	0.633079	1
17240	Mdfi	0.39996	0.83541	0.312194	0.576337	1
75746	Morc4	0.399805	2.55793	0.614781	0.432993	1
67676	Rpp21	0.399781	4.37316	1.66258	0.197255	0.957964
17751	Mt3	0.399768	2.15659	0.307114	0.579457	1
12297	Cacnb3	0.39876	6.10277	1.17857	0.277648	0.995468
100126227	Gm13031	0.398488	0.513844	0.145523	0.702851	1
52815	Ldhd	0.39826	0.913026	0.316214	0.573892	1
76156	Fam131b	0.398157	5.29755	1.41776	0.233772	0.970889
21384	Tbx15	0.39786	-0.12452	0.164727	0.684841	1
13870	Ercc1	0.397497	5.44078	3.79477	0.051413	0.655612
78688	Nol3	0.397441	5.78281	2.6597	0.10292	0.829338
68695	Hddc3	0.397286	3.94974	0.871881	0.350435	0.999894
65945	Clstn1	0.396988	7.29926	1.3968	0.237261	0.971652
52588	Tspan14	0.396445	6.47866	1.88797	0.169431	0.93301
28199	Dcaf11	0.39586	6.39528	3.16815	0.0750873	0.755779
216190	Appl2	0.395542	5.51723	3.24705	0.0715523	0.742653
78751	Zc3h6	0.395513	3.78615	1.03475	0.309047	0.999894
67198	Spats2l	0.395164	3.6487	0.523744	0.469249	1
69900	Mfsd11	0.395021	5.21317	2.64372	0.10396	0.829732
268417	Zkscan17	0.39496	6.80667	3.64339	0.0562924	0.67541
192187	Stab1	0.394775	5.41796	1.09369	0.295654	0.999894
83554	Fstl3	0.394549	2.64436	0.564234	0.452559	1
11816	Apoe	0.394182	10.1429	0.833735	0.361195	0.999894
106052	Fbxo4	0.393973	3.25725	1.49041	0.222152	0.96768
209378	Itih5	0.393653	4.81647	0.634703	0.425635	1
214855	Arid5a	0.393445	4.60149	1.15109	0.28332	0.998172
67043	Syap1	0.39334	5.2122	2.35005	0.125279	0.870794
78826	P2ry10	0.393339	3.2085	0.160545	0.688655	1
70314	Rabep2	0.393314	5.11102	2.14622	0.142922	0.899508
232821	Ccdc106	0.393228	5.17355	1.60096	0.205768	0.964005
407819	BC031181	0.393193	6.2603	2.65627	0.103142	0.829732
50524	Sall2	0.393039	5.37237	0.930724	0.334675	0.999894
12355	Nr1i3	0.392603	1.34833	0.840424	0.359276	0.999894
75686	Nudt16	0.391418	3.71575	1.66481	0.196956	0.957964
73100	2900092D14Rik	0.391406	3.18948	0.610641	0.434546	1
68531	1110020A21Rik	0.391327	0.946259	0.497815	0.480462	1
59049	Slc22a17	0.390981	7.29628	0.535487	0.464309	1
73683	Atg16l2	0.390673	4.80359	1.62509	0.202383	0.96104
232853	Zfp954	0.390648	4.28984	2.60514	0.106518	0.834216
56486	Gabarap	0.390445	7.71566	2.42211	0.119634	0.858983
13603	Opn3	0.390425	2.83282	0.64297	0.422637	1
75479	1700012D14Rik	0.390179	0.0194004	0.324177	0.569108	1
66576	Uqcrh	0.38998	7.51451	1.83206	0.175884	0.936744
72258	Kcnk10	0.389972	2.81027	0.569943	0.450282	1
230857	Ece1	0.389933	5.75627	1.90033	0.168041	0.931769
18802	Plcd4	0.389696	1.20943	0.572155	0.449404	1
240518	Peli3	0.389557	1.97146	0.464859	0.495362	1
214321	Gm4787	0.38939	0.558066	0.52079	0.470505	1
11766	Ap1g2	0.388787	5.84779	2.9203	0.0874717	0.790598
60411	Cenpk	0.388781	4.41233	1.43694	0.230635	0.970889
18414	Osmr	0.38871	3.04379	1.36842	0.242083	0.973708
117591	Slc2a9	0.388539	2.21693	0.730574	0.392697	1
99412	Golga2	0.388377	6.58141	4.17608	0.0409985	0.601961
110751	Adam33	0.388228	0.0486048	0.305276	0.580594	1
23991	Cib1	0.387723	5.40988	1.69482	0.192967	0.9515
13139	Dgka	0.387548	6.97631	1.18732	0.275872	0.994767
101540	Prkd2	0.387464	6.29302	1.75016	0.185857	0.944594
54637	Praf2	0.387282	4.98293	3.46762	0.0625814	0.701947
16532	Kcnu1	0.387258	1.73215	0.752368	0.385728	1
70615	Ankrd24	0.387232	4.01079	0.76391	0.382108	1
21807	Tsc22d1	0.387122	7.9604	0.961356	0.326846	0.999894
100689703	9330133O14Rik	0.387114	4.12356	1.28683	0.256633	0.981548
12043	Bcl2	0.386662	4.51715	0.539681	0.462565	1
277692	Rps19-ps3	0.386566	1.70151	0.699798	0.402852	1
12696	Cirbp	0.38649	7.25194	2.51997	0.112413	0.844728
68667	Trpm4	0.38577	1.72908	0.547681	0.459267	1
70546	Zdhhc2	0.385418	4.17332	0.225216	0.635094	1
26412	Map4k2	0.385412	6.55555	1.75275	0.185531	0.944594
12408	Cbr1	0.385368	5.1921	2.58232	0.108063	0.836212
69890	Zfp219	0.385314	6.01145	1.14374	0.284864	0.999894
77605	H2afv	0.385305	7.28872	1.91336	0.166591	0.931161
16012	Igfbp6	0.38524	1.20986	0.380135	0.537531	1
72973	Fbxo47	0.385147	0.116357	0.428284	0.512832	1
66602	1700020I14Rik	0.385121	4.555	1.80513	0.179094	0.937271
64933	Ap3m2	0.384869	4.57384	1.31167	0.252092	0.979226
217370	BC017643	0.384688	6.69259	3.31281	0.0687419	0.7291
56504	Srpk3	0.384611	4.05651	0.262547	0.608376	1
65107	Lrp10	0.384292	6.46196	3.65767	0.0558115	0.671992
574437	Xlr3b	0.384018	1.17736	0.365609	0.545408	1
19337	Rab33a	0.383778	4.25184	1.3572	0.244023	0.973708
140580	Elmo1	0.383772	6.23734	1.5597	0.211709	0.964005
74011	Slc25a27	0.3832	6.17069	1.65299	0.198553	0.957964
216439	Agap2	0.38309	5.61345	0.339177	0.560304	1
53609	Clasrp	0.382697	6.77599	2.25426	0.133247	0.886958
71709	Syde1	0.382422	2.79555	0.831236	0.361915	0.999894
216440	Os9	0.382344	7.20325	5.1309	0.0235035	0.467819
244237	Tnfrsf26	0.382316	1.52287	0.207629	0.648633	1
20909	Stx4a	0.382284	6.08105	2.47583	0.115609	0.853201
12395	Runx1t1	0.381558	6.36537	1.63818	0.200576	0.958765
207952	Klhl25	0.381496	4.61411	2.09696	0.147592	0.903123
66151	Prr13	0.381441	5.97209	3.23862	0.0719212	0.742913
17423	Ndst2	0.38142	4.97429	3.62628	0.0568739	0.678234
20238	Atxn1	0.381387	3.61355	0.508981	0.47558	1
101809	Spred3	0.381294	3.61968	0.496249	0.481153	1
19108	Prkx	0.381233	4.1593	0.911115	0.339819	0.999894
16593	Klc1	0.380996	8.80416	4.23812	0.0395259	0.590372
69179	Tmem110	0.380959	4.82122	2.48211	0.115148	0.851521
105501	Abhd4	0.380856	4.28769	2.05786	0.151423	0.912757
327958	Pitpnm3	0.380799	-0.0781903	0.162914	0.686488	1
83679	Pde4dip	0.380465	6.83949	1.64111	0.200173	0.957964
17313	Mgp	0.380381	5.77189	0.400397	0.526885	1
552913	Gm14634	0.380254	1.53286	0.616202	0.432462	1
320844	Amigo3	0.379729	3.03441	0.76617	0.381405	1
17904	Myl6	0.379065	5.73326	2.07353	0.149874	0.908833
99543	Olfml3	0.378737	2.46632	0.494117	0.482096	1
215819	Nhsl1	0.37872	5.86979	0.601233	0.438108	1
381810	Lpar5	0.378619	2.75924	0.281643	0.595627	1
18483	Palm	0.37861	7.60337	0.373185	0.541273	1
22658	Pcgf2	0.378594	6.30026	0.277843	0.598118	1
76448	Ppp1r18	0.378556	6.8208	2.67409	0.101993	0.827841
16180	Il1rap	0.378529	4.15077	0.706273	0.400684	1
74775	Lmbr1l	0.378495	5.78514	2.20038	0.137977	0.892133
50724	Sap30l	0.378318	5.73941	2.71713	0.0992765	0.826239
70451	Dhrs13	0.378158	4.22836	0.800163	0.371045	1
68268	Zdhhc21	0.377481	6.46795	3.52595	0.0604151	0.692754
15979	Ifngr1	0.377332	5.71093	1.76444	0.184072	0.944594
75029	Purg	0.377149	4.49314	1.82581	0.176623	0.936744
268319	BC025920	0.377045	2.904	0.905654	0.34127	0.999894
27414	Sergef	0.377003	4.51314	1.20565	0.272196	0.991819
68724	Arl8a	0.376967	6.93134	3.03253	0.0816104	0.769207
26386	Hsf4	0.376927	2.69435	0.789209	0.374339	1
104130	Ndufb11	0.376884	7.36405	2.99206	0.0836736	0.777275
19345	Rab5c	0.376696	7.59612	3.19673	0.0737858	0.748424
69547	Nkpd1	0.376495	-0.122878	0.213426	0.644095	1
72391	Cdkn3	0.376236	4.11426	0.709144	0.399728	1
93890	Pcdhb19	0.376124	1.89265	0.887991	0.346022	0.999894
72091	Snhg7	0.375751	5.1102	1.78771	0.181205	0.940457
108012	Ap1s2	0.375407	3.86782	1.41149	0.234809	0.970889
72902	Spock3	0.375362	4.95991	0.457896	0.498609	1
68431	Fbxl15	0.375354	3.47579	0.638376	0.424299	1
12864	Cox6c	0.375244	7.1936	1.81169	0.178306	0.936891
18782	Pla2g2d	0.375212	4.28036	0.176361	0.67452	1
68675	Fam172a	0.374639	5.71047	1.46968	0.225397	0.970889
106582	Nrm	0.374516	6.07945	2.12667	0.144755	0.901025
110323	Cox6b1	0.374077	8.21192	3.08489	0.0790225	0.764498
269336	Ccdc32	0.374047	4.91069	2.87826	0.0897832	0.797465
75764	Slx1b	0.374001	4.88926	2.42484	0.119426	0.858944
229714	Gpr61	0.373567	0.798829	0.211737	0.645409	1
70821	4921507P07Rik	0.373186	1.24898	0.421941	0.51597	1
78372	Snrnp25	0.372783	5.84663	2.11456	0.145904	0.9019
100040339	Gm2721	0.372524	-0.352719	0.0726178	0.787563	1
74002	Psd2	0.372349	5.64403	1.21967	0.269426	0.991819
240514	Ccdc85b	0.372103	5.62912	0.985621	0.320815	0.999894
75939	4930579G24Rik	0.371775	4.39136	0.997421	0.317935	0.999894
77866	E130102H24Rik	0.37163	1.98445	0.836631	0.360362	0.999894
69020	Zfp707	0.370771	4.1366	1.26212	0.261251	0.985773
18993	Pou3f3	0.369923	5.34706	0.61583	0.432601	1
268512	Slc26a11	0.36983	2.4581	0.95802	0.327686	0.999894
17524	Mpp1	0.36975	5.85364	2.18218	0.139616	0.892823
18220	Nucb1	0.369655	6.23781	3.71792	0.0538315	0.66478
68498	Tspan11	0.369652	0.0985162	0.161525	0.687756	1
56535	Pex3	0.369557	4.47123	2.12071	0.145319	0.9019
69019	Spcs1	0.369148	6.34751	2.36141	0.12437	0.870698
18549	Pcsk2	0.369037	3.73806	0.694594	0.404606	1
100040671	Gm2897	0.368762	0.785311	0.773476	0.379144	1
54646	Ppp1r3f	0.368359	4.20028	1.20894	0.271542	0.991819
60611	Foxj2	0.368309	4.95822	1.12556	0.288725	0.999894
260299	Cadm4	0.368023	7.1588	2.25723	0.132992	0.886655
321019	Gpr183	0.367969	0.64386	0.14779	0.700656	1
51793	Ddah2	0.367945	7.16278	0.99182	0.319298	0.999894
380629	Heca	0.367894	5.32994	1.2272	0.267952	0.991819
329739	Fam102b	0.36767	6.26177	0.867189	0.351735	0.999894
330657	Prss53	0.367596	3.71944	1.52959	0.216175	0.965491
54366	Ctnnal1	0.367543	5.06187	1.39286	0.237923	0.971652
54390	Sit1	0.367315	2.63521	0.158993	0.690085	1
22751	Zfp90	0.367164	5.30751	1.99826	0.15748	0.924984
17001	Ltc4s	0.367159	0.210377	0.395679	0.529329	1
20520	Slc22a5	0.36713	4.59665	2.3479	0.125452	0.871476
353502	Hcfc1r1	0.366908	5.74782	1.94237	0.163411	0.931161
18392	Orc1	0.366759	4.58223	1.2902	0.256012	0.981513
52502	Carhsp1	0.366663	7.55566	1.74574	0.186413	0.944594
68490	Zfp579	0.366552	5.70899	0.910519	0.339977	0.999894
27681	Snf8	0.366235	6.17699	1.57089	0.210078	0.964005
109637	Upk1a	0.365964	1.41523	0.56321	0.45297	1
68558	Ankra2	0.365831	5.27127	1.70359	0.191819	0.950728
234889	Gucy1a2	0.365657	3.09589	0.705993	0.400777	1
66152	Uqcr10	0.365642	7.19284	1.61175	0.204246	0.963534
319740	Zfyve27	0.365571	6.62912	2.31306	0.128291	0.87575
19171	Psmb10	0.365548	6.28409	1.84896	0.173904	0.936744
28010	Miip	0.365235	6.10294	1.78564	0.181458	0.940817
329274	Fam163a	0.364972	7.06016	1.4288	0.231961	0.970889
68968	Cdan1	0.364888	6.09866	4.47961	0.0343016	0.556298
53608	Map3k6	0.364886	2.38029	0.483802	0.486705	1
66442	Spc25	0.364844	6.81847	2.86652	0.0904405	0.800964
242553	Kank4	0.364401	0.408137	0.30774	0.579071	1
18557	Cdk18	0.364399	2.11876	0.251561	0.615978	1
68628	Fbxw9	0.36411	4.71508	1.37223	0.241429	0.973708
224907	Dus3l	0.363796	7.2443	3.10269	0.0781629	0.761742
268970	Arhgap28	0.363671	5.69534	0.435615	0.509246	1
93887	Pcdhb16	0.363567	2.90626	0.8872	0.346237	0.999894
213211	Rnf26	0.3635	4.59755	1.88967	0.169239	0.93301
100502766	Kifc1	0.362434	6.40259	2.04645	0.152561	0.913846
20692	Sparc	0.362313	8.13924	1.12183	0.289525	0.999894
20650	Sntb2	0.36228	3.51251	0.626363	0.428692	1
14628	Ostm1	0.362276	5.40762	2.90291	0.0884197	0.795661
26419	Mapk8	0.362271	6.80697	2.11145	0.146201	0.9019
75739	Mpp7	0.362137	4.84194	0.765065	0.381748	1
18479	Pak1	0.362114	6.43541	0.541693	0.461732	1
75660	Lin37	0.362088	4.53752	1.81719	0.177648	0.936744
54725	Cadm1	0.362074	7.62389	1.51543	0.218312	0.965491
103534	Mgat4b	0.362039	6.53996	0.478879	0.488931	1
22368	Trpv2	0.361759	5.74578	1.65405	0.198409	0.957964
245670	Rragb	0.361502	5.32463	2.09642	0.147645	0.903123
100038514	Gm11837	0.361045	2.20034	0.658149	0.417214	1
70240	Ufsp1	0.360798	1.92684	0.312043	0.576429	1
100503636	1700123M08Rik	0.36077	0.840406	0.49568	0.481405	1
209387	Trim30d	0.360621	2.68516	0.265309	0.606496	1
208213	Tmem132c	0.36061	0.716055	0.295588	0.586662	1
56055	Gtpbp2	0.360346	6.47164	3.66655	0.0555149	0.671936
210673	Prrt3	0.360145	2.81005	0.537348	0.463534	1
18378	Omp	0.359773	1.59137	0.307962	0.578933	1
54636	Wdr45	0.359704	5.17451	2.69792	0.10048	0.827179
100038709	Gm10789	0.35966	0.929086	0.429038	0.512461	1
268395	Mpg	0.359516	4.96078	1.9043	0.167598	0.931769
17133	Maff	0.35924	2.79526	0.552718	0.457209	1
56358	Copz2	0.359224	1.90218	0.378465	0.538426	1
329470	Accs	0.358586	3.64798	1.03688	0.308548	0.999894
20200	S100a6	0.358574	6.05262	0.191319	0.661821	1
67248	Rpl39	0.35857	7.51351	1.07116	0.300684	0.999894
26417	Mapk3	0.358104	7.02365	1.63346	0.201225	0.95925
56441	Nat6	0.35807	4.07885	2.01673	0.155574	0.921808
226123	Morn4	0.357964	6.23474	1.73948	0.187205	0.944594
26943	Serinc3	0.357895	9.77894	4.08958	0.0431483	0.614735
79233	Zfp319	0.357734	4.99148	2.48168	0.115179	0.851521
13340	Slc29a2	0.357713	4.76839	0.913579	0.339167	0.999894
407831	Tmem204	0.357694	1.99979	0.575937	0.447909	1
13637	Efna2	0.357527	3.71903	0.844921	0.357993	0.999894
75291	Zbtb3	0.357373	2.18603	1.00107	0.317053	0.999894
320816	Ankrd16	0.357347	5.44457	2.47398	0.115744	0.853201
75881	4930579K19Rik	0.357304	-0.304169	0.354019	0.551847	1
83797	Smarcd1	0.357267	7.15829	3.01969	0.0822591	0.772143
22693	Zfp30	0.357238	2.98093	0.468371	0.493738	1
16803	Lbp	0.356827	1.67649	0.222898	0.636841	1
14421	B4galnt1	0.356809	6.80727	2.37568	0.123238	0.870698
66373	Lsm5	0.356758	2.63657	1.09448	0.295481	0.999894
11782	Ap4s1	0.356521	4.88412	1.83508	0.175529	0.936744
67116	Cuedc2	0.35648	7.53308	1.85097	0.173671	0.936744
69608	Sec24d	0.356457	5.14927	1.07013	0.300916	0.999894
69368	Wdfy1	0.356412	5.24332	0.958151	0.327653	0.999894
28084	Vps25	0.356196	6.39404	2.546	0.110574	0.843265
93841	Uchl4	0.355605	0.94716	0.64265	0.422753	1
192198	Lrrc4	0.355339	2.57421	0.333115	0.56383	1
18163	Ctnnd2	0.355303	5.51585	0.65351	0.41886	1
72190	2510009E07Rik	0.355092	3.78388	0.882521	0.347512	0.999894
22634	Plagl1	0.355	6.12006	0.471657	0.492226	1
69757	Leng1	0.354678	4.64551	1.48467	0.223045	0.96768
52712	Zkscan6	0.354633	4.59754	2.12761	0.144666	0.901025
380686	Cnrip1	0.354295	4.96855	1.13505	0.2867	0.999894
225887	Ndufs8	0.354193	6.81444	2.18212	0.139622	0.892823
103135	Pan2	0.354104	7.07335	2.18731	0.139152	0.892823
66873	Tril	0.354066	3.24109	0.445575	0.504444	1
80707	Wwox	0.353888	3.64142	1.04507	0.306645	0.999894
70561	Txndc16	0.35379	5.88134	0.808243	0.36864	1
231861	Tnrc18	0.353727	6.66849	0.800521	0.370938	1
26436	Psg16	0.353647	0.714428	0.311841	0.576553	1
233016	Blvrb	0.353605	5.14705	0.686927	0.407212	1
11490	Adam15	0.353538	5.32494	0.915888	0.338557	0.999894
100043424	Gm14005	0.353136	0.847922	0.445737	0.504366	1
66054	Cndp2	0.353103	6.89234	2.09778	0.147513	0.903123
244654	Mtss1l	0.352958	6.36672	0.526069	0.468264	1
58237	Nkain4	0.35272	2.37762	0.446584	0.503962	1
110521	Hivep1	0.352461	5.27134	0.83129	0.3619	0.999894
13048	Cux2	0.351924	3.92204	0.243683	0.621559	1
71838	Phf7	0.351813	4.21034	1.21044	0.271245	0.991819
105352	Dusp22	0.35181	4.70524	1.37789	0.24046	0.971905
53413	Exoc7	0.351792	6.05844	3.21081	0.0731535	0.747004
107328	Trpt1	0.351789	2.69553	0.764457	0.381937	1
216810	Tom1l2	0.351715	6.41772	3.61283	0.0573356	0.680779
232879	Zbtb45	0.351601	5.25215	2.1574	0.141885	0.897514
70603	Mutyh	0.351515	4.39322	1.28974	0.256096	0.981513
208618	Etl4	0.351371	1.65926	0.311379	0.576835	1
71711	Mus81	0.351291	4.40623	1.52455	0.216932	0.965491
64291	Osbpl1a	0.351179	4.45352	0.639373	0.423938	1
216136	Ilvbl	0.351089	5.56731	1.55887	0.211831	0.964005
26403	Map3k11	0.350911	6.13628	2.22891	0.13545	0.887266
240084	Cchcr1	0.350864	4.98163	0.92086	0.337249	0.999894
226252	Fam160b1	0.350857	5.90122	1.72758	0.18872	0.948344
239546	Zfp647	0.350628	4.15734	1.31199	0.252034	0.979226
12570	Cdk5r2	0.350555	5.53172	0.798798	0.371453	1
69183	C1qtnf2	0.35047	-0.0273444	0.183325	0.668531	1
20467	Sin3b	0.350241	7.29348	2.70273	0.100177	0.827179
268449	Rpl23a	0.350235	1.72238	0.721188	0.395755	1
12039	Bckdha	0.350035	6.09719	3.73363	0.0533275	0.66244
268741	Tox4	0.349982	6.68099	4.02629	0.0447963	0.624571
233405	Vps33b	0.349977	5.39765	2.96473	0.0850984	0.782845
629059	Fam124a	0.349627	5.02152	0.872586	0.35024	0.999894
69572	Mfsd3	0.349513	4.37005	1.00273	0.316651	0.999894
238673	Zfp367	0.349411	5.79005	1.35212	0.244908	0.973708
22691	Zscan2	0.349379	4.12528	0.539885	0.46248	1
50769	Atp8a2	0.349143	3.0485	0.869283	0.351154	0.999894
83397	Akap12	0.349046	8.34005	0.867174	0.351739	0.999894
432628	Mfsd2b	0.349033	2.2686	0.495604	0.481438	1
100302648	Gm11944	0.349007	1.80894	0.58888	0.442853	1
50771	Atp9b	0.3488	7.42962	1.42768	0.232143	0.970889
21678	Tead3	0.348624	1.24006	0.532581	0.465524	1
[truncated: 11,716 more rows]

## Sheet: Supp Table 2b. EuMycC2 v EuMyc
Supplementary Table 2b. Differentially expressed gene list in EμMyc/Casp2-/- compared to EμMyc tumour samples.
EntrezID	Gene_id	log2FC	logCPM	LR	PValue	FDR
20599	Smr3a	-12.093	7.12055	30.7145	2.9892e-08	2.92813e-05
19194	Bpifa2	-11.9756	8.91978	43.4892	4.26308e-11	6.49599e-08
58214	Cst10	-11.1701	2.71385	20.5059	5.94463e-06	0.00177775
11571	Crisp1	-10.9652	2.52008	27.7595	1.3737e-07	9.41949e-05
22227	Ucp1	-9.14283	2.63726	9.54519	0.00200474	0.0918883
11722	Amy1	-8.78284	7.71008	46.8775	7.55663e-12	1.72719e-08
17888	Myh6	-8.51337	1.15494	9.8656	0.00168398	0.0818939
83561	Tdrd1	-8.39802	3.26272	5.57126	0.0182577	0.321419
73471	1700066N21Rik	-8.28156	-0.0208533	14.4226	0.000146038	0.0169825
13184	Dcpp1	-8.14492	5.44441	28.5052	9.34482e-08	6.74499e-05
17884	Myh4	-7.77354	2.4492	6.76283	0.00930762	0.21611
630537	Dcpp2	-6.6671	3.58236	17.9882	2.22281e-05	0.00483867
620253	Dcpp3	-6.57474	4.27501	22.6137	1.98067e-06	0.000798911
12294	Cacna2d3	-6.48199	2.17705	12.0872	0.000507698	0.0382559
66402	Sln	-6.34369	-0.301532	3.70498	0.0542505	0.523174
19293	Pvalb	-6.05228	1.17568	2.71067	0.0996793	0.661666
109648	Npy	-5.77504	3.94934	9.06315	0.00260812	0.10551
257630	Il17f	-5.76118	0.672616	8.93282	0.00280092	0.110064
67216	Mboat2	-5.71524	3.31846	14.1762	0.000166463	0.019024
20983	Syt4	-5.48191	5.77951	12.9254	0.000324147	0.0281352
59006	Myoz2	-5.47365	-0.606571	3.89262	0.0484987	0.509405
68016	Murc	-5.42227	2.51686	13.2539	0.000272012	0.0251776
104080	Nxph4	-5.3669	2.00759	8.78254	0.00304127	0.115476
20538	Slc6a2	-5.32783	3.42223	7.55098	0.00599775	0.171355
17930	Myom2	-5.13609	-0.0179098	4.31316	0.0378187	0.457312
320939	5930403L14Rik	-5.03323	0.852151	9.1728	0.00245639	0.102704
242667	Dlgap3	-5.0332	5.42032	16.9445	3.84884e-05	0.00685494
11553	Adra2c	-4.97355	4.55664	6.94038	0.00842714	0.205275
58522	Trim54	-4.93952	-1.08767	3.30374	0.0691224	0.576469
14563	Gdf5	-4.88001	-0.59283	6.26346	0.0123253	0.255932
107376	E330013P04Rik	-4.78712	0.458753	7.25908	0.00705433	0.186403
381157	Greb1l	-4.72329	3.10371	8.93964	0.00279047	0.110064
239611	Muc19	-4.56663	2.46567	8.30592	0.00395162	0.135378
101613	Nlrp6	-4.56489	3.46464	6.77189	0.00926049	0.21611
71132	Cabyr	-4.55937	0.503596	7.99301	0.00469584	0.148497
68808	1110046J04Rik	-4.52817	-0.326572	6.42105	0.0112775	0.243176
67866	Wfdc1	-4.43631	-0.408328	6.31513	0.0119712	0.253353
16485	Kcna1	-4.43576	1.90052	7.49787	0.00617721	0.173595
19762	Rit2	-4.43241	3.00083	5.65222	0.0174333	0.310897
72607	Usp13	-4.42832	3.78148	7.68712	0.00556162	0.165515
170638	Hpcal4	-4.42167	1.70876	4.07457	0.0435332	0.485378
27062	Cadps	-4.42027	5.80889	8.02342	0.00461762	0.146928
72701	Zfp618	-4.4118	2.63254	6.29976	0.0120754	0.254382
93884	Pcdhb13	-4.40452	1.93263	7.41843	0.0064559	0.178953
16858	Lgals7	-4.4031	1.49731	5.32975	0.0209644	0.350189
56622	Adam21	-4.40129	0.0851487	6.95915	0.00833915	0.20422
108071	Grm5	-4.31664	-0.105376	4.30881	0.0379155	0.457312
110893	Slc8a3	-4.28474	2.33985	5.84738	0.0156003	0.291746
12310	Calca	-4.26956	-0.286069	5.51903	0.0188107	0.328572
57246	Tbx20	-4.25438	1.45064	5.00177	0.0253214	0.374604
76219	Arxes1	-4.25014	3.08039	6.78412	0.00919721	0.215608
237403	Lingo3	-4.24698	2.6248	6.76357	0.00930376	0.21611
245596	Hdx	-4.23639	0.597741	6.21025	0.0127012	0.259977
70127	Dpf3	-4.22537	0.257078	12.1286	0.000496541	0.0380422
19679	Pitpnm2	-4.17604	5.83805	89.252	3.47596e-21	2.38347e-17
21987	Tpd52l1	-4.14857	1.0209	4.98007	0.025641	0.376727
217071	Gm525	-4.13183	3.88388	4.93924	0.0262535	0.38102
319455	Pld5	-4.12807	1.31564	5.7524	0.0164662	0.299739
330908	Opcml	-4.11449	0.303538	5.17839	0.0228695	0.364265
230157	Tmeff1	-4.09822	7.39153	10.5004	0.00119347	0.0676334
240095	H2-M5	-4.08709	1.26187	5.9094	0.0150603	0.286459
12931	Crlf1	-4.06178	1.42025	13.3752	0.000254978	0.0242831
12338	Capn6	-4.04442	2.35452	5.48751	0.0191528	0.331111
11818	Apoh	-4.0395	-0.0603678	3.74192	0.0530635	0.519299
107765	Ankrd1	-4.03666	0.412434	2.8207	0.0930558	0.644203
53897	Gal3st1	-4.02672	3.24422	12.817	0.000343493	0.0290781
269437	Plch1	-3.99465	3.41408	7.54943	0.0060029	0.171355
116838	Rims2	-3.97897	5.47385	8.77339	0.00305656	0.115476
21924	Tnnc1	-3.97555	2.08666	9.20961	0.00240748	0.10191
12563	Cdh6	-3.96089	0.405536	4.34973	0.0370149	0.453639
76965	Slitrk1	-3.94055	3.20976	5.10252	0.0238912	0.370219
268663	Cdhr2	-3.93476	-0.143488	5.58551	0.0181097	0.319223
192200	Wfdc12	-3.91407	3.76753	9.62866	0.00191565	0.0896627
30049	Scd3	-3.88669	-0.592577	4.50196	0.0338561	0.432241
15569	Elavl2	-3.88134	7.19091	7.81749	0.00517429	0.159104
72393	Faim2	-3.87559	4.16104	4.79192	0.0285936	0.395775
319582	6430573F11Rik	-3.85607	0.0992747	4.99078	0.0254828	0.37616
100502829	Gm9899	-3.77481	1.3479	7.65175	0.00567173	0.167363
100504601	Gm16702	-3.76359	-0.111799	7.21944	0.00721182	0.189107
53856	Prg3	-3.73629	1.77626	5.0826	0.0241671	0.370646
100418235	C130030K03Rik	-3.72702	1.66175	4.01325	0.0451441	0.49489
14397	Gabra4	-3.71783	0.709029	3.52632	0.0604017	0.545551
238405	Adam6b	-3.713	1.21627	12.8332	0.00034053	0.0290064
18162	Npr3	-3.69014	2.9549	7.54729	0.00601004	0.171355
380669	Lin28b	-3.68826	4.86992	5.08103	0.024189	0.370646
80883	Ntng1	-3.67984	3.68962	4.25572	0.0391183	0.461075
93892	Pcdhb21	-3.67517	0.366111	4.39086	0.0361321	0.448836
218440	Ankrd34b	-3.66461	1.48865	4.3784	0.036397	0.45045
384061	Fndc5	-3.65709	-0.110806	10.7398	0.00104854	0.0627931
77018	Col25a1	-3.64879	2.10905	4.97897	0.0256572	0.376727
230777	Hcrtr1	-3.63775	0.131939	2.85873	0.0908795	0.638823
381853	Gipr	-3.63728	-0.376873	8.95221	0.00277135	0.110064
20717	Serpina3m	-3.63696	-0.613165	3.15509	0.0756906	0.593984
239530	Gpr20	-3.63568	0.527897	3.47573	0.0622753	0.551707
114229	Kiss1r	-3.63491	1.04794	11.9067	0.00055931	0.0416869
12064	Bdnf	-3.63164	5.15479	4.40573	0.0358184	0.447307
13612	Edil3	-3.6281	1.63277	3.6665	0.0555165	0.528351
210044	Adcy2	-3.62775	1.42131	3.84401	0.0499238	0.512994
72535	Aldh1b1	-3.61572	3.68954	8.40217	0.00374773	0.132742
545276	Gal3st3	-3.60716	2.81634	4.31091	0.0378687	0.457312
108073	Grm7	-3.60529	1.1649	3.79014	0.0515554	0.517434
22652	Mkrn3	-3.58132	4.43362	9.49893	0.00205591	0.092746
24131	Ldb3	-3.54513	1.77293	7.98377	0.00471987	0.148801
269295	Rtn4rl2	-3.53962	1.75999	6.71475	0.00956188	0.218375
67719	2310057J18Rik	-3.5384	5.38347	2.84059	0.0919105	0.640114
70638	Fam189a1	-3.44482	2.19503	5.25282	0.0219113	0.35901
72669	2810032G03Rik	-3.39218	-0.323606	3.26892	0.0706043	0.580844
17300	Foxc1	-3.36896	2.1359	6.78092	0.00921374	0.215627
171469	Gpr37l1	-3.36579	2.65468	3.52078	0.060604	0.546058
18377	Omg	-3.36298	0.6414	3.1133	0.0776553	0.598329
140904	Caln1	-3.34431	1.21694	3.50081	0.0613388	0.54942
76505	1500009C09Rik	-3.34185	2.69213	3.27189	0.0704762	0.580497
17751	Mt3	-3.33907	2.15659	3.19815	0.0737217	0.588829
231290	Slc10a4	-3.33681	3.4462	3.36906	0.0664315	0.566158
22360	Nrsn1	-3.33325	4.18682	3.5666	0.0589529	0.54007
20404	Sh3gl2	-3.33299	4.54341	3.59049	0.058111	0.538469
16979	Lrrn1	-3.33166	2.94447	3.50517	0.0611775	0.548717
227485	Cdh19	-3.32875	1.76425	3.45544	0.0630441	0.554291
381485	Trim55	-3.32767	2.77627	3.25555	0.0711822	0.583376
76829	Dok5	-3.32758	-0.00592601	3.24063	0.0718331	0.583591
330369	Fbxo41	-3.3222	4.64776	3.5634	0.0590667	0.54007
320297	A830009L08Rik	-3.32149	1.80251	3.39083	0.06556	0.563631
320091	Ano4	-3.32145	2.69459	3.38894	0.065635	0.563631
53814	Oaz3	-3.30991	2.92126	3.45001	0.0632514	0.554291
16525	Kcnk1	-3.30692	4.23919	20.2193	6.9052e-06	0.00197287
434778	Ccdc160	-3.3049	-0.384608	3.41641	0.0645511	0.559311
13386	Dlk1	-3.30378	9.36296	10.6558	0.00109728	0.0648625
12777	Ccr10	-3.28913	0.531082	9.4418	0.00212096	0.0945846
18164	Nptx1	-3.26195	2.53689	2.57063	0.108864	0.675038
56838	Ccl28	-3.25761	0.629252	5.97579	0.0145036	0.281332
53867	Col5a3	-3.24757	5.71152	15.7556	7.20736e-05	0.0104044
16136	Igll1	-3.20891	2.99247	5.20565	0.0225137	0.36163
104885	Tmem179	-3.16197	4.66481	6.20657	0.0127277	0.260131
53626	Insm1	-3.14548	7.25636	6.36075	0.0116672	0.249228
12683	Cidea	-3.14479	4.2576	4.8017	0.0284317	0.395449
55994	Smad9	-3.11666	1.88548	4.25852	0.039054	0.460917
12323	Camk2b	-3.1118	6.94415	13.8446	0.000198567	0.0204748
73016	Kremen2	-3.10697	-0.366745	5.91717	0.014994	0.285992
14853	Gspt2	-3.06807	4.04702	6.38249	0.0115251	0.247349
76612	Lrrc27	-3.03594	1.60216	10.4197	0.0012468	0.0692843
17349	Mlf1	-3.02531	3.3619	11.0097	0.00090638	0.0578144
77173	8030443G20Rik	-3.01402	-0.0534971	2.6333	0.104644	0.673111
319482	9530053A07Rik	-3.00754	-0.362511	4.60986	0.0317885	0.416485
230735	Epha10	-3.00636	1.79143	2.51151	0.113018	0.680494
76376	Slc24a2	-3.00194	0.945425	2.34497	0.125688	0.705622
20254	Scg2	-2.99205	4.75961	3.53399	0.0601231	0.543884
100504195	Micalcl	-2.98307	2.58672	2.67178	0.102142	0.668947
239652	Zfp641	-2.97397	-0.461386	2.12523	0.144891	0.736212
24012	Rgs7	-2.9729	5.45262	5.78664	0.0161484	0.297898
60510	Syt9	-2.96902	2.34859	2.51266	0.112935	0.680494
217733	Tmem63c	-2.96865	2.32561	2.53176	0.111576	0.678855
239157	Pnma2	-2.96431	4.68826	2.70744	0.0998812	0.662028
620592	Tmem28	-2.96383	3.55381	2.59796	0.107002	0.674618
14805	Grik1	-2.96296	2.4795	2.57301	0.108701	0.675038
15426	Hoxc8	-2.96294	3.23262	2.26809	0.132063	0.718529
74189	Phactr3	-2.96122	5.9427	2.76078	0.0966014	0.65325
68955	Srrm4	-2.95477	5.20117	2.7122	0.0995839	0.661666
239410	A930017M01Rik	-2.95394	0.972565	2.29223	0.130023	0.715083
320707	Atp2b3	-2.95243	1.77326	2.61318	0.105979	0.674438
74075	Syce1	-2.95168	0.0580832	2.14422	0.143108	0.733743
13797	Emx2	-2.94838	3.41209	2.35175	0.125142	0.704533
238252	Gpr135	-2.94809	1.26583	6.63202	0.0100162	0.225775
626391	Zfp951	-2.94728	2.98919	9.44913	0.00211249	0.0945846
12564	Cdh8	-2.94641	2.78749	2.3332	0.126641	0.707149
327812	Gm15663	-2.93897	-0.312756	2.56462	0.109278	0.676284
102614	Rpp25	-2.90245	4.58506	13.2166	0.000277478	0.0252009
434438	Ccdc36	-2.90201	3.31078	7.36185	0.00666222	0.182819
100126227	Gm13031	-2.89496	0.513844	9.14014	0.00250063	0.10392
68187	Fam135a	-2.85646	5.27397	11.4426	0.000717791	0.0482538
69547	Nkpd1	-2.82671	-0.122878	7.72508	0.00544589	0.163582
14313	Fst	-2.80375	1.16071	9.09121	0.00256841	0.105144
13853	Epm2a	-2.80273	1.26126	4.73879	0.0294898	0.400857
26904	Sh2d1b1	-2.79703	0.748103	5.7763	0.0162437	0.298518
665934	Gm7854	-2.7947	-0.203617	7.14091	0.00753449	0.192059
18991	Pou3f1	-2.78417	0.505653	4.3721	0.0365319	0.450763
21384	Tbx15	-2.76286	-0.12452	5.23627	0.0221206	0.35986
13166	Dbh	-2.76106	7.20005	4.52842	0.0333363	0.428634
18600	Padi2	-2.75992	4.58244	15.1006	0.000101932	0.0135717
78073	6720468P15Rik	-2.74941	1.42604	2.59042	0.107512	0.674618
235431	Coro2b	-2.72	5.59004	24.4123	7.77696e-07	0.000380904
56543	Kcnd3	-2.71979	3.4297	4.9758	0.0257044	0.377016
209005	Gm595	-2.70911	2.90286	4.89769	0.0268926	0.384172
74521	Ppp4r4	-2.70484	2.44753	10.6139	0.00112238	0.0651102
19662	Rbp4	-2.6902	0.544824	3.70272	0.054324	0.523174
207175	Cetn4	-2.68035	0.490298	7.72334	0.00545113	0.163582
15220	Foxq1	-2.67715	0.299131	3.62575	0.0568921	0.532209
22362	Vpreb1	-2.67307	2.34706	2.91049	0.0880051	0.630565
654820	G530011O06Rik	-2.67035	0.667061	3.10217	0.0781882	0.600041
76113	Lpo	-2.66582	0.839	3.54464	0.0597381	0.541994
214804	Syde2	-2.6598	3.17999	6.75875	0.00932893	0.21611
239618	Pdzrn4	-2.64853	-0.552681	3.32021	0.068433	0.573299
27412	Peg12	-2.64784	3.72183	5.75309	0.0164597	0.299739
18231	Nxph1	-2.63886	3.24019	5.80976	0.0159374	0.295624
17116	Mab21l1	-2.63576	3.24873	3.23129	0.0722438	0.583591
20271	Scn5a	-2.63372	2.1488	6.60636	0.0101615	0.227332
320398	Lrig3	-2.61286	1.2815	7.61377	0.00579244	0.169376
11459	Acta1	-2.59289	3.73193	2.41397	0.120257	0.693268
67419	3632451O06Rik	-2.59114	0.360182	1.8766	0.170721	0.754893
22242	Umod	-2.59033	0.195252	1.38982	0.238435	0.8161
100503816	Gm16548	-2.57273	-0.0531995	6.0967	0.0135434	0.269011
11464	Actc1	-2.56438	1.28433	2.33847	0.126213	0.706486
77424	Spinkl	-2.56379	1.14501	2.16788	0.14092	0.731641
269994	Gsg1l	-2.51126	4.07349	1.63943	0.200403	0.7821
320127	Dgki	-2.48619	2.13957	5.2476	0.0219771	0.35938
14408	Gabrr1	-2.48298	-0.662009	1.76119	0.184476	0.7678
432989	D930007P13Rik	-2.48117	-0.375161	1.77312	0.182996	0.766136
406218	Panx2	-2.47649	3.44246	1.82017	0.177293	0.761349
271697	Cdk15	-2.47603	0.0269276	1.56914	0.210332	0.793306
229302	Tm4sf4	-2.47501	0.0341239	1.61931	0.203189	0.784938
118452	Baalc	-2.4733	0.402132	1.687	0.193997	0.776225
14807	Grik3	-2.47237	2.08544	1.71794	0.189958	0.77375
18419	Otog	-2.47212	2.18859	1.72551	0.188985	0.772273
71781	Slc16a14	-2.47133	0.588374	1.77187	0.183151	0.76641
75104	Mmd2	-2.47111	2.00991	1.75453	0.185308	0.769267
110835	Chrna5	-2.47072	0.584259	1.76499	0.184003	0.766996
16353	Ipw	-2.47051	2.7325	1.7704	0.183332	0.766529
76142	Ppp1r14c	-2.47025	1.97129	1.77708	0.182508	0.766111
767815	BB557941	-2.47009	-0.296673	1.78112	0.182011	0.765909
12745	Clgn	-2.46965	2.76219	1.79172	0.180716	0.764892
330953	Hcn4	-2.46931	2.75596	1.79959	0.179762	0.76386
228777	Nrsn2	-2.46897	3.34065	1.80734	0.178828	0.76386
330149	Hfm1	-2.46895	2.64819	6.64391	0.00994954	0.224791
77682	9230102O04Rik	-2.46811	3.09617	1.82584	0.176619	0.759296
21832	Thpo	-2.46597	-0.584869	1.77943	0.18222	0.765909
217480	Dgkb	-2.46584	0.130407	1.7624	0.184326	0.767642
93877	Pcdhb6	-2.46402	2.5961	1.81487	0.177926	0.76161
13176	Dcc	-2.46205	3.38846	1.77733	0.182478	0.766111
213945	Col28a1	-2.46037	3.17419	8.28975	0.00398694	0.135675
270028	Fam155a	-2.46034	4.77251	1.81433	0.17799	0.76161
100038514	Gm11837	-2.46031	2.20034	1.79367	0.18048	0.764892
72135	Pygo1	-2.45991	2.24562	1.78911	0.181035	0.764892
209540	Rgag1	-2.45984	2.23837	1.73395	0.187907	0.771578
320587	Tmem88b	-2.45926	0.23586	1.80611	0.178975	0.76386
195646	Hs3st2	-2.45407	0.580306	1.61357	0.20399	0.78538
72899	Macrod2	-2.44897	3.62575	5.04611	0.0246812	0.370732
21909	Tlx2	-2.44189	1.90469	1.55163	0.212895	0.796714
231858	Radil	-2.43773	2.45207	3.76885	0.0522156	0.517434
242800	Ttc34	-2.42817	0.389222	2.51534	0.112743	0.680494
55983	Pdzrn3	-2.41949	1.57362	6.32919	0.0118767	0.252131
18175	Nrap	-2.41857	1.23357	2.83002	0.0925175	0.642098
66323	1700001K19Rik	-2.39898	1.33732	5.24039	0.0220683	0.359436
11846	Arg1	-2.39877	4.25698	8.77581	0.00305252	0.115476
17901	Myl1	-2.39648	0.562226	0.952024	0.329205	0.859788
83671	Sytl2	-2.39419	0.942852	6.2865	0.0121661	0.254727
29818	Hspb7	-2.39025	1.28767	2.15682	0.141938	0.731641
215493	A3galt2	-2.38227	0.822174	4.8135	0.0282377	0.39435
17173	Ascl2	-2.37752	0.890986	2.534	0.111417	0.678855
99887	Tmem56	-2.3677	1.86846	3.50067	0.0613442	0.54942
107065	Lrrtm2	-2.36437	2.38922	2.96998	0.0848228	0.618647
107751	Prrxl1	-2.35563	1.99344	3.48085	0.0620828	0.551427
67445	C1qtnf4	-2.34718	1.66189	3.6034	0.0576616	0.536115
64213	St7	-2.34569	4.88214	44.1765	3.00067e-11	5.14389e-08
16536	Kcnq2	-2.34536	6.36517	5.02624	0.0249661	0.372157
94249	Slc24a3	-2.31528	0.956375	3.9876	0.0458362	0.498491
100504399	C130021I20Rik	-2.31311	0.0667556	2.29276	0.129978	0.715083
76484	Kndc1	-2.31058	1.94305	3.92412	0.0475982	0.506258
13419	Dnase1	-2.30871	4.96998	17.6429	2.66502e-05	0.00529682
94047	Cecr6	-2.30675	1.9815	3.97408	0.0462057	0.50013
105193	Nhlrc1	-2.30248	2.83583	10.2475	0.00136873	0.0730378
16494	Kcna6	-2.29625	3.50719	3.05927	0.0802779	0.606224
15444	Hpca	-2.295	1.97167	3.57572	0.05863	0.538909
14590	Ggh	-2.29408	3.71926	13.907	0.000192085	0.0202635
12353	Car6	-2.29176	5.04212	3.28417	0.069951	0.579435
18602	Padi4	-2.26024	3.93286	8.60005	0.00336154	0.123593
214547	She	-2.25988	1.75416	6.81159	0.00905681	0.213873
68957	Paqr6	-2.25957	0.463037	2.87635	0.0898896	0.636302
80718	Rab27b	-2.22016	-0.204004	2.49231	0.114404	0.683656
71837	1700003E16Rik	-2.21915	-0.00836556	3.10295	0.0781506	0.600041
76223	Agbl3	-2.21521	2.17603	9.22084	0.00239275	0.10191
242553	Kank4	-2.21162	0.408137	2.85382	0.0911573	0.639048
21808	Tgfb2	-2.20131	2.82451	8.23624	0.0041062	0.137955
100502653	C130060C02Rik	-2.19315	-0.549266	3.10614	0.0779978	0.599638
17341	Bhlha15	-2.18513	4.80305	3.67403	0.0552666	0.527069
14580	Gfap	-2.18192	1.27912	2.51096	0.113057	0.680494
330485	Tmem145	-2.17887	4.94465	5.22358	0.0222826	0.360358
72184	Klhl35	-2.1771	0.117652	3.99736	0.0455715	0.49719
225608	Sh3tc2	-2.1764	0.379551	7.74561	0.00538432	0.162287
71093	Atoh8	-2.17277	0.352543	7.22495	0.00718974	0.188889
434246	Trim72	-2.16111	1.57117	5.38326	0.0203309	0.342528
13809	Enpep	-2.15947	4.31323	3.62969	0.0567575	0.531675
12557	Cdh17	-2.15245	1.46009	5.17385	0.0229293	0.364372
12167	Bmpr1b	-2.14721	5.11595	2.62281	0.105338	0.673111
84036	Kcnn1	-2.1316	2.90787	2.75283	0.0970826	0.654763
94180	Acsbg1	-2.13035	4.05438	3.78549	0.0516989	0.517434
270624	Spin4	-2.12235	1.38342	3.18003	0.0745434	0.591492
109594	Lmo1	-2.11054	6.42876	6.44502	0.0111264	0.24148
100038356	Gm15612	-2.09497	6.32057	7.75405	0.00535921	0.162229
104271	Tex15	-2.08733	2.91878	2.05818	0.15139	0.746684
73094	Sgip1	-2.08283	5.28347	13.7999	0.000203351	0.0208116
16891	Lipg	-2.06056	2.68028	2.00283	0.157006	0.75218
83603	Elovl4	-2.05615	5.01271	2.4896	0.114601	0.683656
331474	Rgag4	-2.05399	5.65624	4.80372	0.0283983	0.395385
218232	Ptpdc1	-2.05133	5.1036	16.4817	4.91226e-05	0.00801985
102278	Cpne7	-2.04873	2.04079	3.2354	0.0720628	0.583591
75141	Rasd2	-2.04371	2.61631	3.90534	0.0481328	0.50868
105653	Phyhip	-2.03132	2.0754	2.49633	0.114112	0.682832
19288	Ptx3	-2.02384	1.39248	2.94018	0.086401	0.623962
11830	Aqp5	-2.0206	-0.169573	2.11067	0.146275	0.737908
52897	Rbfox3	-2.02043	2.831	2.51282	0.112924	0.680494
219257	Pcdh20	-2.01988	1.85844	2.52474	0.112073	0.679174
231238	Sel1l3	-2.01853	2.88326	4.10862	0.0426652	0.481855
93890	Pcdhb19	-2.01219	1.89265	2.80031	0.094246	0.647324
13844	Ephb2	-2.01022	5.19229	3.3398	0.067623	0.571398
73598	1700001O22Rik	-2.00756	1.2306	2.56058	0.109559	0.676492
69320	1700007J10Rik	-2.00644	0.0652991	5.48418	0.0191893	0.331111
21823	Th	-2.003	8.34159	4.46594	0.0345771	0.437848
380728	Kcnh4	-2.00242	4.09604	8.56187	0.00343277	0.124873
228543	Rhov	-1.99883	0.797508	2.62338	0.1053	0.673111
329934	Foxo6	-1.99478	2.32073	6.64807	0.00992633	0.224791
11302	Aatk	-1.99471	6.07681	9.08507	0.00257705	0.105184
213649	Arhgef19	-1.98615	0.313488	4.64666	0.031114	0.413066
18378	Omp	-1.9834	1.59137	7.33282	0.00677067	0.183867
20668	Sox13	-1.98019	2.88132	5.93916	0.0148081	0.284025
228139	P2rx3	-1.97266	4.17307	5.94925	0.0147235	0.283593
171531	Mlph	-1.96899	0.340086	7.10836	0.00767251	0.194493
19378	Aldh1a2	-1.96694	2.22985	2.89989	0.0885855	0.631468
56485	Slc2a5	-1.96095	0.162469	2.84124	0.0918731	0.640114
22152	Tubb3	-1.95441	9.63482	22.0098	2.71255e-06	0.000976631
109205	Sobp	-1.95379	4.38445	2.68245	0.10146	0.667347
75607	Wnk2	-1.94864	5.89697	9.33236	0.00225142	0.0977087
20521	Slc22a12	-1.94802	1.21214	3.52295	0.0605247	0.545717
21925	Tnnc2	-1.94738	2.21674	1.72241	0.189383	0.772468
239133	Dleu7	-1.93893	1.69896	2.04855	0.152352	0.747959
208691	Eif5a2	-1.93732	4.13691	6.30395	0.0120469	0.254171
18716	Pip	-1.93633	4.38767	2.26367	0.132439	0.719032
276952	Rasl10b	-1.93399	5.8766	4.33247	0.0373919	0.456221
20665	Sox10	-1.93126	3.23957	4.79499	0.0285427	0.395775
20965	Syn2	-1.92105	5.84206	4.85298	0.0275984	0.389387
225743	Rnf165	-1.9155	5.21165	5.90205	0.0151233	0.287258
101631	Pwwp2b	-1.90934	2.09921	8.92757	0.00280898	0.110064
319909	Ism1	-1.90806	-0.0556344	2.34407	0.125761	0.705679
14695	Gnb3	-1.90635	2.51318	3.03933	0.0812694	0.607136
14814	Grin2d	-1.90377	1.54357	3.22218	0.0726468	0.584201
224523	4732491K20Rik	-1.90261	1.93173	6.67164	0.00979592	0.222788
76633	1700112E06Rik	-1.89618	0.532887	4.84023	0.0278033	0.391472
14168	Fgf13	-1.89488	5.37186	2.30319	0.129109	0.713662
20562	Slit1	-1.89314	4.46515	6.89416	0.00864777	0.208062
11811	Apobec2	-1.88078	3.22839	3.5763	0.0586095	0.538909
14585	Gfra1	-1.88058	2.59196	2.93637	0.0866049	0.624776
54612	Sfrp5	-1.87761	2.65773	3.63248	0.0566623	0.531484
14658	Glrb	-1.87511	3.44888	3.58704	0.0582318	0.538909
100102	Pcsk9	-1.875	-0.253244	3.14357	0.0762268	0.594703
13199	Ddn	-1.86702	1.49106	2.69195	0.100856	0.665614
23829	C1ql1	-1.85861	5.37597	3.32548	0.0682141	0.572639
12296	Cacnb2	-1.85622	2.75414	2.28398	0.130716	0.716186
231605	Galnt9	-1.84648	4.30661	3.08034	0.0792439	0.604422
69069	1810011H11Rik	-1.84316	0.967253	5.01703	0.0250991	0.37286
194237	Rimkla	-1.84077	4.04676	3.61267	0.057341	0.534585
74407	Ttc25	-1.83894	0.330254	3.76222	0.0524228	0.517434
210162	Zkscan2	-1.83108	3.86592	2.09853	0.14744	0.738764
142687	Asb14	-1.82955	0.408651	5.08145	0.0241831	0.370646
331547	A230072E10Rik	-1.82912	0.521655	4.98804	0.0255231	0.37616
319247	9530080O11Rik	-1.82792	0.367482	1.68069	0.194833	0.776488
57746	Piwil2	-1.82219	0.589807	4.1654	0.0412578	0.47627
66968	Plin5	-1.82034	-0.14897	1.58563	0.207952	0.789113
77963	Hook1	-1.81814	5.47837	3.74777	0.052878	0.519299
66889	Rnf128	-1.8104	1.34854	5.78524	0.0161613	0.297898
18491	Pappa	-1.80957	1.31484	2.1081	0.146521	0.737908
17189	Mb	-1.80787	2.30976	1.05631	0.304059	0.854045
56544	Vmn2r1	-1.80393	-0.23709	1.4619	0.226628	0.805363
15368	Hmox1	-1.80223	6.14235	13.7424	0.000209666	0.0212989
208440	Dip2c	-1.79129	5.47643	10.6418	0.00110562	0.0649474
52430	Echdc2	-1.79126	4.00316	4.2848	0.0384545	0.458026
20979	Syt1	-1.7847	6.01736	2.72475	0.0988039	0.659249
238988	Erc2	-1.78287	4.8224	2.21175	0.136963	0.727445
209760	Tmc7	-1.77432	2.57173	3.55479	0.059374	0.541033
18167	Npy2r	-1.77372	1.1995	0.851415	0.356152	0.860981
242377	Pm20d2	-1.7707	2.65718	3.2627	0.0708724	0.582002
14027	Evpl	-1.77006	1.4995	3.77799	0.051931	0.517434
74253	Klrg2	-1.76499	0.844892	3.51716	0.0607364	0.546058
109264	Me3	-1.75608	-0.144246	3.2838	0.0699666	0.579435
13389	Dll3	-1.75503	-0.0395469	3.43988	0.0636403	0.555193
270097	Vat1l	-1.75471	6.49967	3.64525	0.0562294	0.531081
381678	Zcwpw1	-1.75469	5.92846	3.74413	0.0529932	0.519299
74438	Clvs1	-1.74789	4.48678	10.3824	0.00127224	0.0697899
635253	Usp51	-1.74536	1.59497	3.79566	0.0513855	0.517434
237711	Eml6	-1.73682	4.07848	7.20074	0.00728734	0.189477
22067	Trpc5	-1.73585	0.246648	0.901978	0.342252	0.859788
77675	5033406O09Rik	-1.7353	1.20944	2.19764	0.138222	0.727978
192163	Pcdha3	-1.72856	1.81721	0.909531	0.340239	0.859788
20344	Selp	-1.72668	1.78755	5.26711	0.0217321	0.357355
18074	Nid2	-1.72627	3.52647	6.62735	0.0100425	0.225775
78016	Ccdc150	-1.72315	1.94416	1.98272	0.159104	0.753279
432839	Gprin2	-1.72149	-0.418124	0.916352	0.338435	0.859788
18183	Nrg3	-1.72114	1.70212	0.916674	0.33835	0.859788
211147	March11	-1.7181	4.31444	0.919453	0.337619	0.859788
22239	Ugt8a	-1.71792	2.77425	0.919609	0.337578	0.859788
240047	Mmp25	-1.71318	0.334916	2.30827	0.128687	0.712481
103988	Gck	-1.71253	4.13567	0.848856	0.356876	0.860981
170734	Zscan5b	-1.71178	3.30053	0.862314	0.353092	0.860981
271786	Galnt13	-1.71099	2.03512	0.875088	0.34955	0.860759
53420	Syt5	-1.71013	4.0449	0.887567	0.346137	0.860403
320752	Dpy19l2	-1.70987	-0.408372	0.890967	0.345215	0.860153
19894	Rph3a	-1.70976	2.10556	0.892399	0.344828	0.860039
790913	Gm11413	-1.70971	1.27136	0.893133	0.34463	0.859788
69659	2310069G16Rik	-1.70959	0.212094	0.894609	0.344231	0.859788
19711	Resp18	-1.70935	2.23023	0.897627	0.343419	0.859788
239405	Rspo2	-1.70905	0.511077	0.901289	0.342436	0.859788
58869	Pex5l	-1.70881	4.20475	0.904106	0.341683	0.859788
12839	Col9a1	-1.70879	1.17695	0.904365	0.341614	0.859788
100502861	Ccdc13	-1.70864	0.682499	0.906054	0.341164	0.859788
12300	Cacng2	-1.70856	1.8559	0.907018	0.340907	0.859788
245684	Cnksr2	-1.70849	4.47235	0.907741	0.340714	0.859788
116837	Rims1	-1.70831	2.56514	0.909757	0.340179	0.859788
16772	Lama1	-1.70811	2.22754	0.911953	0.339597	0.859788
21646	Tcte2	-1.70789	0.806364	0.914226	0.338996	0.859788
19289	Igdcc3	-1.70763	2.34681	0.916994	0.338266	0.859788
74342	Lrrtm1	-1.7075	2.81131	0.91834	0.337911	0.859788
71691	Pnmal1	-1.70724	4.00878	0.920939	0.337229	0.859788
234911	Mmp27	-1.70629	0.698819	6.03412	0.0140319	0.274542
594844	Tceal3	-1.70535	3.69252	0.92036	0.337381	0.859788
238266	Syt16	-1.70528	3.79909	0.919711	0.337551	0.859788
241525	Ypel4	-1.70505	2.87503	0.917516	0.338128	0.859788
14799	Gria1	-1.70493	4.13683	0.916404	0.338421	0.859788
216028	Lrrtm3	-1.70492	0.453973	0.916341	0.338437	0.859788
69310	Pacrg	-1.70429	2.02535	0.910333	0.340026	0.859788
18159	Nppc	-1.70422	-0.203554	0.90967	0.340202	0.859788
72609	2700070H01Rik	-1.7041	0.71568	0.908517	0.340508	0.859788
56839	Lgi1	-1.70409	2.00768	0.908504	0.340512	0.859788
223604	Kcnk9	-1.70386	4.27823	0.906238	0.341115	0.859788
13638	Efna3	-1.70382	1.64767	0.905832	0.341223	0.859788
14803	Grid1	-1.70379	2.95423	0.905555	0.341297	0.859788
16508	Kcnd2	-1.70365	2.05182	0.904236	0.341649	0.859788
13491	Drd4	-1.70362	1.90565	0.903972	0.341719	0.859788
380918	Siah3	-1.7031	0.302222	0.898902	0.343076	0.859788
74770	Hhatl	-1.70304	-0.000407632	0.898347	0.343225	0.859788
21689	Tekt1	-1.70276	2.34621	0.895572	0.343972	0.859788
78257	Lrrc9	-1.70144	0.0776734	0.88243	0.347537	0.860403
73340	Nptxr	-1.70137	0.823994	0.881762	0.347719	0.860403
14401	Gabrb2	-1.70127	1.75408	0.880686	0.348014	0.860739
16515	Kcnj12	-1.70103	1.72178	0.878285	0.348672	0.860759
14348	Fut9	-1.70036	3.8754	0.914922	0.338812	0.859788
11922	Neurod6	-1.69914	2.79625	0.858596	0.354132	0.860981
22446	Xlr3c	-1.69878	3.16358	0.910946	0.339864	0.859788
72014	Btbd17	-1.69865	1.27348	0.853311	0.355617	0.860981
73321	1700042O10Rik	-1.69683	-0.187415	0.905976	0.341184	0.859788
269642	Nat8l	-1.69639	5.42474	4.95941	0.025949	0.378579
211187	Lrtm2	-1.69621	0.917008	2.14741	0.14281	0.733521
107753	Lgals2	-1.69553	0.0617788	0.902593	0.342087	0.859788
93879	Pcdhb8	-1.6955	0.479099	0.902513	0.342109	0.859788
68352	Aspdh	-1.69428	2.21124	0.899315	0.342965	0.859788
26918	Ern2	-1.69401	-0.551884	0.898614	0.343154	0.859788
20981	Syt3	-1.69401	3.171	3.73701	0.0532196	0.519299
99738	Kcnc4	-1.69325	2.66578	0.896583	0.3437	0.859788
12308	Calb2	-1.69305	1.04674	0.89607	0.343838	0.859788
667766	Gm8801	-1.69293	-0.653131	0.786618	0.375125	0.863791
20370	Sez6	-1.68916	0.57602	0.885524	0.346693	0.860403
270190	Ephb1	-1.68883	2.78784	0.884603	0.346944	0.860403
27390	Mmel1	-1.68478	-0.335819	0.873179	0.350077	0.860759
320111	Prr18	-1.67722	2.5738	5.07123	0.0243261	0.370732
20319	Sfrp2	-1.66602	4.5896	3.88943	0.0485909	0.509462
14266	Aff2	-1.66595	-0.324005	0.813925	0.366962	0.863097
225872	Npas4	-1.66561	2.61855	1.44859	0.228754	0.808347
54678	Zfp108	-1.66015	1.40253	2.58865	0.107632	0.674618
264134	Ttc26	-1.65965	3.20343	6.72564	0.00950368	0.217949
626534	Gm6682	-1.6592	0.0652245	1.60632	0.20501	0.786657
78004	Prr15	-1.65913	-0.375446	2.2132	0.136835	0.727445
100040339	Gm2721	-1.65703	-0.352719	0.781576	0.37666	0.863791
18948	Pnmt	-1.65663	1.10568	0.780071	0.37712	0.863791
214931	Fbxl16	-1.65445	6.47977	4.26609	0.0388804	0.460454
26458	Slc27a2	-1.64939	-0.0254548	1.14032	0.285584	0.846254
18762	Prkcz	-1.64824	4.95847	5.17948	0.0228552	0.364265
208846	Daam1	-1.64638	6.13068	9.88445	0.00166681	0.0813477
103712	6330403K07Rik	-1.64484	6.54701	5.95526	0.0146734	0.283026
20856	Stc2	-1.64434	1.73374	2.7989	0.0943293	0.647326
57875	Angptl4	-1.64284	4.21503	7.63034	0.00573944	0.168185
14077	Fabp3	-1.64239	1.26386	2.07495	0.149735	0.744006
16997	Ltbp2	-1.63871	4.14172	3.03191	0.0816421	0.607136
108176	Npm3-ps1	-1.63808	0.404241	3.34161	0.0675486	0.571398
30052	Pcsk1n	-1.63371	7.30067	3.7447	0.0529752	0.519299
15559	Htr2b	-1.62752	0.0909236	2.64859	0.103642	0.671394
69574	Cmbl	-1.6262	0.959709	4.90091	0.0268426	0.384172
58805	Mlxipl	-1.62557	0.0151867	1.75644	0.185069	0.769267
14178	Fgf7	-1.621	0.623933	3.56401	0.059045	0.54007
16527	Kcnk3	-1.61881	4.22311	3.298	0.0693645	0.577925
14687	Gnaz	-1.61581	3.37558	2.25878	0.132859	0.719883
50490	Nox4	-1.61312	1.00155	4.10584	0.0427355	0.481855
210108	D130043K22Rik	-1.61282	1.07353	1.64523	0.19961	0.781457
215446	Entpd3	-1.60587	0.862444	2.66834	0.102363	0.669867
11941	Atp2b2	-1.60563	4.73562	1.74577	0.18641	0.770516
93886	Pcdhb15	-1.59866	1.86315	1.63328	0.201251	0.783626
235106	Ntm	-1.59773	0.406647	1.57253	0.20984	0.792491
240444	Kcng2	-1.59605	1.50465	0.915184	0.338743	0.859788
17183	Matn4	-1.5942	-0.513506	1.60753	0.204839	0.786657
69136	Tusc1	-1.59337	3.45898	3.15008	0.0759232	0.594095
71111	Gpr39	-1.59146	5.32842	2.17272	0.140478	0.731401
170935	Grid2ip	-1.57409	-0.0110634	1.48935	0.222318	0.802246
11813	Apoc2	-1.57194	0.312128	1.53957	0.214681	0.797058
320225	Catsperg1	-1.56956	-0.195783	2.05169	0.152037	0.747959
241919	Slc7a14	-1.56934	7.09541	3.7989	0.0512863	0.517434
54352	Irx5	-1.56761	2.09938	0.926709	0.33572	0.859788
100049161	Gm13032	-1.56256	0.402627	3.01968	0.0822598	0.609895
74174	Gtsf1	-1.56171	-0.269099	2.51961	0.112438	0.680484
110834	Chrna3	-1.55714	5.55018	1.88827	0.169397	0.754698
73326	4932702P03Rik	-1.55615	2.19446	2.40573	0.120892	0.693977
14555	Gpd1	-1.55512	4.10371	3.442	0.0635588	0.554835
17879	Myh1	-1.55244	3.37028	0.539653	0.462577	0.891945
193022	Gm53	-1.54135	1.20223	0.732844	0.391963	0.865348
27273	Pdk4	-1.53832	2.616	1.82855	0.176299	0.759296
100201	Tmem64	-1.52788	6.08714	8.46701	0.00361645	0.130173
319229	Sctr	-1.5231	3.41014	0.812037	0.367519	0.863097
23886	Gdf15	-1.51783	1.97113	3.95865	0.0466312	0.502357
212996	Wbscr17	-1.51639	5.19332	3.61319	0.0573232	0.534585
54156	Egfl6	-1.5102	3.42119	2.76895	0.0961092	0.651207
105005	Fam84a	-1.50644	1.88096	1.79884	0.179853	0.76386
16651	Sspn	-1.50463	4.86272	4.78809	0.0286572	0.395775
18133	Nov	-1.50301	1.04899	2.67635	0.101849	0.667788
74053	Grip1	-1.50284	3.1052	8.13955	0.004331	0.141755
666680	Gm8234	-1.49832	0.177249	1.58581	0.207926	0.789113
102941	B630019K06Rik	-1.49384	4.8426	3.23046	0.0722806	0.583591
18516	Pbx3	-1.49036	4.59059	3.47747	0.0622096	0.551598
231207	Cpeb2	-1.48909	4.73583	5.41494	0.0199651	0.338027
67331	Atp8b3	-1.48699	2.21022	2.64472	0.103894	0.672189
12140	Fabp7	-1.48626	3.43045	1.46597	0.225983	0.805304
15077	Hist2h3c1	-1.48542	0.142482	4.67179	0.030662	0.409843
12180	Smyd1	-1.48222	0.279143	1.07609	0.299574	0.850347
436090	Gpr62	-1.48198	1.47249	3.86554	0.0492872	0.512453
237387	Lrrc3	-1.47902	3.64188	3.38333	0.0658589	0.56391
68519	Eml1	-1.47862	6.41107	8.20359	0.00418076	0.139162
240913	Adamts4	-1.47442	1.01169	3.20562	0.0733859	0.587859
74519	Cyp2j9	-1.47122	0.704198	1.60081	0.205788	0.78675
20510	Slc1a1	-1.47026	3.03195	1.67673	0.19536	0.777451
14825	Cxcl1	-1.46655	1.19052	2.17771	0.140022	0.730663
54525	Syt7	-1.46578	5.6053	7.06417	0.00786407	0.196444
22441	Xlr	-1.45991	1.68593	0.903248	0.341912	0.859788
53883	Celsr2	-1.45428	6.45277	7.99163	0.00469942	0.148497
240672	Dusp5	-1.45336	2.89023	3.89561	0.0484123	0.509146
230126	Shb	-1.45323	3.80596	9.06317	0.00260809	0.10551
78303	Hist3h2ba	-1.45168	3.69323	2.57811	0.108351	0.675038
626175	Gm6654	-1.44665	0.644421	5.54086	0.0185774	0.326211
16572	Kif5a	-1.44635	8.12008	4.30286	0.0380482	0.457312
12862	Cox6a2	-1.44489	1.38516	2.03258	0.153959	0.749254
110168	Gpr18	-1.43966	1.51926	1.94442	0.163189	0.754333
76183	Celf6	-1.43802	4.04929	2.01916	0.155325	0.750716
70911	Phyhipl	-1.43766	5.13	6.44469	0.0111284	0.24148
20974	Syngr3	-1.42714	5.42857	2.47849	0.115413	0.686371
20720	Serpine2	-1.42371	5.23677	6.16595	0.0130233	0.263323
330671	B4galnt4	-1.4229	6.70947	5.06312	0.0244402	0.370732
239134	Gucy1b2	-1.4193	0.223658	1.73532	0.187733	0.771578
18190	Nrxn2	-1.41905	6.79564	3.44572	0.0634156	0.554291
100037396	D030047H15Rik	-1.41864	0.23284	2.44181	0.11814	0.691789
18599	Padi1	-1.41714	1.00339	2.54097	0.110927	0.678217
223473	Nipal2	-1.41607	1.05023	2.40606	0.120866	0.693977
20513	Slc1a6	-1.41421	0.724306	1.11627	0.290723	0.84633
208151	Tmem132b	-1.41292	1.10552	0.663506	0.415325	0.873642
17873	Gadd45b	-1.41192	5.1736	8.93064	0.00280426	0.110064
14239	Foxs1	-1.40801	0.137651	2.96774	0.0849406	0.618647
57266	Cxcl14	-1.40693	2.32209	2.98954	0.0838038	0.615578
242341	Atp6v0d2	-1.40558	3.35286	7.00232	0.00814041	0.200426
227733	Pip5kl1	-1.40366	1.33117	2.48967	0.114596	0.683656
100043424	Gm14005	-1.40116	0.847922	3.5789	0.0585179	0.538909
239845	Gpr156	-1.39712	2.23292	1.99467	0.157853	0.752974
93761	Smarca1	-1.39662	4.92607	3.76641	0.0522917	0.517434
71761	Amdhd1	-1.39236	0.16151	1.47055	0.22526	0.804587
21957	Tnnt3	-1.39079	3.42621	0.534273	0.464816	0.89216
22415	Wnt3	-1.3895	1.72484	1.0267	0.310935	0.855484
70546	Zdhhc2	-1.3826	4.17332	2.15726	0.141897	0.731641
387142	Mir24-1	-1.3822	0.148635	1.03316	0.309418	0.855064
28194	Apon	-1.38016	0.580569	4.1092	0.0426505	0.481855
13003	Vcan	-1.37328	2.19642	3.68808	0.0548026	0.525225
105853	Mal2	-1.37146	0.424978	0.990206	0.319692	0.859642
735277	Mir697	-1.3679	-0.385606	2.55073	0.110244	0.677707
381605	Tbc1d2	-1.36696	3.08079	3.55022	0.0595374	0.541443
68588	Cthrc1	-1.36694	1.3062	2.37226	0.123508	0.700491
243312	Elfn1	-1.36646	0.0236315	1.50871	0.219337	0.800805
218877	Sema3g	-1.36431	3.9093	4.11093	0.0426069	0.481855
241327	Olfml2a	-1.3643	1.93432	2.64446	0.103911	0.672189
269356	Slc4a11	-1.35989	-0.359072	2.6258	0.105139	0.673111
14133	Fcna	-1.35817	4.89749	4.36677	0.0366464	0.451139
11989	Slc7a3	-1.35493	2.70933	4.36276	0.0367328	0.451798
384071	Slc25a34	-1.3533	0.185899	1.54714	0.213559	0.797058
18787	Serpine1	-1.35183	3.37691	6.2517	0.0124074	0.256645
241989	Pabpc4l	-1.3514	-0.245538	1.63287	0.201306	0.783626
14617	Gjd2	-1.34842	5.5761	1.10994	0.292095	0.84633
13857	Epor	-1.34739	0.563074	4.73011	0.029639	0.400857
210673	Prrt3	-1.34677	2.81005	2.79674	0.0944562	0.647326
12322	Camk2a	-1.34529	4.18106	2.54727	0.110485	0.677827
66695	Aspn	-1.34124	2.26518	5.48027	0.0192323	0.331111
69219	Ddah1	-1.34086	4.65007	7.01683	0.0080747	0.199723
12366	Casp2	-1.34059	6.6884	23.2579	1.41666e-06	0.000647601
100689	Spon2	-1.33919	-0.0452768	1.50198	0.220367	0.800805
227937	Pkp4	-1.33917	6.11536	5.03885	0.0247849	0.371508
109637	Upk1a	-1.33859	1.41523	4.7808	0.0287788	0.397055
623131	Prr19	-1.33725	3.62695	1.79942	0.179783	0.76386
14724	Gp1bb	-1.33555	2.95549	1.5359	0.21523	0.797058
17829	Muc1	-1.33454	0.279454	1.54142	0.214407	0.797058
13876	Erg	-1.33431	2.11389	1.90299	0.167744	0.754698
74025	Nphp3	-1.33268	2.99346	1.89392	0.168761	0.754698
22646	Zfp105	-1.33082	4.09103	2.3745	0.123331	0.700469
58182	Prokr1	-1.32808	0.335052	2.06675	0.150542	0.745048
22634	Plagl1	-1.3247	6.12006	2.10898	0.146437	0.737908
53604	Zpbp	-1.3205	0.502263	1.86178	0.172419	0.755491
12715	Ckm	-1.31897	2.81332	0.501977	0.478633	0.898346
216188	Aldh1l2	-1.31807	4.78087	9.17479	0.00245371	0.102704
68232	1700120K04Rik	-1.31632	0.386341	4.22864	0.0397473	0.466196
12482	Ms4a1	-1.31503	7.02248	1.38543	0.239178	0.817163
12837	Col8a1	-1.31377	3.6077	2.41381	0.120269	0.693268
100034739	Gm17762	-1.31365	2.41281	3.94089	0.0471258	0.503336
226791	Lyplal1	-1.31291	3.1053	3.9512	0.0468378	0.502695
16948	Lox	-1.31192	2.34145	2.78469	0.0951694	0.648924
244810	AW551984	-1.30694	6.11613	1.70381	0.19179	0.775662
12121	Bicd1	-1.29626	3.3139	5.29981	0.0213278	0.354103
666794	Rbm24	-1.29382	2.22929	1.01168	0.314501	0.856634
94040	Clmn	-1.29175	2.80442	2.62901	0.104927	0.673111
227618	Lrrc26	-1.29119	0.0396255	1.04646	0.306324	0.854339
15417	Hoxb9	-1.28821	1.35029	0.68808	0.406818	0.870802
66153	Fbxo36	-1.28772	0.904607	3.4482	0.0633208	0.554291
209478	Tbc1d12	-1.28644	3.38021	5.05689	0.0245282	0.370732
77097	Tanc2	-1.28515	8.2327	13.2965	0.000265903	0.0248068
22229	Ucp3	-1.28375	-0.213038	1.49162	0.221966	0.801906
242109	Zfp697	-1.28346	3.53159	5.15577	0.0231692	0.365654
16803	Lbp	-1.28271	1.67649	2.27967	0.13108	0.717618
19017	Ppargc1a	-1.27966	1.21533	1.277	0.258457	0.829168
67689	Aldh3b1	-1.27361	4.1673	6.71323	0.00957004	0.218375
12814	Col11a1	-1.27174	3.39718	2.31279	0.128314	0.71185
217430	Pqlc3	-1.2714	3.60937	5.85578	0.015526	0.291475
320311	Rnf152	-1.26801	1.89843	1.50384	0.220082	0.800805
53614	Reck	-1.2679	3.73333	4.75273	0.0292519	0.400747
246256	Fcgr4	-1.264	3.70449	1.46969	0.225395	0.804587
100504467	Gm16596	-1.2579	3.77469	6.05076	0.0139003	0.273499
71149	4933413G19Rik	-1.25624	0.0598978	2.93261	0.0868071	0.625768
330921	Pate2	-1.25381	0.484726	3.13808	0.0764836	0.594705
20292	Ccl11	-1.25021	1.50507	3.6214	0.0570408	0.533236
54630	Prickle3	-1.24791	3.01209	4.04884	0.0442018	0.488464
13841	Epha7	-1.24678	3.828	1.92414	0.165401	0.754333
320692	9430037G07Rik	-1.24463	-0.283118	1.55736	0.212052	0.795428
194231	Cnksr1	-1.24149	0.0310713	1.88751	0.169483	0.754698
232813	Shisa7	-1.24145	6.42036	3.41184	0.0647302	0.559841
93712	Pcdhga4	-1.2407	1.00493	1.39811	0.23704	0.815638
72469	Plcd3	-1.23994	4.40969	3.68618	0.054865	0.525432
60613	Kcnq4	-1.23963	2.1348	1.53743	0.215001	0.797058
75870	Tcam1	-1.23917	3.85536	2.54839	0.110407	0.677761
545260	Arsi	-1.23881	3.77004	3.77827	0.0519223	0.517434
94092	Trim16	-1.23669	2.63096	2.89493	0.0888589	0.631468
665268	1600029O15Rik	-1.23656	0.0652444	1.70977	0.191015	0.774313
17898	Myl7	-1.23614	0.243638	0.382124	0.536469	0.916974
20927	Abcc8	-1.23424	3.85994	1.10109	0.294026	0.846576
50722	Dkkl1	-1.23206	1.56903	2.69347	0.10076	0.6653
75590	Dusp9	-1.23117	4.13612	1.71629	0.190171	0.77375
70375	Ica1l	-1.23084	3.16611	1.84796	0.174021	0.757566
77717	6030408B16Rik	-1.23031	1.96602	1.10064	0.294126	0.846576
235130	Adamts15	-1.22939	2.70313	4.30358	0.0380322	0.457312
236920	Stard8	-1.2274	2.54846	4.77256	0.0289168	0.398558
216456	Gls2	-1.2252	2.58705	1.68596	0.194134	0.776225
93706	Pcdhgc3	-1.22307	5.59181	3.82704	0.050432	0.514985
12298	Cacnb4	-1.22152	3.41606	5.47212	0.0193222	0.331171
72049	Tnfrsf13c	-1.21701	5.76611	5.31479	0.0211452	0.351813
71803	Slc25a18	-1.21622	-0.190071	1.93849	0.163832	0.754333
140577	Ankrd6	-1.21552	4.43116	1.87823	0.170535	0.754698
245533	Awat1	-1.21327	-0.446426	1.43814	0.230441	0.809859
232984	B3gnt8	-1.21181	3.77348	1.82944	0.176193	0.759296
15425	Hoxc6	-1.21079	3.6056	0.940333	0.332192	0.859788
100038712	Gm10516	-1.20955	1.34156	1.43159	0.231506	0.809899
14314	Fstl1	-1.20932	6.3066	5.2424	0.0220429	0.359436
140743	Rem2	-1.20681	4.15165	3.17794	0.0746386	0.591673
14371	Fzd9	-1.20573	2.90579	3.02391	0.0820456	0.609189
64242	Ngb	-1.20373	0.429487	2.07613	0.149619	0.744006
76157	Slc35d3	-1.20299	0.730235	1.11411	0.29119	0.84633
230316	Megf9	-1.20004	3.55537	2.88345	0.0894941	0.63526
373852	4833422C13Rik	-1.19785	2.45778	3.30697	0.0689867	0.576217
214137	Arhgap29	-1.19662	4.66327	6.51158	0.0107174	0.235921
20339	Sele	-1.19587	0.166042	1.53923	0.214733	0.797058
13048	Cux2	-1.1958	3.92204	1.86805	0.171698	0.755491
14362	Fzd1	-1.19504	2.44011	2.15976	0.141667	0.731641
69443	1700027J07Rik	-1.1946	1.7686	4.09037	0.0431282	0.48283
626275	A930012L18Rik	-1.19332	0.360352	0.66031	0.416451	0.874106
18227	Nr4a2	-1.19249	3.19118	7.50762	0.00614384	0.173368
12889	Cplx1	-1.1923	6.98616	1.98016	0.159374	0.753279
11832	Aqp7	-1.18944	-0.130271	1.03741	0.308426	0.854918
338346	Gpr21	-1.18909	-0.000133933	2.04647	0.15256	0.747959
70021	Nt5dc2	-1.18469	7.57467	4.43818	0.0351437	0.441356
14115	Fbln2	-1.1831	4.458	5.00455	0.0252807	0.374406
56072	Lgals12	-1.1816	-0.481161	0.956344	0.32811	0.859788
14723	Gp1ba	-1.18133	0.329587	2.33515	0.126483	0.706553
64010	Sav1	-1.17909	6.35539	16.225	5.62474e-05	0.0088664
75881	4930579K19Rik	-1.1787	-0.304169	2.28371	0.130739	0.716186
18791	Plat	-1.17594	3.66251	3.05602	0.0804387	0.606224
71091	Cdkl1	-1.17422	1.19458	1.59286	0.206918	0.78868
12337	Capn5	-1.17382	5.06868	8.21407	0.00415669	0.138698
328971	Spink10	-1.17353	-0.191827	1.31317	0.251822	0.825975
268480	Rapgefl1	-1.17271	4.10744	3.9033	0.0481913	0.50868
20420	Shd	-1.17243	4.77076	2.37277	0.123468	0.700491
74616	Scrn3	-1.17057	4.04677	10.5076	0.00118887	0.0676334
192663	Abcg4	-1.17042	4.7591	3.27962	0.0701453	0.579435
625018	C4a	-1.16846	0.210005	2.37548	0.123253	0.700469
26878	B3galt2	-1.1567	1.38634	1.3776	0.240511	0.817546
338351	Akap17b	-1.15509	4.74462	6.57587	0.010337	0.230133
65255	Asb4	-1.15414	3.20547	0.485723	0.485841	0.900141
18584	Pde8a	-1.15345	2.91921	2.45924	0.116835	0.690445
319166	Hist1h2ae	-1.15271	-0.0900976	2.51446	0.112806	0.680494
100503041	Pdzd7	-1.15014	0.493659	1.44457	0.229401	0.809365
77940	A930004D18Rik	-1.14871	2.81954	2.77952	0.0954765	0.650132
74127	Krt80	-1.14758	-0.193011	0.739662	0.389769	0.865268
208171	Tmprss7	-1.14734	0.590644	1.14985	0.283581	0.846254
117600	Srgap1	-1.14634	5.30563	4.00593	0.0453405	0.496249
64074	Smoc2	-1.14453	3.35662	2.17116	0.14062	0.731597
233765	Plekha7	-1.14335	2.48161	3.66494	0.0555687	0.528481
234214	Sorbs2	-1.14203	4.53484	4.9954	0.0254148	0.37558
381404	Pabpc1l	-1.14167	1.15558	2.01029	0.156235	0.751655
217265	Abca5	-1.13788	4.19849	1.73151	0.188218	0.771578
100041979	Gm3604	-1.13684	1.63654	2.80564	0.0939332	0.647324
54418	Fmn2	-1.13627	4.6922	2.0671	0.150507	0.745048
240185	9430020K01Rik	-1.13575	4.18879	5.59302	0.0180322	0.319088
12705	Cited1	-1.13392	3.58883	0.554274	0.456576	0.890545
319634	Efcab5	-1.13313	0.67924	2.10316	0.146995	0.738103
93838	Dqx1	-1.12493	3.06383	3.77444	0.0520413	0.517434
104174	Gldc	-1.1234	3.9886	1.13358	0.287013	0.846254
100042480	Nhsl2	-1.12325	3.0188	3.49399	0.0615921	0.549918
12958	Cryba2	-1.12095	0.507355	0.56073	0.453966	0.88965
16538	Kcns1	-1.11624	2.2826	0.700738	0.402536	0.869364
15567	Slc6a4	-1.11506	0.871388	0.527667	0.467589	0.893109
12817	Col13a1	-1.11073	0.344479	1.86729	0.171786	0.755491
100038538	Gm10767	-1.10629	1.08569	3.03914	0.0812788	0.607136
665563	Mthfd2l	-1.10416	3.6706	2.84066	0.0919064	0.640114
239554	Foxred2	-1.10412	5.80013	5.87495	0.0153578	0.290106
83398	Ndst3	-1.10337	0.814304	0.648334	0.420709	0.87451
17687	Msh5	-1.10303	2.91582	5.83069	0.015749	0.293055
18793	Plaur	-1.10287	2.85139	3.11155	0.0777388	0.598329
234356	Csgalnact1	-1.10161	0.644124	2.27114	0.131803	0.718529
330790	Hapln4	-1.09991	3.85219	1.00057	0.317172	0.857421
15214	Hey2	-1.0993	1.94716	1.13362	0.287004	0.846254
211949	Spsb4	-1.09775	2.81033	0.654654	0.418454	0.87451
14425	Galnt3	-1.09715	3.79662	1.50882	0.219319	0.800805
320360	Ric3	-1.0965	5.16841	2.76378	0.0964203	0.652489
20272	Scn7a	-1.09522	4.23061	2.6194	0.105564	0.673942
233752	Insc	-1.09518	-0.219875	0.668631	0.413529	0.87315
50781	Dkk3	-1.09493	1.63511	3.26766	0.0706585	0.580875
218442	Serinc5	-1.09486	6.51796	9.42904	0.00213576	0.0945846
83433	Trem2	-1.09376	3.59534	3.20208	0.0735447	0.588214
71584	Gdpd2	-1.09325	-0.0773575	1.31112	0.252193	0.825975
329782	4930570G19Rik	-1.09169	1.6061	0.625887	0.428868	0.878219
21826	Thbs2	-1.09166	2.7711	4.7454	0.0293767	0.400807
68797	Pdgfrl	-1.09082	1.16181	1.57474	0.209519	0.792086
18616	Peg3	-1.08716	6.68906	2.8192	0.0931427	0.64448
14527	Gcgr	-1.08637	0.0714441	0.701785	0.402185	0.869236
103149	Upb1	-1.08619	-0.0571895	0.848639	0.356938	0.860981
624713	Gm6525	-1.08611	1.93415	3.46015	0.0628647	0.554289
319798	A730090N16Rik	-1.08598	0.296045	2.00267	0.157022	0.75218
19016	Pparg	-1.08471	2.6577	2.79363	0.0946397	0.647326
20215	Sag	-1.08446	1.06265	1.16536	0.280357	0.843982
20840	Stac	-1.08388	2.85837	1.62398	0.202538	0.78419
56717	Mtor	-1.08352	7.36942	7.27447	0.00699416	0.185543
244416	Ppp1r3b	-1.0826	2.2157	5.66054	0.0173507	0.310232
19739	Rgs9	-1.08093	5.49072	1.75445	0.185318	0.769267
20522	Slc23a1	-1.08033	2.00667	3.78203	0.0518058	0.517434
93880	Pcdhb9	-1.0803	2.6553	1.62461	0.20245	0.784179
50765	Tfr2	-1.08011	1.23309	1.2075	0.271827	0.83676
381924	Itgad	-1.07959	2.60223	1.05036	0.305424	0.854116
26557	Homer2	-1.07955	3.53951	1.7875	0.181231	0.764892
18553	Pcsk6	-1.07879	2.50977	1.51188	0.218853	0.800805
100306952	Snora78	-1.07599	0.217441	3.35205	0.0671213	0.570323
105827	Amigo2	-1.07498	2.20632	2.90648	0.0882245	0.630819
212111	Inpp5a	-1.07452	5.06925	6.80967	0.00906655	0.213873
18534	Pck1	-1.07407	2.81406	0.712412	0.398644	0.867614
74563	Rasgef1c	-1.07314	2.73453	0.650393	0.419972	0.87451
226122	Ubtd1	-1.07166	2.8355	5.25316	0.0219069	0.35901
99662	Eps8l3	-1.06957	2.66068	0.648437	0.420672	0.87451
20305	Ccl6	-1.06955	4.11663	3.66146	0.0556847	0.528851
20671	Sox17	-1.06733	1.11622	2.55607	0.109872	0.677204
70335	Reep6	-1.06708	2.12807	2.21115	0.137016	0.727445
13867	Erbb3	-1.06562	2.06591	1.26481	0.260743	0.831175
58237	Nkain4	-1.06562	2.37762	0.600226	0.438492	0.88299
100532	Rell1	-1.06289	4.36682	9.31308	0.00227524	0.0981216
170743	Tlr7	-1.06254	2.58601	2.87009	0.0902398	0.637255
64654	Fgf23	-1.06009	0.0817844	0.899292	0.342972	0.859788
78892	Crispld2	-1.05865	1.6362	2.11066	0.146276	0.737908
66395	Ahnak	-1.05719	7.63717	2.86723	0.0904002	0.637731
235604	Camkv	-1.0571	7.29734	1.89861	0.168234	0.754698
12123	Hrk	-1.05681	6.05013	0.637046	0.424782	0.877029
212980	Slc45a3	-1.05652	2.59839	1.41327	0.234515	0.814052
26432	Plod2	-1.05468	3.31782	3.85439	0.0496161	0.512953
12386	Ctnna2	-1.05429	5.96734	0.655789	0.41805	0.87451
329324	Syt14	-1.05389	1.4771	0.555082	0.456249	0.890545
20308	Ccl9	-1.05345	3.73265	2.47156	0.115923	0.687021
12648	Chd1	-1.05305	7.83293	7.90877	0.00491957	0.153683
243219	2900026A02Rik	-1.05205	5.56938	2.70116	0.100275	0.663229
210710	Gab3	-1.05156	0.403973	2.48277	0.115099	0.685437
414093	A830082N09Rik	-1.04734	3.91268	4.73224	0.0296023	0.400857
277353	Tcfl5	-1.04452	0.488973	0.477767	0.489435	0.901588
11906	Zfhx3	-1.04392	7.2164	3.72762	0.0535197	0.51972
17153	Mal	-1.0435	0.470977	0.573365	0.448925	0.886247
212392	Ccdc110	-1.04339	0.0574137	0.562906	0.453092	0.888934
109222	Rarres1	-1.04307	0.681003	1.46526	0.226095	0.805304
230904	Fbxo2	-1.04194	-0.328339	0.681027	0.409233	0.871707
77627	Efcab6	-1.03968	-0.109497	0.538445	0.463078	0.891945
230815	Man1c1	-1.03303	4.66391	3.88768	0.0486415	0.509602
74513	Neto2	-1.03229	6.03687	1.41927	0.233524	0.812448
50706	Postn	-1.03184	6.38033	5.33201	0.0209372	0.350162
26888	Clec4a2	-1.03181	2.01601	2.41471	0.1202	0.693268
16324	Inhbb	-1.03166	2.33657	2.41083	0.120498	0.693468
228966	Ppp1r3d	-1.03114	3.80588	2.95779	0.0854647	0.619811
209645	Bend7	-1.02764	3.7785	1.78059	0.182077	0.765909
380698	Obscn	-1.02717	1.93446	1.24734	0.264061	0.834331
121021	Cspg4	-1.0239	2.14261	3.46578	0.0626508	0.553604
277432	Vstm2l	-1.02382	5.13405	0.575459	0.448098	0.886247
271711	Tmem169	-1.02274	4.45617	0.605643	0.436433	0.881821
72578	2700054A10Rik	-1.02037	2.30026	1.05961	0.303305	0.853353
18027	Nfia	-1.02019	3.87766	2.41647	0.120065	0.693268
70951	Spata1	-1.02	1.49104	2.59168	0.107426	0.674618
50915	Grb14	-1.0196	1.86167	1.70851	0.191179	0.774313
116871	Mta3	-1.01934	5.60827	14.4215	0.000146123	0.0169825
15434	Hoxd3	-1.0149	4.18047	1.18403	0.276536	0.84021
224022	Slc7a4	-1.01418	0.417859	0.903544	0.341833	0.859788
229706	Slc6a17	-1.01366	4.2291	0.851498	0.356129	0.860981
12768	Ccr1	-1.01333	0.899728	1.36562	0.242566	0.818901
17394	Mmp8	-1.01236	1.55584	1.14386	0.284838	0.846254
382571	Kcnf1	-1.01217	0.691675	0.714013	0.398115	0.867614
257947	Olfr543	-1.00993	0.327835	0.75161	0.385967	0.864666
27274	Zfp354b	-1.00988	0.832229	1.53189	0.21583	0.797058
544922	Zkscan4	-1.00791	1.93929	1.44328	0.229609	0.809682
104069	Sncb	-1.00761	4.0818	0.549425	0.458553	0.890545
212531	Sh3bgrl2	-1.00653	3.53971	4.07964	0.0434029	0.485108
12577	Cdkn1c	-1.0065	4.19896	1.30368	0.253542	0.826514
233424	Tmc3	-1.0062	0.920419	1.53235	0.21576	0.797058
71769	Bbs10	-1.00557	2.96077	2.18678	0.1392	0.730233
320273	B230208H11Rik	-1.00442	0.854371	1.21024	0.271285	0.83676
320563	Islr2	-1.00384	4.16494	0.857039	0.354569	0.860981
66967	Edem3	-1.00382	6.32542	7.25413	0.00707383	0.186559
100037278	Fam129c	-1.00175	6.64783	3.56037	0.0591744	0.54007
217306	Cd300e	-1.00104	2.0613	0.452168	0.501307	0.904708
74694	Tbc1d30	-0.999387	4.41623	2.04341	0.152866	0.747959
11515	Adcy9	-0.998859	2.41841	1.36936	0.241922	0.818276
75304	4930563E22Rik	-0.998421	3.05807	3.11206	0.0777148	0.598329
228564	Frmd5	-0.998198	4.62375	3.08994	0.0787779	0.602543
269233	Fam171a1	-0.993917	5.22997	4.18115	0.040876	0.473057
329165	Abi2	-0.993309	6.48558	5.43862	0.0196962	0.335545
53945	Slc40a1	-0.991751	5.75933	6.86166	0.00880647	0.210404
217887	BC022687	-0.990251	2.15174	2.14505	0.143031	0.733743
93722	Pcdhga10	-0.989598	0.253407	0.599857	0.438633	0.88299
22402	Wisp1	-0.989394	0.843941	2.02971	0.15425	0.749503
216197	Ckap4	-0.988774	6.70514	5.84574	0.0156148	0.291746
67942	Atp5g2	-0.987827	0.058214	1.70067	0.1922	0.775821
239114	Il17d	-0.987803	2.74224	1.59118	0.207157	0.788864
72160	Tmem163	-0.987728	3.12058	1.02547	0.311226	0.855484
14368	Fzd6	-0.987599	1.75769	1.68819	0.193839	0.776225
319734	Cacna2d4	-0.987221	1.76914	0.771371	0.379793	0.864353
20365	Serf1	-0.985889	4.98624	6.19071	0.0128423	0.261692
67374	Jam2	-0.985607	2.74728	4.05476	0.044047	0.487869
216867	Slc16a11	-0.985339	2.59451	0.680384	0.409455	0.871799
76156	Fam131b	-0.984728	5.29755	0.865134	0.352306	0.860759
242721	Klhdc7a	-0.984563	-0.230304	1.27544	0.258748	0.829469
71780	Isyna1	-0.982846	7.61666	5.08984	0.0240664	0.370646
547176	Zc3h12b	-0.982295	0.173999	1.13762	0.286156	0.846254
320095	6430550D23Rik	-0.981945	0.221934	1.81995	0.177319	0.761349
433375	Creg1	-0.980728	5.92169	13.1812	0.000282777	0.0252105
100503468	Gm14023	-0.979797	0.631388	2.05158	0.152048	0.747959
70082	Lysmd2	-0.978315	4.26156	2.06604	0.150612	0.74513
13710	Elf3	-0.977912	-0.760109	0.778299	0.377662	0.863791
13617	Ednra	-0.977815	1.7535	2.7139	0.0994778	0.661666
233107	Kctd15	-0.975532	6.46337	1.62047	0.203026	0.784938
100316932	Snora28	-0.971587	-0.0347289	2.38618	0.122412	0.698903
110279	Bcr	-0.971412	6.38339	4.1165	0.0424669	0.481855
69479	1700029J07Rik	-0.971057	2.81318	3.83221	0.0502766	0.514547
380701	Slc47a2	-0.970238	-0.379597	0.522183	0.469912	0.894679
70713	Gpr137c	-0.970142	2.8436	1.09978	0.294314	0.846576
20262	Stmn3	-0.969912	8.0978	1.86918	0.171569	0.755491
16008	Igfbp2	-0.969249	3.18004	2.10685	0.14664	0.737908
15902	Id2	-0.967136	4.6129	1.89467	0.168676	0.754698
83554	Fstl3	-0.966826	2.64436	2.42317	0.119553	0.693268
75847	Ispd	-0.965911	2.03446	2.41354	0.12029	0.693268
279653	Pcdh19	-0.964295	4.24989	1.69103	0.193465	0.776225
381073	Npw	-0.963684	0.0923144	0.614327	0.433163	0.879015
19088	Prkar2b	-0.963422	6.81282	8.29823	0.00396836	0.135378
212541	Rho	-0.962007	-0.260381	0.779358	0.377337	0.863791
74307	1700092M07Rik	-0.961283	0.0453309	1.30733	0.252879	0.8263
20312	Cx3cl1	-0.959545	1.92184	2.70074	0.100302	0.663229
14733	Gpc1	-0.959502	6.62792	0.956443	0.328085	0.859788
58226	Cacna1h	-0.957876	2.7981	0.420441	0.516717	0.910867
13195	Ddc	-0.95698	8.98393	2.35688	0.124731	0.703356
620695	Gm13889	-0.956537	5.92288	3.21164	0.0731163	0.586041
97487	Cmtm4	-0.95438	5.78686	4.19053	0.0406505	0.471642
268890	Lsamp	-0.954283	1.68913	0.710398	0.399312	0.867614
104099	Itga9	-0.953595	4.19918	4.13592	0.0419821	0.479672
209692	Dhtkd1	-0.952553	2.17707	0.919279	0.337664	0.859788
11501	Adam8	-0.950841	3.86267	6.52581	0.010632	0.234416
76980	Ube2ql1	-0.950436	1.83267	0.711297	0.399014	0.867614
192166	Sardh	-0.949223	0.814436	1.87819	0.17054	0.754698
18032	Nfix	-0.948822	3.69449	0.970959	0.324441	0.859788
11937	Atp2a1	-0.948516	3.68918	0.295495	0.58672	0.936063
66123	1110006O24Rik	-0.948007	1.15054	3.88253	0.0487909	0.509797
77117	Zfp934	-0.94683	1.3683	1.72317	0.189286	0.772369
72575	C430049B03Rik	-0.946334	0.370709	0.803742	0.369977	0.863791
68810	Nexn	-0.943683	0.984955	1.41225	0.234684	0.814329
14357	Dtx1	-0.938838	6.38851	1.71166	0.19077	0.774313
230587	Glis1	-0.938186	0.428051	1.53311	0.215646	0.797058
100217431	Snord69	-0.938048	2.56189	2.12715	0.144709	0.735973
140765	Tmprss3	-0.937452	3.25261	0.512345	0.474125	0.897096
269831	Tspan12	-0.937074	2.3613	3.55151	0.0594914	0.541383
622675	Zfp827	-0.935813	5.46367	0.949669	0.329804	0.859788
20183	Rxrg	-0.935725	0.311327	0.768155	0.380788	0.864353
328424	Kcnrg	-0.93569	0.894791	2.57649	0.108462	0.675038
70377	Derl3	-0.932678	4.06189	2.15529	0.142079	0.731641
21367	Cntn2	-0.932367	3.04077	0.465116	0.495243	0.90348
20686	Spa17	-0.931835	2.0079	2.46587	0.116343	0.688619
76589	Unc5cl	-0.931725	3.82211	1.96553	0.160923	0.753767
14254	Flt1	-0.931415	2.78394	3.0985	0.0783644	0.60072
231003	Klhl17	-0.93095	6.69165	10.1327	0.00145662	0.0761742
666938	Bend4	-0.930505	3.52537	1.11696	0.290573	0.84633
246316	Lgi2	-0.930433	2.2315	1.54298	0.214175	0.797058
242608	Podn	-0.929411	1.75344	2.35514	0.12487	0.703852
100302600	Snord43	-0.925868	-0.436025	1.05184	0.305084	0.854116
338365	Slc41a2	-0.925304	2.49784	1.69771	0.192587	0.775953
229722	5330417C22Rik	-0.923366	2.95997	1.15863	0.281749	0.844486
53322	Nucb2	-0.922633	5.19991	13.3287	0.000261373	0.0247204
100040322	3830408C21Rik	-0.92064	1.55446	2.19223	0.138708	0.729769
233332	Adamts17	-0.919847	0.918427	1.20133	0.273056	0.837247
93713	Pcdhga5	-0.919263	0.448233	0.699835	0.402839	0.869632
20713	Serpini1	-0.918994	5.32957	2.53957	0.111025	0.678217
252875	Mios	-0.918711	5.69231	10.6895	0.00107744	0.0642436
104776	Aldh6a1	-0.918698	4.0088	5.80819	0.0159517	0.295624
210741	Kcnk12	-0.918276	1.03897	1.12929	0.287926	0.846254
13106	Cyp2e1	-0.916816	2.53525	0.351732	0.553134	0.923168
332579	Card9	-0.916736	2.64009	1.0857	0.297426	0.848804
73558	1700110K17Rik	-0.915676	-0.208798	0.576816	0.447563	0.886247
15424	Hoxc5	-0.91242	1.90102	0.398648	0.527788	0.913868
77579	Myh10	-0.912413	8.0257	3.33836	0.067682	0.571398
266793	Snord87	-0.911862	0.558871	2.13196	0.144256	0.735291
319660	Agmo	-0.911469	0.191973	1.83501	0.175536	0.758684
215512	Fam117a	-0.911356	5.33867	4.37704	0.0364262	0.45045
74724	4930512B01Rik	-0.911254	1.117	2.74401	0.0976195	0.656252
70892	Ttll7	-0.909823	4.07302	1.31843	0.250874	0.8253
330863	Trim67	-0.909639	6.27245	1.64096	0.200194	0.7821
93837	Dach2	-0.909449	2.37173	0.386645	0.534068	0.915183
21942	Tnfrsf9	-0.908085	0.779738	1.02619	0.311054	0.855484
56297	Arl6	-0.906297	4.07056	1.6814	0.194739	0.776488
319984	Jph4	-0.906122	6.30756	1.24148	0.265186	0.834331
98403	Zfp451	-0.905051	6.17153	10.3657	0.00128378	0.0698926
214084	Slc18a2	-0.904653	6.56469	3.3687	0.0664463	0.566158
74365	Lonrf3	-0.903193	4.62107	5.01461	0.0251342	0.37286
93685	Entpd7	-0.902252	4.77228	4.60104	0.0319525	0.416933
13034	Ctse	-0.902224	2.91137	0.94456	0.331108	0.859788
12771	Ccr3	-0.900921	1.41901	0.754869	0.384939	0.864353
100038460	Gm10677	-0.898853	3.95225	1.80112	0.179577	0.76386
20493	Slc10a1	-0.895608	-0.153889	1.29272	0.255547	0.828133
100038363	F630028O10Rik	-0.894985	1.21311	1.54339	0.214114	0.797058
98970	Fibcd1	-0.893938	0.324258	0.512053	0.474252	0.897212
17386	Mmp13	-0.893195	-0.0582416	0.805808	0.369363	0.863378
97998	Deptor	-0.891298	1.31009	0.914706	0.338869	0.859788
68214	Gsto2	-0.890701	-0.143969	1.2029	0.272743	0.83705
58207	Slc43a3	-0.889498	6.28958	13.5258	0.000235304	0.0232155
12153	Bmp1	-0.889322	5.68834	4.88587	0.0270774	0.385206
330627	Trim66	-0.888894	1.99639	0.757603	0.38408	0.864353
73296	Rhobtb3	-0.888584	4.67694	2.45868	0.116877	0.690445
244049	Mctp2	-0.888274	3.99622	1.52863	0.216318	0.798111
71106	4933413J09Rik	-0.886816	0.0340207	1.31123	0.252173	0.825975
320452	P4ha3	-0.886015	-0.0337305	1.65583	0.198168	0.780268
14366	Fzd4	-0.885373	1.17032	1.33792	0.247401	0.822909
329795	Tmem67	-0.885085	3.67917	4.22037	0.0399415	0.46737
74499	Sost	-0.884819	-0.407174	0.878177	0.348701	0.860759
58867	Syngr4	-0.884349	0.260648	1.25343	0.262898	0.833532
53417	Hif3a	-0.883605	-0.0368427	0.632302	0.426512	0.877053
215456	Gpat2	-0.882378	4.0504	0.44924	0.502696	0.905672
622320	Kctd21	-0.881488	1.90408	3.6107	0.0574089	0.534854
320256	Dlec1	-0.88104	0.029869	1.99848	0.157457	0.752686
18073	Nid1	-0.880828	5.37563	4.3099	0.0378912	0.457312
74116	Pi16	-0.880762	3.00866	1.76724	0.183724	0.766996
13730	Emp1	-0.880189	4.57643	5.58824	0.0180815	0.319137
69368	Wdfy1	-0.879809	5.24332	4.63984	0.031238	0.414181
17534	Mrc2	-0.879786	2.98064	3.03329	0.0815724	0.607136
268515	Bahcc1	-0.879462	6.31527	0.557466	0.455283	0.890545
68794	Flnc	-0.879251	1.70652	0.83332	0.361314	0.862308
170799	Rtkn2	-0.878619	5.00984	2.10394	0.14692	0.738103
227632	Kcnt1	-0.878074	3.12111	1.10601	0.29295	0.84633
74760	Rab3il1	-0.876906	3.42074	4.06288	0.0438356	0.486979
231876	Lmtk2	-0.876321	6.58139	4.62619	0.0314875	0.415451
214321	Gm4787	-0.875498	0.558066	2.142	0.143315	0.733743
14582	Gfi1b	-0.875064	0.0982699	0.671361	0.412577	0.873119
105734	Tigd5	-0.875	3.0967	6.09526	0.0135545	0.269011
93724	Pcdhga12	-0.874437	-0.51395	0.571461	0.449679	0.886685
231050	Galnt11	-0.873917	5.62939	3.84909	0.0497731	0.512953
50934	Slc7a8	-0.873861	4.74494	1.84922	0.173874	0.757566
76229	Vmn2r29	-0.873348	0.415228	0.850247	0.356482	0.860981
73431	1700052K11Rik	-0.873219	3.31663	1.16285	0.280875	0.84404
105785	Kdelr3	-0.871952	1.14291	1.73099	0.188285	0.771578
75668	Rasl10a	-0.870931	2.94426	0.764751	0.381846	0.864353
93871	Brwd1	-0.870747	6.77595	4.88898	0.0270287	0.384913
73610	Zfp433	-0.868651	-0.204835	1.00066	0.317152	0.857421
239606	Slc2a13	-0.865744	2.17843	1.32124	0.25037	0.82494
218544	Sgtb	-0.865434	4.22022	1.31691	0.251146	0.82573
77533	C030034I22Rik	-0.864753	3.7128	6.4329	0.0112025	0.242321
240058	Cpne5	-0.863942	2.45489	1.14511	0.284575	0.846254
231002	Plekhn1	-0.860305	4.49604	4.04557	0.0442873	0.489014
214531	Tmprss13	-0.860141	0.738936	0.475335	0.490543	0.902267
14130	Fcgr2b	-0.859792	5.95474	2.52796	0.111845	0.679174
69291	1700001L05Rik	-0.857296	4.10274	1.42899	0.231929	0.810362
21885	Tle1	-0.856638	6.063	3.69996	0.0544138	0.523671
100041694	Gm10451	-0.856615	4.19139	0.764245	0.382003	0.864353
12652	Chga	-0.853872	7.38487	1.31551	0.251399	0.825916
329078	Emx2os	-0.853428	2.40986	0.334471	0.563038	0.926279
75739	Mpp7	-0.853203	4.84194	3.43643	0.0637733	0.555957
215693	Zmat1	-0.852707	3.03901	2.165	0.141185	0.731641
17067	Ly6c1	-0.85223	2.90428	1.95624	0.161916	0.754333
216613	Ccdc85a	-0.851901	-0.112207	0.845013	0.357967	0.860981
77531	Anks1b	-0.851701	3.2629	0.775609	0.378487	0.863791
234912	9230110C19Rik	-0.849062	2.11411	0.807379	0.368896	0.863097
13110	Cyp2j6	-0.848592	2.3867	1.19955	0.273412	0.837247
26427	Creb3l1	-0.847275	1.94855	2.62499	0.105193	0.673111
19699	Reln	-0.847045	7.15626	0.829951	0.362287	0.863097
320737	4732416N19Rik	-0.846174	1.34742	0.781188	0.376778	0.863791
77595	Nup210l	-0.845302	3.00388	3.00038	0.083245	0.613116
71946	Endod1	-0.844808	4.28503	3.2366	0.0720101	0.583591
22371	Vwf	-0.843176	2.98439	2.34986	0.125294	0.704533
17748	Mt1	-0.842214	6.71951	0.948901	0.329999	0.859788
21748	Terc	-0.841511	-0.445438	1.12495	0.288854	0.846254
244867	Arhgap20	-0.841239	3.08794	0.796361	0.372184	0.863791
29863	Pde7b	-0.838722	0.474275	0.734837	0.39132	0.865268
18604	Pdk2	-0.83851	2.97381	2.11026	0.146314	0.737908
104158	Ces1d	-0.836597	1.31978	0.442756	0.505795	0.906556
11732	Ank	-0.83574	6.07772	2.1409	0.143417	0.733743
12716	Ckmt1	-0.835336	4.45503	1.40403	0.236049	0.815638
53331	Stx7	-0.834968	6.62821	7.09891	0.00771308	0.195161
17392	Mmp3	-0.83447	2.36505	0.717585	0.396937	0.867614
72324	Plxdc1	-0.834295	3.95236	1.75403	0.185371	0.769267
103968	Plin1	-0.83335	1.13537	0.376517	0.539473	0.917937
21857	Timp1	-0.831762	2.32359	1.23918	0.265629	0.834922
108100	Baiap2	-0.831496	5.06443	2.85414	0.091139	0.639048
110639	Prps2	-0.829197	7.087	10.0074	0.00155915	0.0786112
240753	Plekha6	-0.82831	7.02959	1.74657	0.186308	0.770516
30927	Snai3	-0.827667	-0.140134	0.36452	0.546007	0.920858
231602	P2rx2	-0.827428	1.10511	1.01748	0.313116	0.85646
230597	Zfyve9	-0.826639	4.15722	2.37428	0.123348	0.700469
228598	Ebf4	-0.82655	4.2941	0.753573	0.385347	0.864353
12667	Chrd	-0.826191	0.889406	0.937398	0.332948	0.859788
94190	Ophn1	-0.826092	3.44237	1.57521	0.209453	0.792086
22092	Rsph1	-0.825112	5.11634	0.740325	0.389557	0.865268
20614	Snap25	-0.825087	7.61294	0.871749	0.350472	0.860759
72333	Palld	-0.824274	1.25725	1.64372	0.199815	0.782039
101202	Hepacam2	-0.824023	5.17318	0.970975	0.324437	0.859788
68458	Ppp1r14a	-0.82273	1.41795	1.39295	0.237907	0.8161
60322	Chst7	-0.822057	3.15947	3.27468	0.0703566	0.580497
20303	Ccl4	-0.821782	0.130597	0.757188	0.38421	0.864353
70370	Fbln7	-0.82049	0.329335	0.624774	0.429279	0.878408
53627	Porcn	-0.820208	3.74775	1.43625	0.230748	0.809899
226041	Pgm5	-0.819238	4.85031	0.698643	0.40324	0.869632
20360	Sema6c	-0.818804	5.67413	1.48165	0.223517	0.802466
71519	Cyp2u1	-0.818269	1.36976	1.10288	0.293634	0.846576
237360	Adamts14	-0.817539	2.2371	1.20301	0.272721	0.83705
12069	Bex2	-0.817079	7.8359	1.78176	0.181934	0.765909
18824	Plp2	-0.816446	4.11192	4.89939	0.0268663	0.384172
14020	Evi5	-0.816417	5.14535	3.2471	0.0715501	0.583376
71528	9030404E10Rik	-0.815663	0.2044	0.809769	0.368189	0.863097
234797	6430548M08Rik	-0.815014	4.73722	2.48899	0.114645	0.683656
23947	Mid2	-0.814804	3.65786	2.71125	0.0996431	0.661666
68875	Tmcc2	-0.814226	6.12454	4.75038	0.0292918	0.400747
77583	Notum	-0.813889	-0.0105721	0.529175	0.466954	0.892975
75745	Rian	-0.813104	9.91524	3.06015	0.0802344	0.606224
11826	Aqp1	-0.811808	5.80856	3.8287	0.0503819	0.514985
217082	Hlf	-0.811467	7.19364	1.34626	0.245932	0.821011
56012	Pgam2	-0.810847	1.57733	1.27294	0.259216	0.829999
63830	Kcnq1ot1	-0.810166	5.06447	2.33707	0.126327	0.706553
77974	Rdh12	-0.809348	3.29007	2.33539	0.126463	0.706553
18601	Padi3	-0.809277	1.33626	1.97419	0.160003	0.753279
11305	Abca2	-0.808572	7.10497	4.58003	0.0323466	0.41968
66752	4933404O12Rik	-0.806747	5.17272	4.45182	0.034864	0.439858
80902	Zfp202	-0.806656	4.0024	6.10998	0.0134421	0.268724
77864	Ypel2	-0.806351	4.71466	4.20317	0.0403484	0.470103
328643	Vwa5b2	-0.806111	4.53959	1.21163	0.271009	0.83676
73942	Fam151b	-0.805248	1.139	2.59656	0.107096	0.674618
723902	Mir7-1	-0.805233	-0.0305393	0.871141	0.35064	0.860759
16971	Lrp1	-0.803964	6.89076	2.61875	0.105607	0.673942
15893	Ica1	-0.803216	4.79709	3.15332	0.0757725	0.594095
394432	Ugt1a7c	-0.802761	0.219656	1.20064	0.273193	0.837247
75033	Mei4	-0.802484	1.83803	0.601169	0.438132	0.88299
230738	Zc3h12a	-0.802366	3.3627	3.33676	0.0677477	0.571398
194401	Mical3	-0.80077	2.7796	1.05197	0.305053	0.854116
14051	Eya4	-0.796794	4.28121	0.689805	0.406231	0.870802
211798	Mfsd9	-0.795263	2.07435	1.38271	0.23964	0.817524
67434	Ankrd33b	-0.79469	0.242182	1.09881	0.294527	0.846576
224598	Zfp758	-0.79425	2.9509	3.34474	0.0674201	0.571398
22223	Uchl1	-0.794244	10.1588	1.37179	0.241504	0.81819
208777	Sned1	-0.793357	0.724119	0.726061	0.394163	0.866994
11910	Atf3	-0.793244	3.08844	1.46649	0.2259	0.805304
233199	Mybpc2	-0.793153	3.76532	0.617684	0.431909	0.878663
214791	Sertad4	-0.792717	5.31896	0.715779	0.397532	0.867614
243897	Ggn	-0.792507	0.227282	0.980002	0.322198	0.859788
280668	Adam1a	-0.792103	3.59424	2.80013	0.0942565	0.647324
231724	Rad9b	-0.791117	2.6649	2.41081	0.1205	0.693468
15078	H3f3a	-0.790971	5.0719	3.90441	0.0481595	0.50868
319613	Sybu	-0.790286	3.20225	0.709309	0.399673	0.867614
30045	Dnajc12	-0.789262	3.81116	4.80502	0.0283769	0.395385
210274	Shank2	-0.789046	4.51954	0.853698	0.355508	0.860981
22759	Zfp97	-0.788834	0.544466	1.1168	0.290609	0.84633
12168	Bmpr2	-0.788531	3.31106	0.796153	0.372246	0.863791
320977	A330023F24Rik	-0.788201	2.10196	1.37005	0.241803	0.81819
12825	Col3a1	-0.787667	7.83244	1.93498	0.164215	0.754333
11556	Adrb3	-0.787183	0.199345	0.277934	0.598059	0.939145
14664	Slc6a9	-0.786461	2.51416	1.799	0.179833	0.76386
329828	AI464131	-0.786127	1.23284	0.705811	0.400838	0.868519
20497	Slc12a3	-0.785724	1.88845	1.37475	0.240998	0.818082
17777	Mttp	-0.783824	3.26395	1.68029	0.194886	0.776488
16634	Klra3	-0.783499	-0.702492	0.705334	0.400997	0.868519
54561	Nap1l3	-0.783474	2.35103	0.43255	0.51074	0.908521
93700	Pcdhgb2	-0.78179	1.15758	0.55645	0.455694	0.890545
11303	Abca1	-0.781293	5.75921	4.72754	0.0296834	0.401037
231805	Pilra	-0.78124	4.14404	1.38127	0.239886	0.817524
399101	Snhg3	-0.780814	5.87632	8.43526	0.00368015	0.13075
106042	Prickle1	-0.780084	3.39137	1.76556	0.183932	0.766996
12411	Cbs	-0.779785	1.60409	0.955705	0.328271	0.859788
11421	Ace	-0.779769	3.59688	2.14939	0.142627	0.733402
67979	Atad1	-0.779363	7.55785	6.00226	0.0142876	0.277929
56506	Cib2	-0.778909	2.60363	0.987041	0.320467	0.859642
70934	4931403G20Rik	-0.778148	0.226672	0.942624	0.331604	0.859788
333669	Gm5134	-0.775408	0.147199	1.6992	0.192392	0.775821
53376	Usp2	-0.775343	3.52125	1.29234	0.255617	0.828133
69226	Snx24	-0.775036	3.17357	3.09239	0.0786592	0.601971
110385	Pde4c	-0.774995	3.14199	1.10693	0.29275	0.84633
26912	Gcat	-0.774102	4.71217	0.961393	0.326836	0.859788
668923	Zfp442	-0.774075	0.554522	0.62527	0.429096	0.878301
243529	H1fx	-0.772401	7.49201	1.15044	0.283457	0.846254
72754	Arhgef10l	-0.772263	4.60534	2.00132	0.157163	0.752558
100039495	Gm15706	-0.770217	2.29288	2.4466	0.11778	0.690887
21331	T2	-0.768337	-0.0486446	1.13453	0.286811	0.846254
230500	Efcab7	-0.768086	3.29645	3.01433	0.0825314	0.610959
210145	Irgc1	-0.768032	0.455762	0.850526	0.356404	0.860981
212937	Tifab	-0.766818	4.50246	2.02656	0.15457	0.749503
11568	Aebp1	-0.766574	4.26015	2.28494	0.130635	0.716186
12828	Col4a3	-0.76625	1.11755	0.39477	0.529802	0.914351
14311	Cidec	-0.765934	2.6702	0.351976	0.552997	0.923168
668158	Ccdc85c	-0.765884	4.44347	2.03063	0.154156	0.749503
78329	2310010J17Rik	-0.76574	1.47589	2.47693	0.115528	0.686459
68861	1190002N15Rik	-0.765317	4.581	4.13338	0.0420452	0.479707
67503	1700001G17Rik	-0.765093	0.368597	1.36416	0.242817	0.818901
378466	Gm10033	-0.764994	2.13924	1.89644	0.168477	0.754698
382985	Rrm2b	-0.764561	4.70067	3.76257	0.052412	0.517434
14957	Hist1h1d	-0.763815	-0.201109	0.685553	0.407681	0.870802
80890	Trim2	-0.76372	6.10943	3.96544	0.0464433	0.500865
77794	Adamtsl2	-0.763409	0.841417	1.03681	0.308564	0.854918
12816	Col12a1	-0.760584	3.89151	2.79727	0.0944251	0.647326
11496	Adam22	-0.759957	6.01731	5.24687	0.0219863	0.35938
432572	Specc1	-0.759859	2.55282	1.51332	0.218633	0.800805
14581	Gfi1	-0.758703	5.32173	3.0194	0.082274	0.609895
16427	Itih4	-0.755927	1.1881	0.548134	0.459081	0.890545
16421	Itgb7	-0.755923	5.44572	0.810454	0.367986	0.863097
16506	Kcnd1	-0.755363	1.66334	1.93624	0.164078	0.754333
72691	Calhm2	-0.754579	3.56326	2.01774	0.15547	0.750716
77613	Prss36	-0.754075	2.83539	2.97012	0.0848154	0.618647
68318	Aph1c	-0.752565	1.16991	1.87634	0.170751	0.754893
109857	Cbr3	-0.752327	3.05585	1.05239	0.304957	0.854116
100504591	Gm15987	-0.751431	1.32986	0.403116	0.525484	0.913868
67642	4930515G01Rik	-0.75117	1.96856	0.758305	0.383859	0.864353
68385	Tlcd1	-0.750995	2.66208	2.83019	0.0925076	0.642098
66667	Hspbap1	-0.750701	4.38203	4.59575	0.0320513	0.417409
57776	Ttyh1	-0.750385	3.69993	2.12925	0.144511	0.735373
66972	Slc25a23	-0.7503	6.16781	1.54856	0.213348	0.797058
277333	Gm5069	-0.749979	0.594091	1.45196	0.228214	0.80788
225164	Mib1	-0.749885	5.17745	1.31609	0.251295	0.825848
494504	Apcdd1	-0.749813	1.36106	1.2256	0.268265	0.835501
100316700	Mir1949	-0.749644	0.481919	1.38674	0.238956	0.81701
75479	1700012D14Rik	-0.749103	0.0194004	0.828342	0.362752	0.863097
70028	Dopey2	-0.749083	5.0948	5.29418	0.0213968	0.354254
14375	Xrcc6	-0.74866	7.44205	3.38773	0.0656835	0.563694
11474	Actn3	-0.747621	2.15423	0.379512	0.537865	0.917435
59009	Sh3rf1	-0.74703	5.33427	4.22753	0.0397732	0.466196
320664	Cass4	-0.745858	0.887979	0.359438	0.548819	0.921462
432516	Myo1a	-0.744237	1.64699	1.40965	0.235115	0.814838
14704	Gng3	-0.744163	7.33383	2.45353	0.117261	0.690566
93759	Sirt1	-0.743665	6.02481	5.96057	0.0146293	0.282972
26365	Ceacam1	-0.743508	4.09187	1.04627	0.306368	0.854339
12583	Cdo1	-0.742337	4.30862	3.05336	0.0805701	0.606224
100039123	Gm14295	-0.741141	1.22225	1.62607	0.202248	0.784179
12361	Cask	-0.740815	6.2566	2.56283	0.109403	0.676441
226841	Vash2	-0.740201	6.12841	1.26181	0.261309	0.831652
68404	Nrn1	-0.739713	2.94749	0.480089	0.488382	0.901174
68520	Zfyve21	-0.739526	3.90259	5.04928	0.0246361	0.370732
57740	Stk32c	-0.73917	1.87537	0.866187	0.352013	0.860759
105348	Golm1	-0.738994	5.8899	2.01765	0.15548	0.750716
211378	6720489N17Rik	-0.738917	2.94732	2.64205	0.104069	0.672574
19263	Ptprb	-0.738846	3.81671	1.98184	0.159197	0.753279
20667	Sox12	-0.737285	7.11596	1.54805	0.213424	0.797058
239556	Cacna1i	-0.736756	4.79679	0.668977	0.413408	0.87315
19415	Rasal1	-0.736273	4.06418	1.3797	0.240152	0.817524
319901	Dsel	-0.735947	3.03354	1.37811	0.240424	0.817546
245368	Zfp300	-0.735318	1.38244	0.975195	0.323388	0.859788
226419	Dyrk3	-0.733715	4.65732	3.98504	0.0459061	0.498539
382421	Gm5176	-0.732512	0.77212	1.70251	0.19196	0.775746
69399	1700025G04Rik	-0.732504	5.50611	1.15398	0.282718	0.845312
55990	Fmo2	-0.73121	1.15077	0.99848	0.317678	0.857776
77462	Tmem116	-0.729728	-0.230945	0.670204	0.41298	0.87315
170738	Kcnh7	-0.729039	-0.250484	0.251343	0.616131	0.942018
213469	Lgi3	-0.728127	-0.425311	0.227726	0.633215	0.944298
194309	Vps37d	-0.727758	4.28585	0.923944	0.336441	0.859788
237436	Gas2l3	-0.726711	5.29604	2.93765	0.0865368	0.624613
246179	Fktn	-0.726699	3.37803	1.35583	0.244261	0.81982
53608	Map3k6	-0.726494	2.38029	1.53532	0.215316	0.797058
20678	Sox5	-0.726435	1.36346	1.07065	0.300799	0.851426
15512	Hspa2	-0.725468	5.16022	3.0509	0.0806925	0.606224
106572	Rab31	-0.72514	5.42847	3.14878	0.0759839	0.594095
227325	Dner	-0.725112	3.87722	0.25343	0.61467	0.941317
19091	Prkg1	-0.72442	4.18046	1.12449	0.288954	0.846254
72056	1810055G02Rik	-0.723726	4.36794	1.80711	0.178856	0.76386
268481	Krt222	-0.722647	1.90476	0.606436	0.436133	0.881821
93887	Pcdhb16	-0.722457	2.90626	0.678623	0.410061	0.872417
12350	Car3	-0.720816	4.44189	0.32676	0.567573	0.927514
18996	Pou4f1	-0.720748	1.13428	0.387024	0.533868	0.914999
320400	Gm16897	-0.719963	0.615864	1.24265	0.264962	0.834331
230899	Nppa	-0.719091	0.770755	0.28982	0.590336	0.937428
68165	Fdx1l	-0.718833	0.327263	1.53594	0.215223	0.797058
17868	Mybpc3	-0.718234	-0.397946	0.428476	0.512738	0.909647
327799	Usp44	-0.717403	3.00533	1.834	0.175655	0.758721
259097	Olfr558	-0.717346	0.0312693	1.01945	0.31265	0.85646
105171	Arrdc3	-0.717262	5.85597	2.65749	0.103063	0.671241
76108	Rap2a	-0.716653	5.34171	3.39132	0.0655405	0.563631
11497	Adam3	-0.716294	0.206397	0.700579	0.402589	0.869364
13447	Doc2b	-0.715685	3.92102	0.495066	0.481676	0.899003
108897	Aif1l	-0.715496	2.84754	0.61841	0.431639	0.878663
16493	Kcna5	-0.714564	3.25583	0.96058	0.327041	0.859788
20679	Sox6	-0.71452	3.40668	0.354535	0.551557	0.922558
13177	Eci1	-0.714132	5.00132	4.68647	0.0304011	0.407547
78575	B430319G15Rik	-0.713983	0.0764369	0.607687	0.43566	0.881345
378937	Lrrc24	-0.713668	3.23975	2.20208	0.137825	0.72757
68149	Otub2	-0.713384	6.1845	3.40635	0.0649458	0.560167
234684	Lrrc29	-0.712927	1.04837	1.2129	0.270759	0.83676
76252	Atp6v0e2	-0.712845	7.1296	1.36392	0.24286	0.818901
66570	Cenpm	-0.712842	5.03205	3.13899	0.0764411	0.594705
27401	Skp2	-0.71229	6.20719	4.82481	0.0280529	0.392569
100705	Acacb	-0.712113	4.12167	2.04706	0.1525	0.747959
239393	Lrp12	-0.712075	5.5971	1.92437	0.165375	0.754333
229699	Slc16a4	-0.712018	1.655	1.23634	0.266177	0.834922
333639	Mamld1	-0.71123	2.01695	0.728965	0.393219	0.866708
11717	Ampd3	-0.71107	5.28646	2.89947	0.0886085	0.631468
73990	4930455C13Rik	-0.710756	3.85822	4.4869	0.0341557	0.434518
100504518	3425401B19Rik	-0.709899	3.82074	0.43507	0.509511	0.908285
18704	Pik3c2a	-0.709421	5.64162	4.29763	0.0381656	0.457451
52906	Ahi1	-0.707588	6.48311	4.30019	0.0381081	0.457413
72898	Asphd2	-0.707533	4.00135	0.267328	0.60513	0.940503
12840	Col9a2	-0.705251	1.97718	0.338434	0.560734	0.925921
74333	A330040F15Rik	-0.705051	0.509829	1.10928	0.292238	0.84633
72930	Ppp2r2b	-0.70401	4.80493	0.792157	0.373449	0.863791
73442	Hspa12a	-0.703839	5.86655	1.76309	0.18424	0.767516
14562	Gdf3	-0.703673	0.990426	0.530128	0.466553	0.892975
26358	Aldh1a7	-0.703052	-0.34792	0.618955	0.431436	0.878663
319887	E030030I06Rik	-0.702781	0.862669	1.44851	0.228767	0.808347
27140	Tlx3	-0.702587	4.81203	0.251205	0.616228	0.942029
170711	Otud7a	-0.701779	2.91367	0.252383	0.615402	0.941632
114301	Palmd	-0.701762	1.67019	0.889711	0.345556	0.860271
11498	Adam4	-0.700833	1.29861	0.976726	0.323008	0.859788
67092	Gatm	-0.700069	4.75973	3.64086	0.0563779	0.531214
18577	Pde4a	-0.699702	4.36885	1.46277	0.22649	0.805363
17691	Sik1	-0.698605	6.02372	2.21608	0.136579	0.727445
101809	Spred3	-0.698338	3.61968	1.22566	0.268253	0.835501
244310	Dlgap2	-0.698334	3.87554	0.257487	0.611852	0.940503
22329	Vcam1	-0.698141	7.08504	2.62254	0.105356	0.673111
225724	Mapk4	-0.697642	4.83528	0.25327	0.614782	0.941317
52150	Kcnk6	-0.697483	3.62592	1.50868	0.219341	0.800805
15437	Hoxd8	-0.697204	3.85913	1.19226	0.274873	0.838251
12952	Cry1	-0.694953	5.26846	3.73518	0.053278	0.519299
68666	Svop	-0.694773	5.46105	0.262919	0.608122	0.940503
16852	Lgals1	-0.694479	7.49737	2.42395	0.119493	0.693268
17750	Mt2	-0.694376	5.39266	0.579987	0.446318	0.886247
381353	Gm996	-0.694249	3.13036	0.923629	0.336524	0.859788
74666	4930432K21Rik	-0.693879	2.72115	1.88215	0.17009	0.754698
73205	3110043O21Rik	-0.693683	4.81276	8.1882	0.00421637	0.140008
12702	Socs3	-0.69366	3.62004	1.19629	0.274065	0.838023
321003	Xpnpep3	-0.693635	3.48374	1.45619	0.227537	0.806526
20256	Clec11a	-0.693398	1.50779	1.57227	0.209878	0.792491
319804	Glt1d1	-0.693165	3.00613	0.555964	0.455891	0.890545
13116	Cyp46a1	-0.69298	2.2634	1.37028	0.241764	0.81819
24067	Srp54a	-0.692678	1.21119	0.946628	0.330579	0.859788
17961	Nat2	-0.691448	2.75642	1.72313	0.189291	0.772369
12842	Col1a1	-0.690946	7.21745	1.84781	0.174039	0.757566
100504661	Gm20337	-0.6903	0.194875	0.842929	0.35856	0.860981
93888	Pcdhb17	-0.689964	3.4741	1.1699	0.279422	0.843309
73293	Ccdc103	-0.689011	-0.464729	0.244553	0.620937	0.942743
71801	Plekhf2	-0.688929	6.22009	3.48337	0.0619884	0.551377
100526469	Mir3064	-0.688742	3.82141	1.93838	0.163844	0.754333
19736	Rgs4	-0.687118	6.98841	1.92118	0.165727	0.754333
17954	Nap1l2	-0.687095	2.94737	0.246962	0.619222	0.942743
170752	Bco2	-0.686779	0.804815	0.499051	0.479917	0.898668
67313	5730559C18Rik	-0.685686	0.140758	0.320624	0.571233	0.928382
72565	Uaca	-0.68556	3.61538	1.04078	0.307639	0.854906
54635	Pdgfc	-0.685489	1.92864	1.39556	0.237468	0.815901
28109	D10Wsu102e	-0.684306	7.13436	7.54263	0.00602559	0.171442
18125	Nos1	-0.684249	1.28761	0.208794	0.647714	0.946493
81703	Jdp2	-0.683438	3.01471	0.78766	0.374809	0.863791
14672	Gna11	-0.68343	6.94278	9.13232	0.00251133	0.10405
53885	Nphp1	-0.683409	4.47887	2.1395	0.143549	0.733743
70208	Med23	-0.683386	6.46881	3.53963	0.059919	0.543112
235283	Gramd1b	-0.682837	4.36133	1.39811	0.237041	0.815638
100529074	Snora33	-0.682827	2.0299	1.95678	0.161859	0.754333
100043189	Gm4285	-0.682153	1.67434	1.77154	0.183192	0.76641
140483	Hnmt	-0.68163	-0.192612	0.987652	0.320317	0.859642
434064	Gm5577	-0.681432	3.58638	0.684489	0.408045	0.870826
57279	Slc25a20	-0.681422	5.00045	3.74928	0.0528302	0.519299
18413	Osm	-0.680143	2.48691	1.51487	0.218397	0.800805
67878	Tmem33	-0.680136	6.63499	6.06963	0.0137526	0.272154
76187	Adhfe1	-0.679522	1.28589	0.598135	0.439291	0.88299
14613	Gja5	-0.67824	1.07586	0.590142	0.442364	0.884084
16403	Itga6	-0.677908	4.40785	1.10374	0.293446	0.846576
73571	1700096K18Rik	-0.677763	1.46475	1.45254	0.22812	0.807757
233893	Zfp764	-0.677588	3.39867	4.31038	0.0378804	0.457312
13877	Erh	-0.677119	1.5307	2.90417	0.0883508	0.631393
77559	Agl	-0.677035	5.06735	3.32412	0.0682707	0.572639
320586	A630089N07Rik	-0.676328	3.04202	1.00808	0.315362	0.857148
212442	Lactb2	-0.675504	4.01063	2.98761	0.0839041	0.615985
56702	Hist1h1b	-0.675151	0.395307	0.617322	0.432044	0.878663
14119	Fbn2	-0.6751	4.66008	0.793749	0.372969	0.863791
64706	Scube1	-0.674897	-0.527174	0.338577	0.560652	0.925913
68070	Pdzd2	-0.672334	4.79194	0.816392	0.366237	0.863097
16973	Lrp5	-0.672147	4.35692	0.815388	0.366532	0.863097
213556	Plekhh2	-0.671739	3.71645	0.583275	0.445031	0.886022
80891	Fcrls	-0.671524	2.20397	0.705884	0.400813	0.868519
83766	Actl6b	-0.669505	4.89291	0.242464	0.622432	0.942743
11502	Adam9	-0.669421	5.86276	4.50223	0.0338507	0.432241
54403	Slc4a4	-0.669356	1.46095	0.520026	0.47083	0.895183
319158	Hist1h4i	-0.669312	3.5193	2.58724	0.107728	0.674777
74091	Npl	-0.668824	2.79173	2.57514	0.108554	0.675038
71865	Fbxo30	-0.66865	5.01092	1.19459	0.274406	0.838251
100040531	Dynlt1f	-0.668452	1.72726	1.48124	0.22358	0.802466
117149	Tirap	-0.668099	4.75996	2.2164	0.136551	0.727445
12519	Cd80	-0.667841	0.400268	0.745827	0.387801	0.864666
56089	Ramp3	-0.667607	1.91709	0.843851	0.358298	0.860981
74442	Sgms2	-0.666022	1.05248	0.699098	0.403087	0.869632
17289	Mertk	-0.665435	3.22632	1.69387	0.193092	0.776225
380912	Zfp395	-0.665216	5.95419	5.03236	0.024878	0.371993
238690	Zfp458	-0.66431	1.20254	1.20891	0.271548	0.83676
217379	Ubxn2a	-0.662554	4.32992	1.93118	0.164629	0.754333
214240	Disp2	-0.662272	7.4221	1.48875	0.222411	0.802246
67896	Ccdc80	-0.661524	2.95169	0.857347	0.354482	0.860981
72265	Tram1	-0.661444	7.22053	6.45802	0.0110452	0.240436
23945	Mgll	-0.660825	4.02317	1.94656	0.162958	0.754333
234353	Psd3	-0.660731	3.66889	1.86931	0.171554	0.755491
72514	Fgfbp3	-0.660398	2.18584	1.65501	0.198278	0.780291
227120	Plcl1	-0.659694	1.51834	1.32593	0.24953	0.824134
56248	Ak3	-0.659436	6.94185	5.06187	0.0244579	0.370732
30058	Timm8a1	-0.65943	2.18268	2.10432	0.146883	0.738103
50798	Gne	-0.6593	6.22558	5.69952	0.0169696	0.305008
56078	Car5b	-0.658894	0.724345	0.540803	0.4621	0.89192
116972	Fam57a	-0.658856	2.3025	1.13316	0.287102	0.846254
11932	Atp1b2	-0.65858	4.44258	1.32696	0.249347	0.824134
245536	Gm614	-0.65851	-0.516628	0.768188	0.380778	0.864353
50791	Magi2	-0.658316	4.48593	2.09144	0.148126	0.740578
624866	Lekr1	-0.657934	2.43741	1.43849	0.230384	0.809859
21418	Tfap2a	-0.656805	2.11675	0.259086	0.610749	0.940503
666244	Tmsb15b1	-0.656725	0.503313	0.847363	0.357299	0.860981
107448	Unc5a	-0.656402	3.19158	0.714687	0.397892	0.867614
16000	Igf1	-0.656226	4.4191	2.48801	0.114716	0.683712
17221	Cd46	-0.655971	0.160287	0.71646	0.397308	0.867614
240613	9930021J03Rik	-0.655878	5.96829	2.79503	0.0945572	0.647326
620235	Siglec15	-0.655875	0.728509	1.26421	0.260855	0.831175
93703	Pcdhgb6	-0.655837	1.30095	0.500136	0.47944	0.898635
20908	Stx3	-0.654947	3.6029	3.13954	0.0764152	0.594705
26382	Fgd2	-0.65445	6.56123	2.96591	0.0850367	0.618647
211232	Cpne9	-0.654277	-0.138589	0.493076	0.482558	0.899281
67735	4930528A17Rik	-0.653087	3.79849	1.13118	0.287523	0.846254
75612	Gns	-0.652712	7.32587	9.34566	0.00223514	0.0977087
100503884	Ccdc149	-0.652552	2.43266	0.973059	0.323918	0.859788
22403	Wisp2	-0.652327	1.88691	0.674606	0.41145	0.872735
268932	Caskin1	-0.652295	6.02814	2.67991	0.101622	0.667772
271305	Phf21b	-0.651995	5.22858	2.72947	0.0985121	0.659249
15361	Hmga1	-0.651176	2.1063	1.48124	0.22358	0.802466
29815	Bcar3	-0.650652	2.96675	0.596608	0.439875	0.88299
100036537	Gm11149	-0.649456	3.56856	0.218083	0.640505	0.946131
75480	1700003F12Rik	-0.648997	0.412819	1.31106	0.252203	0.825975
207818	Smagp	-0.648346	1.85729	0.96546	0.325815	0.859788
272322	Arntl2	-0.647702	0.799248	0.813415	0.367113	0.863097
100040572	Gm2848	-0.647525	-0.0770994	1.17165	0.279063	0.843127
108012	Ap1s2	-0.647271	3.86782	3.22204	0.0726531	0.584201
66808	9030624G23Rik	-0.647223	0.0760526	0.465062	0.495268	0.90348
13732	Emp3	-0.646509	6.22572	4.37803	0.036405	0.45045
57781	Cd200r1	-0.644733	1.23851	0.596754	0.439819	0.88299
100217416	Snora2b	-0.644085	-0.558461	0.405602	0.52421	0.913467
70209	Tmem143	-0.643792	4.48043	5.65802	0.0173757	0.310274
56807	Scamp5	-0.643124	6.53861	2.48883	0.114657	0.683656
216725	Adamts2	-0.642244	2.41982	0.779144	0.377403	0.863791
385674	Zfp174	-0.642226	1.96918	1.2172	0.26991	0.83676
67440	Mtpap	-0.641122	5.77051	5.20263	0.0225528	0.361741
68567	Cgref1	-0.641034	3.91065	0.592887	0.441305	0.883769
68166	Spire1	-0.640754	6.49165	3.8063	0.0510601	0.517434
70445	Cd248	-0.640341	2.81527	1.20384	0.272556	0.83705
58859	Efemp2	-0.639676	2.63689	1.60202	0.205617	0.78675
18080	Nin	-0.639416	6.90639	2.9867	0.0839513	0.616002
12448	Ccne2	-0.638947	5.89248	4.13491	0.0420072	0.479672
237082	Nxt2	-0.638891	3.54112	2.49768	0.114014	0.682789
12869	Cox8b	-0.638734	1.22826	0.15763	0.691348	0.955262
16529	Kcnk5	-0.638091	3.96625	4.09845	0.0429227	0.482493
12505	Cd44	-0.63761	6.52886	3.53427	0.0601128	0.543884
23863	Dand5	-0.637252	2.53595	1.31819	0.250917	0.8253
244871	Zc3h12c	-0.63663	3.92432	0.491121	0.483428	0.899614
18648	Pgam1	-0.636433	3.45066	1.92559	0.165242	0.754333
15162	Hck	-0.63578	3.75311	0.613337	0.433534	0.87912
216238	Eea1	-0.635548	5.87665	4.26117	0.0389931	0.460917
243910	Nfkbid	-0.635263	4.46771	2.26857	0.132022	0.718529
237542	Osbpl8	-0.634439	6.36696	3.79015	0.0515552	0.517434
170930	Sumo2	-0.633349	0.0447538	1.25792	0.262046	0.832905
17533	Mrc1	-0.633262	4.65855	1.49048	0.222143	0.802246
20249	Scd1	-0.633084	8.04056	0.849412	0.356719	0.860981
99586	Dpyd	-0.632726	1.21151	0.868644	0.351331	0.860759
12575	Cdkn1a	-0.632596	5.52464	2.25786	0.132938	0.720026
218214	Kdm1b	-0.632081	6.54232	5.03604	0.0248252	0.371674
20663	Sos2	-0.631485	5.79106	3.32596	0.0681941	0.572639
225659	Cep76	-0.631271	4.95791	4.10485	0.0427605	0.481855
70799	Cep192	-0.631094	6.87843	4.67237	0.0306516	0.409843
240255	Ythdc2	-0.630964	5.33316	3.44733	0.0633541	0.554291
231570	A830010M20Rik	-0.630485	5.89568	2.64371	0.103961	0.67219
12399	Runx3	-0.629615	5.01192	4.70713	0.0300377	0.404679
12831	Col5a1	-0.629417	4.66669	1.89113	0.169074	0.754698
319263	Pcmtd1	-0.628822	5.42122	2.40724	0.120775	0.693977
13123	Cyp7b1	-0.628582	-0.0366852	0.448128	0.503225	0.906005
20618	Sncg	-0.628527	3.01984	0.513386	0.473677	0.896795
12555	Cdh15	-0.626682	2.97457	0.194085	0.659538	0.948762
59091	Jph2	-0.626246	0.285483	0.756453	0.384441	0.864353
104368	Snora70	-0.626091	2.21056	3.07144	0.0796788	0.604964
238276	Akap5	-0.625939	4.06655	1.09624	0.295092	0.846576
71721	Fam13c	-0.625502	3.90938	1.24899	0.263746	0.834331
225289	AW554918	-0.625067	5.02308	3.53486	0.0600915	0.543884
12955	Cryab	-0.624882	2.60157	0.986619	0.32057	0.859642
75957	Mir17hg	-0.624762	7.0823	3.72609	0.0535687	0.51972
56802	Nespas	-0.624728	4.11377	0.792204	0.373434	0.863791
71492	Bbs7	-0.624477	3.85912	1.28188	0.25755	0.829063
70676	Gulp1	-0.623986	0.584742	1.02416	0.311534	0.855503
21828	Thbs4	-0.62393	1.65552	0.413727	0.520084	0.9127
613254	AA465934	-0.623562	2.95302	0.36824	0.543965	0.920185
16524	Kcnj9	-0.622521	1.1797	0.408342	0.522812	0.913467
66259	Camk2n1	-0.622458	2.01016	0.791449	0.373662	0.863791
20357	Sema5b	-0.621343	0.372652	0.273765	0.600817	0.939883
216864	Mgl2	-0.621274	1.68338	0.414684	0.519601	0.912396
109241	Mbd5	-0.621238	4.3843	2.70171	0.100241	0.663229
214425	Cilp	-0.619924	3.83964	1.46067	0.226823	0.805363
269344	Ell3	-0.619723	3.28738	0.849566	0.356675	0.860981
17933	Myt1l	-0.619207	5.24734	0.505945	0.4769	0.898316
19725	Rfx2	-0.618994	2.87202	0.945538	0.330858	0.859788
18823	Plp1	-0.617833	4.21104	1.53099	0.215965	0.797238
58223	Mmp19	-0.61779	3.01448	2.25969	0.13278	0.719883
93878	Pcdhb7	-0.617256	2.72621	0.611428	0.434251	0.880052
12145	Cxcr5	-0.616902	1.81255	0.372481	0.541655	0.918429
22658	Pcgf2	-0.616707	6.30026	0.605795	0.436376	0.881821
574418	Serinc4	-0.616109	5.61249	8.12749	0.00435991	0.142023
269593	Luzp1	-0.615509	5.40779	1.14683	0.284213	0.846254
235956	Zfp825	-0.615337	3.1837	2.21701	0.136497	0.727445
353211	Prune2	-0.614932	4.19146	1.29424	0.255268	0.827978
11487	Adam10	-0.614261	7.00558	3.45267	0.0631496	0.554291
16373	Irx3	-0.613952	2.80613	0.268732	0.604184	0.940503
11492	Adam19	-0.613914	6.88903	1.14816	0.283935	0.846254
236904	Klhl15	-0.613504	2.71417	0.952751	0.32902	0.859788
17844	Mup5	-0.613352	0.794161	0.123163	0.725628	0.963974
60597	Mapk8ip2	-0.613217	6.97238	0.988422	0.320128	0.859642
20564	Slit3	-0.612906	5.75405	0.584131	0.444698	0.886022
320879	B230217O12Rik	-0.612609	2.26693	1.03639	0.308663	0.85498
29861	Dpf1	-0.611208	5.72303	1.39209	0.238052	0.8161
18703	Pigr	-0.611195	-0.294049	0.401814	0.526154	0.913868
12234	Btrc	-0.611035	6.44021	2.40062	0.121287	0.695372
18212	Ntrk2	-0.610196	3.575	0.61063	0.434551	0.880313
269019	Stk32a	-0.610137	1.86953	0.364492	0.546022	0.920858
12765	Cxcr2	-0.610078	0.579249	0.363832	0.546385	0.920858
217262	Abca9	-0.609944	1.29836	0.563834	0.45272	0.888847
15937	Ier3	-0.609476	2.14936	1.17729	0.277908	0.842262
69379	C8g	-0.607965	0.482306	1.00883	0.315184	0.856945
105245	Txndc5	-0.607914	7.80081	3.13315	0.0767154	0.595065
12894	Cpt1a	-0.607822	6.25218	1.21175	0.270986	0.83676
11539	Adora1	-0.607706	-0.188422	0.407227	0.523381	0.913467
242620	Dmrta2	-0.605833	2.03456	0.43234	0.510843	0.908521
72326	2500004C02Rik	-0.605387	3.6265	2.43119	0.118942	0.693225
207214	Larp4	-0.605213	6.98383	3.05217	0.0806291	0.606224
20687	Sp3	-0.604743	7.19233	3.03114	0.0816804	0.607136
17686	Msh3	-0.604682	5.90083	5.87043	0.0153973	0.290452
229488	Fam160a1	-0.604025	5.15784	0.633349	0.42613	0.877053
12390	Cav2	-0.603992	2.06149	0.941875	0.331796	0.859788
224139	Golgb1	-0.603904	6.97318	6.26198	0.0123356	0.255932
207819	4930539E08Rik	-0.603794	3.36763	0.812204	0.367469	0.863097
353328	Muc6	-0.603337	1.06608	0.584895	0.4444	0.886022
108079	Prkaa2	-0.602873	3.80317	0.815309	0.366555	0.863097
11534	Adk	-0.601956	6.46253	5.2052	0.0225195	0.36163
207781	C2cd2	-0.601035	4.0267	2.87201	0.0901325	0.637003
20728	Spic	-0.600757	3.19109	1.48122	0.223583	0.802466
116904	Alpk3	-0.600492	-0.200545	0.319571	0.571866	0.928664
71069	Stox2	-0.600381	6.58824	1.29934	0.254334	0.827338
14958	H1f0	-0.600314	8.42413	0.956946	0.327958	0.859788
105522	Ankrd28	-0.600016	6.35822	3.79251	0.0514824	0.517434
17132	Maf	-0.599947	3.30385	1.9396	0.163712	0.754333
216739	Acsl6	-0.599351	4.61194	0.407311	0.523338	0.913467
26556	Homer1	-0.598707	3.61031	1.15597	0.282303	0.845123
11988	Slc7a2	-0.598413	3.64352	0.701724	0.402205	0.869236
53901	Rcan2	-0.597979	6.08377	0.499946	0.479524	0.898635
194655	Klf11	-0.597753	5.09298	2.80242	0.0941222	0.647324
77920	A330102I10Rik	-0.597559	3.05535	0.175369	0.675383	0.952505
14815	Nr3c1	-0.597285	5.98361	2.8784	0.0897751	0.636302
18189	Nrxn1	-0.596903	5.16329	0.696938	0.403814	0.869929
55987	Cpxm2	-0.596239	0.911045	0.330281	0.565494	0.926988
270198	Pfkfb4	-0.5958	3.78737	2.51577	0.112713	0.680494
380921	Dgkh	-0.595458	1.95288	0.773809	0.379041	0.864047
12832	Col5a2	-0.59507	5.34729	1.84228	0.174683	0.757735
237400	Mex3d	-0.595039	6.4289	3.80701	0.0510384	0.517434
241062	Pgap1	-0.594982	4.92751	1.90252	0.167797	0.754698
76524	Cln6	-0.59439	4.79916	1.28458	0.257049	0.829063
72747	Ttc39c	-0.594095	3.83415	0.467601	0.494093	0.902985
100217456	Snord53	-0.593748	0.256288	0.606327	0.436174	0.881821
14165	Fgf10	-0.593052	0.254051	0.218797	0.639958	0.94589
22612	Yes1	-0.59295	4.3244	0.819204	0.365413	0.863097
14163	Fgd1	-0.592707	5.16157	2.59091	0.107478	0.674618
242705	E2f2	-0.592593	7.96879	5.89745	0.0151628	0.287611
69068	1810011O10Rik	-0.591898	1.84327	1.03136	0.309838	0.855471
74670	Zfp943	-0.591865	4.21888	2.23593	0.134835	0.72532
21981	Ppp1r13b	-0.591648	4.42235	0.927458	0.335524	0.859788
70784	Rasl12	-0.591011	1.67092	1.65494	0.198287	0.780291
15289	Hmgb1	-0.590914	5.32083	2.00633	0.156644	0.75218
101401	Adamts9	-0.590679	2.00322	1.12916	0.287955	0.846254
100041231	Gm3219	-0.590154	-0.00984725	0.578428	0.446929	0.886247
21847	Klf10	-0.589835	4.97349	2.52346	0.112164	0.679235
100043072	A230070E04Rik	-0.589551	8.90691	0.550292	0.458199	0.890545
68033	Cox19	-0.58951	5.93088	1.85397	0.173322	0.756747
225266	Klhl14	-0.589425	3.38667	0.33198	0.564496	0.926367
13603	Opn3	-0.588814	2.83282	1.18528	0.276283	0.83975
26942	Spag1	-0.588767	3.33945	2.2982	0.129524	0.714299
17921	Myo7a	-0.588747	5.17558	1.00711	0.315596	0.857215
242521	Klhl9	-0.588251	6.92208	3.434	0.0638673	0.556111
15519	Hsp90aa1	-0.588161	7.77852	4.03673	0.04452	0.490006
12494	Cd38	-0.588148	4.77173	1.17054	0.279291	0.843127
20210	Saa3	-0.588143	2.46742	0.342253	0.558531	0.925032
100041574	9030025P20Rik	-0.588068	0.618836	0.755181	0.384841	0.864353
56370	Tagln3	-0.588055	7.79138	1.73277	0.188058	0.771578
104370	Snora68	-0.586457	3.44103	1.86219	0.172373	0.755491
235281	Scn3b	-0.586191	6.6808	0.81036	0.368014	0.863097
11770	Fabp4	-0.586021	6.18091	0.480327	0.488274	0.901174
71592	Pogk	-0.586015	6.40271	1.33132	0.248571	0.824124
12334	Capn2	-0.585392	6.22244	2.09646	0.147641	0.739498
329003	Zfp516	-0.585226	5.74747	1.51776	0.21796	0.800567
22033	Traf5	-0.585216	3.34494	0.519301	0.47114	0.895183
233080	Ffar3	-0.584465	3.35175	0.291937	0.588982	0.937054
13134	Dach1	-0.584406	4.67578	0.480233	0.488317	0.901174
13496	Arid3a	-0.584003	5.88123	1.66875	0.196426	0.778475
69538	Antxr1	-0.583517	3.55406	1.30277	0.253708	0.826841
20358	Sema6a	-0.58287	5.56133	0.929497	0.334994	0.859788
71778	Klhl5	-0.582602	5.2565	3.74423	0.0529903	0.519299
17968	Ncam2	-0.582468	4.95201	0.356617	0.550391	0.921925
380711	Rap1gap2	-0.582325	5.54985	0.433901	0.510081	0.908521
22696	Zfp37	-0.582033	4.05768	0.776731	0.378143	0.863791
228852	Ppp1r16b	-0.581884	4.768	0.698618	0.403249	0.869632
243906	Zfp14	-0.580074	3.10776	1.66289	0.197214	0.778812
213452	Dstyk	-0.579756	4.47368	1.99299	0.158028	0.753023
216395	Tmem5	-0.579175	4.74229	4.27913	0.038583	0.458516
72685	Dnajc6	-0.579138	5.13208	0.277926	0.598064	0.939145
100503427	Gm10390	-0.578925	2.06176	1.39572	0.237442	0.815901
72472	Slc16a10	-0.578567	4.29003	2.45369	0.117249	0.690566
68304	Kdelc2	-0.578161	3.00293	1.11725	0.290512	0.84633
17156	Man1a2	-0.578146	6.76943	2.86724	0.0904	0.637731
110350	Dync2h1	-0.577824	5.07046	3.66363	0.0556125	0.528531
328108	Fam179b	-0.577713	5.37944	2.10064	0.147237	0.738103
234967	Slc36a4	-0.576911	2.67802	0.666415	0.414304	0.873336
72739	Zkscan3	-0.576896	5.91394	6.27713	0.0122306	0.25491
433855	AI506816	-0.575192	1.70019	0.563486	0.452859	0.888866
226849	Ppp2r5a	-0.57492	7.19546	2.36102	0.124401	0.70324
71703	Armcx3	-0.574544	2.48786	0.828383	0.36274	0.863097
13132	Dab2	-0.574204	3.51655	2.12463	0.144948	0.736227
66330	1700020L24Rik	-0.574024	0.248222	0.801574	0.370623	0.863791
319880	Tmcc3	-0.573903	3.96521	2.96044	0.0853248	0.619184
76804	Kdm4c	-0.573763	5.40521	4.93694	0.0262885	0.3811
70973	4931431B13Rik	-0.57373	0.534831	0.181966	0.669689	0.951328
27801	Zdhhc8	-0.573641	6.06486	4.56364	0.0326576	0.423177
241950	Bbs12	-0.573581	4.36177	1.83648	0.175364	0.758558
56517	Slc22a21	-0.572227	1.41506	0.453605	0.500628	0.904708
13017	Ctbp2	-0.572115	5.55663	0.813219	0.36717	0.863097
117198	Ivns1abp	-0.570396	9.8436	4.74785	0.0293349	0.400747
67329	1700018L02Rik	-0.570194	3.14085	1.35812	0.243863	0.819594
26968	Islr	-0.570125	1.84482	0.572772	0.449159	0.886247
240055	Neurl1b	-0.569842	4.40813	0.561181	0.453785	0.88965
18476	Pafah1b3	-0.56965	7.30011	2.73967	0.0978851	0.657176
224090	Tmem44	-0.568614	5.19538	1.58322	0.208297	0.789385
100217428	Snord57	-0.568329	2.26936	1.82997	0.176131	0.759296
245050	Fam198a	-0.568069	0.694743	0.162165	0.687171	0.954385
17859	Mxi1	-0.567382	6.7127	2.5895	0.107574	0.674618
59025	Usp14	-0.567025	7.70538	6.37367	0.0115825	0.248192
170744	Tlr8	-0.566559	1.19541	0.490582	0.483668	0.899672
19280	Ptprs	-0.566063	9.78733	1.67539	0.195538	0.777451
21897	Tlr1	-0.565743	4.33149	0.590753	0.442128	0.884083
260299	Cadm4	-0.565617	7.1588	2.78568	0.0951106	0.648924
207474	Kctd12b	-0.565311	1.63853	0.945363	0.330902	0.859788
56228	Ube2j1	-0.565244	6.49756	2.44938	0.117571	0.69082
18797	Plcb3	-0.564973	4.55878	1.0375	0.308403	0.854918
353310	Zfp703	-0.564814	4.82254	1.59059	0.207241	0.788864
72973	Fbxo47	-0.564668	0.116357	0.632478	0.426448	0.877053
56503	Ankrd49	-0.564651	4.96207	1.99789	0.157518	0.752686
17263	Meg3	-0.56454	10.969	2.09229	0.148044	0.740438
208117	Aph1b	-0.564072	3.13654	0.615099	0.432874	0.878886
226255	Atrnl1	-0.564035	5.30839	0.766039	0.381445	0.864353
12385	Ctnna1	-0.563932	6.06228	1.43936	0.230243	0.809859
18552	Pcsk5	-0.563748	0.6198	0.592044	0.44163	0.883887
224405	Cyyr1	-0.563279	0.344856	0.384149	0.535391	0.916371
414108	9230114K14Rik	-0.562817	0.739883	1.44231	0.229766	0.809822
12843	Col1a2	-0.562049	7.27804	1.96924	0.160528	0.753767
237625	Pla2g3	-0.561339	-0.0487144	0.482329	0.487369	0.901022
216565	Ehbp1	-0.561204	6.07504	2.2487	0.133727	0.722431
74206	Sipa1l3	-0.561048	5.26435	1.56353	0.211148	0.794188
54486	Hpgds	-0.560041	3.42681	1.52705	0.216555	0.798559
271377	Zbtb11	-0.559295	6.07598	2.37685	0.123145	0.700469
67933	Hcfc2	-0.559287	4.3493	3.61808	0.0571549	0.533939
19271	Ptprj	-0.559267	5.12043	1.12864	0.288065	0.846254
74102	Slc35a5	-0.55889	4.26774	2.02242	0.154992	0.750527
106557	Ldhal6b	-0.558796	0.158482	0.555738	0.455982	0.890545
20115	Rps7	-0.55873	3.74012	3.37179	0.0663218	0.566158
225870	Rin1	-0.558526	1.50501	0.862991	0.352903	0.860759
234593	Ndrg4	-0.558397	6.173	0.963921	0.326201	0.859788
14714	Gnrh1	-0.558321	1.33943	1.01579	0.313521	0.85646
71562	Afmid	-0.558126	3.17051	2.26437	0.13238	0.719032
545812	Pilrb2	-0.557588	0.390311	0.624214	0.429486	0.878408
15507	Hspb1	-0.557391	0.171184	0.622482	0.430126	0.878408
66311	Cenpw	-0.556677	5.2418	4.68996	0.0303394	0.407118
12850	Coq7	-0.556364	5.9636	5.09083	0.0240527	0.370646
213002	Ifitm6	-0.556185	0.762076	0.266452	0.605722	0.940503
50795	Sh3bgr	-0.555696	1.19856	0.734642	0.391383	0.865268
320940	Atp11c	-0.555415	6.69744	1.93277	0.164456	0.754333
56513	Pard6a	-0.555098	4.26185	3.28125	0.0700756	0.579435
11513	Adcy7	-0.554725	6.39696	3.05185	0.080645	0.606224
66206	1110059E24Rik	-0.554362	5.59808	3.1367	0.0765484	0.594705
320924	Ccbe1	-0.554286	-0.208471	0.806306	0.369215	0.863327
231151	Tada2b	-0.55342	5.36089	3.18883	0.0741433	0.590134
66307	Isoc1	-0.553333	7.21491	2.83658	0.0921402	0.641022
19347	Dennd5a	-0.55238	7.34669	3.63245	0.0566632	0.531484
320678	Iffo1	-0.552296	6.10482	4.64956	0.0310614	0.413066
75398	Mrpl32	-0.552274	5.07497	3.23161	0.0722295	0.583591
71918	Zcchc24	-0.552225	3.88589	2.35697	0.124724	0.703356
218210	Nup153	-0.552159	7.34938	2.54204	0.110852	0.678217
242083	Ppm1l	-0.551548	3.89538	1.03675	0.308578	0.854918
11517	Adcyap1r1	-0.551323	7.47151	2.54141	0.110895	0.678217
101490	Inpp5f	-0.551289	7.80904	4.34981	0.0370131	0.453639
218397	Rasa1	-0.551245	5.95872	2.80469	0.0939891	0.647324
18769	Pkig	-0.551066	6.93803	3.92491	0.0475758	0.506258
72813	2810454H06Rik	-0.550851	1.36351	0.615814	0.432607	0.878886
70101	Cyp4f16	-0.550805	4.00911	1.22021	0.269319	0.836377
226265	Eno4	-0.550099	0.256816	0.530184	0.46653	0.892975
11668	Aldh1a1	-0.549932	2.11955	0.66729	0.413998	0.873336
67993	Nudt12	-0.549687	1.59471	0.340925	0.559296	0.925083
16332	Inppl1	-0.549264	7.68093	1.35353	0.244662	0.820352
67991	Nacc2	-0.548002	4.45295	1.30466	0.253364	0.826507
78603	B230216N24Rik	-0.547738	3.04307	0.283035	0.594719	0.938807
666468	Atg4a	-0.547082	1.81854	1.48659	0.222746	0.802275
277010	Marveld1	-0.546682	4.75437	0.855243	0.355073	0.860981
72007	Fndc3b	-0.546257	4.41473	1.21278	0.270782	0.83676
71929	Tmem123	-0.545991	7.11497	2.14476	0.143058	0.733743
72949	Ccnt2	-0.545749	6.56838	2.84617	0.091592	0.640114
29820	Tnfrsf19	-0.545654	4.62175	0.572612	0.449223	0.886247
217664	Mgat2	-0.545514	6.45041	5.50722	0.0189381	0.329947
237858	Tusc5	-0.545314	1.33131	0.654755	0.418418	0.87451
80905	Polh	-0.545092	5.84674	2.36004	0.124479	0.70324
77739	Adamtsl1	-0.545029	2.08664	0.27472	0.600183	0.939816
225283	Rprd1a	-0.544615	5.11307	1.92891	0.164877	0.754333
67574	Alg13	-0.544345	4.91182	2.7704	0.096022	0.651207
68655	Fndc1	-0.544163	2.04449	0.921566	0.337064	0.859788
108058	Camk2d	-0.544069	6.21606	1.99568	0.157748	0.752735
381112	Arhgef33	-0.543967	0.113972	0.291773	0.589086	0.937054
71685	Galnt14	-0.543462	4.25394	0.613816	0.433355	0.879015
239273	Abcc4	-0.542934	4.96107	2.13979	0.143522	0.733743
76429	Lhpp	-0.542393	3.94777	2.60931	0.106238	0.674438
75964	Trappc8	-0.542213	6.32183	3.6367	0.0565188	0.531484
270120	Fat3	-0.54206	-0.199651	0.20944	0.647207	0.946493
14700	Gng10	-0.541941	6.43059	3.19425	0.0738978	0.588864
18415	Hspa4l	-0.541214	5.22207	2.57622	0.108481	0.675038
100434	Slc44a1	-0.540564	3.96469	1.34985	0.245305	0.820715
432628	Mfsd2b	-0.540433	2.2686	0.893727	0.344469	0.859788
93734	Mpv17l	-0.54036	2.52035	0.71947	0.396318	0.867614
57339	Jph1	-0.540211	3.04115	0.395373	0.529489	0.914351
14105	Srsf10	-0.539878	7.57679	3.32758	0.0681269	0.572639
68386	0610039K10Rik	-0.539677	5.7948	1.61534	0.203743	0.78538
66681	Pgm1	-0.539576	4.39494	3.00098	0.0832141	0.613116
67332	Snrpd3	-0.539539	8.33302	4.61917	0.0316165	0.416485
14118	Fbn1	-0.538737	4.86658	1.01323	0.314131	0.856487
14131	Fcgr3	-0.538256	3.94811	1.4064	0.235655	0.815638
66350	Pla2g12a	-0.53804	4.81312	2.38918	0.122178	0.698895
16423	Cd47	-0.538014	5.91198	5.77451	0.0162603	0.298518
56615	Mgst1	-0.537407	4.06682	1.90362	0.167673	0.754698
73822	Mfsd12	-0.537095	3.81925	2.43225	0.118862	0.693225
19645	Rb1	-0.536896	5.7742	1.6257	0.202299	0.784179
211228	Lrrc25	-0.536647	2.53431	0.855307	0.355055	0.860981
29810	Bag3	-0.536576	5.07845	0.36265	0.547038	0.920858
100017	Ldlrap1	-0.536554	4.6211	2.50451	0.113521	0.681024
73040	2900052N01Rik	-0.5359	2.37074	0.258133	0.611406	0.940503
13665	Eif2s1	-0.53588	7.45267	6.17704	0.0129418	0.262551
77041	Arsk	-0.535753	2.89843	1.43413	0.231091	0.809899
396184	Flrt1	-0.534844	1.90201	0.344583	0.557196	0.924925
56442	Serinc1	-0.534794	7.77604	3.88041	0.0488527	0.509797
70750	Kdsr	-0.534678	5.6156	2.0733	0.149897	0.744006
12475	Cd14	-0.534267	2.06645	0.78784	0.374754	0.863791
50530	Mfap5	-0.534248	2.78605	0.572992	0.449072	0.886247
30937	Lmcd1	-0.534093	0.854209	0.865235	0.352278	0.860759
18519	Kat2b	-0.53401	4.6014	3.47411	0.0623362	0.551845
68760	Synpo2l	-0.533881	0.0420339	0.132165	0.716198	0.961058
110796	Tshz1	-0.533859	5.5777	2.14045	0.14346	0.733743
226499	BC003331	-0.533594	5.54808	4.09367	0.0430441	0.48283
76964	2610028H24Rik	-0.53321	1.28739	0.957483	0.327822	0.859788
70004	1700028J19Rik	-0.532793	0.236885	0.547354	0.459401	0.890545
83397	Akap12	-0.531798	8.34005	1.6903	0.193561	0.776225
50850	Spast	-0.531456	7.21119	5.84929	0.0155834	0.291746
73233	Zfp942	-0.530985	4.67559	1.7409	0.187025	0.770554
67103	Ptgr1	-0.53094	6.46298	1.54149	0.214397	0.797058
17354	Mllt10	-0.530921	6.60544	3.04135	0.0811682	0.607136
319535	Zfp182	-0.5308	4.1689	0.633268	0.426159	0.877053
12753	Clock	-0.530144	5.38819	1.92795	0.164982	0.754333
74126	Syvn1	-0.529886	7.76032	4.45679	0.0347628	0.439389
77015	Mpped2	-0.529847	4.56947	0.227883	0.633098	0.944298
12562	Cdh5	-0.529357	4.50001	1.2565	0.262315	0.833284
12491	Cd36	-0.529343	4.83012	0.81352	0.367081	0.863097
58193	Extl2	-0.528076	5.38669	1.8741	0.171006	0.75529
12267	C3ar1	-0.52723	3.32804	1.39217	0.238039	0.8161
17022	Lum	-0.526961	3.0248	0.697113	0.403755	0.869929
71458	Bcor	-0.526925	6.69937	3.28853	0.0697654	0.579435
791260	Tomt	-0.52554	3.76625	2.41757	0.119981	0.693268
54670	Atp8b1	-0.525511	1.71753	0.968548	0.325042	0.859788
68667	Trpm4	-0.523974	1.72908	0.756739	0.384351	0.864353
630579	Zfp808	-0.522554	2.081	0.748895	0.386826	0.864666
67261	2900005J15Rik	-0.522401	2.42791	1.1997	0.273381	0.837247
231842	Amz1	-0.522268	4.83892	1.98839	0.15851	0.753279
77644	C330007P06Rik	-0.521884	4.60996	1.71078	0.190884	0.774313
13631	Eef2k	-0.521879	6.42318	3.41011	0.064798	0.559841
68659	Fam198b	-0.521203	2.85835	1.43175	0.23148	0.809899
668253	Dleu2	-0.521059	3.81412	1.27685	0.258486	0.829168
16601	Klf9	-0.520412	3.68587	1.28122	0.257673	0.829063
66483	Rpl36al	-0.520252	5.64373	6.35034	0.0117358	0.249915
320312	A430035B10Rik	-0.520137	0.710505	0.70352	0.401603	0.868758
328099	Prps1l3	-0.520048	7.14388	2.10464	0.146853	0.738103
66042	Sostdc1	-0.519278	2.18451	0.400555	0.526803	0.913868
14073	Faah	-0.519139	4.83461	0.867991	0.351512	0.860759
19211	Pten	-0.518815	7.23809	2.35423	0.124943	0.703973
19243	Ptp4a1	-0.518672	4.60305	1.9775	0.159654	0.753279
17952	Naip6	-0.51834	0.5667	0.529669	0.466746	0.892975
12151	Bmi1	-0.518319	6.98117	2.81006	0.0936751	0.646533
11682	Alk	-0.518207	5.86866	0.211457	0.645628	0.946493
74137	Nuak2	-0.518206	4.53154	3.05179	0.0806483	0.606224
18935	Phox2b	-0.518058	8.44548	0.773361	0.379179	0.864047
55938	Apom	-0.518007	0.430953	0.651184	0.41969	0.87451
72429	Dnajc25	-0.51795	3.18972	2.01581	0.155668	0.750833
67983	Pdzd9	-0.517933	1.03896	0.955067	0.328433	0.859788
21934	Tnfrsf11a	-0.517903	2.3006	1.46404	0.226289	0.805304
68472	Tmem126b	-0.517868	3.48811	1.20696	0.271935	0.83676
217026	Heatr6	-0.51726	6.53009	1.66365	0.197111	0.778812
243958	Siglecg	-0.517235	6.99686	1.10572	0.293014	0.84633
16476	Jun	-0.517009	6.34309	2.39625	0.121626	0.697025
16949	Loxl1	-0.516722	3.29629	0.907964	0.340655	0.859788
67025	Rpl11	-0.516302	3.25084	2.54489	0.110652	0.678217
245195	Retnlg	-0.516119	1.57694	0.232403	0.629747	0.944106
93737	Pard6g	-0.5156	5.11229	0.513566	0.473599	0.896795
12359	Cat	-0.51532	6.84857	5.15571	0.02317	0.365654
195733	Grhl1	-0.515252	1.63797	0.948451	0.330114	0.859788
414085	9330151L19Rik	-0.514973	4.71988	2.4555	0.117114	0.690566
238722	Zfp72	-0.514964	1.87908	1.06949	0.30106	0.851879
67263	Zswim6	-0.514495	3.73835	0.879832	0.348248	0.860759
320705	Bend6	-0.514189	3.93266	0.328838	0.566344	0.927275
225010	Lclat1	-0.51398	5.01792	2.94762	0.0860041	0.622688
67579	Cpeb4	-0.513832	3.46322	0.700811	0.402511	0.869364
271005	Klhdc1	-0.513804	2.20114	1.23574	0.266293	0.834922
17972	Ncf4	-0.513687	5.80222	2.63872	0.104288	0.673111
106585	Ankrd12	-0.513493	5.39232	3.17469	0.0747874	0.591826
100034361	Mfap1b	-0.512927	1.39438	0.919384	0.337637	0.859788
73192	Xpot	-0.512818	7.34213	3.56089	0.0591558	0.54007
72962	Tymp	-0.512639	-0.338328	0.29892	0.58456	0.934763
338364	Trim65	-0.512626	3.78905	1.88079	0.170244	0.754698
72656	Ints8	-0.511166	6.65592	4.50653	0.0337657	0.432241
14265	Fmr1	-0.51099	6.92693	2.34678	0.125542	0.705317
239827	Pigz	-0.510648	0.60333	0.802595	0.370319	0.863791
54712	Plxnc1	-0.510344	4.46061	1.1407	0.285505	0.846254
67225	Rnpc3	-0.510274	5.97311	1.81755	0.177605	0.76161
107769	Tm6sf1	-0.509692	5.06353	1.46342	0.226386	0.805359
216742	Fnip1	-0.509553	5.2057	1.67144	0.196066	0.777451
26450	Rbbp9	-0.509424	4.40327	1.6734	0.195804	0.777451
20352	Sema4b	-0.508775	6.04633	2.93075	0.0869069	0.625967
11855	Arhgap5	-0.508423	3.59576	1.01638	0.31338	0.85646
76073	Pcgf5	-0.5084	2.97305	0.917698	0.33808	0.859788
17175	Masp2	-0.508216	6.70346	2.2014	0.137885	0.72757
246103	Atxn7	-0.508148	4.7326	2.18304	0.139538	0.730663
209131	Snx30	-0.507596	6.64643	3.36955	0.066412	0.566158
214498	Cdc73	-0.507506	5.60262	2.06232	0.15098	0.745733
242506	Frmd3	-0.507185	3.72112	0.232861	0.629411	0.944106
19870	Snord73a	-0.507165	0.279627	0.994072	0.318749	0.858301
69718	Ipmk	-0.506666	6.94857	5.21957	0.022334	0.360484
18759	Prkci	-0.506622	6.22122	3.08608	0.0789647	0.602963
21825	Thbs1	-0.506069	4.58266	0.765227	0.381698	0.864353
243983	Zdhhc13	-0.505945	5.84639	2.59698	0.107067	0.674618
380840	Lyrm4	-0.505442	4.32765	1.93409	0.164311	0.754333
18828	Plscr2	-0.505439	1.45662	0.872527	0.350257	0.860759
239217	Kctd12	-0.505341	8.16848	0.510106	0.475093	0.897722
238725	Gpr150	-0.505257	0.983333	0.345316	0.556777	0.92471
75778	Them4	-0.505181	4.07069	2.04268	0.15294	0.747959
100689703	9330133O14Rik	-0.505127	4.12356	1.75565	0.185168	0.769267
72658	2700097O09Rik	-0.504759	3.53283	2.20456	0.137603	0.72757
17776	Mast2	-0.50438	7.09603	2.47781	0.115463	0.686371
67048	Vma21	-0.504078	4.9616	1.62008	0.203081	0.784938
16716	Ky	-0.50386	2.36673	0.24348	0.621704	0.942743
52822	Rufy3	-0.503794	7.29585	2.87538	0.0899436	0.636302
17084	Ly86	-0.503495	5.63529	1.57398	0.20963	0.792193
13032	Ctsc	-0.503365	6.70304	2.74815	0.0973671	0.655198
286942	Kif19a	-0.503119	0.432958	0.347935	0.555285	0.924171
12314	Calm2	-0.502709	9.13122	4.10207	0.0428309	0.482108
81840	Sorcs2	-0.502568	4.71203	0.912169	0.33954	0.859788
13592	Ebf2	-0.502315	1.06126	0.226914	0.633822	0.944298
320150	Zdhhc17	-0.502174	6.57311	4.25502	0.0391345	0.461075
19878	Rock2	-0.502054	6.6177	3.07664	0.0794246	0.604709
14600	Ghr	-0.501112	2.06073	0.577968	0.44711	0.886247
67429	Nudcd1	-0.501071	6.75146	3.15618	0.0756398	0.593984
24099	Tnfsf13b	-0.501041	1.20923	0.361835	0.547489	0.920858
545156	Kalrn	-0.500687	5.32081	1.43883	0.230328	0.809859
226090	Ermp1	-0.500313	6.61037	3.02294	0.0820944	0.609222
14447	Gapdhs	-0.500029	2.23135	0.865893	0.352095	0.860759
170938	Zfp617	-0.499751	3.24631	1.16806	0.2798	0.843707
54375	Azin1	-0.499729	7.67905	2.84755	0.0915134	0.640114
217653	Mis18bp1	-0.49901	6.45587	2.74442	0.0975943	0.656252
30930	Vps26a	-0.498998	6.44059	5.10362	0.0238759	0.370219
56696	Gpr132	-0.498723	5.50818	1.29748	0.254674	0.827827
16553	Kif13a	-0.498303	4.96179	0.772041	0.379586	0.864353
216233	Socs2	-0.497595	4.48217	0.406772	0.523613	0.913467
66181	Nop10	-0.497454	7.52031	5.05331	0.024579	0.370732
66568	Rwdd3	-0.497002	2.46446	0.80825	0.368638	0.863097
21745	Tep1	-0.496538	6.16006	4.73112	0.0296215	0.400857
116847	Prelp	-0.496463	2.987	0.603572	0.437218	0.882675
245474	Dkc1	-0.496254	7.90788	1.92858	0.164914	0.754333
77779	A930007I19Rik	-0.495694	0.452355	0.781473	0.376691	0.863791
29876	Clic4	-0.495602	7.24347	2.85666	0.0909965	0.638979
94223	Dgcr8	-0.495543	7.13614	4.24872	0.0392799	0.461598
57745	Zfp112	-0.495466	2.53446	0.650444	0.419954	0.87451
72504	Taf4b	-0.495423	5.1641	1.25598	0.262414	0.833284
260409	Cdc42ep3	-0.494836	4.85119	1.86182	0.172415	0.755491
15482	Hspa1l	-0.494588	4.02255	2.59232	0.107383	0.674618
72630	Hspa12b	-0.494327	4.23397	0.620204	0.430971	0.878663
72068	Cnot2	-0.494297	7.28311	6.09115	0.0135861	0.269248
75302	Asxl2	-0.493553	6.41297	1.99355	0.157971	0.753023
73075	Ppil6	-0.4932	-0.328736	0.269279	0.603816	0.940503
76260	Ttc8	-0.492768	4.17673	0.842515	0.358678	0.860981
56847	Aldh1a3	-0.492715	0.745579	0.326807	0.567545	0.927514
30960	Vapa	-0.49252	7.51466	4.28425	0.0384671	0.458026
116940	Tgs1	-0.492325	6.2825	2.49008	0.114566	0.683656
218503	Fcho2	-0.49223	5.36872	1.75646	0.185067	0.769267
320208	Tmem91	-0.492008	0.0339231	0.643696	0.422376	0.875162
78808	Stxbp5	-0.491949	6.27734	4.19363	0.040576	0.471642
72982	Tmem138	-0.491731	3.90788	2.01447	0.155805	0.751041
17883	Myh3	-0.491719	3.3274	0.162408	0.686949	0.954385
319156	Hist1h4d	-0.491432	-0.298382	0.248705	0.617989	0.942743
56351	Ptges3	-0.491083	6.76538	4.53251	0.0332569	0.428248
71675	0610010F05Rik	-0.490445	6.31222	2.5607	0.10955	0.676492
14268	Fn1	-0.48992	6.17012	0.939523	0.332401	0.859788
16535	Kcnq1	-0.489703	0.30572	0.457055	0.499004	0.904325
74202	Fblim1	-0.489154	3.23526	0.99645	0.318171	0.857965
106582	Nrm	-0.489081	6.07945	3.06415	0.0800372	0.605756
64898	Lpin2	-0.489005	5.88327	2.5011	0.113767	0.681906
17749	Polr2k	-0.488013	1.53822	1.10661	0.292819	0.84633
319266	A130010J15Rik	-0.48756	4.62132	1.87972	0.170366	0.754698
74772	Atp13a2	-0.487274	7.89137	3.48147	0.0620596	0.551427
93704	Pcdhgb7	-0.486344	0.854209	0.202264	0.652899	0.947852
100038566	Gm10658	-0.485799	2.10512	0.5531	0.457054	0.890545
18753	Prkcd	-0.485623	6.40848	1.19768	0.273787	0.837545
12608	Cebpb	-0.485222	4.07987	0.783628	0.376034	0.863791
99371	Arfgef2	-0.485174	6.78707	3.26077	0.0709558	0.582339
19946	Rpl30	-0.485173	0.459415	0.472842	0.491683	0.902478
76479	Smndc1	-0.484797	5.97626	2.97854	0.0843753	0.617791
103098	Slc6a15	-0.484651	5.67931	0.311562	0.576723	0.930601
100302529	Snord72	-0.484418	1.69341	1.2084	0.271649	0.83676
330959	Snapc5	-0.483823	4.40832	1.54448	0.213953	0.797058
108000	Cenpf	-0.483342	8.15119	2.29757	0.129577	0.714299
213948	Atg9b	-0.483293	3.3977	1.12442	0.288969	0.846254
67760	Slc38a2	-0.483211	8.87881	3.18762	0.074198	0.590227
17178	Fxyd3	-0.483018	1.50765	0.202923	0.652372	0.947736
67917	Zcchc3	-0.482943	4.06803	0.22087	0.638378	0.94515
216131	Trappc10	-0.482752	6.53133	5.12098	0.0236383	0.368381
14660	Gls	-0.482657	8.12224	2.87549	0.0899374	0.636302
67671	Rpl38	-0.482466	1.80811	1.62853	0.201907	0.783988
319710	Frmd6	-0.481999	2.6194	0.941631	0.331859	0.859788
378702	Serf2	-0.481875	6.21776	5.06231	0.0244516	0.370732
211936	Ccdc73	-0.481873	2.95428	0.725461	0.394358	0.86704
69810	Clec4b1	-0.48178	0.271658	0.15047	0.698086	0.956515
106861	Abhd3	-0.481482	-0.566796	0.224687	0.635492	0.944456
72145	Wdfy3	-0.481398	6.90713	1.71678	0.190107	0.77375
240752	Pik3c2b	-0.48129	6.51831	0.782835	0.376276	0.863791
242642	Hpdl	-0.48128	2.35841	0.628481	0.427913	0.878072
20462	Tra2b	-0.481245	7.11162	3.65009	0.0560661	0.530916
210554	Hus1b	-0.481097	0.0642776	0.857185	0.354528	0.860981
270163	Myo9a	-0.481096	5.71658	2.65765	0.103053	0.671241
71207	Nudt4	-0.480619	7.4999	2.92066	0.0874518	0.628466
67050	Nkap	-0.480364	5.85328	3.80877	0.050985	0.517434
19418	Rasgrf2	-0.480325	1.56793	0.28979	0.590355	0.937428
381510	Dpy19l4	-0.48002	3.09898	0.789794	0.374162	0.863791
242291	Impad1	-0.479607	6.29318	1.89854	0.168241	0.754698
381524	AI427809	-0.47934	2.2896	0.39409	0.530158	0.914351
71722	Cic	-0.479323	8.01096	4.56258	0.0326779	0.423177
66917	Chordc1	-0.478321	6.9642	3.84717	0.0498301	0.512953
272382	Spib	-0.477853	7.44089	0.459888	0.497676	0.903991
75691	Anks6	-0.47777	2.46334	0.662824	0.415565	0.873642
67988	Tmx3	-0.477762	6.12964	2.60534	0.106504	0.674438
94186	Strn3	-0.477722	6.65282	3.4948	0.0615617	0.549918
57895	Ccdc126	-0.477543	1.89854	0.825943	0.363448	0.863097
11622	Ahr	-0.477532	2.6892	0.765179	0.381712	0.864353
60599	Trp53inp1	-0.477316	6.76104	0.844111	0.358224	0.860981
23959	Nt5e	-0.477306	0.974956	0.548834	0.458795	0.890545
14760	Gpr19	-0.477287	4.53786	1.73446	0.187842	0.771578
104871	Spata7	-0.477244	4.02583	1.75683	0.185021	0.769267
225849	Ppp2r5b	-0.477078	5.95087	2.01363	0.155892	0.751196
100504166	4933421O10Rik	-0.477068	3.19212	0.686352	0.407408	0.870802
74186	Ccdc3	-0.476744	0.115662	0.356854	0.550258	0.921925
50794	Klf13	-0.475568	7.31448	3.47318	0.0623713	0.551845
70315	Hdac8	-0.475201	4.9247	2.28617	0.130531	0.716186
20345	Selplg	-0.475155	6.05341	1.09704	0.294917	0.846576
19714	Rev3l	-0.475007	6.37039	2.75138	0.0971706	0.654763
109294	Prex2	-0.474042	2.41812	0.533672	0.465067	0.892194
56857	Slc37a2	-0.47384	3.84445	1.0636	0.302395	0.85249
100504637	Gm20324	-0.473817	2.19694	1.19266	0.274795	0.838251
100504714	Gm16793	-0.473307	-0.334061	0.241207	0.623335	0.94316
104369	Snora69	-0.473131	-0.287779	0.576291	0.44777	0.886247
53599	Cd164	-0.472659	7.31903	4.31445	0.03779	0.457312
101739	Psip1	-0.4724	8.0844	2.40598	0.120873	0.693977
17096	Lyn	-0.472392	6.36093	1.5081	0.219429	0.800805
109910	Zfp91	-0.472082	6.86126	3.43551	0.063809	0.555957
71835	Lancl2	-0.472047	6.30348	2.2557	0.133123	0.720077
56878	Rbms1	-0.47084	5.71427	1.21534	0.270278	0.83676
224997	Dlgap1	-0.470513	3.38161	0.219319	0.639559	0.945646
67158	Sft2d3	-0.470474	4.30177	2.80004	0.0942618	0.647324
77951	Cyp20a1	-0.470313	5.00943	2.98285	0.0841508	0.616806
76843	Dtl	-0.470173	7.26607	1.6407	0.20023	0.7821
12355	Nr1i3	-0.470088	1.34833	0.921078	0.337192	0.859788
217700	Acot6	-0.469559	0.710306	0.351318	0.553368	0.923168
240186	Zfp438	-0.469464	2.70982	1.12654	0.288514	0.846254
80880	Kank3	-0.469283	4.33292	0.954648	0.328539	0.859788
13875	Erf	-0.469273	5.48843	1.09684	0.29496	0.846576
68421	Lmbrd1	-0.469219	6.43617	2.51533	0.112744	0.680494
105859	Csdc2	-0.469051	6.52112	0.71888	0.396512	0.867614
27209	Snord32a	-0.468855	1.3222	1.22831	0.267737	0.835501
100037260	9430060I03Rik	-0.46877	3.2265	1.0661	0.301828	0.8522
12799	Cnp	-0.468571	7.27342	2.65134	0.103463	0.671241
14711	Gnmt	-0.468336	0.777267	0.688899	0.406539	0.870802
12211	Birc6	-0.467668	8.09766	2.04658	0.152549	0.747959
240888	Gpr161	-0.467327	2.03123	0.278751	0.597521	0.939145
68708	Rabl2	-0.466606	4.36342	0.804922	0.369626	0.863551
66548	Adamtsl5	-0.466201	0.142521	0.485251	0.486053	0.900141
14732	Gpam	-0.465781	5.39811	1.79187	0.180699	0.764892
66868	Mfsd1	-0.465568	7.21983	1.8586	0.172787	0.755854
26414	Mapk10	-0.465536	6.90193	0.299974	0.583899	0.934243
59048	C1galt1c1	-0.465464	4.17001	2.41917	0.119858	0.693268
100073351	Yy2	-0.46516	4.41199	1.27986	0.257925	0.829063
70839	P2ry12	-0.465138	1.69082	0.555645	0.45602	0.890545
319190	Hist2h2be	-0.464894	3.99255	2.25618	0.133082	0.720077
27426	Nagpa	-0.464786	5.09964	2.36857	0.1238	0.701569
19087	Prkar2a	-0.464648	6.70912	1.06323	0.30248	0.85249
114615	Elac1	-0.46464	4.51338	1.49838	0.22092	0.800805
100072	Camta1	-0.464581	7.10317	3.04645	0.0809139	0.607031
75572	Acyp2	-0.464271	1.97844	0.935461	0.333448	0.859788
76877	Rab36	-0.464245	2.94475	0.365154	0.545657	0.920567
19317	Qk	-0.464063	6.98836	1.99101	0.158235	0.753279
223666	Arhgap39	-0.464022	5.53479	1.43445	0.23104	0.809899
100502700	AV039307	-0.463384	3.01496	0.871637	0.350502	0.860759
67081	1700025F24Rik	-0.463251	-0.333096	0.210255	0.646567	0.946493
67194	2700038G22Rik	-0.463067	5.07132	3.01377	0.0825598	0.610959
22631	Ywhaz	-0.462904	8.94471	3.60859	0.057482	0.535171
320438	Alg6	-0.46274	4.43547	2.68507	0.101293	0.666568
24136	Zeb2	-0.462625	6.18919	1.34823	0.245588	0.821011
17997	Nedd1	-0.462354	5.35986	2.31999	0.127721	0.709708
69168	Bola1	-0.462318	5.03311	2.66175	0.102788	0.671241
269585	Zscan20	-0.46217	3.96221	1.48143	0.223551	0.802466
75423	Arl5a	-0.462133	6.46314	1.54036	0.214564	0.797058
54445	Unc93b1	-0.462048	7.27037	1.46972	0.225389	0.804587
140559	Igsf8	-0.461842	7.04014	1.54693	0.21359	0.797058
68161	A930005H10Rik	-0.461648	3.68122	1.0145	0.313828	0.85646
73379	Dcbld2	-0.461248	4.99909	0.78588	0.375349	0.863791
226856	Lpgat1	-0.460654	6.9581	2.02623	0.154604	0.749503
227522	Rpp38	-0.460626	3.87572	1.8375	0.175244	0.758558
57440	Ehd3	-0.460504	4.30129	0.965041	0.32592	0.859788
20541	Slc8a1	-0.460451	5.50455	1.30953	0.25248	0.826
21393	Tcap	-0.460191	1.84523	0.0870699	0.767936	0.974628
338467	Morc3	-0.460041	6.71137	2.30101	0.12929	0.714086
65103	Arl6ip6	-0.459827	5.65093	1.50592	0.219762	0.800805
51798	Ech1	-0.459054	5.82184	1.9283	0.164944	0.754333
17035	Lxn	-0.459012	4.09	0.510065	0.475111	0.897722
16593	Klc1	-0.458871	8.80416	5.07234	0.0243105	0.370732
104303	Arl1	-0.458789	5.22661	3.32904	0.0680665	0.572639
26889	Cln8	-0.458362	4.70737	2.50805	0.113266	0.680666
432769	Zfp708	-0.458361	2.51481	0.868091	0.351484	0.860759
320842	C230035I16Rik	-0.458118	2.43966	0.798703	0.371482	0.863791
234463	Tmem184c	-0.457973	5.92169	1.80423	0.179202	0.76386
211255	Kbtbd7	-0.457561	4.89407	1.5201	0.217604	0.800305
100217434	Snord88c	-0.457543	0.711712	0.401258	0.52644	0.913868
68515	Myadml2	-0.457493	1.21599	0.336542	0.561832	0.926279
78581	Utp23	-0.457249	4.61172	2.53067	0.111653	0.678855
68428	Steap3	-0.457023	5.37921	2.59925	0.106915	0.674618
414101	E130317F20Rik	-0.457022	5.15068	1.22506	0.26837	0.835501
66813	Bcl2l14	-0.45659	-0.352779	0.156559	0.692345	0.955262
11565	Adssl1	-0.45642	3.38316	0.888439	0.345901	0.860296
73600	1700120C14Rik	-0.456327	3.27425	1.74174	0.186919	0.770554
22761	Zfpm1	-0.456302	5.99009	1.09987	0.294296	0.846576
320817	Atad2b	-0.456175	6.06196	1.8579	0.172867	0.755964
12287	Cacna1b	-0.456162	5.5191	0.399257	0.527473	0.913868
13602	Sparcl1	-0.456128	5.23275	2.04024	0.153185	0.747959
233058	Zfp420	-0.456101	3.71696	1.66302	0.197196	0.778812
23948	Mmp17	-0.456026	2.45032	0.330077	0.565613	0.927068
320377	9330175E14Rik	-0.455921	0.204246	0.287638	0.591738	0.937925
55960	Ebag9	-0.455526	5.00224	1.9532	0.162242	0.754333
235661	Dync1li1	-0.455408	6.41431	2.96808	0.0849224	0.618647
110417	Pigh	-0.455323	4.94456	2.25689	0.133021	0.720077
73246	Rassf6	-0.455207	4.55914	0.211609	0.645509	0.946493
232821	Ccdc106	-0.455114	5.17355	0.965414	0.325827	0.859788
83997	Slmap	-0.455017	6.39371	2.65351	0.103322	0.671241
18458	Pabpc1	-0.454702	10.5235	2.36097	0.124405	0.70324
100504687	2810029C07Rik	-0.454506	2.42647	0.584749	0.444457	0.886022
57748	Jmy	-0.454449	5.74706	1.17356	0.278671	0.843059
381546	Ccdc24	-0.454419	2.99024	0.321344	0.570801	0.928246
50917	Galns	-0.454218	4.54599	1.60981	0.204519	0.786091
69930	Zfp715	-0.454073	5.26002	2.05737	0.151471	0.746684
236794	Slc9a6	-0.45405	5.4755	4.09295	0.0430624	0.48283
67096	Mmachc	-0.454014	4.91987	1.77883	0.182293	0.76592
100039795	Ildr2	-0.453782	1.82434	0.493744	0.482262	0.899281
19159	Cyth3	-0.453607	7.04461	3.01643	0.0824245	0.610681
16956	Lpl	-0.453399	5.54649	0.955122	0.328419	0.859788
320827	C530008M17Rik	-0.453151	7.2807	0.804833	0.369652	0.863551
19871	Rnu73b	-0.453065	1.09841	0.368549	0.543796	0.920126
623169	Gm6402	-0.452921	0.214534	0.494927	0.481738	0.899003
20503	Slc16a7	-0.452615	2.02767	0.418207	0.517833	0.910951
[truncated: 11,716 more rows]

## Sheet: Supp Table 2c. EuMyc vs ThMYCN
Supplementary Table 2c. Differentially expressed gene list in EμMyc compared to Th-MYCN tumour samples.
EntrezID	gene_id	log2FC	logCPM	LR	PValue	FDR
15571	Elavl3	-9.53563	8.33781	1140.57	5.02422e-250	6.89022e-246
56856	Insm2	-9.89861	8.4437	1008.38	2.71507e-221	1.86172e-217
16574	Kif5c	-9.73586	8.60352	990.842	1.75706e-217	8.03209e-214
17932	Myt1	-10.3708	6.82064	975.849	3.19022e-214	1.09377e-210
13193	Dcx	-10.3804	8.40188	950.773	9.01115e-209	2.47158e-205
18935	Phox2b	-9.99159	8.44548	897.408	3.59111e-197	8.20808e-194
404634	H2afy2	-8.17579	7.2265	888.233	3.5463e-195	6.94771e-192
320827	C530008M17Rik	-8.6691	7.2807	847.342	2.75028e-186	4.71467e-183
20255	Scg3	-9.01603	6.69532	763.913	3.78573e-168	5.76861e-165
107934	Celsr3	-8.97503	7.88477	753.416	7.25419e-166	9.9484e-163
241919	Slc7a14	-9.51602	7.09541	734.765	8.24213e-162	1.02757e-158
58212	Srrm3	-10.122	6.17876	730.219	8.02811e-161	9.17479e-158
11775	Ap3b2	-9.00083	7.27548	728.437	1.95876e-160	2.06634e-157
17690	Msi1	-10.9083	5.9036	725.012	1.08849e-159	1.06626e-156
20666	Sox11	-10.261	7.72762	722.16	4.53984e-159	4.15063e-156
74189	Phactr3	-10.2915	5.9427	713.649	3.21797e-157	2.75821e-154
22141	Tub	-9.83728	8.91761	701.377	1.50053e-154	1.21048e-151
13004	Ncan	-10.4421	6.67278	697.054	1.30709e-153	9.95856e-151
228858	Gdap1l1	-8.26815	6.27304	695.419	2.96339e-153	2.13894e-150
75770	Brsk2	-10.4127	6.66972	690.842	2.93276e-152	2.01099e-149
17967	Ncam1	-8.97061	8.80993	664.536	1.54097e-146	1.00633e-143
23937	Mab21l2	-8.98186	7.34464	654.48	2.37051e-144	1.47769e-141
432530	Adcy1	-10.5266	8.2113	647.959	6.20947e-143	3.70246e-140
60597	Mapk8ip2	-8.81469	6.97238	645.193	2.48085e-142	1.4176e-139
19716	Bex1	-10.1255	6.94921	641.066	1.95959e-141	1.07495e-138
20167	Rtn2	-7.95714	6.4057	631.296	2.61169e-139	1.37757e-136
70350	Basp1	-6.65569	9.58058	628.203	1.22934e-138	6.24414e-136
235180	Fez1	-8.33106	5.92004	626.068	3.58136e-138	1.7541e-135
65254	Dpysl5	-10.461	8.0992	617.321	2.85985e-136	1.35242e-133
76252	Atp6v0e2	-8.71114	7.1296	612.702	2.89133e-135	1.32172e-132
381347	4930412O13Rik	-12.7056	5.57776	610.43	9.0198e-135	3.99024e-132
76898	B3gat1	-11.8893	6.14788	607.171	4.61329e-134	1.97708e-131
12069	Bex2	-9.4483	7.8359	603.675	2.65787e-133	1.10455e-130
100038356	Gm15612	-8.04015	6.32057	602.643	4.45485e-133	1.79688e-130
214931	Fbxl16	-8.72131	6.47977	584.321	4.30613e-129	1.68726e-126
15111	Hand2	-10.5126	8.67912	571.112	3.21688e-126	1.22545e-123
20257	Stmn2	-8.19165	10.0197	565.117	6.47815e-125	2.40112e-122
272381	Lrrc4b	-10.0464	6.56202	560.667	6.01979e-124	2.17251e-121
217219	Fam171a2	-6.68207	6.38096	559.014	1.37733e-123	4.84325e-121
56191	Tro	-9.83302	7.23353	547.614	4.1597e-121	1.42615e-118
17762	Mapt	-8.94806	7.76555	538.326	4.36098e-119	1.45869e-116
108030	Lin7a	-7.39013	7.32118	537.627	6.19101e-119	2.02151e-116
80287	Apobec3	7.10509	7.06504	531.785	1.1552e-117	3.68429e-115
11899	Astn1	-8.25551	6.72803	513.121	1.32772e-113	4.13825e-111
20394	Scg5	-9.36212	5.85769	508.994	1.04976e-112	3.1992e-110
78784	Celf3	-9.97237	7.98855	508.749	1.18692e-112	3.53857e-110
51799	Rundc3a	-6.07883	7.99426	502.374	2.89289e-111	8.44108e-109
56471	Stmn4	-10.5285	7.71236	499.2	1.41953e-110	4.0557e-108
18218	Dusp8	-8.13569	6.88372	496.574	5.28926e-110	1.48034e-107
12652	Chga	-9.91456	7.38487	495.363	9.70157e-110	2.66095e-107
226594	Rcsd1	6.64639	7.88962	492.205	4.72077e-109	1.26943e-106
17268	Meis1	-6.95951	7.27547	487.862	4.1589e-108	1.09683e-105
20450	St8sia2	-11.002	6.13414	487.347	5.38263e-108	1.39278e-105
14802	Gria4	-8.78229	5.83852	469.978	3.24032e-104	8.2292e-102
21419	Tfap2b	-9.95	8.58699	467.508	1.11702e-103	2.78525e-101
64339	Fndc4	-7.76021	5.67004	463.64	7.75782e-103	1.89983e-100
18007	Neo1	-5.66175	5.96679	462.33	1.49597e-102	3.59925e-100
27062	Cadps	-8.53666	5.80889	460.243	4.2563e-102	1.00639e-99
269788	Lhfpl4	-7.77267	6.73151	459.736	5.48778e-102	1.27558e-99
330460	Tmem150b	-7.72798	5.64413	455.101	5.59842e-101	1.27961e-98
56370	Tagln3	-8.0132	7.79138	454.678	6.91938e-101	1.53759e-98
226180	Ina	-8.34571	7.53648	454.669	6.95134e-101	1.53759e-98
76686	Clip3	-7.45133	7.71105	452.479	2.08297e-100	4.53426e-98
68666	Svop	-10.0304	5.46105	450.255	6.34908e-100	1.36049e-97
14545	Gdap1	-9.59529	6.54515	444.354	1.22165e-98	2.57749e-96
100043636	AI662270	6.26394	7.08563	440.938	6.76588e-98	1.40587e-95
319504	Nrcam	-7.6586	6.33348	440.682	7.69277e-98	1.57461e-95
22142	Tuba1a	-6.42119	9.92045	440.386	8.92235e-98	1.79943e-95
14461	Gata2	-7.47328	6.69923	439.663	1.28145e-97	2.54692e-95
20451	St8sia3	-10.0264	5.9417	437.957	3.01301e-97	5.90292e-95
19099	Mapk8ip1	-7.53823	7.24551	437.82	3.22706e-97	6.23322e-95
232406	BC035044	8.1612	5.90678	433.477	2.84507e-96	5.41906e-94
77771	Csrnp3	-10.2263	6.00725	428.047	4.32425e-95	8.12366e-93
268510	Mgat5b	-11.2722	6.15776	425.655	1.43442e-94	2.65833e-92
14402	Gabrb3	-9.68042	6.37838	423.779	3.67201e-94	6.71439e-92
320139	Ptpn7	8.30806	6.00883	421.087	1.41549e-93	2.55421e-91
381979	Brsk1	-8.47818	7.00738	420.254	2.14863e-93	3.82679e-91
12386	Ctnna2	-10.0129	5.96734	409.776	4.10077e-91	7.21e-89
218194	Phactr1	-7.6172	6.00349	406.482	2.13716e-90	3.68626e-88
103712	6330403K07Rik	-7.5891	6.54701	406.47	2.15036e-90	3.68626e-88
26943	Serinc3	3.98898	9.77894	404.936	4.63874e-90	7.85379e-88
54377	Cacng4	-10.1981	4.99978	403.912	7.74905e-90	1.29598e-87
329274	Fam163a	-10.2646	7.06016	402.257	1.77681e-89	2.93581e-87
12876	Cpe	-5.77607	7.90018	398.711	1.0508e-88	1.71555e-86
64099	Parvg	5.69172	7.53048	396.331	3.46408e-88	5.58899e-86
545474	Scrt2	-8.9754	4.77104	395.407	5.50519e-88	8.77886e-86
26913	Gprin1	-10.3911	7.10144	394.144	1.03703e-87	1.63469e-85
93686	Rbfox2	-6.31857	7.87007	393.115	1.73645e-87	2.70611e-85
14417	Gad2	-10.4064	6.68168	392.935	1.90066e-87	2.92872e-85
226778	Mark1	-6.93986	6.04665	391.102	4.76472e-87	7.26037e-85
216148	Shc2	-7.64112	6.98297	390.086	7.92856e-87	1.19486e-84
11864	Arnt2	-8.97836	6.92022	387.514	2.87836e-86	4.29063e-84
26414	Mapk10	-9.58893	6.90193	385.411	8.25968e-86	1.21799e-83
244810	AW551984	-9.30681	6.11613	385.103	9.63761e-86	1.40607e-83
320360	Ric3	-6.89178	5.16841	384.908	1.06294e-85	1.53444e-83
232813	Shisa7	-8.13067	6.42036	383.377	2.29007e-85	3.27145e-83
13643	Efnb3	-4.91803	6.35164	380.443	9.96588e-85	1.40899e-82
27359	Sytl4	-9.93115	9.68429	379.958	1.27088e-84	1.77846e-82
319586	Celf5	-9.67256	6.70732	377.816	3.71938e-84	5.15228e-82
108699	Chn1	-6.48257	6.14805	376.691	6.53725e-84	8.96519e-82
73032	Ttc9b	-10.3769	5.61384	375.965	9.40689e-84	1.27729e-81
226123	Morn4	-7.75928	6.23474	374.812	1.67652e-83	2.25409e-81
73884	Zdbf2	-10.9183	6.83305	373.923	2.61893e-83	3.48698e-81
229801	Tram1l1	-9.67325	5.25063	373.55	3.15632e-83	4.16209e-81
100043072	A230070E04Rik	-11.0342	8.90691	373.216	3.7326e-83	4.87513e-81
225743	Rnf165	-7.30251	5.21165	372.789	4.6222e-83	5.98008e-81
56013	Srcin1	-7.21786	5.86551	370.17	1.71846e-82	2.20252e-80
93742	Pard3	-6.43758	5.65779	369.896	1.97145e-82	2.50338e-80
11941	Atp2b2	-8.32875	4.73562	369.798	2.07065e-82	2.60522e-80
24050	Sept3	-8.66699	7.5756	367.374	6.98188e-82	8.7045e-80
18196	Nsg1	-7.06319	7.90293	364.624	2.77137e-81	3.42401e-79
22364	Vpreb3	8.6917	7.13887	362.249	9.1172e-81	1.11637e-78
18767	Pkia	-6.98015	6.653	361.545	1.29736e-80	1.57451e-78
83436	Plekha2	6.04306	7.43856	360.727	1.95532e-80	2.35221e-78
240121	Fsd1	-9.12213	5.11048	359.581	3.47319e-80	4.14185e-78
30052	Pcsk1n	-9.41422	7.30067	358.245	6.78644e-80	8.02321e-78
26757	Dpysl4	-8.28482	6.12431	358.031	7.55802e-80	8.85903e-78
13992	Khdrbs3	-7.40253	7.22773	357.022	1.25345e-79	1.45677e-77
381983	Lmtk3	-7.66649	7.30117	356.324	1.77852e-79	2.04963e-77
17263	Meg3	-8.83729	10.969	355.691	2.44264e-79	2.79153e-77
109676	Ank2	-7.13158	7.8099	355.444	2.76418e-79	3.13289e-77
20563	Slit2	-7.47644	7.24913	355.378	2.85736e-79	3.21195e-77
229521	Syt11	-6.5626	8.18948	354.894	3.64257e-79	4.06132e-77
12518	Cd79a	8.95772	8.16155	352.722	1.08251e-78	1.19722e-76
241656	Pak7	-11.7915	4.31075	351.475	2.02232e-78	2.21873e-76
260299	Cadm4	-5.7986	7.1588	349.873	4.51657e-78	4.91589e-76
238161	Akap6	-9.30905	6.49952	347.251	1.68146e-77	1.81571e-75
330695	Ctxn1	-5.85671	7.04589	347.029	1.87975e-77	2.01398e-75
18109	Mycn	-9.94856	7.67575	347.001	1.90646e-77	2.02676e-75
100040724	Mirg	-8.53337	5.78702	346.808	2.10014e-77	2.21549e-75
327814	Ppfia2	-10.6545	7.14272	343.221	1.26889e-76	1.32837e-74
57754	Cend1	-8.13106	5.15674	341.903	2.45767e-76	2.55337e-74
435965	Lrp3	-7.52719	6.7253	341.51	2.99172e-76	3.08484e-74
269643	Ppp2r2c	-9.55996	5.77767	341.485	3.02994e-76	3.10094e-74
68955	Srrm4	-10.0434	5.20117	340.435	5.13071e-76	5.21204e-74
56320	Dbn1	-6.58382	8.27378	339.465	8.34311e-76	8.41304e-74
18389	Oprl1	-12.2325	4.56529	338.111	1.64577e-75	1.64745e-73
268932	Caskin1	-5.809	6.02814	337.034	2.82401e-75	2.80641e-73
54003	Nell2	-9.7137	6.21746	336.153	4.39242e-75	4.33364e-73
66995	Zcchc18	-5.35992	6.62894	335.134	7.32269e-75	7.17309e-73
14199	Fhl1	-5.09069	6.31325	334.707	9.06858e-75	8.82032e-73
30925	Slamf6	7.06993	5.10818	333.773	1.449e-74	1.39941e-72
226518	Nmnat2	-9.47327	5.07399	333.618	1.56618e-74	1.502e-72
12395	Runx1t1	-7.93767	6.36537	328.003	2.6168e-73	2.49214e-71
208666	Diras1	-8.95775	5.07661	326.014	7.09683e-73	6.71213e-71
102941	B630019K06Rik	-7.13073	4.8426	325.805	7.87835e-73	7.40025e-71
217151	Arl5c	7.92642	7.10112	325.013	1.17195e-72	1.09334e-70
211961	Asxl3	-8.72334	5.10909	324.289	1.68546e-72	1.56178e-70
68566	Caly	-10.9266	5.65465	322.297	4.57777e-72	4.21339e-70
11519	Add2	-9.33368	5.70463	321.615	6.44407e-72	5.8916e-70
98733	Obsl1	-5.74282	5.60384	315.284	1.54216e-70	1.40061e-68
18111	Nnat	-8.80978	9.27877	314.67	2.09858e-70	1.89342e-68
406217	Bex4	-11.4563	4.13247	313.587	3.61204e-70	3.23761e-68
94275	Maged1	-5.37641	9.20685	313.355	4.05792e-70	3.61366e-68
52822	Rufy3	-5.15785	7.29585	312.223	7.16242e-70	6.33713e-68
269037	Ctif	-6.02982	5.44638	310.92	1.3767e-69	1.21026e-67
276952	Rasl10b	-7.74131	5.8766	309.524	2.77322e-69	2.42242e-67
407812	Zfp941	-7.67392	4.7746	309.297	3.1079e-69	2.69758e-67
106369	Ypel1	-4.92675	5.83612	308.538	4.54747e-69	3.92226e-67
18039	Nefl	-10.2664	10.3087	308.104	5.6537e-69	4.84593e-67
67254	2900011O08Rik	-12.2105	4.78811	307.758	6.72481e-69	5.7282e-67
272009	Srsf12	-9.89135	4.16136	305.58	2.00493e-68	1.69726e-66
14389	Gab2	-5.29345	6.84742	303.686	5.18504e-68	4.36243e-66
105859	Csdc2	-7.74495	6.52112	301.8	1.33553e-67	1.1168e-65
53313	Atp2a3	8.57129	8.51122	301.446	1.59475e-67	1.32548e-65
56772	Mllt11	-4.36739	8.4277	301.214	1.79142e-67	1.47997e-65
330863	Trim67	-8.0749	6.27245	300.997	1.99767e-67	1.64048e-65
109593	Lmo3	-10.637	4.93844	300.704	2.31383e-67	1.8888e-65
330914	Arhgap32	-5.73788	5.42131	300.598	2.44104e-67	1.98085e-65
218038	Amph	-8.2717	5.01018	296.637	1.77997e-66	1.43591e-64
106763	Ttbk1	-7.91053	5.62924	296.293	2.11528e-66	1.69643e-64
17863	Myb	4.1991	7.18088	296.232	2.1818e-66	1.73127e-64
11517	Adcyap1r1	-6.05602	7.47151	296.23	2.18397e-66	1.73127e-64
102954	Nudt10	-9.8449	4.11532	295.604	2.98896e-66	2.35578e-64
76787	Ppfia3	-8.83433	5.48934	295.348	3.39928e-66	2.66387e-64
78070	Cpt1c	-5.60399	5.69856	293.763	7.52859e-66	5.86631e-64
12399	Runx3	5.81346	5.01192	293.595	8.1884e-66	6.34439e-64
21385	Tbx2	-6.70279	7.16421	291.837	1.97825e-65	1.52414e-63
18481	Pak3	-8.86467	6.841	290.669	3.5551e-65	2.72372e-63
18992	Pou3f2	-12.8848	5.44762	290.652	3.58446e-65	2.73096e-63
12123	Hrk	-10.6819	6.05013	290.38	4.1088e-65	3.11315e-63
22750	Zfp9	-5.29535	5.35899	290.285	4.30994e-65	3.24761e-63
215632	Psd4	6.36469	6.30869	290.085	4.76564e-65	3.57137e-63
15114	Hap1	-6.95233	8.58753	289.914	5.19207e-65	3.86978e-63
83766	Actl6b	-9.37865	4.89291	287.771	1.52156e-64	1.12793e-62
56527	Mast1	-5.07255	6.98989	287.289	1.93784e-64	1.42879e-62
228876	Zfp334	-6.65482	5.33138	286.762	2.52362e-64	1.85075e-62
74356	4931428F04Rik	-3.48821	6.5343	286.199	3.34815e-64	2.44237e-62
20852	Stat6	3.94345	6.40122	286.076	3.5604e-64	2.58345e-62
73242	Atat1	-4.16785	6.27627	286.047	3.61365e-64	2.6083e-62
77097	Tanc2	-5.8271	8.2327	284.375	8.35911e-64	6.00193e-62
329735	4933431E20Rik	-6.26875	5.39572	283.088	1.59441e-63	1.13884e-61
237730	Fbll1	-12.3892	5.06429	280.448	5.99715e-63	4.2614e-61
20360	Sema6c	-7.32114	5.67413	279.52	9.55274e-63	6.7529e-61
381338	Lonrf2	-10.1253	6.06199	279.25	1.09413e-62	7.69484e-61
14635	Galk1	3.17375	6.77125	279.104	1.17734e-62	8.23776e-61
94176	Dock2	5.00644	6.79893	278.884	1.31466e-62	9.15188e-61
13052	Cxadr	-5.41425	6.22615	278.678	1.4574e-62	1.00944e-60
244579	Tox3	-9.7966	4.8784	278.013	2.03509e-62	1.40248e-60
245595	Zfp711	-8.06104	4.70876	277.887	2.16803e-62	1.48662e-60
11981	Atp9a	-6.00124	6.99397	277.857	2.20046e-62	1.50135e-60
237253	Lrp11	-5.10849	6.45166	276.927	3.50943e-62	2.38259e-60
75745	Rian	-8.84111	9.91524	276.454	4.44954e-62	3.00596e-60
20262	Stmn3	-9.47243	8.0978	275.285	7.9998e-62	5.3779e-60
18507	Pax5	9.73978	4.14675	274.52	1.17472e-61	7.85857e-60
58242	Nudt11	-8.23246	4.43492	273.46	1.99875e-61	1.33062e-59
70911	Phyhipl	-6.00876	5.13	273.241	2.23166e-61	1.4785e-59
20269	Scn3a	-8.82113	5.94313	273.095	2.40132e-61	1.58325e-59
216739	Acsl6	-7.86299	4.61194	273.024	2.4884e-61	1.63282e-59
16970	Lrmp	7.48552	8.95244	272.559	3.1418e-61	2.05174e-59
19339	Rab3a	-4.11484	6.85016	272.228	3.7089e-61	2.41061e-59
216859	Acap1	8.13807	7.17538	271.956	4.2516e-61	2.7503e-59
77015	Mpped2	-8.40576	4.56947	270.105	1.07666e-60	6.93207e-59
73844	Ankrd45	-9.58888	4.40206	268.853	2.0178e-60	1.29309e-58
23871	Ets1	5.95596	8.24194	268.247	2.73497e-60	1.74453e-58
109270	Prr5	5.31438	5.55067	267.179	4.6736e-60	2.96731e-58
76217	Jakmip2	-9.9436	4.35398	265.668	9.98014e-60	6.30726e-58
107528	Magee1	-4.74066	5.88414	264.944	1.4348e-59	9.02607e-58
194309	Vps37d	-6.65558	4.28585	264.048	2.25023e-59	1.40912e-57
11682	Alk	-9.79644	5.86866	263.58	2.84511e-59	1.77354e-57
22778	Ikzf1	6.87336	7.88179	263.307	3.26302e-59	2.02484e-57
330938	Dixdc1	-5.88115	5.28147	262.839	4.12758e-59	2.5498e-57
12229	Btk	6.39709	6.88489	262.705	4.41491e-59	2.71507e-57
76117	Arhgap15	6.12432	5.32327	262.692	4.44317e-59	2.72025e-57
15468	Prmt2	-5.18783	6.36607	262.384	5.18532e-59	3.16051e-57
16331	Inpp5d	4.44209	7.03686	261.413	8.44242e-59	5.12298e-57
16560	Kif1a	-9.16221	8.32718	261.067	1.00442e-58	6.06814e-57
68738	Acss1	4.4421	6.1341	260.787	1.15614e-58	6.95409e-57
238988	Erc2	-7.89788	4.8224	260.166	1.57907e-58	9.44061e-57
66959	Dusp26	-9.06501	6.61613	260.16	1.5833e-58	9.44061e-57
14617	Gjd2	-9.55606	5.5761	259.874	1.82814e-58	1.08533e-56
72661	Serp2	-8.08387	5.41278	258.841	3.06996e-58	1.81472e-56
78248	Armcx1	-5.31778	5.13681	258.24	4.1506e-58	2.44297e-56
214459	Fnbp1l	-6.47554	7.80965	258.156	4.33057e-58	2.53801e-56
12404	Cbln1	-11.5845	4.27611	258.126	4.39456e-58	2.56455e-56
103098	Slc6a15	-8.49557	5.67931	257.712	5.41166e-58	3.14473e-56
20404	Sh3gl2	-8.91323	4.54341	256.734	8.83772e-58	5.11394e-56
239188	Enox1	-7.25983	4.82003	256.266	1.11788e-57	6.44142e-56
12293	Cacna2d1	-6.96908	6.80689	256.108	1.21009e-57	6.94361e-56
72898	Asphd2	-8.72091	4.00135	256.096	1.21764e-57	6.95782e-56
11669	Aldh2	3.73895	8.03606	255.547	1.6043e-57	9.1292e-56
68428	Steap3	5.03963	5.37921	255.353	1.76773e-57	1.00176e-55
54725	Cadm1	-5.87968	7.62389	254.481	2.7395e-57	1.54607e-55
76156	Fam131b	-8.47558	5.29755	254.457	2.7726e-57	1.55834e-55
17095	Lyl1	6.68191	6.5775	254.226	3.11275e-57	1.74237e-55
70771	Gpr173	-9.74227	3.95143	253.693	4.06773e-57	2.26768e-55
11803	Aplp1	-8.122	7.39486	253.68	4.09521e-57	2.27375e-55
19265	Ptprcap	7.76593	7.41582	253.462	4.5684e-57	2.52625e-55
245468	Pnma3	-12.0189	4.5607	253.366	4.79274e-57	2.63966e-55
73010	Gpr22	-9.14045	4.02053	252.878	6.12458e-57	3.3597e-55
215090	Maneal	-6.70379	4.54224	252.863	6.16948e-57	3.37085e-55
18040	Nefm	-6.94817	11.1831	252.509	7.36903e-57	4.01028e-55
26422	Nbea	-6.28008	6.32333	251.955	9.7344e-57	5.27658e-55
14681	Gnao1	-9.05965	8.08638	251.935	9.83047e-57	5.30768e-55
64051	Sv2a	-5.54222	6.12557	251.743	1.08277e-56	5.82318e-55
215243	Traf3ip3	5.50144	6.1748	251.021	1.55571e-56	8.334e-55
217125	Samd14	-6.52016	7.10412	250.951	1.6109e-56	8.59607e-55
17127	Smad3	4.3444	5.09249	250.675	1.85002e-56	9.8338e-55
67087	Ctnnbip1	-4.0215	5.85097	249.829	2.83e-56	1.49848e-54
207181	Rbms3	-5.9574	7.07431	249.763	2.92502e-56	1.54284e-54
64450	Gpr85	-8.36868	5.118	248.834	4.66376e-56	2.45053e-54
67295	Rab3c	-9.37509	6.2361	248.772	4.81001e-56	2.51773e-54
68279	Mcoln2	7.79076	5.5575	248.363	5.90509e-56	3.07918e-54
22153	Tubb4a	-8.75851	8.15193	248.195	6.42462e-56	3.33739e-54
270192	Rab6b	-7.37419	7.72245	247.85	7.64244e-56	3.95504e-54
72693	Zcchc12	-7.7261	6.85504	246.449	1.54385e-55	7.95951e-54
20964	Syn1	-7.49094	6.47228	246.161	1.78359e-55	9.1611e-54
56532	Ripk3	5.84424	4.83935	244.914	3.33704e-55	1.70762e-53
58207	Slc43a3	3.86608	6.28958	244.471	4.16819e-55	2.125e-53
26941	Slc9a3r1	3.92104	6.22933	244.125	4.95816e-55	2.51838e-53
217356	Tmc8	5.7845	4.60248	243.321	7.42452e-55	3.75719e-53
109594	Lmo1	-8.24152	6.42876	242.965	8.87772e-55	4.47607e-53
93761	Smarca1	-6.69404	4.92607	242.37	1.19636e-54	5.99325e-53
225631	Onecut2	-8.86482	5.29064	242.369	1.19743e-54	5.99325e-53
16564	Kif21a	-7.98979	7.05144	242.094	1.37459e-54	6.85494e-53
20448	St6galnac4	3.16804	6.16089	241.94	1.48465e-54	7.377e-53
71691	Pnmal1	-10.0085	4.00878	240.555	2.97585e-54	1.47331e-52
17355	Aff1	3.83043	6.7133	240.418	3.18786e-54	1.5726e-52
13611	S1pr4	6.54182	5.47271	238.966	6.61049e-54	3.24933e-52
228993	Slc17a9	6.92182	5.53753	237.866	1.14837e-53	5.62453e-52
217082	Hlf	-8.63951	7.19364	237.037	1.74133e-53	8.49845e-52
338370	Nalcn	-10.1971	5.44535	236.962	1.80814e-53	8.79321e-52
270028	Fam155a	-9.61468	4.77251	236.892	1.87286e-53	9.07578e-52
330369	Fbxo41	-8.69567	4.64776	236.861	1.90183e-53	9.1837e-52
13640	Efna5	-7.27967	5.09821	236.039	2.87372e-53	1.38281e-51
17085	Ly9	4.61392	6.26444	235.68	3.44084e-53	1.64992e-51
11735	Ank3	-8.68995	7.21011	235.589	3.60263e-53	1.72148e-51
18526	Pcdh10	-10.6024	5.2133	235.316	4.13162e-53	1.9674e-51
243621	Iqsec3	-7.40374	5.27137	235.083	4.64381e-53	2.20364e-51
75914	Exoc6b	-4.02187	5.21701	234.434	6.43205e-53	3.04169e-51
170729	Scrt1	-11.2257	4.05684	234.291	6.91127e-53	3.25708e-51
16170	Il16	4.63428	6.28378	234.207	7.20905e-53	3.38579e-51
14696	Gnb4	-4.70167	6.05841	232.045	2.13464e-52	9.99129e-51
271711	Tmem169	-8.77366	4.45617	231.334	3.05089e-52	1.42312e-50
215653	Rassf2	3.51828	6.70307	230.813	3.96297e-52	1.84231e-50
21912	Tspan7	-4.65696	7.10558	230.731	4.12892e-52	1.91297e-50
74002	Psd2	-7.28346	5.64403	230.56	4.49954e-52	2.07767e-50
105855	Nckap1l	4.02825	7.42552	230.126	5.5967e-52	2.57561e-50
230145	Galnt12	5.01744	4.86375	230.027	5.88032e-52	2.69708e-50
216445	Arhgap9	5.48781	6.14079	229.731	6.82191e-52	3.11852e-50
56190	Rbm38	3.01992	7.21462	228.692	1.1496e-51	5.23777e-50
14581	Gfi1	9.22183	5.32173	228.667	1.1645e-51	5.28805e-50
102693	Phldb1	-4.22327	6.25869	228.593	1.20845e-51	5.46952e-50
19276	Ptprn2	-8.2972	6.12248	228.581	1.21549e-51	5.48328e-50
77938	Fam53b	3.51845	6.53645	228.391	1.33734e-51	6.01323e-50
18146	Npdc1	-5.25521	7.18772	227.877	1.73151e-51	7.76011e-50
75605	Kdm5b	-4.56471	6.30623	227.655	1.93573e-51	8.64711e-50
56363	Tmeff2	-7.26033	5.74638	227.601	1.98822e-51	8.85276e-50
22376	Was	5.42129	6.03874	227.178	2.45938e-51	1.09152e-49
16728	L1cam	-6.59272	7.60973	226.592	3.30068e-51	1.46018e-49
102657	Cd276	-4.9195	5.51664	226.396	3.64266e-51	1.60628e-49
53374	Chst3	7.91939	7.08325	226.267	3.88511e-51	1.7077e-49
54204	Sept1	4.67089	7.15635	226.153	4.11383e-51	1.80246e-49
142682	Zcchc14	-5.50711	7.20315	225.191	6.66875e-51	2.91259e-49
192950	Nacad	-7.13262	6.64132	224.611	8.92411e-51	3.88524e-49
12570	Cdk5r2	-10.3488	5.53172	224.501	9.43347e-51	4.09401e-49
19073	Srgn	4.42813	6.22332	224.346	1.01989e-50	4.41222e-49
20536	Slc4a3	-6.39538	5.40285	224.313	1.03693e-50	4.47185e-49
320484	Rasal3	5.39029	5.73304	223.7	1.4102e-50	6.06252e-49
240322	Adamts19	-11.6324	4.24906	223.214	1.8003e-50	7.7154e-49
231760	Rimbp2	-10.9042	4.85012	222.154	3.06588e-50	1.30983e-48
50876	Tmod2	-6.66131	7.35591	221.864	3.54619e-50	1.51032e-48
319211	Nol4	-11.5213	4.06455	221.609	4.03158e-50	1.71174e-48
67647	4930523C07Rik	6.46804	5.11454	221.586	4.07885e-50	1.72646e-48
16401	Itga4	4.78148	7.05277	221.347	4.59829e-50	1.94034e-48
67299	Dock7	-5.42325	6.77877	221.216	4.91114e-50	2.06599e-48
22152	Tubb3	-6.46757	9.63482	220.949	5.61567e-50	2.35515e-48
353326	Rtl1	-10.4855	5.27928	220.933	5.66187e-50	2.36728e-48
241589	D430041D05Rik	-11.2572	5.43635	220.891	5.78024e-50	2.40943e-48
239157	Pnma2	-8.87044	4.68826	220.809	6.02418e-50	2.5035e-48
242773	Slc45a1	-8.6251	3.86352	220.263	7.92352e-50	3.28287e-48
76880	6430411K18Rik	-12.1137	4.14056	219.764	1.01823e-49	4.20605e-48
12934	Dpysl2	-3.19211	8.61476	219.109	1.41475e-49	5.82639e-48
22324	Vav1	4.64812	6.9266	217.94	2.54589e-49	1.04534e-47
18951	Sept5	-6.75541	6.77564	217.643	2.95454e-49	1.20951e-47
17294	Mest	-5.58698	6.67742	217.025	4.03071e-49	1.64515e-47
234779	Plcg2	5.1256	7.14655	216.842	4.41787e-49	1.79782e-47
18187	Nrp2	-5.56102	7.82243	216.721	4.69526e-49	1.90505e-47
386655	Eid2	-4.75336	5.08938	216.526	5.17916e-49	2.09519e-47
100303647	AF357359	-11.727	3.93492	216.477	5.30829e-49	2.14112e-47
218544	Sgtb	-6.41802	4.22022	216.376	5.5843e-49	2.24584e-47
13732	Emp3	4.93741	6.22572	215.72	7.76343e-49	3.11309e-47
15572	Elavl4	-10.0618	7.15229	214.848	1.20276e-48	4.80892e-47
22671	Rnf112	-10.449	4.49345	214.771	1.25021e-48	4.98413e-47
23805	Apc2	-8.81909	7.78476	214.448	1.47086e-48	5.84676e-47
17972	Ncf4	5.12206	5.80222	214.201	1.66487e-48	6.59884e-47
57775	Usp29	-11.7773	4.2215	213.986	1.85449e-48	7.32923e-47
93843	Pnck	-8.06147	4.89187	213.029	3.00017e-48	1.18231e-46
14048	Eya1	-8.82797	8.39135	212.665	3.60137e-48	1.41516e-46
54519	Apbb1ip	4.5198	5.97336	212.49	3.93141e-48	1.54044e-46
75607	Wnk2	-6.57558	5.89697	211.044	8.12876e-48	3.17601e-46
328833	Treml2	7.46476	5.28824	210.594	1.019e-47	3.97006e-46
243958	Siglecg	9.92354	6.99686	210.401	1.12272e-47	4.36177e-46
12721	Coro1a	4.58075	9.62018	209.805	1.51511e-47	5.86955e-46
15893	Ica1	-5.06033	4.79709	209.591	1.6873e-47	6.51822e-46
237988	Cdr2l	-5.08538	5.93766	208.993	2.27823e-47	8.77631e-46
17869	Myc	7.48971	9.47702	208.897	2.39006e-47	9.1813e-46
17933	Myt1l	-8.02097	5.24734	208.272	3.27307e-47	1.25382e-45
545030	Wdfy4	6.19498	7.79817	208.258	3.29502e-47	1.25872e-45
15896	Icam2	5.71588	5.25708	208.022	3.70973e-47	1.4132e-45
269152	Kif26b	-8.47735	5.99555	207.965	3.81911e-47	1.45084e-45
319636	Fsd1l	-7.35389	5.48948	207.52	4.77544e-47	1.80913e-45
209966	Pgbd5	-8.55477	4.41134	207.012	6.16357e-47	2.32857e-45
68846	Rnf208	-7.50469	5.15567	206.614	7.52822e-47	2.83632e-45
547127	Tmem181b-ps	-4.47989	6.08368	206.485	8.03253e-47	3.01803e-45
268859	Rbfox1	-10.3727	6.02703	206.471	8.08833e-47	3.03069e-45
100072	Camta1	-3.69422	7.10317	206.166	9.42716e-47	3.52273e-45
74734	Rhoh	6.81665	6.29413	205.872	1.093e-46	4.0732e-45
21676	Tead1	-5.28307	6.27783	204.946	1.7405e-46	6.46864e-45
103172	Chchd10	4.17754	7.03749	204.123	2.63132e-46	9.75294e-45
594844	Tceal3	-9.13869	3.69252	203.977	2.83129e-46	1.04659e-44
241520	Fam171b	-7.59778	5.447	203.879	2.97388e-46	1.09634e-44
16985	Lsp1	7.06533	8.37523	203.48	3.63374e-46	1.33601e-44
212448	9330159F19Rik	-8.83053	5.55947	203.457	3.67694e-46	1.34828e-44
239743	Klhl6	5.32412	6.39043	203.056	4.49649e-46	1.6444e-44
20343	Sell	8.81782	6.31967	202.655	5.5009e-46	2.00637e-44
21833	Thra	-3.90679	7.32438	202.604	5.64338e-46	2.05287e-44
26559	Hunk	-7.96331	5.19908	202.352	6.40591e-46	2.32409e-44
207227	Stxbp5l	-11.1355	3.57598	201.751	8.6652e-46	3.13548e-44
230103	Npr2	-6.17304	5.92669	201.443	1.01142e-45	3.65015e-44
12478	Cd19	10.6387	9.30035	200.908	1.32336e-45	4.76338e-44
106869	Tnfaip8	4.99488	6.65508	200.876	1.34517e-45	4.82923e-44
209773	Dennd2a	-5.06633	5.73652	200.688	1.47777e-45	5.29143e-44
347722	Agap1	-5.40907	7.31285	200.153	1.93426e-45	6.90793e-44
56501	Elf4	4.78	6.31046	199.115	3.25873e-45	1.16078e-43
239017	Ogdhl	-5.75382	5.73728	198.781	3.85345e-45	1.36907e-43
12370	Casp8	4.44226	5.74926	198.292	4.92693e-45	1.74594e-43
74464	Zswim5	-6.72208	4.29483	198.233	5.07458e-45	1.79363e-43
100040462	Mndal	5.58357	5.63211	198.213	5.12541e-45	1.80694e-43
14086	Fscn1	-5.51061	8.70937	197.395	7.73362e-45	2.71946e-43
13599	Ecel1	-10.2202	7.6765	196.115	1.47145e-44	5.16098e-43
238266	Syt16	-9.16737	3.79909	195.837	1.692e-44	5.91942e-43
16392	Isl1	-9.6753	8.71113	195.506	1.99803e-44	6.97227e-43
225724	Mapk4	-9.25395	4.83528	195.394	2.11336e-44	7.35598e-43
54525	Syt7	-6.0352	5.6053	195.28	2.23842e-44	7.77157e-43
233651	Dchs1	-5.80104	7.12571	195.045	2.51885e-44	8.72312e-43
12558	Cdh2	-6.86562	5.89089	194.328	3.6107e-44	1.24728e-42
239364	Tspyl5	-8.33324	3.86122	194.024	4.20783e-44	1.4499e-42
208869	Dock3	-5.25129	5.6686	193.359	5.8763e-44	2.01974e-42
109205	Sobp	-7.62248	4.38445	192.821	7.70058e-44	2.64014e-42
215085	Slc35f1	-8.41745	3.5649	192.801	7.77912e-44	2.66042e-42
22129	Ttc3	-3.38527	8.84477	191.957	1.1891e-43	4.05654e-42
329650	Med12l	-4.57081	4.66415	191.31	1.6457e-43	5.6003e-42
20977	Syp	-7.08617	7.89016	191.255	1.69159e-43	5.74221e-42
22360	Nrsn1	-8.16781	4.18682	190.924	1.99784e-43	6.76503e-42
17984	Ndn	-8.94192	9.00953	190.469	2.51169e-43	8.48406e-42
54648	Ccdc120	-6.21057	4.47084	190.177	2.90841e-43	9.8e-42
13175	Dclk1	-5.69093	7.26163	189.963	3.23918e-43	1.08878e-41
13644	Efs	-6.89451	5.36697	189.858	3.41479e-43	1.145e-41
19395	Rasgrp2	6.91094	7.2614	189.765	3.57867e-43	1.19702e-41
19354	Rac2	5.37184	8.03483	189.652	3.7861e-43	1.26332e-41
12483	Cd22	6.4391	7.53999	189.629	3.83143e-43	1.27534e-41
58178	Sorcs1	-9.3843	6.26948	189.209	4.73168e-43	1.57119e-41
78688	Nol3	-3.87705	5.78281	188.92	5.46978e-43	1.8119e-41
54614	Prpf40b	-3.35385	6.14963	188.555	6.57215e-43	2.17182e-41
100040294	Gm2694	-8.40597	3.46205	188.485	6.80829e-43	2.24445e-41
18985	Pou2af1	10.5565	8.88426	187.966	8.83831e-43	2.90668e-41
74365	Lonrf3	-4.24413	4.62107	187.605	1.05973e-42	3.47683e-41
66286	Sec11c	2.74298	6.68909	187.524	1.10344e-42	3.61158e-41
108995	Tbc1d10c	6.69938	6.54994	187.509	1.11166e-42	3.62985e-41
107767	Scamp1	-3.75767	5.62281	186.713	1.65879e-42	5.40349e-41
193003	Pirt	-9.54838	5.17647	186.165	2.18565e-42	7.10284e-41
11647	Alpl	6.3854	6.22968	186.093	2.26532e-42	7.34434e-41
72480	Tspyl4	-6.41044	7.73207	186.011	2.36085e-42	7.636e-41
12064	Bdnf	-8.14784	5.15479	185.949	2.436e-42	7.86055e-41
171486	Cd99l2	-3.25604	5.60216	185.844	2.5683e-42	8.26799e-41
19130	Prox1	-7.21808	6.09968	185.534	3.00095e-42	9.63818e-41
74137	Nuak2	4.34383	4.53154	185.408	3.19745e-42	1.02453e-40
228598	Ebf4	-7.56003	4.2941	185.124	3.6876e-42	1.17883e-40
13180	Pcbd1	-7.65367	4.1496	185.119	3.6973e-42	1.17918e-40
101602	AI467606	6.95248	4.95913	184.751	4.4478e-42	1.41525e-40
232970	Phldb3	6.53733	4.37749	184.469	5.12462e-42	1.62683e-40
52250	Reep1	-5.8521	7.1445	184.426	5.23856e-42	1.65916e-40
319984	Jph4	-8.18616	6.30756	184.094	6.18926e-42	1.95575e-40
214240	Disp2	-7.36203	7.4221	183.932	6.7134e-42	2.1165e-40
74211	1700017B05Rik	2.83686	6.2902	183.927	6.72986e-42	2.11682e-40
629378	Dact3	-5.37867	5.03215	183.794	7.19479e-42	2.25788e-40
13385	Dlg4	-6.12783	6.99877	183.659	7.70091e-42	2.41119e-40
268527	Greb1	-9.1727	4.43968	183.448	8.56432e-42	2.67542e-40
11857	Arhgdib	5.67412	8.58664	183.246	9.47685e-42	2.95376e-40
14348	Fut9	-9.57278	3.8754	183.175	9.82319e-42	3.05477e-40
16913	Psmb8	4.98359	7.29702	183.046	1.04808e-41	3.2519e-40
109361	D730005E14Rik	6.82983	4.29491	182.408	1.44432e-41	4.47119e-40
20974	Syngr3	-7.79371	5.42857	182.231	1.5791e-41	4.87744e-40
213262	Fstl5	-12.0922	4.47251	182.045	1.73311e-41	5.3411e-40
244310	Dlgap2	-8.1196	3.87554	182.021	1.7547e-41	5.39551e-40
53321	Cntnap1	-5.48745	4.61849	181.986	1.78611e-41	5.4798e-40
22318	Vamp2	-2.47978	8.35798	181.305	2.51439e-41	7.69695e-40
100182	Akna	4.20503	6.6672	181.153	2.71396e-41	8.28938e-40
319493	A430078G23Rik	8.76137	3.60752	181.121	2.75839e-41	8.40634e-40
23853	Def6	5.36763	5.54098	181.01	2.91637e-41	8.86809e-40
319478	Cxxc4	-7.58883	4.15288	180.774	3.28474e-41	9.96613e-40
27056	Irf5	4.13448	5.94244	180.659	3.47905e-41	1.05324e-39
11609	Agtr2	-11.0324	8.72166	180.327	4.11134e-41	1.24191e-39
236539	Phgdh	6.38951	5.95687	179.941	4.99268e-41	1.50483e-39
15900	Irf8	4.33287	7.10471	179.669	5.72528e-41	1.72185e-39
56696	Gpr132	7.28587	5.50818	179.656	5.76226e-41	1.72918e-39
19159	Cyth3	-3.34653	7.04461	179.457	6.3677e-41	1.9067e-39
52666	Arhgef25	-4.84019	6.02885	179.118	7.54986e-41	2.25575e-39
20429	Shox2	-6.95508	4.04981	179.084	7.6792e-41	2.2894e-39
13508	Dscam	-7.86011	4.10861	178.964	8.15981e-41	2.42741e-39
15950	Ifi203	4.89839	5.46383	178.36	1.10543e-40	3.28137e-39
68058	Chd1l	2.90279	5.84283	177.932	1.37046e-40	4.0593e-39
14163	Fgd1	-4.20669	5.16157	177.348	1.83821e-40	5.43302e-39
13527	Dtna	-8.45604	4.04961	177.341	1.84465e-40	5.44032e-39
16561	Kif1b	-3.71844	8.16433	176.606	2.66961e-40	7.85645e-39
74011	Slc25a27	-4.73712	6.17069	176.526	2.78011e-40	8.16413e-39
76183	Celf6	-7.11492	4.04929	176.494	2.82517e-40	8.27871e-39
20420	Shd	-6.48172	4.77076	176.254	3.18654e-40	9.31774e-39
56496	Tspan6	-5.3438	6.46055	176.07	3.4967e-40	1.02029e-38
665113	Tnik	-7.85382	5.9353	175.798	4.00909e-40	1.16732e-38
19085	Prkar1b	-6.38718	5.76885	175.702	4.20597e-40	1.22205e-38
18018	Nfatc1	4.3107	4.98541	175.468	4.73184e-40	1.37193e-38
634731	Susd1	3.98607	6.15743	175.44	4.79905e-40	1.38849e-38
382018	Unc13a	-6.44264	6.06684	174.698	6.96781e-40	2.01172e-38
209630	Frmd4a	-5.20711	7.04959	174.237	8.78871e-40	2.53211e-38
13841	Epha7	-6.59843	3.828	174.032	9.73909e-40	2.80004e-38
18993	Pou3f3	-12.6181	5.34706	173.973	1.00334e-39	2.87863e-38
252868	Odf4	-10.6496	3.51088	173.942	1.01925e-39	2.91817e-38
71720	Osbpl3	-4.60756	4.98029	173.678	1.16398e-39	3.32558e-38
94253	Hecw1	-8.09947	4.56746	173.55	1.24119e-39	3.53882e-38
215445	Rab11fip3	-3.98143	5.83556	173.203	1.47762e-39	4.20417e-38
194237	Rimkla	-6.69562	4.04676	172.897	1.72336e-39	4.89319e-38
26879	B3galnt1	-4.40247	4.7442	172.748	1.8575e-39	5.25645e-38
73332	Ccdc30	-7.5406	3.21697	172.747	1.85896e-39	5.25645e-38
234857	Spire2	-5.96283	4.4352	172.204	2.44219e-39	6.89139e-38
319924	Apba1	-6.6207	6.90684	171.986	2.72591e-39	7.67621e-38
16980	Lrrn2	-8.00533	3.64889	171.907	2.83566e-39	7.96891e-38
317758	Gimap9	6.22764	4.30572	171.863	2.89977e-39	8.13241e-38
232821	Ccdc106	-5.07108	5.17355	171.509	3.46408e-39	9.69519e-38
13056	Cyb561	-6.22704	6.79278	171.418	3.62706e-39	1.01307e-37
12653	Chgb	-8.35272	7.58751	171.218	4.01053e-39	1.11789e-37
13628	Eef1a2	-9.94116	8.86444	170.722	5.1468e-39	1.43171e-37
545156	Kalrn	-4.88103	5.32081	170.492	5.77824e-39	1.6041e-37
69635	Dapk1	-4.98454	6.25213	170.07	7.14339e-39	1.97908e-37
14587	Gfra3	-10.5608	6.79121	169.998	7.40807e-39	2.04827e-37
24058	Sigirr	6.13735	4.64947	169.91	7.74198e-39	2.13629e-37
14051	Eya4	-7.50222	4.28121	169.142	1.1392e-38	3.13716e-37
26456	Sema4g	-5.1685	5.02468	169.069	1.18196e-38	3.24837e-37
69894	2010107G23Rik	-9.12107	3.42301	168.928	1.26825e-38	3.47856e-37
73710	Tubb2b	-5.88303	9.17431	168.696	1.42519e-38	3.90122e-37
54326	Elovl2	-8.38607	4.44601	168.608	1.48994e-38	4.07033e-37
18798	Plcb4	-6.54129	6.38406	168.463	1.60307e-38	4.37066e-37
12018	Bak1	2.70381	6.24538	167.941	2.08383e-38	5.67017e-37
75404	Arhgap36	-11.508	7.104	167.858	2.17285e-38	5.90068e-37
73341	Arhgef6	5.1206	6.52283	167.8	2.23682e-38	6.06241e-37
67416	Armcx2	-5.23353	6.97278	167.49	2.61402e-38	7.07073e-37
66540	Fam107b	2.86291	7.80303	167.282	2.90268e-38	7.83608e-37
245607	Gprasp2	-9.67869	6.46738	167.274	2.91403e-38	7.85128e-37
170952	Prima1	-9.23237	3.81215	166.284	4.79599e-38	1.28965e-36
217143	Gpr179	-12.7587	5.16209	165.841	5.99199e-38	1.6081e-36
14594	Ggta1	2.76296	5.70393	165.812	6.08107e-38	1.62882e-36
14247	Fli1	4.70505	5.61686	165.645	6.61398e-38	1.76811e-36
268396	Sh3pxd2b	-4.21018	6.23211	165.52	7.04356e-38	1.87929e-36
100503043	Armcx4	-5.67984	6.97089	165.292	7.89998e-38	2.10369e-36
12805	Cntn1	-6.28566	4.8338	165.199	8.27834e-38	2.19743e-36
22445	Xlr3a	-10.2179	2.7185	165.197	8.28403e-38	2.19743e-36
17913	Myo1c	3.70676	7.82701	164.958	9.34137e-38	2.47312e-36
231507	Plac8	7.50799	7.42261	164.811	1.00615e-37	2.65865e-36
331374	Dgkk	-11.1297	4.45697	164.754	1.03538e-37	2.73062e-36
26875	Pclo	-8.84214	5.2832	164.477	1.18988e-37	3.13206e-36
69638	Enho	-6.72231	4.03482	164.32	1.28778e-37	3.38327e-36
12775	Ccr7	7.69883	4.88624	164.204	1.36549e-37	3.58057e-36
104001	Rtn1	-8.44513	8.7221	164.198	1.36961e-37	3.58451e-36
54611	Pde3a	-7.94645	5.80046	163.929	1.56736e-37	4.09424e-36
54376	Cacng3	-11.9428	3.73228	163.569	1.87885e-37	4.89859e-36
14799	Gria1	-9.29586	4.13683	163.547	1.89955e-37	4.94315e-36
24004	Rai2	-6.80687	4.51106	163.381	2.06498e-37	5.36347e-36
65945	Clstn1	-5.17706	7.29926	163.27	2.18368e-37	5.66106e-36
52850	Sgsm1	-7.00755	5.75779	162.951	2.56402e-37	6.63452e-36
19337	Rab33a	-5.6314	4.25184	162.81	2.75321e-37	7.11063e-36
64685	Nmi	4.43654	4.14638	162.724	2.87451e-37	7.40997e-36
56323	Dnajb5	-4.48982	6.3326	162.59	3.07513e-37	7.91226e-36
13429	Dnm1	-6.7008	6.78416	162.467	3.27072e-37	8.39975e-36
18514	Pbx1	-5.04991	5.97008	162.196	3.74876e-37	9.60943e-36
19253	Ptpn18	4.72202	5.19878	161.952	4.23895e-37	1.08457e-35
330267	Thsd7a	-5.54238	5.81776	161.744	4.7061e-37	1.20185e-35
69697	Camsap3	-5.93678	5.45599	161.685	4.84696e-37	1.23552e-35
629059	Fam124a	-6.43807	5.02152	161.62	5.0079e-37	1.27418e-35
11496	Adam22	-3.87105	6.01731	161.588	5.08976e-37	1.29261e-35
13800	Enah	-7.02754	6.09061	161.565	5.14847e-37	1.3051e-35
72865	Cxx1c	-5.13711	5.04359	160.824	7.47498e-37	1.89136e-35
17968	Ncam2	-7.44219	4.95201	160.78	7.64112e-37	1.92984e-35
211147	March11	-10.2329	4.31444	160.691	7.99375e-37	2.01519e-35
328234	Rnf182	-9.94269	2.95732	160.359	9.44692e-37	2.37716e-35
320846	A530058N18Rik	-11.1397	3.41543	160.2	1.02323e-36	2.57007e-35
382014	Ano8	-2.6753	6.85075	160.074	1.09006e-36	2.73292e-35
77682	9230102O04Rik	-7.65576	3.09617	159.401	1.52946e-36	3.82756e-35
67298	Gprasp1	-3.56527	8.1795	159.35	1.56919e-36	3.91984e-35
67724	Pop1	2.39063	6.28104	159.261	1.64113e-36	4.09208e-35
69710	Arap1	3.14802	6.54013	159.111	1.76933e-36	4.40373e-35
104174	Gldc	-7.23027	3.9886	158.966	1.90379e-36	4.72982e-35
16541	Napsa	7.47518	6.52051	158.687	2.19076e-36	5.43291e-35
67712	Slc25a37	2.99066	7.30537	158.484	2.42624e-36	6.00603e-35
13839	Epha5	-7.87724	4.29699	158.165	2.84841e-36	7.0384e-35
26382	Fgd2	5.25709	6.56123	157.995	3.10242e-36	7.65226e-35
27140	Tlx3	-9.18637	4.81203	157.975	3.13335e-36	7.71469e-35
16440	Itpr3	4.71291	6.46887	157.762	3.48825e-36	8.5731e-35
72832	Crtac1	-11.1772	4.05303	157.65	3.69112e-36	9.05546e-35
54609	Ubqln2	-2.3551	7.08653	157.591	3.80109e-36	9.30859e-35
117599	Helb	3.34102	5.44844	157.489	4.0019e-36	9.78289e-35
98170	Tmem132a	-5.08788	8.2648	157.436	4.11078e-36	1.00312e-34
69938	Scrn1	-8.39139	4.57048	157.138	4.77463e-36	1.16304e-34
17207	Mcf2l	-4.63075	6.26903	156.644	6.12273e-36	1.48878e-34
14810	Grin1	-10.0496	6.12685	156.512	6.54463e-36	1.58855e-34
22249	Unc13b	-5.57314	5.723	156.229	7.54445e-36	1.828e-34
12927	Bcar1	-4.37989	5.62412	156.098	8.05763e-36	1.9489e-34
22696	Zfp37	-5.78361	4.05768	155.955	8.65859e-36	2.09056e-34
19736	Rgs4	-6.40003	6.98841	155.679	9.94833e-36	2.39774e-34
72607	Usp13	-6.55293	3.78148	155.497	1.09027e-35	2.62314e-34
320429	Trank1	-10.9321	6.82969	155.216	1.25613e-35	3.01691e-34
406218	Panx2	-8.48845	3.44246	154.981	1.41336e-35	3.38861e-34
19376	Rab34	-4.66401	5.34425	154.541	1.76392e-35	4.22171e-34
80898	Erap1	4.40811	5.77077	154.29	2.00119e-35	4.78125e-34
18163	Ctnnd2	-7.87819	5.51585	154.251	2.04114e-35	4.86821e-34
67071	Rps6ka6	-11.444	5.55635	153.813	2.54451e-35	6.05824e-34
110639	Prps2	3.21664	7.087	153.593	2.84271e-35	6.75649e-34
15983	Ifrd2	2.49033	6.90079	152.797	4.2416e-35	1.00639e-33
19279	Ptprr	-7.61761	4.81875	152.301	5.44521e-35	1.28973e-33
12801	Cnr1	-9.80461	5.55324	152.248	5.59214e-35	1.32225e-33
245555	C77370	-6.84693	3.84365	152.206	5.71199e-35	1.34602e-33
12889	Cplx1	-8.90918	6.98616	152.206	5.7123e-35	1.34602e-33
17060	Blnk	6.08048	6.63158	151.974	6.41992e-35	1.51017e-33
101359	Prrt4	-8.35817	4.77162	151.751	7.18096e-35	1.6863e-33
20868	Stk10	4.14129	5.88312	151.746	7.20064e-35	1.68803e-33
277432	Vstm2l	-9.03458	5.13405	151.647	7.56859e-35	1.76976e-33
12493	Cd37	7.80838	7.95969	151.645	7.57508e-35	1.76976e-33
235542	Ppp2r3a	-3.84156	4.61756	151.328	8.88796e-35	2.07295e-33
22350	Ezr	3.21153	8.17106	151.194	9.50619e-35	2.21338e-33
66435	Uggt2	-4.55405	4.54059	151.039	1.02775e-34	2.38892e-33
18826	Lcp1	4.14291	8.48866	150.79	1.16466e-34	2.70257e-33
229055	Zbtb10	-4.32154	5.82345	150.641	1.25563e-34	2.90873e-33
67839	Gpsm1	-2.83705	7.00825	150.334	1.4657e-34	3.38966e-33
216825	Usp22	-2.62279	8.80821	150.186	1.57849e-34	3.64106e-33
56542	Ick	-3.43726	6.21609	150.185	1.57972e-34	3.64106e-33
12212	Chic1	-6.0926	3.82652	150.135	1.6199e-34	3.72741e-33
240063	Zfp811	-6.39207	3.62206	150.127	1.62594e-34	3.73503e-33
329502	Pla2g4e	-11.9575	4.27048	149.964	1.76503e-34	4.04776e-33
665180	Clec2l	-7.31863	3.44451	149.878	1.84369e-34	4.2211e-33
14432	Gap43	-9.87784	9.20863	149.612	2.10773e-34	4.81757e-33
26377	Dapp1	4.08045	4.27159	149.6	2.12065e-34	4.83904e-33
18647	Cdk14	-4.08221	4.80012	149.54	2.18488e-34	4.97732e-33
16364	Irf4	7.40337	6.13239	148.933	2.96661e-34	6.74695e-33
111173	Erc1	-3.83796	5.7907	148.631	3.45387e-34	7.84213e-33
69354	Slc38a4	-8.44294	7.35525	148.623	3.46727e-34	7.85953e-33
102103	Mtus1	-3.5494	5.47757	148.225	4.23605e-34	9.58634e-33
71310	Tbc1d9	-4.78793	6.35734	148.006	4.72872e-34	1.06836e-32
59092	Pcbp4	-4.9754	8.20931	147.466	6.2077e-34	1.4002e-32
215280	Wipf1	4.08474	6.6698	147.179	7.17237e-34	1.61514e-32
100017	Ldlrap1	4.40203	4.6211	147.06	7.61278e-34	1.7115e-32
268860	Abat	-6.52174	5.88013	146.717	9.05083e-34	2.03147e-32
140810	Ttbk2	-3.10955	5.80311	146.652	9.35191e-34	2.09562e-32
27059	Sh3d19	-5.08909	5.61752	146.632	9.44222e-34	2.11241e-32
13482	Dpp4	7.54471	5.69572	146.305	1.11338e-33	2.48678e-32
75409	Slitrk5	-10.5869	3.95718	146.29	1.12183e-33	2.50158e-32
19249	Ptpn13	-5.99375	4.71395	145.531	1.64364e-33	3.65924e-32
207592	Tbc1d16	-4.43869	6.73322	144.89	2.26958e-33	5.04457e-32
211612	Ptchd1	-8.35655	5.37892	144.695	2.5036e-33	5.55573e-32
17064	Cd93	3.53677	6.59743	144.633	2.58383e-33	5.72449e-32
16205	Gimap1	5.85314	5.25482	144.307	3.04456e-33	6.73437e-32
213575	Dync2li1	-4.6354	3.90083	144.295	3.06335e-33	6.76503e-32
18616	Peg3	-7.28911	6.68906	143.731	4.06834e-33	8.96997e-32
108156	Mthfd1	2.11569	7.5157	143.66	4.21538e-33	9.27925e-32
50759	Fbxo16	-10.0592	2.66752	143.519	4.52682e-33	9.94885e-32
23821	Bace1	-2.66894	5.74929	143.071	5.67045e-33	1.24423e-31
216438	March9	-5.56691	4.63311	142.915	6.13425e-33	1.34385e-31
68799	Rgmb	-5.491	5.43796	142.729	6.73612e-33	1.47335e-31
208748	Prrg3	-4.91083	4.4694	142.601	7.18576e-33	1.5692e-31
75209	Sv2c	-10.299	4.19639	142.488	7.60594e-33	1.65831e-31
20971	Sdc4	5.11321	6.7802	142.451	7.7485e-33	1.68671e-31
20449	St8sia1	-7.89037	6.69969	142.106	9.21791e-33	2.0034e-31
16912	Psmb9	4.64597	5.48754	141.9	1.02253e-32	2.21882e-31
12569	Cdk5r1	-3.28471	6.66239	141.777	1.08791e-32	2.35696e-31
17957	Napb	-6.95573	5.80472	141.734	1.11166e-32	2.40463e-31
94090	Trim9	-9.42824	3.62062	141.572	1.20663e-32	2.60593e-31
81904	Cacng7	-6.68394	4.39503	141.568	1.20857e-32	2.60602e-31
240754	Lax1	7.12491	4.62567	141.403	1.31358e-32	2.82801e-31
21354	Tap1	4.23304	5.75341	141.326	1.36523e-32	2.93461e-31
66222	Serpinb1a	6.97557	5.56368	141.309	1.37728e-32	2.95586e-31
16859	Lgals9	4.55078	7.17447	140.963	1.63907e-32	3.51223e-31
12632	Cfl2	-2.62726	6.9354	140.899	1.69329e-32	3.62274e-31
19730	Ralgds	-3.23729	6.93912	140.661	1.90829e-32	4.07636e-31
217069	Trim25	4.78355	7.01916	140.495	2.07475e-32	4.42506e-31
328643	Vwa5b2	-6.30428	4.53959	140.399	2.17705e-32	4.63603e-31
11636	Ak1	-5.27906	5.38019	140.083	2.5535e-32	5.42925e-31
233328	Lrrk1	4.05287	5.38167	139.973	2.69835e-32	5.72836e-31
74131	Sash3	6.15857	6.92401	139.862	2.85334e-32	6.04801e-31
381668	Fbrsl1	-3.04907	6.61329	139.471	3.47414e-32	7.35253e-31
72512	Tmem173	4.71886	5.51567	139.278	3.82863e-32	8.09027e-31
243961	Shank1	-7.11293	6.375	139.038	4.32175e-32	9.11823e-31
235281	Scn3b	-7.62683	6.6808	139.003	4.39784e-32	9.26451e-31
226098	Hectd2	-5.54838	3.35711	138.888	4.65922e-32	9.80008e-31
21827	Thbs3	-3.33636	4.96078	138.658	5.23222e-32	1.09885e-30
67874	Rprm	-9.17838	3.26733	138.577	5.45035e-32	1.14291e-30
100732	Mapre3	-5.28901	5.1198	138.499	5.66824e-32	1.18678e-30
66147	Necap2	2.13166	6.108	138.469	5.75458e-32	1.20302e-30
110058	Syt17	-9.7217	4.07856	138.417	5.90616e-32	1.23283e-30
237387	Lrrc3	-5.83516	3.64188	138.369	6.05287e-32	1.26154e-30
319997	A630001G21Rik	6.18028	6.06084	138.361	6.07513e-32	1.26425e-30
13043	Cttn	-4.72799	7.24621	138.284	6.31753e-32	1.31271e-30
228777	Nrsn2	-8.33325	3.34065	138.211	6.55434e-32	1.35985e-30
19275	Ptprn	-9.06973	6.7607	138.199	6.59114e-32	1.36542e-30
21408	Zfp354a	-5.5411	3.01708	138.117	6.87218e-32	1.4215e-30
18549	Pcsk2	-9.28084	3.73806	137.658	8.65691e-32	1.78796e-30
72049	Tnfrsf13c	7.5034	5.76611	137.605	8.89222e-32	1.8338e-30
58994	Smpd3	-4.29166	6.71176	137.461	9.56022e-32	1.9686e-30
18015	Nf1	-2.45144	6.43703	137.407	9.82285e-32	2.01965e-30
93881	Pcdhb10	-7.11135	2.90453	137.297	1.03852e-31	2.13207e-30
241525	Ypel4	-8.31264	2.87503	136.977	1.22016e-31	2.50123e-30
228961	Npepl1	3.3441	6.55374	136.503	1.54849e-31	3.16954e-30
71409	Fmnl2	-3.70135	5.94458	136.154	1.8464e-31	3.7737e-30
14704	Gng3	-5.77597	7.33383	136.006	1.98881e-31	4.05871e-30
68512	Tomm5	2.59947	5.85577	135.958	2.03795e-31	4.14859e-30
330485	Tmem145	-6.38665	4.94465	135.957	2.0389e-31	4.14859e-30
65972	Ifi30	4.06555	7.46265	135.677	2.34776e-31	4.76995e-30
66684	Tceal8	-3.83002	5.34778	135.548	2.50592e-31	5.08377e-30
12359	Cat	2.567	6.84857	135.475	2.59868e-31	5.26416e-30
59095	Fxyd6	-6.30127	7.37397	135.452	2.62984e-31	5.31941e-30
224997	Dlgap1	-6.98173	3.38161	134.981	3.33271e-31	6.73119e-30
14365	Fzd3	-8.15692	6.57366	134.623	3.99135e-31	8.04962e-30
243328	Slc29a4	-6.04041	6.40177	134.609	4.0195e-31	8.09448e-30
67103	Ptgr1	5.54842	6.46298	134.248	4.82185e-31	9.69603e-30
237397	C2cd4c	-9.70884	2.18061	134.153	5.05806e-31	1.01561e-29
76088	Dock8	4.92881	6.12213	133.975	5.53164e-31	1.10908e-29
75736	Bcl2l12	3.1494	5.07867	133.804	6.02904e-31	1.20704e-29
21355	Tap2	3.92697	6.15349	133.777	6.11351e-31	1.22217e-29
381091	H2-Eb2	9.33173	4.10882	133.556	6.83166e-31	1.36375e-29
74563	Rasgef1c	-7.12621	2.73453	133.378	7.47399e-31	1.4898e-29
66515	Cul7	-3.7514	6.47135	133.093	8.62942e-31	1.71762e-29
100213	Rusc2	-4.66163	5.93269	133.019	8.95455e-31	1.77894e-29
319670	Eml5	-3.51664	7.97711	133.017	8.96346e-31	1.77894e-29
56216	Stx1b	-6.44129	3.99954	133.006	9.01505e-31	1.7866e-29
320634	Ocrl	-3.39238	5.623	132.804	9.97685e-31	1.97435e-29
109934	Abr	-4.5643	7.67861	132.442	1.19746e-30	2.36627e-29
56807	Scamp5	-4.56991	6.53861	132.431	1.20444e-30	2.37665e-29
20408	Sh3gl3	-6.42897	4.85048	132.206	1.34845e-30	2.657e-29
76788	Klhdc10	-2.08847	7.7641	132.122	1.40725e-30	2.76887e-29
27261	Dok3	4.05732	6.53921	132.083	1.43519e-30	2.81979e-29
73991	Atl1	-4.04332	4.99908	131.992	1.50207e-30	2.94698e-29
58243	Nap1l5	-7.77266	5.61168	131.909	1.56666e-30	3.06931e-29
52589	Ncald	-6.50391	5.43257	131.896	1.57641e-30	3.08401e-29
20444	St3gal2	-3.54862	5.17623	131.888	1.58337e-30	3.0932e-29
83669	Wdr6	-2.28847	8.50687	131.826	1.63333e-30	3.18628e-29
225049	Ttc7	3.20462	5.57462	131.778	1.67345e-30	3.25991e-29
11603	Agrn	-4.87331	7.92882	131.69	1.74917e-30	3.40257e-29
217578	Baz1a	3.70974	7.06567	131.574	1.854e-30	3.60138e-29
13195	Ddc	-8.14958	8.98393	131.514	1.91126e-30	3.70736e-29
17475	Mpdz	-5.45314	5.15956	131.403	2.02104e-30	3.91477e-29
72978	Cnih3	-10.4827	3.13222	131.399	2.02509e-30	3.91709e-29
50769	Atp8a2	-6.66667	3.0485	131.353	2.07224e-30	4.00264e-29
12443	Ccnd1	-2.54073	10.3323	131.143	2.30353e-30	4.44312e-29
214230	Pak6	-9.3868	5.71761	131.036	2.43175e-30	4.68385e-29
71729	Rgs12	-4.19827	5.85558	131.02	2.45178e-30	4.7158e-29
29806	Limd1	2.62365	6.82011	130.964	2.52165e-30	4.8434e-29
78781	Zc3hav1	5.01964	5.52253	130.786	2.75843e-30	5.29079e-29
269116	Nfasc	-8.00137	7.57793	130.492	3.19878e-30	6.12682e-29
20355	Sema4f	-6.23491	4.24803	130.459	3.25174e-30	6.21957e-29
93877	Pcdhb6	-7.38207	2.5961	130.326	3.47704e-30	6.64124e-29
11867	Arpc1b	3.28763	7.52957	130.304	3.5154e-30	6.70516e-29
18764	Pkd2	-3.41041	5.08029	130.165	3.77176e-30	7.18415e-29
13709	Elf1	3.88982	6.79005	130.03	4.03621e-30	7.6772e-29
26411	Map4k1	4.52177	7.24143	129.609	4.98992e-30	9.47809e-29
18708	Pik3r1	-3.48967	9.30017	129.449	5.40759e-30	1.02572e-28
22715	Zfp57	-6.48939	6.54398	129.4	5.54542e-30	1.05041e-28
20850	Stat5a	4.9129	5.03152	128.813	7.45032e-30	1.40929e-28
218820	Zfp503	-4.84185	5.29628	128.603	8.28396e-30	1.56482e-28
109032	Sp110	5.8339	5.78557	128.516	8.65322e-30	1.63233e-28
11891	Rab27a	-2.86189	6.15174	128.122	1.05568e-29	1.98869e-28
212996	Wbscr17	-6.75645	5.19332	127.941	1.15635e-29	2.17534e-28
211550	Tifa	5.53425	6.24965	127.86	1.20453e-29	2.26287e-28
59093	Pcbp3	-8.51944	7.44919	127.764	1.26423e-29	2.37176e-28
68312	Gstm7	-6.71264	3.0498	127.747	1.2753e-29	2.38927e-28
216810	Tom1l2	-2.22156	6.41772	127.716	1.29521e-29	2.42327e-28
50884	Nckap1	-4.88321	6.71938	127.69	1.31194e-29	2.45122e-28
99662	Eps8l3	-6.87378	2.66068	127.664	1.32919e-29	2.48008e-28
11444	Chrnb2	-4.00126	6.30431	127.574	1.39101e-29	2.59189e-28
228889	Ddx27	1.7356	7.47647	127.559	1.40183e-29	2.60851e-28
67826	Snap47	-3.90163	6.46601	127.482	1.45729e-29	2.70804e-28
94214	Spock2	-7.78251	6.58405	127.459	1.47446e-29	2.73624e-28
56279	Fam69b	-5.55886	5.06166	127.33	1.57344e-29	2.91597e-28
14595	B4galt1	2.38321	5.66344	127.175	1.70095e-29	3.14802e-28
16467	Atcay	-8.45523	6.46424	126.955	1.90011e-29	3.51188e-28
51791	Rgs14	6.20555	4.3134	126.844	2.00922e-29	3.70853e-28
52837	Tmx4	-3.16384	6.73514	126.748	2.10944e-29	3.88829e-28
360213	Trim46	-5.62793	6.18285	126.558	2.32089e-29	4.27231e-28
228836	Dlgap4	-2.42251	6.94526	126.483	2.41016e-29	4.43068e-28
245469	Pdzd4	-5.96545	6.88313	126.4	2.51389e-29	4.61519e-28
320916	Wscd2	-8.94825	4.47039	126.396	2.51905e-29	4.61848e-28
54354	Rassf5	4.10183	6.31413	126.322	2.61424e-29	4.78661e-28
18012	Neurod1	-9.96019	4.57966	126.228	2.74067e-29	5.01141e-28
29859	Sult4a1	-8.96761	6.30968	126.087	2.94234e-29	5.373e-28
12166	Bmpr1a	-4.88074	5.93215	126.046	3.00393e-29	5.47819e-28
384569	Nova2	-6.25406	6.27083	125.804	3.3943e-29	6.18185e-28
215690	Nav1	-5.10654	7.16578	125.779	3.43759e-29	6.25241e-28
242466	Zfp462	-6.61387	5.03305	125.763	3.46523e-29	6.29432e-28
171207	Arhgap4	4.37842	6.56122	125.616	3.73188e-29	6.76971e-28
671535	Parp10	3.54531	4.87495	125.577	3.80546e-29	6.89407e-28
30959	Ddx25	-5.85352	5.06306	125.503	3.94946e-29	7.1455e-28
66257	Nicn1	-3.29527	5.76142	125.228	4.53783e-29	8.19918e-28
12988	Csk	2.02282	8.55488	125.127	4.77297e-29	8.6127e-28
242274	Lrrc7	-9.14942	1.83138	125.067	4.9197e-29	8.86581e-28
217835	Rin3	3.84173	5.1746	124.971	5.16362e-29	9.29317e-28
100036537	Gm11149	-8.17127	3.56856	124.815	5.5866e-29	1.00412e-27
70713	Gpr137c	-5.62484	2.8436	124.459	6.68318e-29	1.19965e-27
15926	Idh1	-2.76659	7.14906	124.454	6.70229e-29	1.20151e-27
23859	Dlg2	-7.22351	5.68503	124.37	6.99134e-29	1.25169e-27
65112	Pmepa1	-3.46905	4.7745	124.359	7.03144e-29	1.25722e-27
67790	Rab39b	-7.12914	4.5199	124.293	7.26736e-29	1.29771e-27
56533	Rgs17	-6.63597	3.95074	124.231	7.49927e-29	1.33739e-27
217995	Heatr1	2.09454	7.39554	123.964	8.58024e-29	1.52817e-27
71801	Plekhf2	4.31124	6.22009	123.919	8.77455e-29	1.56075e-27
54394	Crlf3	1.99814	6.78015	123.763	9.49417e-29	1.68657e-27
20963	Syk	4.00581	7.82261	123.618	1.02133e-28	1.81198e-27
17954	Nap1l2	-7.18279	2.94737	123.603	1.02886e-28	1.82298e-27
12804	Cntfr	-7.75318	6.71057	123.515	1.0756e-28	1.90333e-27
207785	Csrnp2	-3.14158	5.54419	123.483	1.0931e-28	1.9318e-27
75906	Fam184a	-7.63411	3.27305	123.388	1.14679e-28	2.02407e-27
19158	Cyth2	-2.23979	7.14964	123.317	1.18841e-28	2.09483e-27
16565	Kif21b	4.89374	6.28698	123.268	1.21815e-28	2.14451e-27
19051	Ppp1r17	-8.61916	6.21929	123.12	1.31248e-28	2.3076e-27
68952	Fam57b	-9.04234	6.8085	123.077	1.34107e-28	2.35486e-27
319953	Ttll1	-3.31669	5.26532	122.793	1.54785e-28	2.71448e-27
66362	Exosc3	2.44878	5.93341	122.782	1.55678e-28	2.72666e-27
71684	Rbm43	3.02823	5.07296	122.671	1.64633e-28	2.87981e-27
50524	Sall2	-5.70179	5.37237	122.345	1.94013e-28	3.38942e-27
319893	A230057D06Rik	-9.86531	3.2155	122.237	2.04845e-28	3.5741e-27
102545	Cmtm7	3.9584	6.12599	122.157	2.13277e-28	3.71649e-27
435684	Shf	-4.95541	5.7295	122.11	2.18411e-28	3.80112e-27
22634	Plagl1	-8.09463	6.12006	122.039	2.26334e-28	3.93402e-27
20983	Syt4	-7.95263	5.77951	121.944	2.37478e-28	4.1225e-27
110877	Slc18a1	-5.82777	4.608	121.807	2.54381e-28	4.41035e-27
63986	Gmfg	6.10189	4.8675	121.767	2.59606e-28	4.49526e-27
22228	Ucp2	3.65952	10.1009	121.59	2.83876e-28	4.90929e-27
330286	D630045J12Rik	-5.86293	6.26359	121.461	3.02912e-28	5.23191e-27
20112	Rps6ka2	-4.16892	4.85758	121.426	3.08226e-28	5.31699e-27
80281	Cttnbp2nl	-3.18371	5.29746	121.382	3.15187e-28	5.43024e-27
21803	Tgfb1	3.36109	6.15931	121.35	3.20253e-28	5.51061e-27
72511	2610316D01Rik	-9.91445	2.39935	121.312	3.26496e-28	5.61099e-27
211914	Asap2	-3.36296	5.30602	121.303	3.28029e-28	5.63027e-27
27998	Exosc5	2.26683	6.42574	121.296	3.29092e-28	5.64146e-27
14026	Evl	-2.38923	7.97588	121.206	3.44478e-28	5.89784e-27
245684	Cnksr2	-10.264	4.47235	120.811	4.2034e-28	7.18771e-27
71520	Grap	5.30615	4.83472	120.78	4.27053e-28	7.29341e-27
12289	Cacna1d	-4.20943	5.40289	120.701	4.44269e-28	7.57799e-27
223604	Kcnk9	-10.0588	4.27823	120.542	4.81384e-28	8.20087e-27
20684	Sp100	4.6625	5.39686	120.531	4.84037e-28	8.23584e-27
93891	Pcdhb20	-5.63148	3.11819	120.463	5.01037e-28	8.51191e-27
93834	Peli2	-5.09735	4.47005	120.461	5.01504e-28	8.51191e-27
233280	Nipa1	-3.57954	3.88437	120.331	5.35469e-28	9.07715e-27
100087	Kti12	2.03398	6.2747	120.292	5.45949e-28	9.2434e-27
380686	Cnrip1	-4.32746	4.96855	120.283	5.48372e-28	9.27297e-27
15242	Hhex	5.91984	5.19759	120.177	5.78558e-28	9.77135e-27
12794	Cnih2	-5.61025	5.27296	120.141	5.89329e-28	9.94103e-27
106014	Fam19a5	-8.67882	4.07273	120.119	5.95739e-28	1.00368e-26
74318	Hopx	5.43291	4.13667	119.726	7.26352e-28	1.22223e-26
207521	Dtx4	-3.675	5.76798	119.706	7.33582e-28	1.23289e-26
14226	Fkbp1b	-5.82298	3.96115	119.673	7.46085e-28	1.25236e-26
11796	Birc3	4.81845	4.83664	119.655	7.52943e-28	1.26233e-26
64451	Dip2a	-3.5626	5.25283	119.344	8.80647e-28	1.47463e-26
544817	Arhgap27	4.31121	5.82631	119.232	9.31663e-28	1.55815e-26
76219	Arxes1	-5.98352	3.08039	118.873	1.11678e-27	1.86547e-26
77827	Krba1	-4.14489	5.63459	118.44	1.38866e-27	2.3168e-26
68567	Cgref1	-6.11241	3.91065	118.432	1.39456e-27	2.32382e-26
67804	Snx2	2.58251	7.81705	118.412	1.40889e-27	2.34484e-26
207212	Arhgef17	-4.42263	5.94341	118.399	1.41801e-27	2.35715e-26
14221	Fjx1	-5.03436	3.85817	118.379	1.43204e-27	2.37761e-26
23991	Cib1	3.43937	5.40988	118.143	1.61365e-27	2.67588e-26
22239	Ugt8a	-8.6433	2.77425	117.761	1.9558e-27	3.23935e-26
268291	Rnf217	-5.11028	3.90739	117.603	2.11798e-27	3.50374e-26
66953	Cdca7	2.72219	7.97352	117.283	2.48847e-27	4.10864e-26
14658	Glrb	-5.97475	3.44888	117.282	2.48963e-27	4.10864e-26
66329	Susd3	7.5465	4.06888	117.15	2.66197e-27	4.38776e-26
72930	Ppp2r2b	-6.96435	4.80493	117.032	2.82544e-27	4.65163e-26
319998	Tmem198	-4.49953	4.76111	116.849	3.09774e-27	5.09381e-26
23888	Gpc6	-3.51327	5.20543	116.714	3.31677e-27	5.44745e-26
54384	Mtmr7	-4.53486	5.23907	116.236	4.21963e-27	6.92201e-26
80884	Maged2	-4.44909	5.88313	116.221	4.25126e-27	6.96556e-26
217353	Tmc6	3.66502	6.2699	116.209	4.27715e-27	6.99962e-26
57752	Tacc2	-6.53372	7.12034	116.141	4.42777e-27	7.23748e-26
67569	Mgat4c	-11.0106	3.34232	116.03	4.68182e-27	7.64362e-26
18223	Numbl	-4.28158	5.12442	115.775	5.32341e-27	8.68076e-26
210297	Lrch2	-7.09008	4.19633	115.767	5.34507e-27	8.70573e-26
319655	Podxl2	-8.33033	7.44311	115.754	5.38016e-27	8.7525e-26
22446	Xlr3c	-8.34819	3.16358	115.609	5.78893e-27	9.40633e-26
50997	Mpp2	-5.40879	4.84533	115.561	5.93004e-27	9.62422e-26
70551	Tmtc4	-3.10959	6.05741	115.435	6.31888e-27	1.02432e-25
243547	Grip2	-7.18093	2.94574	115.116	7.42338e-27	1.20194e-25
77590	Chst15	3.75706	4.73249	115.057	7.6449e-27	1.23635e-25
217866	Cdc42bpb	-3.3628	6.73564	114.921	8.18785e-27	1.32259e-25
11841	Arf2	-1.93577	6.55232	114.722	9.05591e-27	1.46109e-25
56808	Cacna2d2	-7.61967	4.58044	114.641	9.43084e-27	1.51979e-25
23971	Papss1	-2.00631	6.45523	114.626	9.5052e-27	1.52998e-25
269610	Chd5	-6.89143	5.41752	114.589	9.68029e-27	1.55634e-25
209200	Dtx3l	4.12888	5.35561	114.581	9.72256e-27	1.5613e-25
216984	Evi2b	4.62229	5.06457	114.547	9.88848e-27	1.58609e-25
116811	Zim3	-9.92969	2.41705	114.353	1.09071e-26	1.74743e-25
12925	Crip1	5.17947	8.49959	114.326	1.1056e-26	1.76922e-25
96935	Susd4	-11.1607	3.70214	114.23	1.16057e-26	1.85501e-25
26412	Map4k2	3.35877	6.55555	114.182	1.1887e-26	1.89777e-25
18003	Nedd9	3.77641	5.70859	114.049	1.27138e-26	2.02741e-25
74035	Nol9	1.58869	7.13148	113.964	1.327e-26	2.11364e-25
212390	Klhl32	-5.15356	3.77644	113.917	1.35886e-26	2.16189e-25
20745	Spock1	-9.32008	6.92614	113.847	1.40777e-26	2.2371e-25
17135	Mafk	2.72411	5.1632	113.737	1.4877e-26	2.36138e-25
69737	Ttl	-2.56437	5.96035	113.481	1.6933e-26	2.68461e-25
229534	Pbxip1	2.57455	5.452	113.305	1.85015e-26	2.9299e-25
68097	Dynll2	-2.75534	8.7987	113.116	2.0349e-26	3.21875e-25
67287	Parp6	-2.11442	6.90894	112.599	2.64148e-26	4.17342e-25
12799	Cnp	3.02746	7.27342	112.551	2.70609e-26	4.27058e-25
104394	E2f4	1.66685	7.16348	112.455	2.84069e-26	4.47784e-25
228662	Btbd3	-4.99036	7.30298	112.247	3.15463e-26	4.967e-25
68087	Dcakd	-3.01932	7.43552	112.223	3.19319e-26	5.02195e-25
16443	Itsn1	-1.98458	6.74022	112.159	3.29827e-26	5.18127e-25
98752	Fcrla	10.3445	6.95495	112.128	3.34915e-26	5.25518e-25
68278	Ddx39	1.82308	8.11907	112.106	3.38783e-26	5.3098e-25
98985	Clp1	2.28335	5.29395	112.09	3.41425e-26	5.34509e-25
14866	Gstm5	-5.38474	6.24436	112.079	3.43381e-26	5.36959e-25
69784	1500009L16Rik	-7.24741	4.93389	112.06	3.46627e-26	5.41418e-25
245880	Wasf3	-8.16436	3.8685	112.006	3.56142e-26	5.55646e-25
77579	Myh10	-5.60714	8.0257	111.99	3.59195e-26	5.59773e-25
320557	Fam169a	-3.71546	4.76733	111.889	3.77849e-26	5.88174e-25
16477	Junb	2.96954	5.4899	111.78	3.99279e-26	6.20829e-25
270097	Vat1l	-8.29369	6.49967	111.762	4.02813e-26	6.25615e-25
69352	Necab1	-9.19755	2.35674	111.739	4.07483e-26	6.32152e-25
192663	Abcg4	-5.5287	4.7591	111.554	4.47376e-26	6.93256e-25
72902	Spock3	-9.25645	4.95991	111.32	5.03599e-26	7.79498e-25
93883	Pcdhb12	-9.72866	2.90315	111.24	5.24288e-26	8.10607e-25
228913	Zfp217	2.65973	5.58099	111.138	5.51901e-26	8.52339e-25
17886	Myh9	2.43447	8.72912	111.131	5.53762e-26	8.54252e-25
209488	Hsh2d	7.34715	3.87443	111.121	5.56618e-26	8.57692e-25
235300	Tmem136	-5.11571	4.16114	111.113	5.58802e-26	8.60092e-25
216565	Ehbp1	-3.78568	6.07504	111.008	5.89404e-26	9.06175e-25
18484	Pam	-4.30104	7.58914	110.964	6.02668e-26	9.2553e-25
219140	Spata13	3.12914	5.58535	110.911	6.19007e-26	9.49559e-25
226849	Ppp2r5a	4.09369	7.19546	110.9	6.22357e-26	9.53632e-25
72634	Tdrkh	-7.06427	5.84021	110.883	6.27531e-26	9.60487e-25
100038460	Gm10677	-5.22943	3.95225	110.875	6.30131e-26	9.63391e-25
234593	Ndrg4	-5.94766	6.173	110.848	6.3893e-26	9.75755e-25
259300	Ehd2	3.07722	6.41493	110.819	6.48143e-26	9.88725e-25
15163	Hcls1	3.74473	7.0757	110.802	6.53743e-26	9.9616e-25
53814	Oaz3	-7.18606	2.92126	110.798	6.55162e-26	9.96854e-25
101540	Prkd2	3.29726	6.29302	110.797	6.55653e-26	9.96854e-25
238130	Dock4	-3.78303	5.10643	110.615	7.18456e-26	1.09113e-24
73728	Psd	-4.9918	6.5817	110.611	7.19921e-26	1.09215e-24
245683	Klhl34	-9.65399	3.93321	110.6	7.24153e-26	1.09735e-24
319642	Rab9b	-9.37287	2.06944	110.427	7.89949e-26	1.19574e-24
76499	Clasp2	-2.13113	7.75466	110.373	8.1177e-26	1.22741e-24
57778	Fmnl1	4.66758	7.34342	110.359	8.17692e-26	1.235e-24
70673	Prdm16	-4.99613	3.73164	110.163	9.0235e-26	1.36137e-24
236733	Usp11	-2.52261	7.07383	109.898	1.03188e-25	1.55507e-24
108911	Rcc2	1.67214	10.1754	109.844	1.06001e-25	1.59572e-24
382062	AB124611	3.30751	5.62281	109.731	1.12233e-25	1.68768e-24
330953	Hcn4	-7.81407	2.75596	109.712	1.13314e-25	1.70207e-24
21682	Tec	3.76104	4.84364	109.657	1.16474e-25	1.74763e-24
78619	Zfp449	-4.42519	2.78764	109.639	1.17566e-25	1.76208e-24
73100	2900092D14Rik	-10.4182	3.18948	109.348	1.36124e-25	2.038e-24
14706	Gng4	-10.874	6.04094	109.322	1.37918e-25	2.0626e-24
14406	Gabrg2	-8.45082	3.81766	109.306	1.3909e-25	2.07786e-24
16172	Il17ra	4.62194	6.52503	109.278	1.41054e-25	2.10421e-24
74342	Lrrtm1	-7.61886	2.81131	109.276	1.4116e-25	2.10421e-24
100504195	Micalcl	-7.72095	2.58672	109.208	1.46105e-25	2.17555e-24
54325	Elovl1	2.44798	6.11698	109.142	1.51029e-25	2.24644e-24
17089	Lyar	2.15494	7.64422	108.893	1.71268e-25	2.54472e-24
77531	Anks1b	-6.00451	3.2629	108.856	1.74498e-25	2.5899e-24
16534	Kcnn4	5.87786	5.60484	108.647	1.939e-25	2.87475e-24
18209	Ntn3	-6.26093	3.42766	108.61	1.97591e-25	2.92632e-24
399101	Snhg3	2.71931	5.87632	108.603	1.9825e-25	2.93291e-24
19266	Ptprd	-6.50218	4.86303	108.596	1.98982e-25	2.94055e-24
269695	Rnft2	-5.50843	5.526	108.557	2.02918e-25	2.9955e-24
170711	Otud7a	-7.2058	2.91367	108.399	2.19733e-25	3.24024e-24
12192	Zfp36l1	3.21581	5.57173	108.393	2.20472e-25	3.24764e-24
226251	Ablim1	4.76357	7.2901	108.281	2.33233e-25	3.43192e-24
27220	Cartpt	-10.5402	6.70505	107.995	2.69414e-25	3.96007e-24
76438	Rftn1	2.48373	6.14064	107.914	2.8065e-25	4.12081e-24
12297	Cacnb3	-4.46529	6.10277	107.901	2.82599e-25	4.14498e-24
225998	Rorb	-9.57864	2.02509	107.868	2.87255e-25	4.20878e-24
108037	Shmt2	3.01083	8.32282	107.693	3.13835e-25	4.59332e-24
13427	Dync1i2	-1.61575	7.59305	107.667	3.17895e-25	4.64778e-24
218793	Ube2e2	-5.05937	4.74789	107.599	3.29121e-25	4.80677e-24
330671	B4galnt4	-6.25666	6.70947	107.532	3.40309e-25	4.96489e-24
12505	Cd44	3.55887	6.52886	107.477	3.49979e-25	5.10054e-24
12589	Ift81	-4.86541	5.11207	107.434	3.57643e-25	5.2067e-24
12506	Cd48	3.91942	5.51838	107.409	3.62141e-25	5.2659e-24
16979	Lrrn1	-6.87444	2.94447	107.407	3.62477e-25	5.2659e-24
228787	Xkr7	-10.2325	2.74177	107.382	3.67185e-25	5.32865e-24
69556	Bod1	-2.47463	6.49947	107.334	3.76073e-25	5.45186e-24
101490	Inpp5f	-2.62448	7.80904	107.281	3.86264e-25	5.59369e-24
11820	App	-3.55878	8.71976	107.12	4.19063e-25	6.06226e-24
216188	Aldh1l2	-3.8036	4.78087	107.006	4.43782e-25	6.4131e-24
104069	Sncb	-7.82929	4.0818	106.891	4.70369e-25	6.79014e-24
14697	Gnb5	-5.03636	4.86011	106.701	5.17654e-25	7.46488e-24
98386	Lbr	2.71169	8.29049	106.677	5.24051e-25	7.5492e-24
320302	Glt28d2	-8.93767	3.13793	106.282	6.39666e-25	9.20501e-24
11514	Adcy8	-9.88646	4.87339	106.176	6.74715e-25	9.69921e-24
238328	Vash1	-4.6467	7.05377	105.941	7.59632e-25	1.09085e-23
11785	Apbb1	-6.18945	7.32201	105.81	8.11671e-25	1.16436e-23
72844	Kctd17	-3.53716	5.40682	105.801	8.15084e-25	1.16803e-23
74430	4930452B06Rik	-9.47208	2.06188	105.674	8.69218e-25	1.24431e-23
18025	Nfe2l3	-6.98741	6.83007	105.569	9.16373e-25	1.31044e-23
240753	Plekha6	-6.76381	7.02959	105.403	9.96522e-25	1.42357e-23
110006	Gusb	2.10358	6.97924	105.36	1.01826e-24	1.45312e-23
22762	Zfpm2	-5.90198	3.8951	105.215	1.09588e-24	1.56226e-23
99326	Garnl3	-6.03324	5.10855	105.14	1.13807e-24	1.62071e-23
14702	Gng2	-2.62312	7.50619	105.101	1.16059e-24	1.64984e-23
78309	Cul9	-4.65562	5.76922	105.101	1.16093e-24	1.64984e-23
80286	Tusc3	-1.98473	5.84651	105.094	1.16473e-24	1.65354e-23
259302	Srgap3	-6.69813	6.94463	105.017	1.21109e-24	1.71757e-23
72554	Utp14a	1.7388	6.70866	104.948	1.25411e-24	1.77674e-23
13176	Dcc	-8.372	3.38846	104.867	1.30614e-24	1.84854e-23
237052	Tceal1	-5.25042	3.42924	104.864	1.30782e-24	1.84901e-23
93888	Pcdhb17	-4.61822	3.4741	104.827	1.33275e-24	1.88232e-23
14615	Gjc1	-4.44634	5.22067	104.803	1.34928e-24	1.9037e-23
210162	Zkscan2	-7.06642	3.86592	104.776	1.36724e-24	1.92706e-23
54195	Gucy1b3	-3.82242	4.46358	104.751	1.38518e-24	1.95034e-23
68750	Rreb1	3.82998	4.62248	104.628	1.47352e-24	2.0726e-23
56812	Dnajb2	-2.5157	5.38497	104.537	1.54265e-24	2.16762e-23
68015	Trap1	1.75358	7.89526	104.529	1.54899e-24	2.17429e-23
268451	Rab11fip4	-7.16266	4.93359	104.49	1.58012e-24	2.21572e-23
18747	Prkaca	-2.2075	7.54647	104.45	1.61218e-24	2.25837e-23
19091	Prkg1	-5.77296	4.18046	104.406	1.64797e-24	2.30614e-23
19341	Rab4a	-4.23796	3.70043	104.338	1.70606e-24	2.385e-23
75426	Igfbpl1	-10.8873	5.2865	104.251	1.78235e-24	2.48912e-23
12427	Ccna1	-9.42055	1.84175	104.061	1.96159e-24	2.73665e-23
68521	Fam189b	-2.22925	6.30506	103.988	2.03575e-24	2.83723e-23
229759	Olfm3	-11.4074	3.72197	103.931	2.09482e-24	2.91658e-23
98256	Kmo	7.64325	3.76666	103.68	2.37791e-24	3.30705e-23
56737	Alg2	-2.55478	7.07299	103.677	2.38132e-24	3.30705e-23
14167	Fgf12	-8.27114	2.34825	103.676	2.38251e-24	3.30705e-23
65247	Asb1	-2.17849	6.05546	103.416	2.71708e-24	3.76764e-23
80904	Dtx3	-4.28015	7.36985	103.278	2.91243e-24	4.03445e-23
20614	Snap25	-9.33844	7.61294	102.979	3.3865e-24	4.68643e-23
14426	Galnt4	3.22066	4.24205	102.966	3.40965e-24	4.71371e-23
14806	Grik2	-12.0661	4.32049	102.83	3.65182e-24	5.04341e-23
83965	Enpp5	-4.34861	4.643	102.713	3.87405e-24	5.34495e-23
108013	Celf4	-5.57788	6.52337	102.71	3.88018e-24	5.34802e-23
19027	Sypl	3.11335	6.60714	102.679	3.94043e-24	5.42561e-23
226781	Slc30a10	-9.70883	2.60816	102.589	4.12389e-24	5.67252e-23
192678	Rassf3	2.70825	5.78812	102.547	4.2131e-24	5.78942e-23
20392	Sgce	-5.03966	5.06634	102.454	4.41438e-24	6.05994e-23
60344	Fign	-6.54761	3.35348	102.419	4.49319e-24	6.16196e-23
93887	Pcdhb16	-5.42332	2.90626	102.353	4.64671e-24	6.36613e-23
59028	Rcl1	1.96499	7.09986	102.276	4.83e-24	6.61064e-23
23992	Prkra	-3.56836	4.74319	102.241	4.91555e-24	6.72103e-23
15423	Hoxc4	-7.7023	5.28579	102.128	5.20472e-24	7.10931e-23
74126	Syvn1	2.44781	7.76032	101.933	5.74219e-24	7.83567e-23
272382	Spib	9.51161	7.44089	101.797	6.15187e-24	8.38635e-23
12745	Clgn	-7.90149	2.76219	101.778	6.20947e-24	8.45647e-23
12566	Cdk2	2.6059	6.91647	101.712	6.42236e-24	8.73772e-23
18613	Pecam1	2.38063	6.16498	101.68	6.52527e-24	8.86893e-23
76267	Fads1	-2.97837	7.48596	101.624	6.7136e-24	9.11588e-23
69219	Ddah1	-4.21035	4.65007	101.601	6.79071e-24	9.21146e-23
333433	Gpd1l	2.47947	7.96917	101.558	6.94171e-24	9.40698e-23
53599	Cd164	2.1974	7.31903	101.517	7.08476e-24	9.59135e-23
242662	Rims3	-5.69957	3.39512	101.512	7.10401e-24	9.60793e-23
11966	Atp6v1b2	-1.75226	8.75043	101.469	7.25852e-24	9.80722e-23
78785	Clip4	-5.06943	4.20219	101.266	8.04177e-24	1.08548e-22
29877	Hdgfrp3	-3.06863	7.03691	101.218	8.23864e-24	1.11096e-22
241303	Fam78a	5.56833	5.30102	101.131	8.60987e-24	1.15988e-22
66164	Nip7	1.73884	6.97508	101.117	8.67007e-24	1.16684e-22
16848	Lfng	3.90456	5.34749	101.056	8.94247e-24	1.20232e-22
108101	Fermt3	3.81851	6.61295	100.958	9.39381e-24	1.26177e-22
20501	Slc16a1	2.64542	8.31135	100.94	9.47977e-24	1.27207e-22
242259	Slc44a5	-11.1685	5.10316	100.86	9.87063e-24	1.32322e-22
78908	Igsf3	-5.34088	5.53773	100.819	1.00776e-23	1.34965e-22
75255	4930562F07Rik	6.46649	3.25624	100.479	1.19632e-23	1.60062e-22
54651	Usp27x	-4.22873	3.96941	100.401	1.24473e-23	1.66376e-22
56458	Foxo1	3.27729	5.30394	100.398	1.24648e-23	1.66448e-22
76500	Ip6k2	-1.9065	6.33955	100.364	1.26836e-23	1.69205e-22
98758	Hnrnpf	2.08095	6.04885	100.215	1.36722e-23	1.82216e-22
14809	Grik5	-4.2274	7.16106	100.109	1.44223e-23	1.92027e-22
227634	Camsap1	-1.8205	6.57137	100.07	1.47113e-23	1.95684e-22
72413	Kcnmb2	-8.81977	3.36755	99.9812	1.53849e-23	2.04446e-22
54126	Arhgef7	-1.50231	7.19086	99.8817	1.61777e-23	2.14773e-22
76260	Ttc8	-4.54101	4.17673	99.8461	1.64711e-23	2.18457e-22
66078	Tsen34	-2.10511	6.05526	99.8314	1.65936e-23	2.19869e-22
16529	Kcnk5	3.15251	3.96625	99.6609	1.8086e-23	2.39412e-22
60322	Chst7	5.06998	3.15947	99.6092	1.85636e-23	2.45498e-22
12405	Cbln2	-8.26143	5.86088	99.5398	1.92258e-23	2.54011e-22
30935	Tor3a	3.96806	5.48003	99.1275	2.36758e-23	3.12503e-22
68481	Mpzl1	-3.91523	5.9982	99.0883	2.4149e-23	3.18442e-22
231605	Galnt9	-7.03244	4.30661	99.0476	2.46508e-23	3.24747e-22
72265	Tram1	2.49551	7.22053	98.8293	2.7523e-23	3.62237e-22
107022	Gramd3	4.89673	5.31036	98.7477	2.8681e-23	3.77115e-22
232664	Ccdc136	-9.59184	3.90818	98.5572	3.15775e-23	4.14802e-22
442801	Arhgef15	-3.8835	5.69973	98.5475	3.17327e-23	4.16443e-22
228607	Mavs	2.77787	5.60227	98.4934	3.26112e-23	4.27562e-22
620592	Tmem28	-8.33007	3.55381	98.3304	3.54087e-23	4.63797e-22
71306	Mfap3l	-5.28572	3.20597	98.1994	3.78311e-23	4.95053e-22
246177	Myo1g	5.98845	6.96181	98.0811	4.01598e-23	5.25025e-22
264895	Acsf2	4.30113	4.42183	98.0293	4.12228e-23	5.38409e-22
66797	Cntnap2	-9.91446	4.73299	97.9685	4.251e-23	5.54693e-22
104831	Ptpn23	-1.66534	6.7004	97.9469	4.29753e-23	5.60116e-22
214084	Slc18a2	-5.01028	6.56469	97.9454	4.30073e-23	5.60116e-22
235036	Ppan	2.0135	8.17033	97.9038	4.39219e-23	5.71485e-22
226652	Arhgap30	4.68788	7.32032	97.8324	4.55345e-23	5.91906e-22
20274	Scn9a	-8.54544	5.92762	97.632	5.03837e-23	6.5432e-22
76071	Jakmip1	3.74888	5.87828	97.5203	5.33061e-23	6.91617e-22
16593	Klc1	-1.89166	8.80416	97.512	5.35302e-23	6.93868e-22
67455	Klhl13	-6.4331	5.78333	97.4741	5.45658e-23	7.06625e-22
15894	Icam1	3.64638	5.26023	97.3206	5.89635e-23	7.62854e-22
243931	Tshz3	-5.29609	4.89405	97.2583	6.08469e-23	7.86479e-22
545260	Arsi	8.08635	3.77004	97.2502	6.10966e-23	7.88963e-22
230751	Oscp1	-3.63287	3.86769	97.2129	6.22583e-23	8.03208e-22
233878	Sez6l2	-3.53605	6.2493	97.0733	6.68085e-23	8.61102e-22
70357	Kcnip1	-10.0658	6.03356	96.9463	7.12324e-23	9.1707e-22
16476	Jun	-3.15615	6.34309	96.9449	7.12846e-23	9.1707e-22
59049	Slc22a17	-6.85654	7.29628	96.9351	7.16364e-23	9.20733e-22
11744	Anxa11	3.92956	4.61034	96.9204	7.21718e-23	9.26746e-22
66168	Grina	-2.61475	7.30205	96.6728	8.17852e-23	1.04921e-21
27027	Tspan32	6.58615	4.4022	96.6697	8.1914e-23	1.04988e-21
72393	Faim2	-8.5685	4.16104	96.6215	8.39311e-23	1.07473e-21
211652	Wwc1	-6.15395	4.77558	96.4696	9.06227e-23	1.15933e-21
217843	Unc79	-8.73777	5.63627	96.4228	9.27911e-23	1.18596e-21
15944	Irgm1	3.14467	4.98982	96.3792	9.48573e-23	1.21124e-21
320840	Negr1	-8.40978	4.74175	96.3642	9.55775e-23	1.2193e-21
269881	Map3k10	-2.20523	6.42566	96.3197	9.77545e-23	1.24592e-21
75219	Dusp18	-5.96777	4.06058	96.1728	1.05284e-22	1.34064e-21
233902	Fbxl19	-2.17547	6.87437	96.149	1.06555e-22	1.35556e-21
17125	Smad1	-4.41946	6.66457	96.1417	1.06951e-22	1.35934e-21
108653	Rimklb	-9.84951	5.61346	95.9955	1.15143e-22	1.46079e-21
107971	Frs3	-4.25759	4.15941	95.9955	1.15146e-22	1.46079e-21
432939	Gm5468	-7.70927	2.66466	95.9535	1.17612e-22	1.4907e-21
80285	Parp9	3.35838	4.84252	95.8821	1.21935e-22	1.54406e-21
11768	Ap1m2	9.38574	1.81751	95.8795	1.22091e-22	1.54461e-21
14803	Grid1	-8.95277	2.95423	95.8239	1.25574e-22	1.58589e-21
19215	Ptgds	-9.07805	2.49865	95.8237	1.25585e-22	1.58589e-21
16568	Kif3a	-2.96206	6.45461	95.697	1.33884e-22	1.68913e-21
58521	Eid1	-3.2313	7.37038	95.674	1.35448e-22	1.70729e-21
56434	Tspan3	-1.90622	7.25522	95.5048	1.47535e-22	1.85743e-21
93874	Pcdhb3	-6.5396	3.40337	95.5024	1.47712e-22	1.85743e-21
12193	Zfp36l2	3.16409	7.17629	95.5017	1.47766e-22	1.85743e-21
14800	Gria2	-7.75315	6.45489	95.4862	1.48924e-22	1.87027e-21
21824	Thbd	4.49498	5.8278	95.4712	1.50058e-22	1.88202e-21
245610	Nxf3	-10.1304	6.81513	95.4702	1.50134e-22	1.88202e-21
237758	Zfp454	-6.09504	3.10955	95.3759	1.57456e-22	1.97201e-21
13626	Eed	2.1999	6.64386	95.3285	1.61273e-22	2.01797e-21
19207	Ptch2	-6.54248	3.11301	95.2623	1.66756e-22	2.08467e-21
75547	Akap13	2.21574	6.6385	95.2488	1.67897e-22	2.09703e-21
67847	Sncaip	-4.7871	4.62703	95.1904	1.72924e-22	2.15786e-21
11766	Ap1g2	2.2874	5.84779	95.166	1.75075e-22	2.18271e-21
224613	Flywch1	-2.13746	5.83706	95.0986	1.81136e-22	2.25623e-21
242506	Frmd3	-6.91746	3.72112	95.09	1.81925e-22	2.26399e-21
17260	Mef2c	4.49112	5.73813	95.0442	1.8618e-22	2.31484e-21
242409	Tmem8b	-5.48026	4.67925	95.0309	1.87435e-22	2.32834e-21
209645	Bend7	-5.38095	3.7785	95.0289	1.87624e-22	2.32857e-21
232975	Atp1a3	-6.18889	7.11801	95.0166	1.88796e-22	2.341e-21
74438	Clvs1	-4.16099	4.48678	94.9682	1.93466e-22	2.39674e-21
17389	Mmp16	-7.613	2.70117	94.9386	1.96383e-22	2.42892e-21
29861	Dpf1	-4.91636	5.72303	94.9382	1.96418e-22	2.42892e-21
19268	Ptprf	-6.6301	7.42347	94.9302	1.97217e-22	2.43661e-21
224090	Tmem44	-4.13204	5.19538	94.7575	2.15199e-22	2.65638e-21
12764	Cmas	-2.19521	7.09433	94.7316	2.18028e-22	2.68888e-21
57339	Jph1	-5.7871	3.04115	94.5786	2.35545e-22	2.90231e-21
20821	Trim21	3.74536	3.76167	94.4442	2.52097e-22	3.10347e-21
72515	Wdr43	1.94595	8.23789	94.4258	2.54458e-22	3.12972e-21
11845	Arf6	2.18864	8.29793	94.3394	2.65803e-22	3.26633e-21
80883	Ntng1	-7.90136	3.68962	94.3006	2.71073e-22	3.3281e-21
78267	Klhdc8b	-4.37179	6.31872	94.2116	2.83539e-22	3.47804e-21
72507	Dzip1l	-5.05353	3.71128	94.1445	2.93304e-22	3.59461e-21
328789	Lhfpl5	-7.89412	2.17105	94.0881	3.01791e-22	3.69532e-21
71687	Tmem25	-5.90434	2.98158	94.0324	3.10397e-22	3.79731e-21
13637	Efna2	-4.71488	3.71903	93.9244	3.27803e-22	4.00668e-21
12348	Car11	-5.80433	4.18021	93.7862	3.51509e-22	4.29261e-21
215418	Csrnp1	4.06157	3.73939	93.7189	3.63672e-22	4.43719e-21
243743	Plxna4	-6.62252	6.2873	93.6907	3.68891e-22	4.49686e-21
12296	Cacnb2	-5.58411	2.75414	93.5956	3.87054e-22	4.71408e-21
117148	Necab2	-8.03565	3.17279	93.4919	4.07872e-22	4.96322e-21
13057	Cyba	3.22268	7.1638	93.474	4.11579e-22	5.0039e-21
319604	Fam168a	-1.77347	6.5065	93.3262	4.43485e-22	5.38703e-21
58194	Sh3kbp1	2.17384	6.20638	93.2561	4.59477e-22	5.57635e-21
66569	Gdpd1	-4.34533	6.43657	93.0346	5.13873e-22	6.23099e-21
18530	Pcdh8	-9.82944	2.97902	93.029	5.15325e-22	6.24308e-21
17870	Mycs	-8.66342	1.11626	93.009	5.2056e-22	6.30094e-21
14252	Flot2	-3.96736	6.66198	92.9662	5.31942e-22	6.43303e-21
237868	Sarm1	-7.07967	5.91877	92.9586	5.33991e-22	6.45211e-21
22654	Zfp13	-5.45728	4.15325	92.9483	5.36793e-22	6.48027e-21
50770	Atp11a	-3.06082	5.54508	92.9208	5.44308e-22	6.56521e-21
21356	Tapbp	2.04409	6.46651	92.9075	5.47957e-22	6.60342e-21
15985	Cd79b	8.82959	8.48984	92.864	5.60133e-22	6.74422e-21
229488	Fam160a1	-6.76879	5.15784	92.8501	5.6409e-22	6.7859e-21
68842	Tulp4	-3.52302	5.51913	92.8012	5.78209e-22	6.94965e-21
230868	Igsf21	-11.011	5.36885	92.7	6.08547e-22	7.30462e-21
52906	Ahi1	-3.13156	6.48311	92.6991	6.08807e-22	7.30462e-21
791417	Gm14164	-9.19888	1.70992	92.665	6.1939e-22	7.4251e-21
17873	Gadd45b	4.76283	5.1736	92.6576	6.21722e-22	7.44655e-21
14683	Gnas	-2.41985	11.9631	92.5832	6.45516e-22	7.72478e-21
21807	Tsc22d1	-4.37425	7.9604	92.538	6.60443e-22	7.89653e-21
14682	Gnaq	-2.82336	7.02919	92.1162	8.17332e-22	9.76384e-21
72185	Dbndd1	-4.29367	3.85105	92.0924	8.27222e-22	9.87338e-21
69809	1810046K07Rik	8.4794	0.814637	92.0897	8.28355e-22	9.87831e-21
11784	Apba2	-10.1257	7.24129	92.0503	8.45023e-22	1.00683e-20
211468	Kcnh8	-9.28566	2.25776	92.0033	8.65334e-22	1.03014e-20
16423	Cd47	2.04156	5.91198	91.9368	8.94871e-22	1.06438e-20
266632	Irak4	3.17743	3.81627	91.9137	9.05382e-22	1.07595e-20
20509	Slc19a1	2.0327	6.57988	91.9047	9.09548e-22	1.07996e-20
26877	B3galt1	-6.35826	3.43734	91.8982	9.12538e-22	1.08257e-20
69675	Pxdn	-4.29651	7.11887	91.8551	9.32616e-22	1.10544e-20
58231	Stk4	2.34238	7.79242	91.8068	9.55651e-22	1.13176e-20
57743	Sec61a2	-2.17309	6.38492	91.7393	9.88803e-22	1.17001e-20
19289	Igdcc3	-7.28715	2.34681	91.6793	1.01925e-21	1.205e-20
320705	Bend6	-6.52139	3.93266	91.5878	1.06751e-21	1.26097e-20
217370	BC017643	2.08299	6.69259	91.5756	1.07408e-21	1.26764e-20
74166	Tmem38a	-4.11733	4.30726	91.519	1.10525e-21	1.30331e-20
211949	Spsb4	-6.7064	2.81033	91.4319	1.15498e-21	1.36077e-20
13191	Dctn1	-2.26743	8.33028	91.4293	1.15653e-21	1.36143e-20
19171	Psmb10	2.68899	6.28409	91.051	1.40014e-21	1.64678e-20
11513	Adcy7	2.99446	6.39696	90.9795	1.45171e-21	1.70597e-20
16502	Kcnc1	-6.80951	4.03952	90.9762	1.45408e-21	1.7073e-20
329178	Unc80	-8.31807	5.09566	90.9508	1.47289e-21	1.72791e-20
66049	Rogdi	-3.16425	6.43771	90.9411	1.48014e-21	1.73493e-20
217335	Fbf1	-1.78108	6.62205	90.898	1.51269e-21	1.77157e-20
241770	Rims4	-9.18755	1.67042	90.8874	1.52088e-21	1.77964e-20
244484	Wdr17	-7.44799	1.91232	90.8326	1.56354e-21	1.82799e-20
67978	Tctn2	-4.57545	3.3318	90.8288	1.56654e-21	1.82995e-20
16716	Ky	-5.96731	2.36673	90.803	1.58713e-21	1.85242e-20
381546	Ccdc24	-5.32227	2.99024	90.79	1.59762e-21	1.86099e-20
67092	Gatm	-3.11273	4.75973	90.7897	1.59784e-21	1.86099e-20
242297	Fam110b	-5.13979	2.77231	90.7888	1.59855e-21	1.86099e-20
241274	Pnpla7	1.96721	5.32245	90.7786	1.60681e-21	1.86903e-20
11859	Phox2a	-8.21955	7.01557	90.7653	1.61762e-21	1.88e-20
116837	Rims1	-8.38605	2.56514	90.6499	1.71477e-21	1.99123e-20
381157	Greb1l	-5.54183	3.10371	90.6146	1.74567e-21	2.0254e-20
69178	Snx5	2.32706	8.7854	90.3052	2.04113e-21	2.3662e-20
20947	Swap70	3.87926	6.90805	90.2636	2.08452e-21	2.41445e-20
76062	5830428M24Rik	6.12921	1.68324	90.2056	2.14652e-21	2.48417e-20
17988	Ndrg1	-2.79834	6.25558	90.1924	2.16092e-21	2.49872e-20
23830	Capn10	-2.03334	5.96988	90.0949	2.27002e-21	2.62266e-20
66822	Fbxo25	-2.03172	5.24872	89.9206	2.47908e-21	2.8618e-20
331532	Tceal5	-8.7699	1.82219	89.9187	2.48152e-21	2.8622e-20
11787	Apbb2	-3.40008	5.08915	89.9104	2.4919e-21	2.87175e-20
13998	Fgd6	3.68797	4.82364	89.8371	2.58598e-21	2.97768e-20
18707	Pik3cd	3.30936	7.38387	89.821	2.60715e-21	2.99953e-20
100038514	Gm11837	-6.94362	2.20034	89.7753	2.66809e-21	3.06708e-20
17084	Ly86	3.94053	5.63529	89.7442	2.71032e-21	3.11301e-20
270210	Zfp651	-3.8844	3.99891	89.667	2.81819e-21	3.23419e-20
16532	Kcnu1	-8.88705	1.73215	89.5823	2.94147e-21	3.37285e-20
29819	Stau2	-3.65972	4.44004	89.5538	2.98405e-21	3.41882e-20
72135	Pygo1	-7.09924	2.24562	89.5127	3.0468e-21	3.48603e-20
269774	Aak1	-2.001	7.04863	89.512	3.0478e-21	3.48603e-20
66158	Cxx1a	-4.37419	3.15723	89.3286	3.34394e-21	3.82156e-20
52463	Tet1	-7.49189	5.41871	89.0162	3.91598e-21	4.47159e-20
74153	Uba7	2.75335	4.58298	89.0138	3.92059e-21	4.47312e-20
74480	Samd4	-4.2378	4.51525	88.986	3.97624e-21	4.53285e-20
21823	Th	-9.555	8.34159	88.9202	4.11068e-21	4.68221e-20
380694	Ccnjl	-6.94314	3.07961	88.916	4.11946e-21	4.68832e-20
12523	Cd84	2.77983	4.79548	88.8829	4.18884e-21	4.76333e-20
75029	Purg	-2.93609	4.49314	88.8451	4.26964e-21	4.85118e-20
17970	Ncf2	3.13469	4.52428	88.734	4.51637e-21	5.12728e-20
13619	Phc1	-2.34476	7.0648	88.6511	4.70953e-21	5.34214e-20
68616	Gdpd3	-5.24085	5.2346	88.574	4.89679e-21	5.54996e-20
14528	Gch1	-3.59321	5.70108	88.3163	5.57805e-21	6.31688e-20
93886	Pcdhb15	-5.39796	1.86315	88.308	5.60151e-21	6.33311e-20
545276	Gal3st3	-5.80763	2.81634	88.308	5.60162e-21	6.33311e-20
67596	Tespa1	8.2222	2.95046	88.1187	6.16429e-21	6.96351e-20
227325	Dner	-7.9464	3.87722	88.1022	6.21586e-21	7.016e-20
54353	Skap2	2.80077	5.05976	88.0394	6.41635e-21	7.23633e-20
15168	Hcn3	-3.47461	5.37024	87.9473	6.72219e-21	7.57503e-20
217664	Mgat2	2.07666	6.45041	87.9406	6.74483e-21	7.59431e-20
20616	Snap91	-9.6009	6.85234	87.908	6.85704e-21	7.71431e-20
110380	Shroom2	-4.57081	4.48592	87.8778	6.9626e-21	7.82665e-20
19205	Ptbp1	1.81123	8.76737	87.8647	7.0089e-21	7.87224e-20
102626	Mapkapk3	3.49701	4.54013	87.8254	7.1495e-21	8.02359e-20
72948	Tppp	-3.92281	3.94007	87.8139	7.19122e-21	8.06381e-20
109344	E130215H24Rik	6.33071	1.63123	87.7443	7.44866e-21	8.34566e-20
69146	Gsdmd	3.57743	4.77384	87.5882	8.06041e-21	9.02371e-20
16772	Lama1	-7.89432	2.22754	87.512	8.37708e-21	9.37058e-20
71146	Golga7b	-7.24662	2.90917	87.4935	8.4556e-21	9.4507e-20
72572	Spats2	-4.48304	4.51118	87.4711	8.5521e-21	9.55077e-20
71148	Mier1	1.98989	6.45657	87.2902	9.3713e-21	1.04571e-19
66104	Tceal6	-9.93568	2.7786	87.1618	9.99959e-21	1.11448e-19
69310	Pacrg	-7.83074	2.02535	87.161	1.00039e-20	1.11448e-19
20514	Slc1a5	4.73814	9.23232	87.1587	1.00156e-20	1.11488e-19
11772	Ap2a2	-1.92981	8.16909	87.0407	1.06313e-20	1.18246e-19
27204	Syn3	-3.29459	4.71338	86.9726	1.10036e-20	1.22288e-19
14360	Fyn	-2.26913	6.85291	86.948	1.11415e-20	1.2372e-19
20661	Sort1	-3.66129	6.48093	86.9246	1.12737e-20	1.25087e-19
66734	Map1lc3a	-4.79832	6.578	86.9165	1.13201e-20	1.25501e-19
215707	Ccdc92	-6.25118	5.4728	86.8923	1.14592e-20	1.2694e-19
68867	Rnf122	-5.08127	5.36136	86.8092	1.19515e-20	1.32286e-19
14114	Fbln1	-5.97586	6.44394	86.8006	1.20031e-20	1.32751e-19
78339	Ttyh3	-1.89135	8.2315	86.7861	1.20918e-20	1.33624e-19
64293	Stk32b	-11.5095	4.95307	86.731	1.24334e-20	1.37288e-19
57436	Gabarapl1	-3.60303	6.75947	86.7284	1.24498e-20	1.37358e-19
269209	Stk36	-5.70882	3.68692	86.6174	1.31681e-20	1.45167e-19
269878	Megf8	-4.46225	7.03173	86.5762	1.34457e-20	1.48108e-19
244654	Mtss1l	-5.56518	6.36672	86.4788	1.41246e-20	1.55462e-19
18197	Nsg2	-8.79439	8.91977	86.3871	1.47943e-20	1.62702e-19
71361	Aifm2	-3.6421	4.83483	86.3833	1.48231e-20	1.62887e-19
54646	Ppp1r3f	-3.59862	4.20028	86.3347	1.51917e-20	1.66805e-19
243339	Tmem130	-6.79216	5.41208	86.2957	1.54942e-20	1.6999e-19
100500713	9530027J09Rik	1.81512	5.13309	86.2496	1.58599e-20	1.73863e-19
212168	Zswim4	-2.36885	5.35231	86.23	1.60182e-20	1.75458e-19
98956	Nat10	1.44659	7.47071	86.061	1.74468e-20	1.90954e-19
434437	Amt	-3.6778	4.24454	85.779	2.01214e-20	2.20052e-19
252864	Dusp15	-7.82141	2.43204	85.6831	2.11215e-20	2.30805e-19
231991	Creb5	-7.78363	4.407	85.6375	2.16133e-20	2.35991e-19
214855	Arid5a	3.55612	4.60149	85.4732	2.34864e-20	2.56239e-19
235380	Dmxl2	-4.47237	6.14132	85.4708	2.35148e-20	2.56345e-19
84113	Ptov1	-4.6785	7.88393	85.4255	2.406e-20	2.6208e-19
231290	Slc10a4	-7.82523	3.4462	85.4072	2.42841e-20	2.64311e-19
17191	Mbd2	1.97997	6.68244	85.3937	2.445e-20	2.65906e-19
53328	Pgrmc1	-2.1086	7.53365	85.1182	2.81046e-20	3.05409e-19
16598	Klf2	5.39856	6.27803	85.0052	2.9758e-20	3.23121e-19
16453	Jak3	3.16754	4.7906	84.9317	3.08853e-20	3.35096e-19
547253	Parp14	2.79134	5.09784	84.9189	3.10857e-20	3.37003e-19
20353	Sema4c	-4.33479	5.66829	84.9126	3.11843e-20	3.37805e-19
11740	Slc25a5	1.61766	8.31359	84.5912	3.66898e-20	3.9713e-19
69674	Mif4gd	2.22351	4.89291	84.5483	3.74937e-20	4.05512e-19
215819	Nhsl1	-5.54449	5.86979	84.531	3.78228e-20	4.08749e-19
227632	Kcnt1	-5.41287	3.12111	84.5219	3.79985e-20	4.10324e-19
20779	Src	-4.06263	6.3709	84.493	3.8557e-20	4.16027e-19
665037	Gm7457	-7.75001	1.84343	84.489	3.86356e-20	4.16548e-19
434341	Nlrc5	3.90193	5.24349	84.4826	3.87614e-20	4.17576e-19
269346	Slc28a2	6.45069	3.64303	84.4662	3.90842e-20	4.20723e-19
71778	Klhl5	2.70292	5.2565	84.4078	4.02558e-20	4.32995e-19
14964	H2-D1	2.41973	8.35934	84.2294	4.40565e-20	4.73504e-19
13929	Amz2	-2.24797	6.67626	84.1888	4.49709e-20	4.82953e-19
56707	Zfp111	-4.07468	3.72284	84.0185	4.90174e-20	5.25997e-19
320091	Ano4	-7.14975	2.69459	83.9485	5.07841e-20	5.44529e-19
17388	Mmp15	-4.78581	5.30035	83.796	5.48565e-20	5.87736e-19
12394	Runx1	2.71637	4.3552	83.682	5.81128e-20	6.22138e-19
75296	Fgfr1op	2.19884	6.58238	83.6586	5.88044e-20	6.29051e-19
241289	Ppp1r26	-4.48047	5.06374	83.5952	6.07206e-20	6.49044e-19
319876	Cobll1	3.88138	4.33975	83.5927	6.07977e-20	6.49361e-19
14238	Foxf2	9.7595	5.49866	83.574	6.13754e-20	6.55021e-19
12716	Ckmt1	-5.45454	4.45503	83.5706	6.14804e-20	6.55631e-19
99696	Ankrd50	-3.39046	5.36166	83.5012	6.36774e-20	6.78533e-19
434128	Pnmal2	-9.0715	6.44601	83.4827	6.42776e-20	6.84396e-19
110834	Chrna3	-7.72112	5.55018	83.3232	6.96783e-20	7.41325e-19
17347	Mknk2	2.10712	8.76796	83.2948	7.06835e-20	7.51437e-19
102857	Slc6a8	-3.92674	6.0659	83.287	7.0965e-20	7.53845e-19
114873	Dscaml1	-5.68448	3.90852	83.2803	7.12066e-20	7.55826e-19
330812	Rnf150	-2.99126	4.33245	83.1229	7.71068e-20	8.17821e-19
277743	Fam131c	-9.871	2.49733	82.9586	8.37916e-20	8.88035e-19
242570	Raver2	-7.05302	2.56362	82.9153	8.56454e-20	9.06982e-19
69443	1700027J07Rik	6.93613	1.7686	82.902	8.62258e-20	9.12423e-19
100088	Rcc1	1.43928	7.89418	82.899	8.63534e-20	9.13069e-19
67971	Tppp3	-3.88922	5.76535	82.8926	8.66363e-20	9.15355e-19
69551	2310022B05Rik	-2.40865	6.15457	82.8882	8.68274e-20	9.16668e-19
242819	Rundc3b	-6.18861	5.45982	82.8086	9.0398e-20	9.53629e-19
17883	Myh3	-7.96617	3.3274	82.7455	9.33294e-20	9.83796e-19
68875	Tmcc2	-3.22317	6.12454	82.6804	9.64516e-20	1.01593e-18
14450	Gart	1.61999	8.30757	82.4146	1.10335e-19	1.16127e-18
93882	Pcdhb11	-5.51049	1.82639	82.1032	1.29165e-19	1.35841e-18
69376	Zpbp2	8.46666	1.09373	82.0501	1.32682e-19	1.39433e-18
140492	Kcnn2	-9.01904	2.16917	81.9822	1.37316e-19	1.44193e-18
18413	Osm	5.99545	2.48691	81.9773	1.37661e-19	1.44444e-18
70450	Unc13d	3.92039	4.09512	81.8606	1.46035e-19	1.53113e-18
56200	Ddx21	2.10695	8.92629	81.8478	1.46978e-19	1.53984e-18
228846	D630003M21Rik	-7.1498	1.85793	81.8411	1.47476e-19	1.54388e-18
223254	Farp1	-4.33991	5.44622	81.7984	1.507e-19	1.57643e-18
19419	Rasgrp1	6.32635	5.94864	81.7514	1.54325e-19	1.61312e-18
14085	Fah	-4.40573	4.13697	81.6059	1.66122e-19	1.7351e-18
17242	Mdk	-4.3068	5.85691	81.2341	2.005e-19	2.09258e-18
107029	Me2	2.06125	6.96659	81.1488	2.09344e-19	2.18323e-18
29875	Iqgap1	2.01189	7.95109	81.1245	2.11937e-19	2.20859e-18
497097	Xkr4	-9.18667	1.92094	81.1082	2.13691e-19	2.22518e-18
18150	Npm3	2.39609	5.96758	81.0185	2.23612e-19	2.32672e-18
12227	Btg2	3.58966	6.96429	80.9894	2.26926e-19	2.35941e-18
70892	Ttll7	-6.04257	4.07302	80.9753	2.28554e-19	2.37454e-18
270685	Mthfd1l	2.12356	7.23375	80.9563	2.3077e-19	2.39574e-18
14462	Gata3	-9.00148	6.83349	80.9311	2.33732e-19	2.42466e-18
53416	Stk39	-4.06	5.26437	80.8897	2.38677e-19	2.47409e-18
93893	Pcdhb22	-4.33108	2.52073	80.8833	2.39448e-19	2.4802e-18
15166	Hcn2	-4.66065	4.26859	80.8732	2.4067e-19	2.49098e-18
109624	Cald1	-2.86756	6.01962	80.8573	2.4262e-19	2.50927e-18
67905	Ppm1m	2.64166	4.964	80.7643	2.54307e-19	2.62816e-18
15452	Hprt	1.92921	7.83311	80.7187	2.60245e-19	2.6875e-18
235315	Rnf214	-1.78935	5.55037	80.7139	2.60887e-19	2.6921e-18
13664	Eif1a	1.77945	7.4564	80.6818	2.65158e-19	2.73412e-18
18813	Pa2g4	1.48876	9.3642	80.6798	2.65427e-19	2.73483e-18
217198	Plekhh3	-4.51085	4.62011	80.6703	2.66702e-19	2.74591e-18
22063	Trpc1	-6.38776	1.9771	80.597	2.76778e-19	2.84751e-18
243362	Stard13	-4.22878	4.2346	80.5623	2.81686e-19	2.89583e-18
94047	Cecr6	-4.76438	1.9815	80.2539	3.29255e-19	3.38233e-18
207728	Pde2a	4.07779	8.25239	80.2439	3.30931e-19	3.39699e-18
329165	Abi2	-3.68196	6.48558	80.0327	3.68264e-19	3.77739e-18
73182	Pear1	3.64184	5.06368	79.9634	3.81417e-19	3.90938e-18
12767	Cxcr4	3.55292	7.16036	79.9471	3.84565e-19	3.93871e-18
11555	Adrb2	4.21247	2.79203	79.945	3.84982e-19	3.94004e-18
225028	Map4k3	-2.73765	5.02102	79.9163	3.90603e-19	3.99458e-18
16362	Irf1	2.05652	5.02204	79.8516	4.03608e-19	4.1245e-18
252838	Tox	-8.32677	5.38374	79.8184	4.10454e-19	4.19133e-18
19331	Rab19	5.84493	2.5624	79.7895	4.16492e-19	4.24983e-18
58869	Pex5l	-8.68858	4.20475	79.7313	4.28955e-19	4.37375e-18
14724	Gp1bb	-5.77462	2.95549	79.5447	4.7145e-19	4.80346e-18
14687	Gnaz	-6.19039	3.37558	79.534	4.73993e-19	4.82579e-18
71206	Katnal2	-5.26853	2.74078	79.5161	4.78301e-19	4.86604e-18
12010	B2m	2.65127	8.47237	79.5063	4.80701e-19	4.88683e-18
268970	Arhgap28	-6.3095	5.69534	79.503	4.81503e-19	4.89135e-18
22241	Ulk1	-1.65082	6.72113	79.4009	5.07035e-19	5.14691e-18
114249	Npnt	-6.10593	2.81285	79.3759	5.1348e-19	5.20848e-18
21745	Tep1	1.92813	6.16006	79.3443	5.21753e-19	5.28849e-18
232875	Zscan18	-3.66517	4.35283	79.2975	5.34267e-19	5.41133e-18
240261	Ccdc112	-4.12214	4.44408	79.278	5.3956e-19	5.46091e-18
234290	BC030500	-10.0006	2.5342	79.211	5.58173e-19	5.64512e-18
109349	Fam163b	-9.94855	2.3461	79.1651	5.71318e-19	5.77381e-18
71069	Stox2	-4.78034	6.58824	79.0772	5.97301e-19	6.03195e-18
170676	Peg10	-11.5873	9.94224	79.0412	6.08283e-19	6.13833e-18
12696	Cirbp	-2.276	7.25194	78.9169	6.47792e-19	6.53222e-18
21844	Tiam1	-3.64832	4.8202	78.885	6.5834e-19	6.63371e-18
208154	Btla	8.38915	5.55665	78.8751	6.61625e-19	6.66191e-18
108888	Atad3a	1.33429	7.43699	78.7787	6.94728e-19	6.9901e-18
16519	Kcnj3	-9.43252	1.76277	78.739	7.08825e-19	7.12671e-18
94091	Trim11	1.91197	6.71538	78.6838	7.28893e-19	7.3231e-18
260315	Nav3	-5.92481	3.92342	78.6606	7.37511e-19	7.40427e-18
216343	Tph2	-9.30734	1.75769	78.5622	7.75192e-19	7.77687e-18
54637	Praf2	-1.96605	4.98293	78.5163	7.93415e-19	7.95387e-18
26383	Fto	-1.48984	7.37419	78.3652	8.56476e-19	8.57691e-18
75693	3010001F23Rik	-6.03801	1.08576	78.3644	8.56815e-19	8.57691e-18
104010	Cdh22	-8.58185	2.97902	78.3287	8.72439e-19	8.72694e-18
11975	Atp6v0a1	-2.59951	6.89041	78.2787	8.94831e-19	8.9444e-18
59014	Rrs1	2.02815	6.92912	78.2067	9.28038e-19	9.26957e-18
14815	Nr3c1	3.0873	5.98361	78.1944	9.33842e-19	9.32075e-18
214944	Mob3b	5.66757	2.05945	78.1733	9.43854e-19	9.41383e-18
21894	Tln1	1.80025	7.85011	78.0378	1.01089e-18	1.00751e-17
67149	Nkain1	-6.43612	6.86529	77.9393	1.06254e-18	1.05821e-17
57377	Mogs	1.98711	7.25034	77.9246	1.07052e-18	1.0654e-17
231986	Jazf1	-5.80769	5.32329	77.8387	1.11808e-18	1.11191e-17
75871	Zfp821	-2.62369	6.12769	77.8345	1.12046e-18	1.11348e-17
26564	Ror2	-5.72987	2.88111	77.8031	1.13841e-18	1.1305e-17
13518	Dst	-4.12574	7.79502	77.6036	1.25942e-18	1.24976e-17
74443	P4htm	-4.5474	4.18098	77.559	1.28814e-18	1.27733e-17
75345	Slamf7	7.60327	6.93356	77.4145	1.38592e-18	1.3733e-17
207819	4930539E08Rik	7.54303	3.36763	77.3962	1.39885e-18	1.38512e-17
11516	Adcyap1	-6.45263	5.66571	77.3658	1.4205e-18	1.40554e-17
107815	Scml2	-6.33369	1.96678	77.2466	1.50894e-18	1.49196e-17
12499	Entpd5	2.79002	6.20453	77.1975	1.54687e-18	1.52837e-17
13665	Eif2s1	1.78532	7.45267	77.133	1.59821e-18	1.57796e-17
68352	Aspdh	-8.1626	2.21124	77.0079	1.70276e-18	1.67997e-17
15209	Hesx1	6.6664	1.46103	76.9594	1.74508e-18	1.72049e-17
67169	Nradd	-2.84593	3.70885	76.8579	1.83716e-18	1.80997e-17
58200	Ppp1r1a	-5.15374	3.95877	76.8335	1.85994e-18	1.8311e-17
83679	Pde4dip	-2.79665	6.83949	76.7272	1.9628e-18	1.93098e-17
243937	Zfp536	-11.2254	4.3838	76.699	1.99099e-18	1.95731e-17
73447	Wdr13	-1.79736	6.67257	76.6318	2.05995e-18	2.02365e-17
71607	Snx20	3.94839	4.49146	76.494	2.2088e-18	2.16833e-17
16976	Lrpap1	-1.52371	5.99683	76.4101	2.30475e-18	2.26089e-17
24012	Rgs7	-7.3808	5.45262	76.3594	2.3646e-18	2.31795e-17
224938	Pja2	-2.51545	6.78157	76.3297	2.40041e-18	2.35138e-17
239408	Tmem74	-7.13105	1.46521	76.2815	2.45972e-18	2.40775e-17
216831	Arhgap44	-5.37814	3.8332	76.2779	2.46429e-18	2.4105e-17
65107	Lrp10	1.78845	6.46196	76.1874	2.57979e-18	2.5206e-17
15354	Hmgb3	-2.01226	5.64103	76.1869	2.58052e-18	2.5206e-17
235611	Plxnb1	-6.76075	6.97136	76.1259	2.66144e-18	2.5978e-17
17261	Mef2d	2.06366	6.90054	76.1125	2.67959e-18	2.61365e-17
14431	Gamt	-3.20923	3.17048	76.11	2.68292e-18	2.61504e-17
68127	B230217C12Rik	-8.15161	2.54413	75.8829	3.00994e-18	2.9317e-17
215114	Hip1	-2.30621	6.61489	75.6886	3.32127e-18	3.23264e-17
23985	Slc26a4	-9.36261	2.19384	75.6762	3.3421e-18	3.25061e-17
27385	Magel2	-10.0194	7.16379	75.5356	3.58874e-18	3.48802e-17
433408	Gm13375	-2.82049	3.83015	75.4522	3.74354e-18	3.6359e-17
74015	Fcho1	2.0825	7.36678	75.3942	3.85528e-18	3.74178e-17
433375	Creg1	2.2127	5.92169	75.3859	3.87139e-18	3.75476e-17
17150	Mfap2	-5.34269	4.85166	75.3616	3.91946e-18	3.79869e-17
104923	Adi1	2.29262	5.64415	75.3431	3.95625e-18	3.83164e-17
22695	Zfp36	3.08696	5.06091	75.3151	4.01272e-18	3.88358e-17
330222	Sdk1	-5.62444	4.23157	75.2101	4.23191e-18	4.09284e-17
245049	Myrip	-5.98519	2.76768	75.1477	4.36785e-18	4.22133e-17
93840	Vangl2	-3.60877	4.3369	75.1421	4.38018e-18	4.23027e-17
56742	Psrc1	-2.82039	6.31882	75.0853	4.50807e-18	4.35072e-17
93842	Igsf9	-4.94303	6.52398	75.0835	4.51227e-18	4.35171e-17
18082	Nipsnap1	-1.98844	7.02835	75.0005	4.70596e-18	4.53531e-17
30940	Usp25	2.57174	5.8195	74.8878	4.98244e-18	4.7984e-17
54201	Zfp316	-3.04601	5.15906	74.8507	5.07697e-18	4.886e-17
66573	Dzip1	-5.13114	5.76033	74.8233	5.14778e-18	4.95068e-17
53310	Dlg3	-5.52255	6.03951	74.8064	5.192e-18	4.9897e-17
171469	Gpr37l1	-6.18948	2.65468	74.7745	5.27677e-18	5.06762e-17
668215	1500017E21Rik	-4.96939	2.35643	74.6286	5.68141e-18	5.4524e-17
319236	Trim12c	3.94961	3.99961	74.6146	5.72197e-18	5.48749e-17
68525	Evc2	-4.52326	3.18616	74.6115	5.7307e-18	5.49202e-17
20469	Sipa1	3.01541	7.05645	74.4742	6.14365e-18	5.88366e-17
71683	Gypc	3.26027	4.77372	74.4712	6.15292e-18	5.88843e-17
224656	Zfp523	-2.00983	5.98517	74.4197	6.31569e-18	6.03998e-17
242705	E2f2	1.99476	7.96879	74.3637	6.4973e-18	6.20934e-17
18247	Oaz2	-1.97874	5.50747	74.2897	6.74531e-18	6.44186e-17
217325	Llgl2	3.75472	2.50132	74.2221	6.9803e-18	6.66164e-17
68229	AI846148	-2.89353	5.77811	74.1143	7.37226e-18	7.03082e-17
69202	Ptms	-4.16692	9.15361	74.1005	7.42393e-18	7.07518e-17
20973	Syngr2	2.21092	6.33022	74.0881	7.47056e-18	7.11467e-17
20017	Polr1b	1.47741	7.04207	74.0733	7.52681e-18	7.16327e-17
94332	Cadm3	-4.96461	4.62519	74.0561	7.59281e-18	7.22106e-17
68386	0610039K10Rik	3.7433	5.7948	74.0312	7.68923e-18	7.3077e-17
232566	Amn1	-2.5684	3.76592	74.0076	7.78167e-18	7.39043e-17
75659	Wdr54	-4.81951	3.63146	73.971	7.92717e-18	7.5234e-17
17309	Mgat3	-5.72313	5.65816	73.8638	8.36955e-18	7.93776e-17
210094	Iglon5	-7.1378	5.42468	73.8529	8.41613e-18	7.97642e-17
380728	Kcnh4	-4.43507	4.09604	73.8178	8.5672e-18	8.11399e-17
20409	Ostf1	2.74102	6.09312	73.7982	8.65273e-18	8.18934e-17
75697	C2cd4b	-9.22876	1.47821	73.7606	8.81893e-18	8.34088e-17
228368	Slc35c1	2.09147	5.78574	73.7591	8.82567e-18	8.34151e-17
100043213	5330434G04Rik	-8.857	1.46324	73.7204	9.00038e-18	8.50077e-17
54563	Nup210	1.51207	8.44738	73.6818	9.1779e-18	8.66248e-17
52882	Rgs7bp	-9.1257	1.49217	73.673	9.21921e-18	8.69548e-17
20768	Sephs2	1.80295	7.03938	73.5675	9.72511e-18	9.16634e-17
226841	Vash2	-5.73052	6.12841	73.548	9.82203e-18	9.25132e-17
54722	Dfna5	-2.72457	3.78129	73.4838	1.01466e-17	9.55048e-17
243725	Ppp1r9a	-7.04046	5.84592	73.4329	1.04114e-17	9.79299e-17
236900	Pdk3	2.04435	4.83356	73.4297	1.04286e-17	9.80242e-17
235627	Nbeal2	2.17605	5.37586	73.3204	1.10221e-17	1.03532e-16
12388	Ctnnd1	-3.14393	6.56638	73.3047	1.11104e-17	1.0429e-16
19298	Pex19	-1.33837	6.8673	73.2264	1.15598e-17	1.08435e-16
14170	Fgf15	-10.1668	2.43311	73.2168	1.16164e-17	1.08891e-16
57764	Ntn4	-4.13171	2.78142	73.19	1.17752e-17	1.10304e-16
51793	Ddah2	-3.49499	7.16278	73.1032	1.23046e-17	1.15185e-16
75115	4930509E16Rik	6.07967	1.24852	72.9729	1.31445e-17	1.22963e-16
140580	Elmo1	2.77287	6.23734	72.9368	1.33869e-17	1.25145e-16
229694	AI504432	2.69406	5.81786	72.8978	1.36537e-17	1.27552e-16
353237	Pcdhac2	-9.62651	2.24224	72.876	1.38059e-17	1.28886e-16
16450	Jag2	-3.98393	6.32158	72.8581	1.39316e-17	1.29971e-16
241846	Lsm14b	-1.60585	7.38956	72.7763	1.45207e-17	1.35375e-16
30853	Mlf2	-1.54159	8.30432	72.7038	1.50645e-17	1.4035e-16
218203	Mylip	2.47553	4.78287	72.699	1.51008e-17	1.40592e-16
29869	Ulk2	-2.04852	6.48444	72.6829	1.52247e-17	1.4165e-16
212307	Mapre2	-1.85208	7.93487	72.6643	1.53688e-17	1.42893e-16
50791	Magi2	-3.48948	4.48593	72.6555	1.54374e-17	1.43434e-16
110460	Acat2	-2.29576	6.86421	72.6402	1.55579e-17	1.44455e-16
75957	Mir17hg	2.68121	7.0823	72.541	1.63598e-17	1.51799e-16
101544	Zfp575	-6.036	2.94981	72.5291	1.64585e-17	1.52611e-16
18602	Padi4	7.77201	3.93286	72.5231	1.65088e-17	1.52974e-16
353211	Prune2	-4.15257	4.19146	72.4379	1.72373e-17	1.59616e-16
22151	Tubb2a	-4.40693	7.5104	72.4343	1.72682e-17	1.5971e-16
328949	Mcc	-4.58402	3.87903	72.4341	1.72707e-17	1.5971e-16
78829	Tsc22d4	1.78442	6.72136	72.4228	1.73694e-17	1.60515e-16
19713	Ret	-5.52675	4.713	72.3845	1.77097e-17	1.63549e-16
12814	Col11a1	-5.205	3.39718	72.3681	1.78574e-17	1.64802e-16
100038353	Gm10532	-6.10656	2.05654	72.3377	1.81348e-17	1.6725e-16
171508	Creld1	-3.19798	5.37712	72.2224	1.92258e-17	1.77192e-16
14567	Gdi1	-1.8116	8.63963	72.1877	1.95669e-17	1.80215e-16
76650	Srxn1	-3.09355	4.13459	72.177	1.96732e-17	1.81073e-16
18854	Pml	2.82245	6.63763	72.1384	2.00618e-17	1.84526e-16
93890	Pcdhb19	-4.7797	1.89265	72.1151	2.03006e-17	1.86597e-16
244049	Mctp2	7.60882	3.99622	72.1136	2.03155e-17	1.86609e-16
70314	Rabep2	2.34249	5.11102	72.0394	2.10945e-17	1.93635e-16
27061	Bcap31	1.69573	7.17043	71.9868	2.16645e-17	1.98734e-16
668940	Myh7b	-9.86637	2.1768	71.926	2.23418e-17	2.0481e-16
241514	Zfp804a	-9.69596	2.09202	71.7691	2.41914e-17	2.21617e-16
22378	Wbp2	-1.51048	6.74767	71.7346	2.46172e-17	2.25367e-16
218442	Serinc5	2.92294	6.51796	71.7182	2.48232e-17	2.27102e-16
209456	Trp53bp2	-2.10793	6.37286	71.5286	2.73264e-17	2.49837e-16
270162	Elmod1	-8.08459	3.01917	71.312	3.04975e-17	2.78643e-16
239102	Zfhx2	-3.45166	6.40667	71.2211	3.19359e-17	2.9159e-16
54393	Gabbr1	-4.66488	6.77169	71.1194	3.36242e-17	3.06801e-16
12476	Cd151	-1.67875	6.05053	71.0392	3.502e-17	3.19325e-16
16186	Il2rg	3.1903	5.86521	71.028	3.52185e-17	3.20921e-16
16526	Kcnk2	-8.36683	4.34382	71.0142	3.54667e-17	3.22968e-16
107321	Lpxn	3.73309	4.21996	70.9891	3.59211e-17	3.26889e-16
102871	D330045A20Rik	-9.56235	1.84673	70.9705	3.62604e-17	3.29758e-16
100040671	Gm2897	-7.86215	0.785311	70.9103	3.73845e-17	3.39755e-16
72145	Wdfy3	-2.99625	6.90713	70.7941	3.96516e-17	3.60121e-16
225523	Cep120	-1.55123	7.06637	70.7663	4.02141e-17	3.64987e-16
12167	Bmpr1b	-7.80106	5.11595	70.7557	4.04314e-17	3.66717e-16
54524	Syt6	-8.10864	2.92267	70.7268	4.10286e-17	3.71888e-16
14538	Gcnt2	-4.2214	5.75139	70.6179	4.33563e-17	3.92727e-16
11363	Acadl	2.31281	5.72148	70.6153	4.3413e-17	3.92981e-16
227738	Lrsam1	-2.18677	4.49189	70.6018	4.37113e-17	3.9542e-16
27426	Nagpa	2.45986	5.09964	70.5589	4.46731e-17	4.03854e-16
22780	Ikzf3	8.15656	6.25982	70.5375	4.51596e-17	4.07984e-16
12874	Cpd	-2.63777	5.94008	70.4689	4.67576e-17	4.22142e-16
14588	Gfra4	-5.23548	2.49337	70.4357	4.75527e-17	4.29038e-16
71751	Map3k13	-4.8013	3.6404	70.4221	4.788e-17	4.31707e-16
217893	Pacs2	-1.88563	6.87222	70.4022	4.83659e-17	4.35802e-16
320772	Mdga2	-9.28266	2.17115	70.3949	4.85451e-17	4.37129e-16
66610	Abi3	2.41503	5.24812	70.3847	4.87958e-17	4.39098e-16
18011	Neurl1a	-7.56176	5.15195	70.32	5.04251e-17	4.53462e-16
140703	Emid1	5.24425	5.38067	70.2996	5.09483e-17	4.57867e-16
16572	Kif5a	-6.28158	8.12008	70.1808	5.41106e-17	4.85968e-16
99031	Osbpl6	-6.38318	4.46325	70.1728	5.43301e-17	4.8762e-16
70423	Tspan15	-3.00189	4.24702	70.0424	5.80444e-17	5.20616e-16
70575	Gfod2	-2.07632	4.81351	70.0373	5.81923e-17	5.21601e-16
17391	Mmp24	-2.50724	6.03192	70.0288	5.84438e-17	5.23513e-16
338364	Trim65	3.14221	3.78905	69.9806	5.98897e-17	5.36114e-16
117229	Stk33	-8.66745	1.19271	69.9355	6.12745e-17	5.48153e-16
74055	Plce1	-3.5548	3.81701	69.917	6.18527e-17	5.52862e-16
23984	Pde10a	-5.18464	4.07918	69.9161	6.18815e-17	5.52862e-16
83767	Wasf1	-6.1505	4.97447	69.9119	6.20129e-17	5.53675e-16
252972	Tpcn1	1.71693	5.50795	69.8245	6.48216e-17	5.78375e-16
56207	Uchl5	2.06334	6.84568	69.7608	6.69514e-17	5.96991e-16
664702	A530088E08Rik	5.63492	2.60228	69.7089	6.87357e-17	6.12503e-16
20345	Selplg	3.91163	6.05341	69.6419	7.1109e-17	6.3324e-16
232023	Vopp1	-3.65915	6.21065	69.6248	7.17288e-17	6.38345e-16
21809	Tgfb3	-3.9763	4.74488	69.5858	7.31629e-17	6.50685e-16
78787	Usp54	-1.98113	5.38894	69.4717	7.75192e-17	6.88982e-16
54132	Pdlim1	3.32857	5.29074	69.4661	7.77399e-17	6.90495e-16
23943	Esyt1	2.05125	7.60776	69.4481	7.84508e-17	6.96359e-16
14422	B4galnt2	5.55033	3.44797	69.4086	8.00389e-17	7.09996e-16
83396	Glis2	-3.79057	4.45502	69.3657	8.18002e-17	7.25151e-16
99738	Kcnc4	-8.00162	2.66578	69.3325	8.31875e-17	7.36973e-16
18021	Nfatc3	1.71712	7.22316	69.2449	8.69665e-17	7.69954e-16
330409	Cecr2	4.13209	6.7689	69.1879	8.95143e-17	7.91999e-16
320119	Rps6kc1	-2.69916	5.26209	69.1679	9.04262e-17	7.99552e-16
72088	Ush1c	-9.63744	1.65833	69.156	9.09741e-17	8.03878e-16
26569	Slc27a4	-3.2863	5.79251	69.1335	9.20211e-17	8.12606e-16
269397	Ss18l1	-1.85471	5.51772	69.0987	9.36576e-17	8.26525e-16
226751	Cdc42bpa	-4.13742	6.18379	69.0784	9.46244e-17	8.3452e-16
74241	Chpf	-2.52135	5.62511	69.0745	9.48155e-17	8.35669e-16
225875	Lrfn4	-5.33172	6.23102	69.0649	9.52745e-17	8.39174e-16
50722	Dkkl1	9.59606	1.56903	69.0457	9.62093e-17	8.46864e-16
381810	Lpar5	5.86094	2.75924	69.04	9.64864e-17	8.48758e-16
239319	Card6	4.3799	4.34896	69.0002	9.84531e-17	8.65504e-16
108147	Atic	1.50853	8.53868	68.927	1.02176e-16	8.97656e-16
56177	Olfm1	-5.17613	5.68147	68.838	1.06893e-16	9.38493e-16
17441	Mog	-8.12857	1.14982	68.8224	1.07743e-16	9.45352e-16
235406	Snx33	3.11292	3.37267	68.7642	1.10968e-16	9.7303e-16
11480	Acvr2a	-2.50632	5.27795	68.7608	1.11162e-16	9.74107e-16
16570	Kif3c	-2.10779	7.08024	68.7524	1.11632e-16	9.77604e-16
320709	Tmem117	-5.85548	2.0575	68.6856	1.15482e-16	1.01055e-15
77300	Raph1	-2.86061	5.3099	68.6846	1.15542e-16	1.01055e-15
64652	Nisch	-1.40875	9.32759	68.6189	1.19451e-16	1.04408e-15
68603	Pmvk	-2.13845	5.97691	68.6124	1.19847e-16	1.04687e-15
100503393	Gm14827	-4.65263	2.08482	68.5957	1.20867e-16	1.0551e-15
18567	Pdcd2	1.75308	5.91066	68.5404	1.24304e-16	1.08442e-15
83964	Jam3	-3.22145	4.62236	68.509	1.26302e-16	1.10115e-15
77480	Kidins220	-1.63707	7.87392	68.4829	1.27982e-16	1.11509e-15
13924	Ptprv	4.14968	2.50963	68.4702	1.28813e-16	1.12161e-15
245450	Slitrk2	-8.38448	1.39653	68.461	1.29414e-16	1.12613e-15
13448	Dok1	3.45603	4.25799	68.451	1.30069e-16	1.13112e-15
353342	Peg13	-3.41889	7.22608	68.3908	1.34102e-16	1.16545e-15
20965	Syn2	-6.84752	5.84206	68.3379	1.37747e-16	1.19636e-15
23994	Dazap2	1.82263	8.00124	68.3213	1.38914e-16	1.20574e-15
12633	Cflar	2.00519	4.8327	68.2849	1.415e-16	1.22741e-15
210554	Hus1b	6.34003	0.0642776	68.2216	1.46117e-16	1.26665e-15
16353	Ipw	-7.15964	2.7325	68.1691	1.50056e-16	1.29998e-15
102566	Ano10	-3.24455	5.23775	68.1051	1.55012e-16	1.34206e-15
213539	Bag2	2.24414	5.40384	68.0908	1.56138e-16	1.35096e-15
56212	Rhog	2.09257	5.5298	68.0498	1.59421e-16	1.3785e-15
102371	Myzap	3.81144	2.51849	67.9928	1.6409e-16	1.41798e-15
268973	Nlrc4	4.45564	3.28255	67.9603	1.66825e-16	1.4407e-15
320554	Tcp11l1	-5.00114	2.74409	67.9167	1.70547e-16	1.47192e-15
20202	S100a9	9.14182	5.05281	67.8969	1.72272e-16	1.48587e-15
620695	Gm13889	-4.30921	5.92288	67.7575	1.84892e-16	1.59372e-15
76457	Ccdc134	1.87574	5.44256	67.7181	1.8862e-16	1.62483e-15
68992	Zfp580	-2.51875	4.75943	67.6546	1.948e-16	1.67702e-15
22323	Vasp	1.6484	7.07849	67.554	2.05e-16	1.76372e-15
13401	Dmwd	-4.78317	6.61606	67.5521	2.05194e-16	1.76428e-15
58238	Fam181b	-5.07208	2.02714	67.51	2.09623e-16	1.80123e-15
625054	Gm6548	2.22398	4.03049	67.4885	2.11919e-16	1.81982e-15
108735	Sft2d2	2.37209	5.65755	67.3811	2.23788e-16	1.92054e-15
13638	Efna3	-7.42827	1.64767	67.3556	2.26696e-16	1.94429e-15
53901	Rcan2	-7.16585	6.08377	67.326	2.30127e-16	1.97247e-15
16508	Kcnd2	-7.59945	2.05182	67.2912	2.34219e-16	2.0063e-15
79196	Osbpl5	-3.72421	5.61062	67.2665	2.37175e-16	2.03035e-15
57808	Rpl35a	1.54551	7.70121	67.2055	2.44631e-16	2.09287e-15
215512	Fam117a	3.58762	5.33867	67.1866	2.46988e-16	2.11172e-15
227801	Dennd1a	-1.6509	5.94433	67.1841	2.47307e-16	2.11312e-15
64934	Pes1	1.28109	7.62387	67.1263	2.54662e-16	2.17462e-15
76589	Unc5cl	6.35526	3.82211	67.1112	2.56615e-16	2.18993e-15
606736	C920009B18Rik	5.03547	2.85701	67.0817	2.60487e-16	2.22159e-15
73094	Sgip1	-3.89802	5.28347	67.0338	2.66889e-16	2.27478e-15
21672	Prdx2	-1.99283	8.933	67.0165	2.69238e-16	2.29337e-15
57741	Noc2l	1.64521	8.99263	67.0121	2.69839e-16	2.29707e-15
72144	Slc37a3	-1.75868	5.73269	67.0021	2.71215e-16	2.30734e-15
83796	Smarcd2	1.80206	7.88012	66.8388	2.94641e-16	2.50509e-15
333050	Ksr2	-8.53409	2.74093	66.7769	3.04042e-16	2.58341e-15
15436	Hoxd4	-5.10752	4.52139	66.7079	3.14865e-16	2.67372e-15
30877	Gnl3	1.67647	8.40772	66.6936	3.1717e-16	2.69162e-15
12555	Cdh15	-7.0006	2.97457	66.6805	3.19281e-16	2.70786e-15
18041	Nfs1	1.55158	6.19707	66.6375	3.26314e-16	2.7658e-15
544922	Zkscan4	-4.08972	1.93929	66.6204	3.29164e-16	2.78824e-15
100037278	Fam129c	4.53613	6.64783	66.6011	3.32396e-16	2.81387e-15
320717	Pptc7	1.7204	5.8287	66.5967	3.33145e-16	2.81848e-15
68728	Trp53inp2	-3.77489	6.6549	66.5792	3.36114e-16	2.84184e-15
67468	Mmd	-1.8792	5.71458	66.5263	3.45254e-16	2.91732e-15
22240	Dpysl3	-6.45245	6.6757	66.4745	3.54441e-16	2.9931e-15
11434	Acr	-5.47166	1.60673	66.4568	3.57639e-16	3.01826e-15
12380	Cast	2.77801	3.93062	66.4496	3.58947e-16	3.02743e-15
58237	Nkain4	-6.25477	2.37762	66.4176	3.64839e-16	3.07523e-15
18769	Pkig	2.16239	6.93803	66.3268	3.82023e-16	3.2181e-15
280411	Lix1l	-2.63067	4.99228	66.3181	3.83723e-16	3.23044e-15
20042	Rps12	2.62114	4.01546	66.3108	3.8515e-16	3.2392e-15
12288	Cacna1c	-4.73805	4.59176	66.3103	3.85237e-16	3.2392e-15
404710	Iqgap3	-2.27599	6.51764	66.2529	3.96625e-16	3.33292e-15
17966	Nbr1	-1.28604	7.35517	66.2489	3.97433e-16	3.33766e-15
17874	Myd88	2.32746	5.15859	66.1976	4.07919e-16	3.42363e-15
94181	Nans	1.79326	6.53726	66.1439	4.19173e-16	3.51593e-15
408065	Zfp456	4.16744	1.45434	66.0731	4.34496e-16	3.64223e-15
108655	Foxp1	2.48979	7.19939	66.0354	4.42901e-16	3.71041e-15
19122	Prnp	-3.00432	6.45006	66.015	4.47515e-16	3.74677e-15
67088	Cand2	-3.50194	5.30383	65.9931	4.52493e-16	3.78614e-15
18024	Nfe2l2	2.48519	5.60879	65.9696	4.57924e-16	3.82925e-15
100499517	Mir3072	-7.82088	0.529199	65.8928	4.76117e-16	3.97896e-15
17876	Myef2	-1.5215	7.66283	65.8684	4.8207e-16	4.02625e-15
13609	S1pr1	4.02856	5.39917	65.8461	4.87535e-16	4.06942e-15
19245	Ptp4a3	2.54257	8.54073	65.8446	4.87927e-16	4.07022e-15
330323	Fam188b	-4.64634	3.27965	65.781	5.03914e-16	4.20102e-15
232440	H2afj	2.40599	6.93426	65.7203	5.19676e-16	4.32979e-15
16439	Itpr2	3.75279	3.88453	65.7043	5.23915e-16	4.36246e-15
12481	Cd2	8.52987	5.17726	65.6252	5.45366e-16	4.53832e-15
77974	Rdh12	4.60138	3.29007	65.5989	5.52692e-16	4.59649e-15
110109	Nop2	1.44076	7.78635	65.5403	5.69379e-16	4.7324e-15
21689	Tekt1	-8.46747	2.34621	65.5219	5.74719e-16	4.77389e-15
74096	Hvcn1	3.35342	7.00905	65.43	6.02145e-16	4.99868e-15
106512	Gpsm3	2.97247	5.29967	65.4116	6.07811e-16	5.04266e-15
15040	H2-T23	2.57819	5.47649	65.3996	6.11521e-16	5.07038e-15
433864	Nom1	1.75281	6.47794	65.3782	6.18186e-16	5.12254e-15
93884	Pcdhb13	-4.58715	1.93263	65.3683	6.21314e-16	5.14535e-15
52570	Ccdc69	5.01846	3.27564	65.3209	6.36422e-16	5.26729e-15
243910	Nfkbid	3.43965	4.46771	65.3072	6.40882e-16	5.301e-15
14672	Gna11	-1.67272	6.94278	65.1955	6.78231e-16	5.60654e-15
69906	Slc25a32	2.64993	4.79155	65.1652	6.88751e-16	5.69008e-15
17532	Mras	-4.32758	5.33831	65.1496	6.94239e-16	5.73197e-15
245537	Nlgn3	-3.983	4.29177	65.1428	6.96639e-16	5.74832e-15
11438	Chrna4	-9.5428	1.76954	65.1285	7.01705e-16	5.78375e-15
14387	Gaa	-1.99791	6.68695	65.1283	7.01777e-16	5.78375e-15
52466	Slc46a1	-3.87607	4.11502	65.0732	7.21656e-16	5.94401e-15
14872	Gstt2	3.7723	4.48622	65.0708	7.22532e-16	5.94766e-15
100038847	Gm10406	-8.85476	1.55735	64.9954	7.50713e-16	6.17593e-15
242126	Slc22a15	-4.74042	4.57429	64.9652	7.62308e-16	6.26756e-15
16594	Klc2	-2.42486	5.69739	64.8745	7.98239e-16	6.55905e-15
17096	Lyn	3.07763	6.36093	64.7999	8.29014e-16	6.80784e-15
53886	Cdkl2	-5.3761	4.40079	64.7768	8.3883e-16	6.88433e-15
76808	Rpl18a	1.61515	7.52064	64.7701	8.41676e-16	6.90355e-15
378430	Nanos2	-7.86241	0.564978	64.767	8.4298e-16	6.91011e-15
93889	Pcdhb18	-4.7197	2.00819	64.7281	8.59778e-16	7.04361e-15
104444	Rexo2	1.38023	6.37213	64.7218	8.62567e-16	7.06224e-15
269019	Stk32a	-5.16001	1.86953	64.6801	8.81019e-16	7.20901e-15
107503	Atf5	-1.958	6.52264	64.6587	8.90613e-16	7.28316e-15
11666	Abcd1	1.86156	5.52663	64.6003	9.17413e-16	7.49786e-15
233210	Prr12	-1.45843	7.14427	64.5829	9.25544e-16	7.5598e-15
12332	Capg	4.00598	6.07607	64.5679	9.32632e-16	7.61316e-15
67525	Trim62	-3.35182	3.47464	64.5649	9.34055e-16	7.62025e-15
268564	Zbtb1	2.55836	5.79551	64.5434	9.44297e-16	7.69922e-15
13498	Atn1	-3.25891	7.07791	64.5004	9.65111e-16	7.86425e-15
237213	Glra2	-8.70281	1.32149	64.4979	9.6637e-16	7.86984e-15
71770	Ap2b1	-1.36893	8.39581	64.4706	9.7984e-16	7.97479e-15
23792	Adam23	-4.325	4.39138	64.4135	1.00866e-15	8.20452e-15
73692	2410089E03Rik	-1.96672	5.71457	64.2586	1.09113e-15	8.87001e-15
21453	Tcof1	1.79799	7.9183	64.2539	1.09376e-15	8.88617e-15
620235	Siglec15	6.06945	0.728509	64.2414	1.10072e-15	8.93739e-15
76917	Flywch2	-6.11777	3.9836	64.2361	1.1037e-15	8.9563e-15
11858	Rnd2	-4.81023	3.23965	64.2115	1.11754e-15	9.06326e-15
54445	Unc93b1	3.02525	7.27037	64.1569	1.14892e-15	9.31225e-15
218440	Ankrd34b	-5.33865	1.48865	64.038	1.22045e-15	9.88616e-15
20166	Rtkn	-5.30597	4.10115	63.9625	1.26811e-15	1.02662e-14
320026	A330076H08Rik	-7.87166	1.13613	63.819	1.36391e-15	1.10352e-14
52028	Bbs1	-3.67399	4.4714	63.8158	1.36611e-15	1.10465e-14
55992	Trim3	-2.50573	5.6856	63.7098	1.44167e-15	1.16506e-14
76687	Spcs3	1.42469	7.01562	63.6898	1.45636e-15	1.17624e-14
11739	Slc25a4	-1.39809	9.24537	63.6858	1.45931e-15	1.17793e-14
241113	Prkag3	5.90997	1.91788	63.5958	1.52758e-15	1.23231e-14
68585	Rtn4	-1.52204	8.26689	63.4773	1.62226e-15	1.30792e-14
75617	Rps25	2.33756	4.83845	63.4487	1.64598e-15	1.32626e-14
14423	Galnt1	1.38612	6.70444	63.4346	1.65783e-15	1.33503e-14
26401	Map3k1	2.09296	6.38284	63.4186	1.67134e-15	1.34511e-14
232201	Arhgap25	2.76149	4.70953	63.3599	1.72185e-15	1.38496e-14
69908	Rab3b	-6.73315	5.64821	63.337	1.742e-15	1.40034e-14
231842	Amz1	2.91071	4.83892	63.3006	1.77448e-15	1.42561e-14
22637	Zap70	4.94916	4.25616	63.2856	1.78808e-15	1.4357e-14
103768	Tubg2	-4.01372	3.6533	63.2171	1.85132e-15	1.4856e-14
53420	Syt5	-9.74638	4.0449	63.1691	1.897e-15	1.52137e-14
237400	Mex3d	-2.26168	6.4289	63.1222	1.94272e-15	1.55713e-14
381485	Trim55	-7.49214	2.77627	62.8967	2.17838e-15	1.745e-14
98221	Eif3m	1.24485	6.87608	62.8786	2.19847e-15	1.75941e-14
79362	Bhlhe41	5.19655	4.49073	62.8782	2.19894e-15	1.75941e-14
228966	Ppp1r3d	-4.03895	3.80588	62.8734	2.20431e-15	1.76268e-14
319887	E030030I06Rik	5.84926	0.862669	62.8657	2.21298e-15	1.76858e-14
15002	H2-Ob	8.39832	6.19798	62.8471	2.23392e-15	1.78427e-14
66790	Grtp1	-5.86744	1.16596	62.8373	2.24508e-15	1.79214e-14
270190	Ephb1	-8.73288	2.78784	62.8177	2.26754e-15	1.80902e-14
29816	Hip1r	2.23713	7.28203	62.8065	2.2804e-15	1.81822e-14
52502	Carhsp1	-2.31122	7.55566	62.7422	2.35611e-15	1.87749e-14
66643	Lix1	-7.56415	3.86368	62.7348	2.36505e-15	1.88352e-14
381058	Unc93a	-9.58513	1.72814	62.7192	2.38384e-15	1.89739e-14
23921	Sh2b2	-2.79017	4.37804	62.6904	2.41894e-15	1.92421e-14
71929	Tmem123	2.90361	7.11497	62.6492	2.47007e-15	1.96374e-14
210108	D130043K22Rik	-4.71328	1.07353	62.629	2.4955e-15	1.98281e-14
224273	Crybg3	2.25886	5.16111	62.6153	2.513e-15	1.99526e-14
278097	Armcx6	-4.47229	1.59953	62.6144	2.51408e-15	1.99526e-14
69718	Ipmk	1.64719	6.94857	62.5482	2.60008e-15	2.06232e-14
76965	Slitrk1	-5.81198	3.20976	62.5403	2.61052e-15	2.0694e-14
14169	Fgf14	-9.23989	2.10803	62.4829	2.68768e-15	2.12934e-14
232370	Clstn3	-7.44162	6.75063	62.4426	2.7432e-15	2.17207e-14
330941	AI593442	-9.16853	2.47641	62.358	2.86366e-15	2.26614e-14
231214	Cc2d2a	-4.15972	3.75931	62.3321	2.90157e-15	2.29482e-14
20927	Abcc8	-6.91534	3.85994	62.301	2.94775e-15	2.33e-14
23969	Pacsin1	-5.47645	3.16099	62.2762	2.98509e-15	2.35815e-14
12877	Cpeb1	-4.57105	4.52343	62.2627	3.00568e-15	2.37305e-14
57750	Wdr12	1.63236	6.73039	62.247	3.02971e-15	2.39065e-14
12181	Bop1	1.60664	7.52259	62.2452	3.03252e-15	2.39149e-14
56095	Ftsj3	1.54175	8.21035	62.1776	3.13838e-15	2.47355e-14
240518	Peli3	-7.42369	1.97146	62.175	3.14255e-15	2.47541e-14
320158	Zmat4	-7.22219	2.82909	62.1289	3.21693e-15	2.53254e-14
228602	4930402H24Rik	-3.87765	5.50095	62.1143	3.24097e-15	2.55001e-14
14130	Fcgr2b	4.47278	5.95474	62.1014	3.26227e-15	2.56529e-14
97820	4833439L19Rik	-1.5948	7.0395	62.0923	3.27735e-15	2.57568e-14
243369	Sspo	-4.45793	2.32037	62.0901	3.28105e-15	2.57711e-14
26949	Vat1	-2.43582	7.86513	62.0668	3.31998e-15	2.60619e-14
23879	Fxr2	-1.33459	8.08453	62.0373	3.37019e-15	2.64409e-14
381217	Fam189a2	-5.34728	3.72349	61.9913	3.44982e-15	2.70502e-14
100041546	Ly6c2	8.4897	2.82451	61.9832	3.46406e-15	2.71463e-14
100504637	Gm20324	3.5707	2.19694	61.8747	3.66022e-15	2.86672e-14
18183	Nrg3	-6.92147	1.70212	61.8632	3.68163e-15	2.88184e-14
269180	Inpp4a	-2.79752	5.75797	61.8152	3.77255e-15	2.95133e-14
333669	Gm5134	6.60323	0.147199	61.8022	3.79757e-15	2.96921e-14
170835	Inpp5j	-5.54394	1.34568	61.755	3.88966e-15	3.03948e-14
108723	Card11	4.57883	5.66287	61.7151	3.96932e-15	3.09996e-14
195727	Nhs	-10.3608	2.81325	61.7019	3.99591e-15	3.11894e-14
12933	Crmp1	-7.64353	9.09552	61.6614	4.07891e-15	3.18162e-14
72475	Ssbp3	-1.78237	7.10155	61.6605	4.08084e-15	3.18162e-14
140904	Caln1	-5.43875	1.21694	61.5945	4.22005e-15	3.28828e-14
217946	Cdca7l	1.74023	6.82036	61.5731	4.26617e-15	3.32234e-14
67889	Rbm18	-1.27322	6.35593	61.5642	4.28541e-15	3.33542e-14
21813	Tgfbr2	2.14912	5.6961	61.5457	4.32586e-15	3.365e-14
21413	Tcf4	-2.99984	8.46147	61.527	4.36711e-15	3.39516e-14
68802	Mypn	-6.27249	1.37069	61.5037	4.41914e-15	3.43366e-14
26426	Nubp2	1.48271	6.32016	61.473	4.48863e-15	3.48568e-14
27416	Abcc5	-1.51432	6.87558	61.4291	4.58986e-15	3.56227e-14
76681	Trim12a	5.51105	3.76251	61.411	4.63208e-15	3.593e-14
216516	Ccdc157	-2.41717	4.15489	61.3921	4.67681e-15	3.62565e-14
102774	Bbs4	-2.84614	4.46307	61.343	4.79495e-15	3.71514e-14
13491	Drd4	-7.28463	1.90565	61.3342	4.81647e-15	3.72971e-14
17975	Ncl	1.43062	11.2839	61.3129	4.86876e-15	3.76807e-14
66616	Snx9	1.94015	4.71344	61.2621	4.99616e-15	3.86449e-14
101358	Fbxl14	1.4616	6.85297	61.2494	5.02843e-15	3.88725e-14
13855	Epn2	-2.28694	6.00133	61.1674	5.24223e-15	4.05025e-14
59056	Evc	-3.75304	3.13177	61.1654	5.24761e-15	4.05213e-14
65960	Twsg1	-1.7886	5.85333	61.1585	5.2661e-15	4.06412e-14
622645	Tmem200c	-8.39808	1.09557	61.1083	5.40188e-15	4.16656e-14
11932	Atp1b2	-3.96162	4.44258	61.0542	5.55252e-15	4.28034e-14
30785	Cttnbp2	-5.15308	4.41526	61.0373	5.60032e-15	4.31477e-14
70059	Degs2	-1.7068	6.32139	61.0261	5.63244e-15	4.33707e-14
14388	Gab1	-3.33439	4.22893	61.0147	5.66497e-15	4.35968e-14
93876	Pcdhb5	-5.83304	2.91563	60.8651	6.1122e-15	4.70122e-14
140500	Acap3	-1.59343	7.16244	60.7953	6.3328e-15	4.86816e-14
56741	Igdcc4	-4.67255	5.0014	60.7856	6.36411e-15	4.88949e-14
67703	Kirrel3	-5.93037	2.91403	60.7753	6.39768e-15	4.91253e-14
107373	Fam111a	2.08451	7.84015	60.6652	6.76545e-15	5.19202e-14
170740	Zfp287	-2.47457	4.2754	60.6589	6.78725e-15	5.20583e-14
331480	Gm5126	-7.64209	0.741866	60.6377	6.8608e-15	5.2593e-14
108672	Zdhhc15	-4.5093	3.25989	60.6328	6.87769e-15	5.26931e-14
233879	Asphd1	-5.2417	2.71588	60.5355	7.22652e-15	5.53347e-14
17537	Meis3	-3.15096	5.44936	60.5283	7.25295e-15	5.55061e-14
73906	4833417C18Rik	4.99631	1.727	60.5136	7.3071e-15	5.58601e-14
229949	Ak5	-9.20188	3.19897	60.5136	7.30735e-15	5.58601e-14
227723	Prrc2b	-1.8272	8.97748	60.5122	7.3124e-15	5.58676e-14
227292	Ctdsp1	1.83201	5.79754	60.435	7.60499e-15	5.80706e-14
58227	Fam184b	-5.79104	3.23684	60.4079	7.71034e-15	5.88423e-14
52538	Acaa2	1.47382	6.23423	60.4	7.74126e-15	5.90454e-14
22781	Ikzf4	-5.23285	2.88718	60.3968	7.75374e-15	5.91077e-14
243616	Slc6a11	-9.9162	2.33409	60.3562	7.91535e-15	6.03e-14
12257	Tspo	2.92076	5.23885	60.3553	7.91894e-15	6.03e-14
14972	H2-K1	2.95628	8.29863	60.3142	8.08607e-15	6.15385e-14
12287	Cacna1b	-5.74826	5.5191	60.2168	8.49646e-15	6.46259e-14
20362	Sept8	-2.33665	5.25951	60.1924	8.60224e-15	6.53942e-14
18054	Ngp	9.15953	4.1888	60.1058	8.98919e-15	6.82979e-14
66917	Chordc1	1.78499	6.9642	60.0945	9.04119e-15	6.86549e-14
320297	A830009L08Rik	-5.92117	1.80251	60.0858	9.08108e-15	6.89197e-14
381405	Zfp663	-9.21384	1.42381	60.0616	9.19344e-15	6.97339e-14
66950	Tmem206	1.66713	6.95293	60.019	9.39473e-15	7.12213e-14
18601	Padi3	5.1591	1.33626	59.989	9.53876e-15	7.22733e-14
19193	Pipox	8.12735	3.62614	59.8483	1.02458e-14	7.75873e-14
69745	Pold4	3.13768	4.94561	59.7839	1.05866e-14	8.01238e-14
317757	Gimap5	5.7022	3.4586	59.7687	1.06686e-14	8.06999e-14
22377	Wbp1	-2.39975	5.80947	59.749	1.07762e-14	8.14578e-14
12300	Cacng2	-7.13705	1.8559	59.7471	1.07863e-14	8.14578e-14
218952	Fermt2	-3.00794	5.21231	59.7471	1.07866e-14	8.14578e-14
12361	Cask	-3.48395	6.2566	59.7077	1.10046e-14	8.30586e-14
50798	Gne	2.01972	6.22558	59.6568	1.12926e-14	8.51855e-14
74270	Usp20	-2.45882	5.77639	59.6259	1.14715e-14	8.64871e-14
22751	Zfp90	-2.12406	5.30751	59.5939	1.16599e-14	8.78591e-14
20980	Syt2	-7.75475	1.86877	59.5529	1.19049e-14	8.96565e-14
67602	Necap1	-1.43471	6.4459	59.4822	1.23407e-14	9.28869e-14
101202	Hepacam2	8.09914	5.17318	59.4603	1.24786e-14	9.38737e-14
73130	Tmed5	2.8726	5.90455	59.458	1.24929e-14	9.39298e-14
76568	Ift46	-1.76081	6.1611	59.4358	1.26349e-14	9.49455e-14
231931	Gimap6	3.71918	5.29467	59.4178	1.27509e-14	9.57647e-14
12482	Ms4a1	12.6603	7.02248	59.3745	1.30345e-14	9.78405e-14
108800	Ston2	-5.18533	3.67687	59.3721	1.30506e-14	9.79078e-14
12143	Blk	9.86981	5.68594	59.35	1.31981e-14	9.89602e-14
13139	Dgka	2.90759	6.97631	59.3369	1.32859e-14	9.95646e-14
93878	Pcdhb7	-4.49442	2.72621	59.3243	1.33716e-14	1.00152e-13
225363	Etf1	1.49461	8.4486	59.2949	1.35729e-14	1.0157e-13
12305	Ddr1	-5.60489	6.01823	59.2945	1.35758e-14	1.0157e-13
434197	Fam169b	7.30501	3.26855	59.2725	1.3728e-14	1.02653e-13
110385	Pde4c	6.91049	3.14199	59.1789	1.43972e-14	1.07599e-13
17536	Meis2	-7.47101	7.11481	59.166	1.44913e-14	1.08243e-13
100504641	1700101I11Rik	-3.91451	2.96702	59.1167	1.48594e-14	1.10932e-13
15221	Foxd3	-7.60673	2.35803	59.0991	1.49928e-14	1.11867e-13
224807	Tmem63b	-2.35692	6.72751	59.0746	1.51805e-14	1.13206e-13
66349	Atp5sl	1.89461	5.84714	59.0714	1.52051e-14	1.13327e-13
21769	Zfand3	-1.71628	6.36415	59.0669	1.52403e-14	1.13528e-13
56350	Arl3	-1.88713	6.02015	59.0096	1.56904e-14	1.16818e-13
76505	1500009C09Rik	-7.26943	2.69213	58.9814	1.5917e-14	1.1844e-13
66483	Rpl36al	1.47594	5.64373	58.8974	1.66114e-14	1.23541e-13
51902	Rnf24	-1.82798	4.84505	58.8581	1.69461e-14	1.25961e-13
80890	Trim2	-2.77668	6.10943	58.8331	1.71629e-14	1.27504e-13
109731	Maob	-4.81533	3.51311	58.8092	1.73731e-14	1.28996e-13
19242	Ptn	-7.00388	3.39424	58.7816	1.76185e-14	1.30747e-13
18458	Pabpc1	2.17192	10.5235	58.7702	1.77202e-14	1.3143e-13
546071	Mast3	1.90839	6.97095	58.7491	1.79115e-14	1.32777e-13
20979	Syt1	-7.90941	6.01736	58.7351	1.80391e-14	1.33651e-13
12763	Cmah	6.70105	5.44955	58.73	1.80865e-14	1.3393e-13
235050	Zfp810	-2.66782	4.67848	58.6641	1.87019e-14	1.38413e-13
71474	Ppp6r2	-2.23325	6.08483	58.6308	1.90218e-14	1.40704e-13
320404	Itpkb	2.81562	4.46132	58.6202	1.91245e-14	1.41387e-13
98402	Sh3bp4	-4.22152	5.00141	58.5267	2.00547e-14	1.48184e-13
26381	Esrrg	-4.90028	1.15971	58.5189	2.0135e-14	1.48697e-13
19712	Rest	4.79103	4.08491	58.4854	2.04805e-14	1.51168e-13
15903	Id3	3.03737	6.08105	58.4684	2.06579e-14	1.52395e-13
381677	Vgf	-7.96614	4.57336	58.4537	2.08135e-14	1.53461e-13
103199	Fig4	1.756	6.3054	58.4384	2.09758e-14	1.54574e-13
100503380	Snhg4	2.38447	6.23008	58.4297	2.10691e-14	1.55178e-13
16421	Itgb7	8.02639	5.44572	58.4051	2.13341e-14	1.57045e-13
71198	Otud1	3.2958	4.04356	58.39	2.14981e-14	1.58168e-13
70549	Tln2	-4.81248	7.57317	58.3761	2.16505e-14	1.59203e-13
18030	Nfil3	-3.1757	4.08904	58.2872	2.26515e-14	1.66475e-13
72640	Mex3a	-3.34191	8.19352	58.1871	2.38334e-14	1.75068e-13
104885	Tmem179	-6.83972	4.66481	58.1468	2.43263e-14	1.78593e-13
75695	Rilpl1	-2.33493	4.0463	58.1416	2.43917e-14	1.78977e-13
19672	Rcn1	-2.19243	6.38962	58.118	2.46857e-14	1.81037e-13
260305	Nphp4	-3.47602	4.62682	58.1003	2.49087e-14	1.82575e-13
68016	Murc	-4.36657	2.51686	58.0963	2.49597e-14	1.82851e-13
231670	Fbxo21	-2.41236	7.11035	58.0904	2.50349e-14	1.83304e-13
219149	Xkr6	-5.82662	1.14309	57.9752	2.65443e-14	1.94252e-13
70110	Ifi35	2.65813	4.77498	57.9571	2.67894e-14	1.95941e-13
22359	Vldlr	-3.58385	4.2965	57.9489	2.69014e-14	1.96641e-13
223255	Stk24	1.78365	7.08119	57.948	2.69138e-14	1.96641e-13
80893	Tmprss5	-8.02545	1.11567	57.9322	2.71316e-14	1.98127e-13
52696	Zwint	-1.87948	7.26302	57.9062	2.74913e-14	2.00647e-13
22031	Traf3	1.95198	6.55327	57.8898	2.77226e-14	2.02228e-13
545667	Fam159a	-8.05238	0.469503	57.8813	2.78422e-14	2.02992e-13
20917	Suclg2	2.26939	5.00573	57.8772	2.79004e-14	2.03309e-13
53893	Nudt5	1.49112	5.89351	57.7296	3.00738e-14	2.1903e-13
239114	Il17d	-4.23602	2.74224	57.7024	3.04924e-14	2.2196e-13
105841	Dennd3	2.83455	4.32226	57.6812	3.08241e-14	2.24255e-13
67776	Vwa5a	2.48222	4.23716	57.6505	3.1309e-14	2.27662e-13
211948	Pde12	1.62507	5.72178	57.6458	3.13829e-14	2.28079e-13
320707	Atp2b3	-5.74801	1.77326	57.6392	3.14881e-14	2.28722e-13
27979	Eif3b	1.25306	9.33488	57.5958	3.21911e-14	2.33705e-13
67891	Rpl4	1.59411	11.5627	57.5908	3.22724e-14	2.34171e-13
27223	Trp53bp1	-1.33921	7.70534	57.5817	3.24223e-14	2.35084e-13
67661	Ift172	-1.63033	5.76383	57.5811	3.24325e-14	2.35084e-13
231717	Fam109a	-3.37599	4.69311	57.5738	3.25525e-14	2.3583e-13
269233	Fam171a1	-3.44816	5.22997	57.5718	3.25861e-14	2.35948e-13
18600	Padi2	5.47104	4.58244	57.5625	3.27407e-14	2.36869e-13
13032	Ctsc	2.20671	6.70304	57.5621	3.27478e-14	2.36869e-13
14287	Fpgs	1.69301	5.89387	57.5506	3.29389e-14	2.38126e-13
72585	Lypd1	-7.87763	5.63374	57.541	3.31011e-14	2.39172e-13
12576	Cdkn1b	-1.16086	7.23244	57.4406	3.48344e-14	2.51564e-13
20911	Stxbp2	2.29327	5.94392	57.4294	3.50336e-14	2.52869e-13
66902	Mtap	1.90382	6.31475	57.3794	3.59343e-14	2.59234e-13
105663	Thtpa	-1.75907	6.23042	57.3297	3.68553e-14	2.65738e-13
327744	E130307A14Rik	-2.32895	4.29905	57.2981	3.74513e-14	2.69893e-13
22693	Zfp30	-5.00693	2.98093	57.2757	3.78806e-14	2.72844e-13
545622	Ptpn3	-5.26973	4.8709	57.2495	3.83896e-14	2.76365e-13
21646	Tcte2	-6.28256	0.806364	57.19	3.95674e-14	2.8457e-13
11804	Aplp2	-1.56689	7.77825	57.1898	3.95709e-14	2.8457e-13
15015	H2-Q4	3.02904	5.11623	57.1602	4.01717e-14	2.88739e-13
234344	Naf1	2.06841	5.21685	57.1577	4.02237e-14	2.88961e-13
13447	Doc2b	-6.84089	3.92102	57.1475	4.04331e-14	2.90314e-13
20201	S100a8	9.24535	4.51224	57.0702	4.20521e-14	3.0178e-13
70762	Dclk2	-4.49293	6.79052	57.0136	4.32814e-14	3.1044e-13
50497	Hspa14	1.30265	7.2042	56.9748	4.41423e-14	3.16449e-13
19264	Ptprc	3.75936	7.46739	56.9017	4.5815e-14	3.28269e-13
73047	Camk2n2	-3.40296	5.28341	56.8569	4.68711e-14	3.35661e-13
17684	Cited2	-2.47962	7.05755	56.8501	4.7034e-14	3.36651e-13
74257	Tspan17	-2.73351	4.25514	56.811	4.79784e-14	3.43232e-13
21423	Tcf3	1.54946	8.89792	56.7808	4.8719e-14	3.48234e-13
244745	Dpy19l1	1.46284	6.25179	56.7805	4.87284e-14	3.48234e-13
67331	Atp8b3	-4.19312	2.21022	56.742	4.96918e-14	3.54934e-13
56309	Mycbp	1.80713	4.75257	56.6587	5.18405e-14	3.70011e-13
17912	Myo1b	-3.19941	5.57159	56.6581	5.18566e-14	3.70011e-13
75316	Taf1d	1.65971	6.71404	56.608	5.31945e-14	3.7936e-13
12286	Cacna1a	-3.08885	5.07849	56.5815	5.39178e-14	3.84318e-13
15434	Hoxd3	-6.12722	4.18047	56.5726	5.4162e-14	3.85858e-13
59021	Rab2a	-1.25567	7.43147	56.5437	5.49622e-14	3.91356e-13
70598	Filip1	-4.76041	3.73235	56.51	5.59126e-14	3.97916e-13
114663	Impa2	2.47252	5.55098	56.4818	5.6722e-14	4.03468e-13
20018	Polr1d	1.75724	6.73671	56.4067	5.89304e-14	4.18959e-13
97031	Tprn	2.07355	4.66771	56.3968	5.92264e-14	4.20845e-13
109232	Sccpdh	-3.93604	5.0164	56.362	6.02838e-14	4.28136e-13
15205	Hes1	3.77459	4.10611	56.2598	6.35018e-14	4.50758e-13
18643	Pfn1	1.70833	10.1052	56.2571	6.35875e-14	4.51133e-13
227731	Slc25a25	-1.42805	5.74946	56.2148	6.49702e-14	4.60704e-13
104383	Rcor2	-2.20749	6.92428	56.21	6.51284e-14	4.61587e-13
26365	Ceacam1	6.35963	4.09187	56.1895	6.58124e-14	4.66194e-13
209268	Igsf1	-6.83214	2.46788	56.1162	6.83129e-14	4.83656e-13
71779	March8	-2.92387	6.65754	56.0697	6.99462e-14	4.94965e-13
11488	Adam11	-4.51434	4.59756	56.0577	7.03749e-14	4.97742e-13
225849	Ppp2r5b	-2.35635	5.95087	56.0365	7.11377e-14	5.02877e-13
13483	Dpp6	-8.32851	5.59561	56.0277	7.14582e-14	5.04883e-13
269529	Fbxo10	-4.22186	5.22188	55.9909	7.28055e-14	5.14138e-13
224691	Zfp472	1.90444	4.80194	55.9795	7.32324e-14	5.16886e-13
107003	A330093E20Rik	-7.60369	0.897349	55.9626	7.38619e-14	5.21061e-13
74337	Palm3	-5.8971	1.77374	55.9379	7.47982e-14	5.27395e-13
56839	Lgi1	-6.56306	2.00768	55.917	7.55964e-14	5.32748e-13
414081	5330413P13Rik	-7.85548	0.233129	55.897	7.63694e-14	5.3792e-13
75951	4930578M01Rik	-8.57325	1.33216	55.8939	7.64876e-14	5.38476e-13
13845	Ephb3	-3.49355	2.51094	55.8682	7.74952e-14	5.45289e-13
29864	Rnf11	-2.02161	6.03478	55.8634	7.76837e-14	5.46336e-13
170826	Ppargc1b	3.02275	3.35935	55.8395	7.86372e-14	5.52758e-13
213068	Tmem71	4.76354	3.09542	55.8156	7.95964e-14	5.59214e-13
78610	Uvrag	1.38094	5.93094	55.8006	8.02055e-14	5.63205e-13
212326	Fam149a	-3.11231	2.92281	55.7791	8.10904e-14	5.69127e-13
67430	4921536K21Rik	-5.65867	0.702469	55.7622	8.17887e-14	5.73734e-13
231712	Trafd1	-1.87002	6.38113	55.7382	8.27918e-14	5.80474e-13
13136	Cd55	4.57491	5.07464	55.7323	8.30431e-14	5.81938e-13
213389	Prdm9	3.52629	3.05232	55.7292	8.31754e-14	5.82567e-13
107375	Slc25a45	3.6825	3.95222	55.7147	8.37879e-14	5.86558e-13
244723	Olfm2	-4.72237	3.02183	55.6951	8.46278e-14	5.92136e-13
233890	Zfp768	-2.11519	4.70979	55.6909	8.48083e-14	5.93096e-13
66854	Trim35	-1.26766	8.04461	55.6551	8.63702e-14	6.03711e-13
17308	Mgat1	1.83334	6.88629	55.6179	8.80193e-14	6.14924e-13
102162	Taf5l	1.40299	6.15368	55.5941	8.90919e-14	6.22101e-13
268739	Arhgef40	-3.95527	5.10953	55.5253	9.22636e-14	6.43662e-13
319195	Rpl17	2.22335	4.00305	55.5251	9.22736e-14	6.43662e-13
240354	Malt1	2.97205	5.46726	55.5178	9.26171e-14	6.4573e-13
105193	Nhlrc1	-3.73576	2.83583	55.4973	9.35892e-14	6.52176e-13
209380	Gm4759	8.50494	0.955748	55.4878	9.40432e-14	6.55007e-13
231470	Fras1	-5.86557	2.12934	55.4766	9.45786e-14	6.58401e-13
59052	Mettl9	-1.18233	6.77512	55.4696	9.49179e-14	6.60428e-13
271144	Ankdd1b	-2.67275	3.47847	55.4435	9.61827e-14	6.68889e-13
20729	Spin1	-1.71617	6.89904	55.4415	9.62826e-14	6.69245e-13
18796	Plcb2	3.73304	4.4977	55.2791	1.04574e-13	7.26508e-13
66599	Rdm1	3.04852	3.99275	55.2744	1.04826e-13	7.27891e-13
236930	Ercc6l	1.90431	5.73187	55.1165	1.13593e-13	7.88366e-13
22084	Tsc2	-1.43911	7.08352	55.0528	1.17333e-13	8.13916e-13
20822	Trove2	-2.73726	5.3089	55.0395	1.18129e-13	8.19022e-13
230597	Zfyve9	-3.53481	4.15722	54.9483	1.2374e-13	8.57492e-13
56470	Rgs19	1.48731	5.7886	54.9446	1.23976e-13	8.58688e-13
72609	2700070H01Rik	-6.51181	0.71568	54.9376	1.24419e-13	8.61326e-13
16569	Kif3b	-1.42414	5.83745	54.9216	1.25432e-13	8.679e-13
246293	Klhl8	-3.12944	4.44366	54.852	1.29954e-13	8.98736e-13
21872	Tjp1	-2.74021	4.99383	54.827	1.3162e-13	9.09799e-13
223726	Mpped1	-9.35566	1.35305	54.7835	1.34565e-13	9.29684e-13
77920	A330102I10Rik	-6.61661	3.05535	54.7703	1.3547e-13	9.35464e-13
102747	Lrrc49	-3.30374	5.05669	54.7672	1.3569e-13	9.36513e-13
73723	Sh3bgrl3	2.43309	7.13717	54.7468	1.37104e-13	9.45794e-13
81896	Ift122	-2.08877	5.24607	54.7456	1.37184e-13	9.45874e-13
239250	Slitrk6	-6.88594	1.3012	54.7377	1.37741e-13	9.49233e-13
53614	Reck	-3.55164	3.73333	54.7262	1.38547e-13	9.54308e-13
80749	Lrfn1	-3.27815	4.28119	54.7091	1.39761e-13	9.62187e-13
67920	Mak16	1.36071	7.09025	54.627	1.4572e-13	1.00271e-12
20315	Cxcl12	3.87907	5.32035	54.6059	1.47296e-13	1.01305e-12
22628	Ywhag	-1.46947	9.37139	54.5798	1.49264e-13	1.02607e-12
76707	Clasp1	-1.63341	7.7469	54.5095	1.54701e-13	1.06291e-12
105298	Epdr1	-4.05748	4.68742	54.481	1.56958e-13	1.07788e-12
69581	Rhou	-3.52433	4.20672	54.4767	1.57304e-13	1.07971e-12
[truncated: 11,716 more rows]

## Sheet: SuppTable 2d.EuMycC2 v ThMYCNC2
Supplementary Table 2d. Differentially expressed gene list in EμMyc/Casp2-/- compared to Th-MYCN/Casp2-/- tumour samples.
EntrezID	gene_id	log2FC	logCPM	LR	PValue	FDR
56856	Insm2	-11.0963	8.4437	838.58	2.20988e-184	3.03063e-180
15571	Elavl3	-9.35485	8.33781	827.921	4.58918e-182	3.1468e-178
13193	Dcx	-10.4423	8.40188	732.023	3.25299e-161	1.48705e-157
18935	Phox2b	-10.9944	8.44548	721.151	7.52461e-159	2.57981e-155
17932	Myt1	-10.3169	6.82064	708.572	4.08948e-156	1.12166e-152
16574	Kif5c	-9.17916	8.60352	694.63	4.3989e-153	1.00544e-149
404634	H2afy2	-8.70827	7.2265	682.695	1.73306e-150	3.3953e-147
320827	C530008M17Rik	-9.00278	7.2807	618.572	1.52842e-136	2.6201e-133
74189	Phactr3	-13.5601	5.9427	556.397	5.11012e-123	7.78669e-120
11775	Ap3b2	-9.44231	7.27548	544.457	2.0224e-120	2.77352e-117
241919	Slc7a14	-10.7382	7.09541	532.156	9.59145e-118	1.19579e-114
107934	Celsr3	-8.41725	7.88477	525.994	2.1009e-116	2.40098e-113
70350	Basp1	-7.10419	9.58058	522.678	1.10622e-115	1.16698e-112
228858	Gdap1l1	-7.99173	6.27304	511.967	2.36789e-113	2.31952e-110
20666	Sox11	-9.5072	7.72762	503.545	1.60968e-111	1.47168e-108
17967	Ncam1	-9.12094	8.80993	502.457	2.77546e-111	2.37891e-108
80287	Apobec3	7.05146	7.06504	498.106	2.4554e-110	1.98079e-107
75770	Brsk2	-9.62748	6.66972	494.196	1.74145e-109	1.32679e-106
17690	Msi1	-9.33122	5.9036	492.174	4.79406e-109	3.4603e-106
60597	Mapk8ip2	-9.48257	6.97238	490.887	9.13753e-109	6.2656e-106
432530	Adcy1	-10.4133	8.2113	487.892	4.09786e-108	2.6761e-105
76252	Atp6v0e2	-9.70702	7.1296	487.773	4.34921e-108	2.71114e-105
100038356	Gm15612	-10.1613	6.32057	487.379	5.29874e-108	3.15943e-105
22141	Tub	-9.18039	8.91761	486.846	6.91929e-108	3.9538e-105
226594	Rcsd1	6.74785	7.88962	485.72	1.21646e-107	6.67299e-105
100043636	AI662270	7.04065	7.08563	484.161	2.65659e-107	1.40125e-104
13004	Ncan	-9.04426	6.67278	481.043	1.26677e-106	6.43423e-104
58212	Srrm3	-8.92662	6.17876	478.823	3.85426e-106	1.88776e-103
381347	4930412O13Rik	-9.69581	5.57776	465.711	2.74793e-103	1.29948e-100
20167	Rtn2	-7.83767	6.4057	465.574	2.94421e-103	1.3459e-100
12069	Bex2	-10.2793	7.8359	463.101	1.01642e-102	4.4965e-100
217219	Fam171a2	-7.35614	6.38096	461.831	1.92081e-102	8.23188e-100
23937	Mab21l2	-8.63579	7.34464	460.52	3.70363e-102	1.53914e-99
20255	Scg3	-6.97672	6.69532	455.981	3.60156e-101	1.4527e-98
108030	Lin7a	-8.0082	7.32118	455.62	4.31578e-101	1.69105e-98
235180	Fez1	-8.09521	5.92004	444.181	1.33223e-98	5.07505e-96
214931	Fbxl16	-10.2161	6.47977	442.664	2.84906e-98	1.056e-95
19716	Bex1	-9.08454	6.94921	439.298	1.53872e-97	5.55315e-95
65254	Dpysl5	-9.90451	8.0992	432.114	5.63319e-96	1.98086e-93
20257	Stmn2	-8.23611	10.0197	430.864	1.05375e-95	3.6128e-93
17762	Mapt	-9.1271	7.76555	425.255	1.75287e-94	5.86314e-92
232406	BC035044	8.34079	5.90678	420.205	2.20186e-93	7.1896e-91
76898	B3gat1	-9.99281	6.14788	418.248	5.87347e-93	1.87323e-90
15111	Hand2	-10.1694	8.67912	416.453	1.44377e-92	4.49997e-90
320139	Ptpn7	8.65966	6.00883	412.781	9.09447e-92	2.77159e-89
27062	Cadps	-13.5423	5.80889	408.318	8.51797e-91	2.53947e-88
272381	Lrrc4b	-9.5378	6.56202	406.368	2.26276e-90	6.60245e-88
17268	Meis1	-7.50076	7.27547	401.258	2.93215e-89	8.37739e-87
103712	6330403K07Rik	-10.0517	6.54701	389.017	1.3551e-86	3.79263e-84
11899	Astn1	-7.92225	6.72803	384.408	1.36543e-85	3.7451e-83
319504	Nrcam	-8.40505	6.33348	378.36	2.83177e-84	7.61468e-82
56370	Tagln3	-8.85201	7.79138	376.162	8.52334e-84	2.24787e-81
20394	Scg5	-9.38575	5.85769	375.749	1.04846e-83	2.71294e-81
64099	Parvg	5.63385	7.53048	372.323	5.84e-83	1.48314e-80
56191	Tro	-8.76763	7.23353	371.108	1.07367e-82	2.67714e-80
83436	Plekha2	6.30877	7.43856	367.165	7.75408e-82	1.89892e-79
56471	Stmn4	-10.8056	7.71236	366.294	1.19973e-81	2.88652e-79
22364	Vpreb3	9.08355	7.13887	365.39	1.88821e-81	4.46464e-79
18007	Neo1	-5.97411	5.96679	364.807	2.52888e-81	5.87816e-79
269788	Lhfpl4	-8.22573	6.73151	362.093	9.86139e-81	2.25399e-78
51799	Rundc3a	-5.80601	7.99426	359.335	3.93057e-80	8.83668e-78
226180	Ina	-8.45514	7.53648	350.717	2.95739e-78	6.54155e-76
78784	Celf3	-9.26867	7.98855	347.156	1.76372e-77	3.83931e-75
68738	Acss1	5.49753	6.1341	342.915	1.47897e-76	3.16916e-74
12652	Chga	-10.126	7.38487	342.044	2.28927e-76	4.83e-74
20450	St8sia2	-9.14724	6.13414	339.499	8.20201e-76	1.70428e-73
20451	St8sia3	-9.33007	5.9417	337.305	2.46461e-75	5.04473e-73
18218	Dusp8	-7.56079	6.88372	330.63	7.00872e-74	1.41349e-71
30925	Slamf6	7.30227	5.10818	329.374	1.31584e-73	2.61528e-71
22142	Tuba1a	-6.29156	9.92045	328.78	1.77197e-73	3.47155e-71
76686	Clip3	-7.12366	7.71105	328.355	2.19323e-73	4.23633e-71
12518	Cd79a	8.62467	8.16155	327.055	4.20937e-73	8.01769e-71
77771	Csrnp3	-9.69392	6.00725	325.411	9.60041e-73	1.80356e-70
14545	Gdap1	-9.67783	6.54515	323.275	2.80229e-72	5.19332e-70
330460	Tmem150b	-7.18759	5.64413	321.744	6.04068e-72	1.10456e-69
68666	Svop	-10.6035	5.46105	318.921	2.48842e-71	4.49029e-69
260299	Cadm4	-6.73224	7.1588	318.746	2.71704e-71	4.83916e-69
64339	Fndc4	-7.17571	5.67004	317.316	5.56636e-71	9.7868e-69
14802	Gria4	-8.72604	5.83852	317.144	6.0684e-71	1.05344e-68
545474	Scrt2	-9.36035	4.77104	315.269	1.55368e-70	2.6634e-68
12386	Ctnna2	-11.2776	5.96734	314.354	2.45857e-70	4.16257e-68
320360	Ric3	-8.10852	5.16841	313.917	3.0614e-70	5.12e-68
21419	Tfap2b	-8.99282	8.58699	312.18	7.31581e-70	1.20878e-67
216148	Shc2	-8.04132	6.98297	307.587	7.32762e-69	1.19632e-66
26414	Mapk10	-10.485	6.90193	305.258	2.35632e-68	3.80172e-66
232813	Shisa7	-9.25173	6.42036	302.501	9.39649e-68	1.49841e-65
100043072	A230070E04Rik	-12.2239	8.90691	302.397	9.89823e-68	1.56028e-65
105855	Nckap1l	4.95735	7.42552	302.151	1.11981e-67	1.74512e-65
268932	Caskin1	-6.75711	6.02814	301.408	1.62562e-67	2.50492e-65
381979	Brsk1	-8.20423	7.00738	300.128	3.09019e-67	4.70876e-65
108699	Chn1	-6.71371	6.14805	299.43	4.38569e-67	6.60938e-65
276952	Rasl10b	-10.617	5.8766	299.371	4.51606e-67	6.73187e-65
26757	Dpysl4	-8.90637	6.12431	298.514	6.94339e-67	1.02389e-64
94176	Dock2	5.42689	6.79893	298.142	8.3656e-67	1.22049e-64
16970	Lrmp	8.17651	8.95244	297.034	1.45886e-66	2.10598e-64
329274	Fam163a	-9.85037	7.06016	295.765	2.7575e-66	3.9392e-64
93686	Rbfox2	-6.2572	7.87007	295.508	3.13622e-66	4.43404e-64
77097	Tanc2	-7.41287	8.2327	295.024	3.99824e-66	5.59509e-64
14402	Gabrb3	-8.8425	6.37838	294.377	5.53171e-66	7.66282e-64
19099	Mapk8ip1	-6.79071	7.24551	292.793	1.22475e-65	1.67962e-63
12876	Cpe	-5.5345	7.90018	291.417	2.44209e-65	3.31592e-63
56190	Rbm38	3.63419	7.21462	290.796	3.33436e-65	4.48308e-63
30052	Pcsk1n	-11.1431	7.30067	290.649	3.59031e-65	4.78034e-63
27359	Sytl4	-9.88479	9.68429	289.209	7.39463e-65	9.75096e-63
14417	Gad2	-10.2071	6.68168	289.104	7.79494e-65	1.01809e-62
215632	Psd4	6.51757	6.30869	284.944	6.28519e-64	8.13161e-62
225743	Rnf165	-8.86267	5.21165	284.419	8.17608e-64	1.04791e-61
14199	Fhl1	-5.57116	6.31325	283.9	1.06122e-63	1.34755e-61
244810	AW551984	-10.3391	6.11613	281.736	3.14254e-63	3.95384e-61
268510	Mgat5b	-9.83172	6.15776	281.525	3.49395e-63	4.356e-61
56013	Srcin1	-7.15617	5.86551	280.274	6.54383e-63	8.08487e-61
17064	Cd93	5.55276	6.59743	279.763	8.45894e-63	1.03577e-60
11941	Atp2b2	-9.93085	4.73562	279.084	1.18881e-62	1.44278e-60
73032	Ttc9b	-9.58914	5.61384	277.595	2.50997e-62	3.01944e-60
20563	Slit2	-7.80427	7.24913	277.419	2.74192e-62	3.2698e-60
218194	Phactr1	-6.97302	6.00349	277.076	3.25731e-62	3.85092e-60
13992	Khdrbs3	-7.50262	7.22773	276.601	4.13416e-62	4.8458e-60
53313	Atp2a3	8.19125	8.51122	276.306	4.79211e-62	5.56941e-60
12229	Btk	6.81454	6.88489	274.482	1.19701e-61	1.37948e-59
13643	Efnb3	-4.82497	6.35164	274.114	1.43947e-61	1.64507e-59
74356	4931428F04Rik	-3.95573	6.5343	273.034	2.47585e-61	2.8061e-59
229801	Tram1l1	-9.66704	5.25063	272.878	2.67761e-61	3.0099e-59
17263	Meg3	-8.95385	10.969	272.488	3.25555e-61	3.62981e-59
319586	Celf5	-9.10983	6.70732	270.55	8.61041e-61	9.52284e-59
76117	Arhgap15	6.63296	5.32327	269.256	1.64865e-60	1.80877e-58
17085	Ly9	5.22721	6.26444	268.791	2.08158e-60	2.26562e-58
20852	Stat6	3.96853	6.40122	268.638	2.24745e-60	2.42689e-58
217151	Arl5c	7.02385	7.10112	268.61	2.27995e-60	2.44275e-58
381983	Lmtk3	-7.75346	7.30117	268.521	2.38419e-60	2.53464e-58
22778	Ikzf1	7.16602	7.88179	267.782	3.45448e-60	3.64421e-58
330695	Ctxn1	-5.91852	7.04589	267.649	3.69299e-60	3.86609e-58
11864	Arnt2	-8.14103	6.92022	266.726	5.86724e-60	6.09571e-58
102941	B630019K06Rik	-8.695	4.8426	264.541	1.75646e-59	1.81114e-57
57754	Cend1	-8.23806	5.15674	264.483	1.80857e-59	1.85095e-57
16331	Inpp5d	4.62552	7.03686	263.562	2.87168e-59	2.91721e-57
14635	Galk1	3.19606	6.77125	263.437	3.05673e-59	3.08235e-57
22376	Was	6.31074	6.03874	263.299	3.27712e-59	3.26673e-57
239743	Klhl6	6.57514	6.39043	263.293	3.28722e-59	3.26673e-57
229521	Syt11	-6.45217	8.18948	262.478	4.94715e-59	4.88095e-57
18507	Pax5	10.3351	4.14675	262.301	5.40598e-59	5.29555e-57
217356	Tmc8	6.47423	4.60248	262.05	6.1337e-59	5.96579e-57
16170	Il16	5.18563	6.28378	261.982	6.34598e-59	6.12879e-57
26943	Serinc3	3.19988	9.77894	261.918	6.55434e-59	6.28575e-57
93742	Pard3	-6.07986	5.65779	260.703	1.20575e-58	1.14831e-56
52822	Rufy3	-5.51618	7.29585	259.796	1.90143e-58	1.79836e-56
12395	Runx1t1	-8.27792	6.36537	259.563	2.13712e-58	2.00743e-56
218038	Amph	-8.88201	5.01018	259.183	2.58647e-58	2.41298e-56
17863	Myb	4.00802	7.18088	258.53	3.58955e-58	3.32616e-56
435965	Lrp3	-7.66193	6.7253	258.131	4.38554e-58	4.03552e-56
68428	Steap3	5.44143	5.37921	258.118	4.41395e-58	4.03552e-56
208666	Diras1	-9.62433	5.07661	257.818	5.12951e-58	4.65868e-56
68566	Caly	-10.3657	5.65465	257.783	5.22139e-58	4.71093e-56
19265	Ptprcap	8.08591	7.41582	257.745	5.32308e-58	4.77129e-56
20448	St6galnac4	3.44511	6.16089	257.334	6.54001e-58	5.82401e-56
54377	Cacng4	-9.11734	4.99978	256.169	1.17411e-57	1.03883e-55
26913	Gprin1	-8.6153	7.10144	255.145	1.96266e-57	1.72538e-55
17127	Smad3	4.6379	5.09249	255.069	2.03871e-57	1.78082e-55
19073	Srgn	4.98644	6.22332	254.995	2.116e-57	1.83663e-55
215243	Traf3ip3	5.8226	6.1748	254.723	2.42521e-57	2.09178e-55
234779	Plcg2	5.91424	7.14655	254.041	3.41594e-57	2.92789e-55
18767	Pkia	-6.72544	6.653	253.329	4.88227e-57	4.15872e-55
109270	Prr5	5.38243	5.55067	252.226	8.49441e-57	7.19089e-55
240121	Fsd1	-8.28349	5.11048	252.159	8.78663e-57	7.39262e-55
23871	Ets1	5.86714	8.24194	251.998	9.52261e-57	7.96299e-55
22324	Vav1	5.28546	6.9266	251.641	1.13917e-56	9.4682e-55
226778	Mark1	-6.02907	6.04665	250.453	2.06907e-56	1.70935e-54
54204	Sept1	5.14054	7.15635	249.94	2.67619e-56	2.19768e-54
216859	Acap1	7.73218	7.17538	249.153	3.97378e-56	3.24383e-54
24050	Sept3	-7.85804	7.5756	249.02	4.2475e-56	3.44676e-54
330863	Trim67	-9.25659	6.27245	248.191	6.43783e-56	5.19343e-54
94275	Maged1	-5.47404	9.20685	247.846	7.65822e-56	6.1418e-54
56772	Mllt11	-4.52555	8.4277	246.79	1.30105e-55	1.03736e-53
109676	Ank2	-6.62005	7.8099	246.396	1.58535e-55	1.25674e-53
68279	Mcoln2	8.39868	5.5575	244.159	4.87451e-55	3.8419e-53
211961	Asxl3	-8.4351	5.10909	244.077	5.07999e-55	3.98097e-53
70911	Phyhipl	-7.49185	5.13	243.704	6.12362e-55	4.77155e-53
56532	Ripk3	6.34614	4.83935	243.593	6.47504e-55	5.01688e-53
327814	Ppfia2	-9.87437	7.14272	243.296	7.51772e-55	5.79202e-53
77938	Fam53b	3.80804	6.53645	242.681	1.02347e-54	7.84127e-53
100040462	Mndal	6.69818	5.63211	242.315	1.23007e-54	9.37173e-53
237253	Lrp11	-5.64668	6.45166	242.286	1.24803e-54	9.4561e-53
56527	Mast1	-5.39266	6.98989	242.202	1.30169e-54	9.80843e-53
15896	Icam2	6.6973	5.25708	240.68	2.79553e-54	2.09497e-52
66995	Zcchc18	-5.05309	6.62894	239.857	4.22661e-54	3.1502e-52
320484	Rasal3	5.77916	5.73304	239.579	4.85884e-54	3.60184e-52
18111	Nnat	-8.68784	9.27877	238.815	7.12856e-54	5.25597e-52
17095	Lyl1	6.51552	6.5775	238.243	9.50059e-54	6.96744e-52
226518	Nmnat2	-8.62444	5.07399	237.402	1.44959e-53	1.05743e-51
545030	Wdfy4	6.97856	7.79817	236.388	2.41119e-53	1.74958e-51
19339	Rab3a	-4.4414	6.85016	235.519	3.73051e-53	2.69264e-51
241656	Pak7	-9.48246	4.31075	234.629	5.83405e-53	4.18891e-51
105859	Csdc2	-8.15338	6.52112	233.854	8.60726e-53	6.14791e-51
14461	Gata2	-5.97348	6.69923	233.294	1.14016e-52	8.10162e-51
406217	Bex4	-11.7101	4.13247	232.688	1.54589e-52	1.09028e-50
16401	Itga4	5.09702	7.05277	232.682	1.55027e-52	1.09028e-50
20262	Stmn3	-10.8921	8.0978	232.327	1.85277e-52	1.29637e-50
22152	Tubb3	-8.31217	9.63482	232.258	1.91828e-52	1.3354e-50
20360	Sema6c	-8.42186	5.67413	232.183	1.99207e-52	1.37976e-50
26941	Slc9a3r1	3.95123	6.22933	231.736	2.4926e-52	1.71776e-50
18826	Lcp1	5.61451	8.48866	230.962	3.6782e-52	2.52215e-50
73242	Atat1	-4.28234	6.27627	230.94	3.71803e-52	2.53677e-50
269037	Ctif	-5.89504	5.44638	230.868	3.85486e-52	2.61711e-50
16985	Lsp1	7.93907	8.37523	230.331	5.04823e-52	3.41042e-50
56501	Elf4	5.5067	6.31046	229.914	6.22375e-52	4.18394e-50
12370	Casp8	5.11832	5.74926	229.58	7.36048e-52	4.92398e-50
18196	Nsg1	-6.14278	7.90293	228.988	9.90809e-52	6.59609e-50
106869	Tnfaip8	5.66743	6.65508	228.92	1.02523e-51	6.7923e-50
73884	Zdbf2	-9.94813	6.83305	228.708	1.14042e-51	7.51909e-50
230145	Galnt12	5.23283	4.86375	228.126	1.52745e-51	1.00227e-49
18039	Nefl	-10.0366	10.3087	227.939	1.67849e-51	1.09613e-49
238988	Erc2	-10.2467	4.8224	227.39	2.21074e-51	1.43688e-49
19354	Rac2	6.26768	8.03483	227.344	2.26292e-51	1.46385e-49
15950	Ifi203	5.99847	5.46383	226.998	2.69117e-51	1.73271e-49
228993	Slc17a9	6.93038	5.53753	226.699	3.12835e-51	2.00478e-49
100040724	Mirg	-8.0824	5.78702	226.166	4.0888e-51	2.60809e-49
78070	Cpt1c	-5.69683	5.69856	226.093	4.24096e-51	2.69261e-49
238161	Akap6	-7.83985	6.49952	225.346	6.17241e-51	3.90085e-49
269643	Ppp2r2c	-8.73108	5.77767	225.024	7.25541e-51	4.56425e-49
18109	Mycn	-8.72467	7.67575	224.421	9.81735e-51	6.14773e-49
54519	Apbb1ip	4.89246	5.97336	223.754	1.37238e-50	8.55493e-49
226123	Morn4	-6.00797	6.23474	223.517	1.54627e-50	9.59528e-49
68955	Srrm4	-12.2382	5.20117	223.33	1.69849e-50	1.04924e-48
13052	Cxadr	-5.65572	6.22615	223.178	1.83276e-50	1.1271e-48
17355	Aff1	3.81609	6.7133	222.966	2.03886e-50	1.24826e-48
12721	Coro1a	4.89291	9.62018	222.647	2.39343e-50	1.45882e-48
67254	2900011O08Rik	-12.293	4.78811	221.151	5.07263e-50	3.07815e-48
68058	Chd1l	3.45605	5.84283	220.891	5.78127e-50	3.49271e-48
56320	Dbn1	-5.85371	8.27378	220.168	8.31294e-50	5.00016e-48
11857	Arhgdib	6.59985	8.58664	219.916	9.43232e-50	5.64868e-48
15900	Irf8	5.07589	7.10471	219.241	1.32427e-49	7.89609e-48
330914	Arhgap32	-5.66993	5.42131	217.343	3.43484e-49	2.03371e-47
11519	Add2	-8.35333	5.70463	217.34	3.44043e-49	2.03371e-47
53374	Chst3	7.78967	7.08325	217.156	3.77278e-49	2.2206e-47
106369	Ypel1	-4.61372	5.83612	215.494	8.69634e-49	5.09665e-47
216445	Arhgap9	5.45022	6.14079	214.939	1.14909e-48	6.70577e-47
11803	Aplp1	-8.99854	7.39486	214.871	1.18932e-48	6.91117e-47
18613	Pecam1	3.81525	6.16498	213.306	2.61037e-48	1.51049e-46
54003	Nell2	-7.68616	6.21746	212.995	3.05177e-48	1.75849e-46
54725	Cadm1	-6.3002	7.62389	212.971	3.08824e-48	1.77206e-46
21833	Thra	-4.74313	7.32438	212.462	3.98776e-48	2.27867e-46
75745	Rian	-9.02859	9.91524	211.598	6.15578e-48	3.50292e-46
83766	Actl6b	-10.076	4.89291	210.582	1.02552e-47	5.81157e-46
76787	Ppfia3	-8.41929	5.48934	210.322	1.16862e-47	6.59525e-46
107528	Magee1	-4.84251	5.88414	209.962	1.40026e-47	7.87015e-46
76156	Fam131b	-9.85847	5.29755	209.653	1.63514e-47	9.15276e-46
18992	Pou3f2	-12.9488	5.44762	209.507	1.76005e-47	9.81193e-46
11981	Atp9a	-5.93607	6.99397	209.364	1.89071e-47	1.04976e-45
109593	Lmo3	-9.33327	4.93844	208.986	2.2864e-47	1.26434e-45
72661	Serp2	-8.75676	5.41278	208.845	2.45432e-47	1.35175e-45
18040	Nefm	-7.34378	11.1831	208.476	2.95358e-47	1.62022e-45
98733	Obsl1	-5.12167	5.60384	208.209	3.37809e-47	1.8457e-45
272009	Srsf12	-8.54073	4.16136	208.103	3.5618e-47	1.93835e-45
12934	Dpysl2	-3.56879	8.61476	207.999	3.75287e-47	2.03426e-45
407812	Zfp941	-6.93736	4.7746	207.976	3.79652e-47	2.04982e-45
194309	Vps37d	-7.45123	4.28585	207.367	5.1565e-47	2.77318e-45
225631	Onecut2	-9.53387	5.29064	207.193	5.6279e-47	3.01488e-45
13611	S1pr4	6.07286	5.47271	206.113	9.68105e-47	5.16599e-45
21385	Tbx2	-6.34253	7.16421	205.377	1.40109e-46	7.44751e-45
109594	Lmo1	-10.2121	6.42876	205.364	1.41036e-46	7.46783e-45
217082	Hlf	-9.97454	7.19364	205.079	1.62747e-46	8.58427e-45
75607	Wnk2	-8.69731	5.89697	205.065	1.63939e-46	8.61405e-45
93761	Smarca1	-8.09722	4.92607	204.623	2.0471e-46	1.07152e-44
100072	Camta1	-4.32224	7.10317	204.47	2.20965e-46	1.15221e-44
14389	Gab2	-4.83697	6.84742	203.467	3.65861e-46	1.90054e-44
27056	Irf5	4.61315	5.94244	202.407	6.23124e-46	3.22473e-44
18389	Oprl1	-8.6887	4.56529	202.307	6.55391e-46	3.37896e-44
23853	Def6	5.97107	5.54098	202.159	7.05664e-46	3.62452e-44
12483	Cd22	6.89898	7.53999	202.087	7.31758e-46	3.73544e-44
228961	Npepl1	4.41045	6.55374	202.085	7.32706e-46	3.73544e-44
11517	Adcyap1r1	-5.69028	7.47151	201.956	7.81634e-46	3.97012e-44
26422	Nbea	-6.63907	6.32333	201.318	1.07681e-45	5.44921e-44
22318	Vamp2	-2.99433	8.35798	200.318	1.77995e-45	8.97433e-44
239188	Enox1	-7.78698	4.82003	199.722	2.4013e-45	1.20628e-43
20269	Scn3a	-8.18696	5.94313	199.594	2.56166e-45	1.28214e-43
16913	Psmb8	5.42728	7.29702	199.566	2.59796e-45	1.29558e-43
102954	Nudt10	-8.46606	4.11532	199.537	2.63528e-45	1.30943e-43
14681	Gnao1	-9.65207	8.08638	199.464	2.73393e-45	1.35354e-43
103098	Slc6a15	-9.15056	5.67931	198.843	3.73482e-45	1.84242e-43
76438	Rftn1	3.71711	6.14064	198.671	4.07259e-45	2.00185e-43
77015	Mpped2	-8.91373	4.56947	198.105	5.41142e-45	2.65044e-43
67647	4930523C07Rik	6.25761	5.11454	197.808	6.28258e-45	3.06617e-43
19159	Cyth3	-4.1456	7.04461	197.203	8.51579e-45	4.14133e-43
76217	Jakmip2	-9.66329	4.35398	196.668	1.11409e-44	5.39879e-43
216739	Acsl6	-8.32414	4.61194	196.49	1.21831e-44	5.88307e-43
58242	Nudt11	-8.25342	4.43492	196.337	1.31587e-44	6.33187e-43
66959	Dusp26	-9.29805	6.61613	196.226	1.39145e-44	6.67214e-43
16912	Psmb9	5.9511	5.48754	195.224	2.30221e-44	1.10009e-42
634731	Susd1	4.40597	6.15743	194.596	3.15576e-44	1.50271e-42
228876	Zfp334	-6.24027	5.33138	194.453	3.39085e-44	1.60907e-42
12064	Bdnf	-13.1507	5.15479	193.32	5.99276e-44	2.83396e-42
11735	Ank3	-9.57365	7.21011	193.31	6.02427e-44	2.83906e-42
19253	Ptpn18	5.55033	5.19878	193.258	6.18335e-44	2.90406e-42
12404	Cbln1	-11.8707	4.27611	192.974	7.13125e-44	3.33781e-42
18481	Pak3	-7.93602	6.841	192.326	9.87786e-44	4.60765e-42
15468	Prmt2	-5.06545	6.36607	192.282	1.00975e-43	4.69414e-42
330369	Fbxo41	-12.1948	4.64776	192.098	1.10738e-43	5.13063e-42
11682	Alk	-10.1867	5.86866	191.98	1.1754e-43	5.42744e-42
241520	Fam171b	-9.03471	5.447	191.927	1.20694e-43	5.55434e-42
243958	Siglecg	9.52642	6.99686	191.634	1.39862e-43	6.41496e-42
215090	Maneal	-6.83711	4.54224	191.627	1.40333e-43	6.41511e-42
78248	Armcx1	-5.24356	5.13681	191.219	1.72279e-43	7.84928e-42
239157	Pnma2	-12.41	4.68826	190.673	2.26695e-43	1.02944e-41
56696	Gpr132	8.30834	5.50818	189.971	3.22595e-43	1.46009e-41
14617	Gjd2	-10.6308	5.5761	189.336	4.43868e-43	2.00237e-41
20343	Sell	8.4975	6.31967	189.2	4.75395e-43	2.13756e-41
328833	Treml2	7.07605	5.28824	189.094	5.01398e-43	2.24712e-41
270028	Fam155a	-12.3814	4.77251	189.071	5.07004e-43	2.26484e-41
64051	Sv2a	-5.51167	6.12557	188.823	5.74531e-43	2.55816e-41
17869	Myc	7.10067	9.47702	188.685	6.15635e-43	2.73231e-41
67087	Ctnnbip1	-3.95287	5.85097	188.535	6.63836e-43	2.93672e-41
20964	Syn1	-7.64109	6.47228	187.516	1.10788e-42	4.88538e-41
56363	Tmeff2	-7.9613	5.74638	187.346	1.20676e-42	5.30431e-41
15983	Ifrd2	2.93103	6.90079	187.273	1.25228e-42	5.48682e-41
244579	Tox3	-8.32176	4.8784	187.263	1.2584e-42	5.49608e-41
317758	Gimap9	6.91782	4.30572	187.232	1.27824e-42	5.56501e-41
16560	Kif1a	-8.81621	8.32718	186.558	1.79323e-42	7.77212e-41
21912	Tspan7	-4.81961	7.10558	186.555	1.79653e-42	7.77212e-41
338370	Nalcn	-10.8699	5.44535	186.059	2.30464e-42	9.93894e-41
245595	Zfp711	-7.07139	4.70876	185.929	2.46008e-42	1.0576e-40
74211	1700017B05Rik	3.00163	6.2902	185.681	2.78641e-42	1.19415e-40
16728	L1cam	-6.93652	7.60973	185.024	3.87841e-42	1.65696e-40
14581	Gfi1	8.19216	5.32173	185.01	3.90524e-42	1.66325e-40
319493	A430078G23Rik	11.2812	3.60752	184.708	4.54438e-42	1.92946e-40
170729	Scrt1	-11.7514	4.05684	184.49	5.0705e-42	2.1462e-40
74734	Rhoh	6.5048	6.29413	184.477	5.1055e-42	2.15437e-40
14247	Fli1	5.27341	5.61686	183.743	7.38369e-42	3.10613e-40
217125	Samd14	-6.26458	7.10412	183.589	7.97653e-42	3.34526e-40
80898	Erap1	5.16549	5.77077	183.58	8.0148e-42	3.35106e-40
12478	Cd19	10.0067	9.30035	183.502	8.3341e-42	3.47398e-40
11647	Alpl	6.49361	6.22968	183.319	9.13595e-42	3.79668e-40
671535	Parp10	4.65287	4.87495	182.894	1.13108e-41	4.6863e-40
54609	Ubqln2	-2.92977	7.08653	182.602	1.30985e-41	5.41061e-40
329735	4933431E20Rik	-5.57535	5.39572	182.364	1.47634e-41	6.08005e-40
330938	Dixdc1	-5.60821	5.28147	182.035	1.74224e-41	7.1536e-40
17972	Ncf4	4.80354	5.80222	181.256	2.57784e-41	1.0553e-39
103172	Chchd10	4.01473	7.03749	181.053	2.85381e-41	1.1648e-39
15114	Hap1	-5.94915	8.58753	180.013	4.81426e-41	1.95913e-39
20404	Sh3gl2	-11.7097	4.54341	179.899	5.09934e-41	2.06901e-39
12123	Hrk	-10.5078	6.05013	179.247	7.07831e-41	2.86348e-39
236539	Phgdh	6.52064	5.95687	178.911	8.3782e-41	3.37937e-39
64450	Gpr85	-8.25757	5.118	178.008	1.31919e-40	5.3054e-39
217353	Tmc6	4.95062	6.2699	177.859	1.42181e-40	5.70137e-39
18526	Pcdh10	-9.37256	5.2133	177.64	1.58792e-40	6.34891e-39
26377	Dapp1	4.84233	4.27159	177.293	1.88981e-40	7.53398e-39
69710	Arap1	3.49271	6.54013	176.705	2.53989e-40	1.00962e-38
237730	Fbll1	-8.19702	5.06429	176.557	2.73659e-40	1.08467e-38
78688	Nol3	-4.41072	5.78281	176.424	2.92534e-40	1.15614e-38
21354	Tap1	5.04666	5.75341	176.407	2.95024e-40	1.16263e-38
67295	Rab3c	-9.23546	6.2361	176.385	2.98408e-40	1.1726e-38
16205	Gimap1	6.84905	5.25482	176.226	3.23222e-40	1.26648e-38
73844	Ankrd45	-9.36118	4.40206	175.515	4.62202e-40	1.80588e-38
215653	Rassf2	3.11547	6.70307	174.706	6.94087e-40	2.70418e-38
19395	Rasgrp2	6.65077	7.2614	174.41	8.05612e-40	3.12979e-38
218544	Sgtb	-7.36418	4.22022	174.096	9.43248e-40	3.65416e-38
54525	Syt7	-7.29308	5.6053	173.795	1.09751e-39	4.2398e-38
14163	Fgd1	-5.01871	5.16157	172.816	1.79521e-39	6.91558e-38
243621	Iqsec3	-7.35209	5.27137	172.678	1.92393e-39	7.39068e-38
108995	Tbc1d10c	6.40277	6.54994	172.359	2.25929e-39	8.65471e-38
70771	Gpr173	-9.09626	3.95143	172.352	2.26755e-39	8.66218e-38
21355	Tap2	4.7381	6.15349	172.106	2.5654e-39	9.77276e-38
232970	Phldb3	6.52391	4.37749	172.088	2.58902e-39	9.83542e-38
101602	AI467606	6.91651	4.95913	172.061	2.62487e-39	9.94407e-38
22750	Zfp9	-4.51611	5.35899	171.892	2.85739e-39	1.07951e-37
74365	Lonrf3	-5.0823	4.62107	171.238	3.97041e-39	1.49589e-37
12399	Runx3	4.21899	5.01192	170.392	6.07508e-39	2.28257e-37
11496	Adam22	-4.79324	6.01731	169.976	7.48843e-39	2.80591e-37
15893	Ica1	-5.61028	4.79709	169.804	8.16371e-39	3.0506e-37
12293	Cacna2d1	-6.42993	6.80689	169.561	9.22667e-39	3.43844e-37
58178	Sorcs1	-10.0708	6.26948	169.508	9.4781e-39	3.52256e-37
594844	Tceal3	-11.387	3.69252	169.059	1.18793e-38	4.40305e-37
72693	Zcchc12	-7.2691	6.85504	169.003	1.2217e-38	4.51602e-37
66222	Serpinb1a	8.20959	5.56368	168.488	1.58309e-38	5.83615e-37
13482	Dpp4	8.57555	5.69572	168.184	1.84406e-38	6.78e-37
17089	Lyar	2.86644	7.64422	168.088	1.93561e-38	7.09757e-37
12570	Cdk5r2	-10.0674	5.53172	167.792	2.24571e-38	8.21271e-37
13640	Efna5	-6.90481	5.09821	167.497	2.60554e-38	9.50331e-37
242773	Slc45a1	-8.39444	3.86352	167.335	2.82619e-38	1.02807e-36
238266	Syt16	-11.548	3.79909	167.033	3.29021e-38	1.19186e-36
73010	Gpr22	-9.0206	4.02053	167.031	3.29383e-38	1.19186e-36
208869	Dock3	-5.79117	5.6686	166.837	3.63157e-38	1.31061e-36
102657	Cd276	-4.92434	5.51664	166.799	3.70091e-38	1.33213e-36
12018	Bak1	2.82131	6.24538	166.42	4.47803e-38	1.60764e-36
15163	Hcls1	4.98732	7.0757	166.169	5.08027e-38	1.81908e-36
245468	Pnma3	-8.92277	4.5607	165.879	5.87784e-38	2.09918e-36
109361	D730005E14Rik	6.82979	4.29491	165.224	8.17329e-38	2.91139e-36
72898	Asphd2	-8.90662	4.00135	165.219	8.19491e-38	2.91153e-36
17060	Blnk	6.63104	6.63158	164.713	1.05663e-37	3.74436e-36
20420	Shd	-8.14179	4.77076	164.6	1.11859e-37	3.9537e-36
24058	Sigirr	6.20045	4.64947	164.172	1.38716e-37	4.89036e-36
12506	Cd48	5.39116	5.51838	164.099	1.43919e-37	5.06079e-36
18985	Pou2af1	9.55032	8.88426	163.695	1.76366e-37	6.18589e-36
381338	Lonrf2	-7.77634	6.06199	163.222	2.23723e-37	7.82689e-36
23805	Apc2	-8.92234	7.78476	162.976	2.53262e-37	8.83776e-36
22153	Tubb4a	-7.72666	8.15193	162.488	3.23581e-37	1.12629e-35
74002	Psd2	-6.63649	5.64403	162.45	3.29946e-37	1.14554e-35
240322	Adamts19	-11.7779	4.24906	162.289	3.57785e-37	1.23906e-35
109032	Sp110	7.18372	5.78557	162.01	4.11641e-37	1.42198e-35
107767	Scamp1	-4.06888	5.62281	160.969	6.9501e-37	2.39482e-35
22360	Nrsn1	-11.7697	4.18682	160.815	7.5083e-37	2.58067e-35
214459	Fnbp1l	-5.57205	7.80965	160.587	8.42056e-37	2.88699e-35
18146	Npdc1	-4.93982	7.18772	160.538	8.63175e-37	2.95201e-35
100182	Akna	4.05272	6.6672	160.528	8.67697e-37	2.9601e-35
102545	Cmtm7	4.8647	6.12599	160.327	9.60084e-37	3.26714e-35
108037	Shmt2	3.94764	8.32282	160.268	9.88748e-37	3.35636e-35
64685	Nmi	4.58179	4.14638	160.211	1.01749e-36	3.4454e-35
19276	Ptprn2	-7.83488	6.12248	160.091	1.08089e-36	3.65106e-35
18951	Sept5	-6.63954	6.77564	159.218	1.67692e-36	5.65043e-35
319984	Jph4	-9.59948	6.30756	159.024	1.849e-36	6.21499e-35
72512	Tmem173	5.33543	5.51567	158.549	2.34839e-36	7.87429e-35
207181	Rbms3	-5.21146	7.07431	158.535	2.36439e-36	7.90858e-35
271711	Tmem169	-9.40604	4.45617	158.479	2.43226e-36	8.11582e-35
17933	Myt1l	-8.63249	5.24734	158.365	2.57546e-36	8.55208e-35
233328	Lrrk1	4.56644	5.38167	158.365	2.57548e-36	8.55208e-35
192678	Rassf3	3.64779	5.78812	158.115	2.92149e-36	9.67763e-35
142682	Zcchc14	-5.15549	7.20315	157.465	4.0518e-36	1.33895e-34
270192	Rab6b	-6.43776	7.72245	157.341	4.31235e-36	1.42163e-34
54563	Nup210	2.37058	8.44738	157.099	4.8696e-36	1.60148e-34
232821	Ccdc106	-5.91942	5.17355	156.962	5.21733e-36	1.71173e-34
15572	Elavl4	-9.81011	7.15229	156.614	6.21703e-36	2.03485e-34
16565	Kif21b	5.91306	6.28698	155.654	1.00765e-35	3.29022e-34
71691	Pnmal1	-11.1527	4.00878	155.489	1.09486e-35	3.5665e-34
215280	Wipf1	4.38154	6.6698	155.467	1.10681e-35	3.59688e-34
16564	Kif21a	-7.07799	7.05144	155.344	1.1776e-35	3.81787e-34
20974	Syngr3	-9.3678	5.42857	154.758	1.58131e-35	5.11463e-34
17968	Ncam2	-9.2159	4.95201	154.593	1.71859e-35	5.54558e-34
347722	Agap1	-5.46244	7.31285	154.036	2.27467e-35	7.32274e-34
72607	Usp13	-11.4344	3.78148	153.972	2.34902e-35	7.54437e-34
74131	Sash3	6.7851	6.92401	153.927	2.40314e-35	7.68617e-34
231507	Plac8	7.30812	7.42261	153.926	2.40438e-35	7.68617e-34
14048	Eya1	-8.44299	8.39135	153.853	2.4932e-35	7.95157e-34
214240	Disp2	-8.0881	7.4221	153.6	2.83166e-35	9.01006e-34
330485	Tmem145	-9.72083	4.94465	152.877	4.07493e-35	1.2936e-33
109205	Sobp	-9.49795	4.38445	152.507	4.90936e-35	1.55489e-33
16593	Klc1	-2.73153	8.80416	151.682	7.43746e-35	2.35017e-33
74137	Nuak2	4.08915	4.53154	151.166	9.64071e-35	3.03937e-33
80285	Parp9	4.6521	4.84252	150.805	1.15641e-34	3.6374e-33
68846	Rnf208	-7.3526	5.15567	150.602	1.2802e-34	4.01754e-33
52250	Reep1	-6.18133	7.1445	150.218	1.55369e-34	4.86467e-33
268859	Rbfox1	-9.92315	6.02703	150.144	1.61221e-34	5.03643e-33
209200	Dtx3l	5.11067	5.35561	149.979	1.75248e-34	5.46217e-33
50876	Tmod2	-6.0918	7.35591	149.926	1.79951e-34	5.59604e-33
225724	Mapk4	-10.1309	4.83528	149.889	1.83303e-34	5.68735e-33
19245	Ptp4a3	4.2447	8.54073	149.5	2.22957e-34	6.9021e-33
244310	Dlgap2	-9.27965	3.87554	149.042	2.8083e-34	8.67409e-33
75914	Exoc6b	-3.58579	5.21701	148.904	3.0098e-34	9.2611e-33
23888	Gpc6	-4.80987	5.20543	148.903	3.01185e-34	9.2611e-33
16859	Lgals9	4.85691	7.17447	148.807	3.16087e-34	9.69758e-33
13732	Emp3	4.06336	6.22572	148.725	3.29268e-34	1.00794e-32
319997	A630001G21Rik	6.73776	6.06084	148.632	3.45203e-34	1.05437e-32
18003	Nedd9	4.63011	5.70859	148.597	3.51259e-34	1.07048e-32
14799	Gria1	-12.0119	4.13683	148.288	4.10268e-34	1.24754e-32
21682	Tec	4.69898	4.84364	148.257	4.16926e-34	1.26498e-32
382062	AB124611	4.13682	5.62281	148.211	4.26499e-34	1.29117e-32
319211	Nol4	-9.25814	4.06455	148.181	4.3307e-34	1.30818e-32
18018	Nfatc1	4.05255	4.98541	147.803	5.23832e-34	1.57886e-32
211550	Tifa	6.2853	6.24965	146.576	9.71596e-34	2.92203e-32
12775	Ccr7	7.39116	4.88624	146.382	1.07127e-33	3.21474e-32
77682	9230102O04Rik	-10.8448	3.09617	146.275	1.13051e-33	3.38511e-32
171207	Arhgap4	4.9707	6.56122	146.112	1.22715e-33	3.66649e-32
54354	Rassf5	4.65265	6.31413	145.388	1.76617e-33	5.26549e-32
57775	Usp29	-11.5722	4.2215	145.371	1.78141e-33	5.2994e-32
547253	Parp14	3.97634	5.09784	145.004	2.14318e-33	6.36182e-32
16541	Napsa	7.15436	6.52051	144.664	2.54334e-33	7.53333e-32
239017	Ogdhl	-5.55068	5.73728	144.322	3.02158e-33	8.93059e-32
545156	Kalrn	-5.3238	5.32081	144.283	3.08195e-33	9.08943e-32
71683	Gypc	5.19712	4.77372	144.075	3.42181e-33	1.00701e-31
241589	D430041D05Rik	-9.19707	5.43635	143.728	4.07366e-33	1.19389e-31
12493	Cd37	7.64687	7.95969	143.728	4.07422e-33	1.19389e-31
192950	Nacad	-6.21798	6.64132	143.328	4.98398e-33	1.45736e-31
20963	Syk	4.5386	7.82261	143.232	5.23042e-33	1.52617e-31
75547	Akap13	2.90829	6.6385	143.202	5.31012e-33	1.54613e-31
14594	Ggta1	2.68655	5.70393	143.036	5.77254e-33	1.67722e-31
20868	Stk10	4.142	5.88312	142.631	7.07813e-33	2.05221e-31
75736	Bcl2l12	3.41338	5.07867	142.515	7.50409e-33	2.17112e-31
209966	Pgbd5	-7.8615	4.41134	141.96	9.92415e-33	2.86526e-31
67299	Dock7	-4.77507	6.77877	141.194	1.45898e-32	4.20345e-31
110877	Slc18a1	-7.75268	4.608	141.01	1.60054e-32	4.60164e-31
20536	Slc4a3	-5.43359	5.40285	140.57	1.99763e-32	5.73128e-31
26382	Fgd2	5.04781	6.56123	140.474	2.09654e-32	6.0025e-31
20684	Sp100	5.33914	5.39686	140.402	2.17413e-32	6.21168e-31
102693	Phldb1	-3.67183	6.25869	139.995	2.66873e-32	7.60894e-31
233651	Dchs1	-5.52319	7.12571	139.867	2.8459e-32	8.09723e-31
22228	Ucp2	4.11359	10.1009	139.685	3.11988e-32	8.8584e-31
117599	Helb	3.25971	5.44844	139.188	4.00603e-32	1.1351e-30
215085	Slc35f1	-7.99189	3.5649	139.066	4.26119e-32	1.20491e-30
434341	Nlrc5	5.56442	5.24349	138.478	5.72978e-32	1.61684e-30
76088	Dock8	5.22185	6.12213	138.43	5.86829e-32	1.65252e-30
239364	Tspyl5	-8.2257	3.86122	138.402	5.95166e-32	1.67256e-30
12925	Crip1	6.02766	8.49959	138.32	6.20216e-32	1.7394e-30
231760	Rimbp2	-9.66903	4.85012	138.3	6.26625e-32	1.75378e-30
252868	Odf4	-11.208	3.51088	138.26	6.39301e-32	1.78562e-30
330267	Thsd7a	-5.92953	5.81776	138.178	6.66453e-32	1.85767e-30
14348	Fut9	-11.3789	3.8754	138.028	7.18416e-32	1.99845e-30
52666	Arhgef25	-4.89405	6.02885	137.887	7.71259e-32	2.1411e-30
216825	Usp22	-2.845	8.80821	137.834	7.92257e-32	2.19495e-30
194237	Rimkla	-8.25769	4.04676	137.773	8.17108e-32	2.25924e-30
12443	Ccnd1	-2.9776	10.3323	137.767	8.19505e-32	2.26131e-30
237988	Cdr2l	-4.65004	5.93766	137.471	9.51305e-32	2.61972e-30
240754	Lax1	6.86562	4.62567	137.429	9.71568e-32	2.67016e-30
11966	Atp6v1b2	-2.32241	8.75043	137.42	9.76022e-32	2.67703e-30
51791	Rgs14	6.8307	4.3134	137.399	9.86133e-32	2.69937e-30
12805	Cntn1	-6.83503	4.8338	137.227	1.07552e-31	2.93819e-30
22671	Rnf112	-9.41952	4.49345	137.185	1.09835e-31	2.99458e-30
544817	Arhgap27	4.89364	5.82631	136.962	1.22892e-31	3.34394e-30
171486	Cd99l2	-3.15002	5.60216	136.717	1.39077e-31	3.77455e-30
11669	Aldh2	2.71754	8.03606	136.714	1.39268e-31	3.77455e-30
328234	Rnf182	-10.7277	2.95732	136.661	1.43036e-31	3.86904e-30
16848	Lfng	4.90533	5.34749	135.856	2.14586e-31	5.79298e-30
71520	Grap	5.90849	4.83472	135.85	2.15203e-31	5.79822e-30
12192	Zfp36l1	3.81974	5.57173	135.803	2.20302e-31	5.92398e-30
13628	Eef1a2	-10.4946	8.86444	135.217	2.96053e-31	7.94534e-30
75409	Slitrk5	-11.9346	3.95718	135.21	2.97006e-31	7.95534e-30
56496	Tspan6	-5.37636	6.46055	135.115	3.11546e-31	8.32854e-30
74153	Uba7	3.65331	4.58298	135.017	3.27278e-31	8.73209e-30
108156	Mthfd1	2.1554	7.5157	135.002	3.29799e-31	8.78225e-30
21803	Tgfb1	3.73596	6.15931	134.898	3.47554e-31	9.23712e-30
17260	Mef2c	5.82057	5.73813	134.761	3.724e-31	9.87831e-30
18187	Nrp2	-4.77405	7.82243	134.227	4.87444e-31	1.2905e-29
17207	Mcf2l	-5.00336	6.26903	134.15	5.06652e-31	1.33877e-29
17984	Ndn	-8.42797	9.00953	134.103	5.18653e-31	1.36785e-29
66329	Susd3	8.29654	4.06888	133.597	6.69151e-31	1.76137e-29
18647	Cdk14	-4.51903	4.80012	133.506	7.00662e-31	1.84078e-29
17294	Mest	-4.83594	6.67742	133.227	8.06595e-31	2.11504e-29
65972	Ifi30	4.1542	7.46265	132.831	9.8454e-31	2.57671e-29
12988	Csk	2.19038	8.55488	132.406	1.21935e-30	3.18517e-29
12558	Cdh2	-6.21759	5.89089	132.294	1.29038e-30	3.36432e-29
65945	Clstn1	-5.34888	7.29926	132.209	1.34664e-30	3.50434e-29
98170	Tmem132a	-5.39579	8.2648	132.112	1.41441e-30	3.67372e-29
66362	Exosc3	2.68357	5.93341	131.962	1.52514e-30	3.95384e-29
12569	Cdk5r1	-3.65375	6.66239	131.855	1.60972e-30	4.16521e-29
13599	Ecel1	-9.45405	7.6765	131.75	1.69695e-30	4.38267e-29
212448	9330159F19Rik	-7.58033	5.55947	131.716	1.72639e-30	4.45032e-29
100503043	Armcx4	-5.80645	6.97089	131.29	2.13988e-30	5.50589e-29
319670	Eml5	-4.05251	7.97711	130.977	2.5053e-30	6.43403e-29
100040294	Gm2694	-7.8215	3.46205	130.648	2.95668e-30	7.57905e-29
16364	Irf4	6.83781	6.13239	130.516	3.16043e-30	8.08621e-29
74318	Hopx	6.25272	4.13667	130.311	3.50339e-30	8.94702e-29
12632	Cfl2	-2.87608	6.9354	129.985	4.12812e-30	1.05229e-28
56807	Scamp5	-5.43249	6.53861	129.815	4.49819e-30	1.14449e-28
76183	Celf6	-8.15007	4.04929	129.66	4.86299e-30	1.23502e-28
235627	Nbeal2	3.14019	5.37586	129.653	4.87985e-30	1.23701e-28
229534	Pbxip1	2.91502	5.452	129.635	4.92451e-30	1.24603e-28
66540	Fam107b	2.59577	7.80303	129.608	4.99282e-30	1.26099e-28
73710	Tubb2b	-5.86148	9.17431	129.317	5.78146e-30	1.45748e-28
13841	Epha7	-7.44655	3.828	129.258	5.95591e-30	1.4987e-28
382018	Unc13a	-6.34285	6.06684	129.203	6.12319e-30	1.53797e-28
27261	Dok3	4.14641	6.53921	129.166	6.23679e-30	1.56364e-28
20429	Shox2	-6.93152	4.04981	129.09	6.48026e-30	1.62172e-28
14696	Gnb4	-3.78669	6.05841	128.608	8.26372e-30	2.06427e-28
319924	Apba1	-6.40053	6.90684	128.557	8.4777e-30	2.11388e-28
12193	Zfp36l2	3.91873	7.17629	128.464	8.88482e-30	2.21137e-28
629378	Dact3	-4.93612	5.03215	128.377	9.28088e-30	2.30576e-28
225049	Ttc7	3.28579	5.57462	128.172	1.02909e-29	2.55208e-28
14704	Gng3	-6.72364	7.33383	127.955	1.14796e-29	2.84172e-28
15242	Hhex	6.42991	5.19759	127.624	1.35649e-29	3.35186e-28
22696	Zfp37	-6.41255	4.05768	127.247	1.64029e-29	4.04585e-28
53321	Cntnap1	-5.02441	4.61849	127.215	1.66693e-29	4.10418e-28
69697	Camsap3	-6.1105	5.45599	127.181	1.69561e-29	4.16731e-28
63986	Gmfg	6.53669	4.8675	127.027	1.83239e-29	4.49541e-28
20977	Syp	-6.38371	7.89016	126.833	2.02051e-29	4.94807e-28
26879	B3galnt1	-4.40404	4.7442	126.758	2.09917e-29	5.13156e-28
228598	Ebf4	-7.78643	4.2941	126.228	2.74087e-29	6.68832e-28
110006	Gusb	2.43836	6.97924	126.084	2.94751e-29	7.17978e-28
20821	Trim21	4.79921	3.76167	126.009	3.06021e-29	7.44108e-28
15944	Irgm1	3.85076	4.98982	125.815	3.37498e-29	8.19195e-28
74011	Slc25a27	-4.46991	6.17069	125.572	3.81438e-29	9.24212e-28
19376	Rab34	-4.89145	5.34425	124.851	5.48607e-29	1.32691e-27
73341	Arhgef6	4.3681	6.52283	124.366	7.00462e-29	1.69122e-27
20850	Stat5a	4.97116	5.03152	124.145	7.83017e-29	1.88722e-27
13139	Dgka	4.63976	6.97631	123.848	9.09497e-29	2.18822e-27
216188	Aldh1l2	-5.1346	4.78087	123.808	9.27824e-29	2.2284e-27
319478	Cxxc4	-7.21442	4.15288	123.79	9.36392e-29	2.24125e-27
27140	Tlx3	-10.1485	4.81203	123.79	9.36443e-29	2.24125e-27
18616	Peg3	-8.31245	6.68906	123.747	9.57011e-29	2.28649e-27
277432	Vstm2l	-10.4697	5.13405	123.721	9.69479e-29	2.31225e-27
234857	Spire2	-5.7933	4.4352	123.672	9.93874e-29	2.36632e-27
12394	Runx1	3.62992	4.3552	123.544	1.05983e-28	2.51898e-27
216984	Evi2b	5.11125	5.06457	123.535	1.06482e-28	2.52645e-27
104444	Rexo2	2.0564	6.37213	123.503	1.08218e-28	2.56322e-27
68015	Trap1	2.01909	7.89526	123.497	1.08566e-28	2.56703e-27
217995	Heatr1	2.20217	7.39554	123.405	1.13693e-28	2.68363e-27
67724	Pop1	2.19933	6.28104	123.35	1.16899e-28	2.75457e-27
76219	Arxes1	-10.7342	3.08039	123.089	1.33312e-28	3.13592e-27
26875	Pclo	-9.1194	5.2832	122.963	1.42053e-28	3.33581e-27
16453	Jak3	4.15785	4.7906	122.936	1.4404e-28	3.3767e-27
269152	Kif26b	-7.03515	5.99555	122.864	1.49316e-28	3.49439e-27
71684	Rbm43	3.16078	5.07296	122.792	1.54852e-28	3.61779e-27
328643	Vwa5b2	-7.34658	4.53959	122.692	1.62865e-28	3.79851e-27
67712	Slc25a37	2.71041	7.30537	122.63	1.68034e-28	3.91242e-27
246177	Myo1g	7.23822	6.96181	122.576	1.72642e-28	4.01291e-27
11609	Agtr2	-10.2582	8.72166	122.384	1.90195e-28	4.41343e-27
73991	Atl1	-4.61499	4.99908	122.135	2.15629e-28	4.99516e-27
76071	Jakmip1	4.48759	5.87828	122.079	2.21877e-28	5.13124e-27
104174	Gldc	-8.25142	3.9886	122.015	2.29062e-28	5.28849e-27
217835	Rin3	3.97347	5.1746	121.915	2.409e-28	5.55244e-27
69638	Enho	-6.88319	4.03482	121.874	2.45971e-28	5.65981e-27
241303	Fam78a	6.53829	5.30102	121.833	2.51148e-28	5.76925e-27
100303647	AF357359	-8.6813	3.93492	121.679	2.71418e-28	6.22446e-27
26456	Sema4g	-4.87269	5.02468	121.668	2.72874e-28	6.23787e-27
70551	Tmtc4	-3.73964	6.05741	121.668	2.72912e-28	6.23787e-27
665180	Clec2l	-7.97663	3.44451	121.35	3.20335e-28	7.3096e-27
22129	Ttc3	-2.96721	8.84477	121.255	3.36085e-28	7.65626e-27
102103	Mtus1	-3.66943	5.47757	121.238	3.38965e-28	7.70906e-27
228913	Zfp217	2.93174	5.58099	121.119	3.59895e-28	8.17153e-27
12889	Cplx1	-9.86168	6.98616	121.086	3.65831e-28	8.29257e-27
14051	Eya4	-7.91498	4.28121	121.007	3.8076e-28	8.61673e-27
56458	Foxo1	3.77847	5.30394	120.979	3.86282e-28	8.72729e-27
22350	Ezr	2.9459	8.17106	120.952	3.91463e-28	8.8298e-27
101540	Prkd2	3.5877	6.29302	120.591	4.69519e-28	1.0573e-26
26559	Hunk	-6.30984	5.19908	120.559	4.77298e-28	1.07306e-26
15277	Hk2	3.1836	5.88573	120.461	5.01482e-28	1.12558e-26
93843	Pnck	-6.29619	4.89187	120.362	5.26977e-28	1.18088e-26
319636	Fsd1l	-5.85635	5.48948	120.274	5.50883e-28	1.23243e-26
17886	Myh9	2.65526	8.72912	120.124	5.94378e-28	1.32757e-26
57778	Fmnl1	5.07774	7.34342	120.06	6.13621e-28	1.36833e-26
67804	Snx2	2.71691	7.81705	119.982	6.38523e-28	1.42154e-26
16440	Itpr3	4.10241	6.46887	119.958	6.46006e-28	1.4344e-26
629059	Fam124a	-6.23912	5.02152	119.957	6.46388e-28	1.4344e-26
13429	Dnm1	-6.58388	6.78416	119.822	6.92073e-28	1.53329e-26
74342	Lrrtm1	-10.7907	2.81131	119.504	8.12213e-28	1.79656e-26
66435	Uggt2	-4.66591	4.54059	119.469	8.26746e-28	1.82576e-26
74464	Zswim5	-5.74439	4.29483	119.411	8.51487e-28	1.87527e-26
21827	Thbs3	-3.56417	4.96078	119.41	8.51896e-28	1.87527e-26
240063	Zfp811	-6.87729	3.62206	119.275	9.11824e-28	2.00397e-26
21356	Tapbp	2.45615	6.46651	119.189	9.52295e-28	2.08956e-26
233878	Sez6l2	-4.7113	6.2493	118.973	1.06145e-27	2.32536e-26
74438	Clvs1	-6.1369	4.48678	118.836	1.13761e-27	2.48823e-26
21676	Tead1	-4.44012	6.27783	118.767	1.17769e-27	2.56773e-26
193003	Pirt	-8.63633	5.17647	118.767	1.1777e-27	2.56773e-26
18708	Pik3r1	-3.83251	9.30017	118.526	1.32974e-27	2.89461e-26
12927	Bcar1	-4.33721	5.62412	118.115	1.63589e-27	3.55541e-26
14086	Fscn1	-4.63617	8.70937	118.071	1.67275e-27	3.62977e-26
14432	Gap43	-10.3132	9.20863	118	1.73422e-27	3.75721e-26
13709	Elf1	3.80726	6.79005	117.99	1.74261e-27	3.76941e-26
72865	Cxx1c	-4.962	5.04359	117.976	1.75539e-27	3.79109e-26
22637	Zap70	7.63719	4.25616	117.91	1.81421e-27	3.91196e-26
217069	Trim25	4.41799	7.01916	117.878	1.84418e-27	3.97033e-26
94253	Hecw1	-7.26802	4.56746	117.822	1.89692e-27	4.07748e-26
67298	Gprasp1	-3.44202	8.1795	117.735	1.98215e-27	4.25402e-26
54326	Elovl2	-8.19397	4.44601	117.567	2.15677e-27	4.62156e-26
66684	Tceal8	-4.1693	5.34778	117.293	2.47623e-27	5.29782e-26
22323	Vasp	2.31971	7.07849	117.138	2.67792e-27	5.7204e-26
16172	Il17ra	4.97031	6.52503	117.014	2.85003e-27	6.0786e-26
226652	Arhgap30	5.4261	7.32032	116.99	2.88454e-27	6.14264e-26
56323	Dnajb5	-4.28689	6.3326	116.702	3.33593e-27	7.09285e-26
15926	Idh1	-3.05047	7.14906	116.241	4.20901e-27	8.93535e-26
16392	Isl1	-7.87261	8.71113	116.079	4.5673e-27	9.68098e-26
20983	Syt4	-13.0319	5.77951	116.022	4.70124e-27	9.94952e-26
13385	Dlg4	-5.34054	6.99877	115.99	4.77614e-27	1.00924e-25
212996	Wbscr17	-8.35888	5.19332	115.938	4.90303e-27	1.03446e-25
19337	Rab33a	-5.23421	4.25184	115.75	5.39057e-27	1.13558e-25
381091	H2-Eb2	8.369	4.10882	115.614	5.77396e-27	1.21448e-25
241525	Ypel4	-10.537	2.87503	115.362	6.55575e-27	1.37681e-25
71720	Osbpl3	-4.12115	4.98029	115.115	7.42533e-27	1.55705e-25
68799	Rgmb	-5.74212	5.43796	115.09	7.52043e-27	1.57458e-25
406218	Panx2	-10.7951	3.44246	114.799	8.7076e-27	1.82037e-25
207728	Pde2a	5.26743	8.25239	114.737	8.98768e-27	1.87606e-25
11867	Arpc1b	3.17731	7.52957	114.689	9.20444e-27	1.91838e-25
13839	Epha5	-8.02133	4.29699	114.352	1.09097e-26	2.27035e-25
215114	Hip1	-3.33736	6.61489	114.06	1.26426e-26	2.62697e-25
66610	Abi3	3.34261	5.24812	113.992	1.30814e-26	2.71404e-25
235036	Ppan	2.29388	8.17033	113.942	1.3416e-26	2.77926e-25
102626	Mapkapk3	4.30632	4.54013	113.848	1.40718e-26	2.91071e-25
211612	Ptchd1	-7.77821	5.37892	113.829	1.42059e-26	2.93402e-25
54648	Ccdc120	-4.96929	4.47084	113.805	1.43754e-26	2.96457e-25
14810	Grin1	-9.61595	6.12685	113.721	1.49977e-26	3.08827e-25
24004	Rai2	-6.43926	4.51106	113.682	1.52986e-26	3.14551e-25
380686	Cnrip1	-4.97925	4.96855	113.642	1.56116e-26	3.20505e-25
68750	Rreb1	4.22638	4.62248	113.463	1.70837e-26	3.50202e-25
106763	Ttbk1	-4.36635	5.62924	113.111	2.04e-26	4.17192e-25
17970	Ncf2	3.80176	4.52428	113.11	2.04124e-26	4.17192e-25
72832	Crtac1	-8.68004	4.05303	113.022	2.13422e-26	4.35546e-25
330671	B4galnt4	-8.15745	6.70947	113.018	2.13841e-26	4.35754e-25
75404	Arhgap36	-9.89165	7.104	112.92	2.24606e-26	4.5701e-25
12801	Cnr1	-9.27038	5.55324	112.892	2.27807e-26	4.62837e-25
207592	Tbc1d16	-4.47654	6.73322	112.812	2.3725e-26	4.81309e-25
22715	Zfp57	-7.21255	6.54398	112.62	2.61354e-26	5.29425e-25
16561	Kif1b	-3.26996	8.16433	112.4	2.92096e-26	5.90828e-25
211147	March11	-11.5693	4.31444	112.348	2.99717e-26	6.05349e-25
209773	Dennd2a	-4.15659	5.73652	112.333	3.02045e-26	6.09153e-25
16443	Itsn1	-2.25601	6.74022	112.323	3.03539e-26	6.11267e-25
207227	Stxbp5l	-6.8748	3.57598	112.27	3.11773e-26	6.26929e-25
58994	Smpd3	-4.43733	6.71176	112.122	3.3604e-26	6.74737e-25
13527	Dtna	-8.03033	4.04961	112.004	3.56585e-26	7.14943e-25
268396	Sh3pxd2b	-3.8641	6.23211	111.872	3.81184e-26	7.63148e-25
14702	Gng2	-3.10918	7.50619	111.827	3.89806e-26	7.79272e-25
64213	St7	-3.88204	4.88214	111.795	3.96195e-26	7.9089e-25
13180	Pcbd1	-6.85927	4.1496	111.681	4.19656e-26	8.36507e-25
69146	Gsdmd	4.29337	4.77384	111.632	4.30116e-26	8.56111e-25
211914	Asap2	-3.71481	5.30602	111.479	4.6464e-26	9.23489e-25
13644	Efs	-5.63967	5.36697	111.468	4.67257e-26	9.27347e-25
14587	Gfra3	-9.29749	6.79121	111.454	4.70572e-26	9.32575e-25
100017	Ldlrap1	3.92114	4.6211	111.415	4.79874e-26	9.49638e-25
13175	Dclk1	-4.70752	7.26163	111.272	5.15967e-26	1.01959e-24
108101	Fermt3	4.19465	6.61295	111.094	5.6418e-26	1.11326e-24
67416	Armcx2	-4.71076	6.97278	110.817	6.48896e-26	1.27859e-24
100087	Kti12	2.06125	6.2747	110.798	6.5527e-26	1.28929e-24
545276	Gal3st3	-10.759	2.81634	110.767	6.65513e-26	1.30757e-24
54614	Prpf40b	-2.83507	6.14963	110.738	6.75266e-26	1.32484e-24
93881	Pcdhb10	-7.46654	2.90453	110.726	6.79507e-26	1.33125e-24
66953	Cdca7	2.75388	7.97352	110.642	7.08863e-26	1.38678e-24
107022	Gramd3	5.43165	5.31036	110.576	7.32718e-26	1.43141e-24
69219	Ddah1	-5.58111	4.65007	110.551	7.4222e-26	1.44791e-24
20469	Sipa1	3.93721	7.05645	110.509	7.58007e-26	1.47661e-24
69354	Slc38a4	-8.30726	7.35525	110.458	7.77741e-26	1.5129e-24
232201	Arhgap25	3.98775	4.70953	110.454	7.79285e-26	1.51376e-24
65112	Pmepa1	-3.76562	4.7745	110.449	7.81434e-26	1.51578e-24
19736	Rgs4	-6.18589	6.98841	110.428	7.89736e-26	1.52972e-24
320429	Trank1	-10.2997	6.82969	110.246	8.65517e-26	1.67415e-24
17957	Napb	-7.06144	5.80472	110.235	8.70189e-26	1.68081e-24
93888	Pcdhb17	-5.92848	3.4741	110.044	9.58305e-26	1.84841e-24
320634	Ocrl	-3.53819	5.623	109.783	1.09319e-25	2.10562e-24
59095	Fxyd6	-6.5946	7.37397	109.667	1.15902e-25	2.22929e-24
18993	Pou3f3	-8.61851	5.34706	109.632	1.17952e-25	2.26555e-24
22634	Plagl1	-9.77433	6.12006	109.427	1.30864e-25	2.51003e-24
353326	Rtl1	-8.29452	5.27928	109.108	1.53688e-25	2.94368e-24
93877	Pcdhb6	-10.1554	2.5961	109.012	1.61306e-25	3.08529e-24
19279	Ptprr	-6.97351	4.81875	108.798	1.79724e-25	3.43278e-24
19130	Prox1	-5.86917	6.09968	108.607	1.97904e-25	3.77476e-24
13195	Ddc	-8.78117	8.98393	108.487	2.10224e-25	4.00419e-24
104394	E2f4	1.73017	7.16348	108.368	2.23267e-25	4.2439e-24
243961	Shank1	-7.29613	6.375	108.366	2.23428e-25	4.2439e-24
15894	Icam1	4.05251	5.26023	108.179	2.45533e-25	4.65731e-24
100213	Rusc2	-4.83013	5.93269	108.166	2.47124e-25	4.68101e-24
27998	Exosc5	2.24061	6.42574	108.13	2.51729e-25	4.76168e-24
12523	Cd84	3.27357	4.79548	107.905	2.81911e-25	5.32524e-24
68567	Cgref1	-7.27328	3.91065	107.859	2.88575e-25	5.44363e-24
228662	Btbd3	-5.77555	7.30298	107.814	2.95244e-25	5.56178e-24
319893	A230057D06Rik	-8.90609	3.2155	107.702	3.12344e-25	5.87583e-24
237387	Lrrc3	-6.82756	3.64188	107.616	3.26277e-25	6.12954e-24
235281	Scn3b	-7.89188	6.6808	107.515	3.43339e-25	6.44125e-24
22446	Xlr3c	-10.9997	3.16358	107.17	4.08503e-25	7.65328e-24
245555	C77370	-6.34642	3.84365	106.572	5.52365e-25	1.03344e-23
11796	Birc3	4.65934	4.83664	106.52	5.67044e-25	1.05946e-23
67103	Ptgr1	4.91493	6.46298	106.434	5.92187e-25	1.10493e-23
111173	Erc1	-3.65495	5.7907	106.422	5.96048e-25	1.11063e-23
71409	Fmnl2	-3.73593	5.94458	106.303	6.32791e-25	1.17749e-23
23821	Bace1	-2.59014	5.74929	106.172	6.76152e-25	1.25647e-23
72480	Tspyl4	-5.18104	7.73207	106.148	6.84423e-25	1.27012e-23
101490	Inpp5f	-2.98271	7.80904	106.067	7.12768e-25	1.32093e-23
22249	Unc13b	-5.09946	5.723	106.031	7.25917e-25	1.34349e-23
76880	6430411K18Rik	-7.68832	4.14056	106.022	7.2929e-25	1.34791e-23
67839	Gpsm1	-2.65363	7.00825	105.966	7.50293e-25	1.38486e-23
228777	Nrsn2	-10.753	3.34065	105.803	8.14624e-25	1.50158e-23
100038460	Gm10677	-6.44415	3.95225	105.794	8.17978e-25	1.50574e-23
77579	Myh10	-6.50926	8.0257	105.556	9.22617e-25	1.69608e-23
108723	Card11	6.89375	5.66287	105.243	1.08054e-24	1.98373e-23
209630	Frmd4a	-4.40809	7.04959	105.204	1.10199e-24	2.02041e-23
66147	Necap2	1.94985	6.108	105.192	1.10861e-24	2.02983e-23
13057	Cyba	3.58757	7.1638	105.179	1.11598e-24	2.04061e-23
16980	Lrrn2	-7.15701	3.64889	105.098	1.16238e-24	2.12262e-23
66078	Tsen34	-2.46777	6.05526	104.953	1.25093e-24	2.28129e-23
13448	Dok1	4.72035	4.25799	104.829	1.3314e-24	2.42482e-23
216810	Tom1l2	-2.25243	6.41772	104.688	1.42963e-24	2.60025e-23
21824	Thbd	4.94059	5.8278	104.633	1.47001e-24	2.67017e-23
71607	Snx20	4.98537	4.49146	104.588	1.50355e-24	2.72746e-23
73094	Sgip1	-6.47778	5.28347	104.548	1.53425e-24	2.77948e-23
217578	Baz1a	3.36744	7.06567	104.509	1.56457e-24	2.83067e-23
66286	Sec11c	2.10059	6.68909	104.452	1.61052e-24	2.90996e-23
320557	Fam169a	-4.22731	4.76733	104.395	1.65789e-24	2.99162e-23
106512	Gpsm3	4.06367	5.29967	104.231	1.80087e-24	3.24535e-23
98752	Fcrla	9.86874	6.95495	104.194	1.83468e-24	3.30194e-23
26411	Map4k1	4.06583	7.24143	103.875	2.15475e-24	3.87291e-23
381157	Greb1l	-10.7452	3.10371	103.776	2.26577e-24	4.06711e-23
319604	Fam168a	-2.11869	6.5065	103.671	2.38803e-24	4.28098e-23
192663	Abcg4	-6.73203	4.7591	103.599	2.47748e-24	4.43552e-23
216565	Ehbp1	-4.28371	6.07504	103.45	2.67063e-24	4.7751e-23
104001	Rtn1	-7.22921	8.7221	103.422	2.70876e-24	4.83697e-23
386655	Eid2	-3.40572	5.08938	103.274	2.91907e-24	5.20574e-23
70713	Gpr137c	-6.66735	2.8436	103.257	2.943e-24	5.24159e-23
21894	Tln1	2.19646	7.85011	103.141	3.12053e-24	5.54839e-23
20501	Slc16a1	2.7964	8.31135	103.14	3.12334e-24	5.54839e-23
52906	Ahi1	-3.87844	6.48311	102.588	4.12593e-24	7.31992e-23
14672	Gna11	-2.4227	6.94278	102.573	4.15725e-24	7.36596e-23
17954	Nap1l2	-8.30071	2.94737	102.518	4.27358e-24	7.56231e-23
54611	Pde3a	-6.78235	5.80046	102.451	4.42269e-24	7.81607e-23
30935	Tor3a	4.20357	5.48003	102.406	4.52387e-24	7.98461e-23
14658	Glrb	-7.73764	3.44888	102.236	4.92849e-24	8.68757e-23
18549	Pcsk2	-9.04116	3.73806	102.218	4.97345e-24	8.75557e-23
69938	Scrn1	-7.73941	4.57048	102.137	5.18055e-24	9.10847e-23
12296	Cacnb2	-8.26331	2.75414	102.079	5.33534e-24	9.36861e-23
[truncated: 12,933 more rows]

## Sheet: Supp Table 2e. interaction
Supplementary Table 2e. Differentially expressed gene list from an interaction comparing [(EμMyc/Casp2-/- v EμMyc) to (Th-MYCN/Casp2-/- v Th-MYCN)].
[truncated: 13,715 more rows]

[truncated: 1 more sheets: Supp Table 2f. DEG summary ]
