# Supplementary material for: Transcriptome profiling of caspase-2 deficient EμMyc and Th-MYCN mouse tumors identifies distinct putative roles for caspase-2 in neuronal differentiation and immune signaling
Source: Cell Death Dis. 2019 Jan 22;10(2):56. doi: 10.1038/s41419-018-1296-0 (PMC6343006; doi:10.1038/s41419-018-1296-0)
Supplement: Supplementary file 5 — Supplementary Table S3 [file 41419_2018_1296_MOESM5_ESM.xlsx]

## Sheet: Summary
Supplementary Table S3. Differentially expressed gene lists corresponding to the order of the associated heatmaps for the following comparisons: (a) Th-MYCN/Casp2-/- vs Th-MYCN, (b) EμMyc/Casp2-/- vs EμMyc, (c) EμMyc vs Th-MYCN, (d) EμMyc/Casp2-/- vs Th-MYCN/Casp2-/- and (e) an interaction comparing genes from (EμMyc/Casp2-/- vs EμMyc) to (Th-MYCN/Casp2-/- vs Th-MYCN).

## Sheet: Supp Table 3a.ThMYCNC2 v ThMYCN
Supplementary Table 3a. Log2FC counts of DE significant genes for contrast Th-MYCN/Casp2-/- vs Th-MYCN. Genes were subsetted by log2FC>2 or log2FC<-2 and the order of the genes corresponds to the associated heatmap
EntrezID	GeneName	Th-MYCN 175	Th-MYCN 235	Th-MYCN 332	Th-MYCN 391	Th-MYCNC2ko 118	Th-MYCNC2ko 144	Th-MYCNC2ko 176	Th-MYCNC2ko 180
58178	Sorcs1	7.06414	5.48166	6.08118	5.32036	8.13639	7.97927	7.62022	7.08539
12064	Bdnf	5.56077	5.21242	5.48891	4.22301	6.34632	5.91654	7.17785	6.58518
74342	Lrrtm1	2.33782	2.7813	3.21785	2.53361	4.28704	4.49024	3.73284	4.26078
110877	Slc18a1	4.93004	4.48961	3.63435	4.26691	5.29186	6.42102	5.87828	6.5163
16485	Kcna1	0.650817	0.984939	1.53601	1.57032	3.44252	2.76623	3.55332	3.71354
319455	Pld5	0.920501	0.000183476	0.327497	-0.461666	2.76008	3.0562	3.27286	1.9698
387142	Mir24-1	-0.45206	-2.01758	-1.66754	-2.22883	2.09434	1.7283	0.558657	1.32648
333639	Mamld1	1.64112	1.09076	0.926846	1.6313	3.412	4.46035	2.09523	2.80411
242620	Dmrta2	0.318857	0.104931	0.0283193	1.6313	4.52435	4.2317	1.26678	1.32648
76441	Daam2	2.81889	2.59604	3.30619	2.86087	4.00966	3.83894	4.27902	4.09572
52163	Camk1	4.68421	3.3274	3.91282	3.87148	5.31129	5.85715	6.134	4.73052
80876	Ifitm2	3.70694	3.73897	4.5451	4.39551	7.40351	4.01378	6.3008	4.63267
227580	C1ql3	1.10497	-1.08034	0.736479	-0.461666	2.57038	5.4247	4.49346	0.135764
21418	Tfap2a	-2.73589	-2.5424	-0.461841	-1.30174	5.65333	-0.868272	0.0814442	0.135764
14049	Eya2	0.527042	-1.08034	-3.64786	0.517295	2.60678	3.37282	3.98986	1.5875
353326	Rtl1	5.19444	6.8739	7.3092	7.26011	5.00191	4.88686	4.80846	4.4641
72393	Faim2	4.23289	6.19432	6.21042	6.09359	3.42224	1.69935	2.82232	2.96592
320916	Wscd2	5.08622	6.23239	6.47529	6.02992	4.58034	2.50688	3.51458	4.46951
100504195	Micalcl	4.21295	4.14118	3.8318	4.30483	1.57548	0.847114	2.75742	1.9698
17883	Myh3	3.53284	5.25003	5.12842	5.42953	1.68166	2.32924	0.748725	2.96592
14461	Gata2	8.13729	8.27551	7.4832	8.47591	6.76194	6.69394	6.61045	6.74424
110058	Syt17	5.36681	5.97348	5.08412	5.87623	2.79204	3.44438	2.84332	4.7573
54376	Cacng3	5.78673	5.61844	5.32519	4.40427	2.53304	2.03687	2.73512	3.66722
246256	Fcgr4	2.44431	4.23649	1.53601	7.00542	1.20001	0.555485	0.0814442	0.430138
12322	Camk2a	1.22933	5.23279	4.01597	6.08408	1.64713	2.27139	-0.890169	0.883417
170741	Pilrb1	-0.113056	0.000183476	-1.20991	1.05122	-5.57172	-2.71104	-3.00311	-1.50386
17173	Ascl2	-1.08062	2.31957	2.68372	3.25885	-0.506468	-2.71104	-5.57172	-0.947857
30805	Slc22a4	1.61096	4.49925	4.08252	4.77908	1.42052	0.555485	-2.13014	1.7739
56802	Nespas	3.55678	5.84893	5.23354	6.0454	4.19441	2.27139	2.92438	0.240706
14191	Fgr	1.06102	2.68321	0.18565	4.74845	-2.00773	0.347236	0.216339	0.516276
108723	Card11	1.38003	1.67097	2.20281	3.06252	-1.3204	0.189574	-0.890169	0.240706
213556	Plekhh2	2.77875	5.99919	5.03326	5.89189	1.50008	2.50688	0.453325	3.57991
723866	Mir431	-0.732375	1.86242	2.54536	2.21299	-0.856779	-1.5135	-0.890169	-1.19924
235379	Gldn	-0.45206	2.10903	2.6162	1.80014	-0.856779	-1.05303	-3.00311	-0.947857
18217	Ntsr2	-0.732375	2.38344	2.00584	1.99832	-2.00773	-1.5135	-2.13014	-0.100233
60613	Kcnq4	2.31928	4.00569	3.67473	4.16233	1.68166	-0.557461	-0.067377	1.54715
235415	Cplx3	-1.84064	0.984939	0.327497	0.309133	-2.00773	-3.52496	-3.00311	-3.26643
13056	Cyb561	8.12866	8.74464	8.17212	8.41544	6.82509	6.21906	4.95554	6.11352
230971	Megf6	0.242205	3.15514	3.32323	3.32494	-1.62351	-0.704513	-0.890169	0.135764
17381	Mmp12	1.96111	3.28344	3.06418	2.10965	0.820698	1.04424	-0.890169	-0.547523
269799	Clec4a1	0.590256	2.36246	-0.583579	5.00612	-0.224817	-0.424022	-0.420895	-1.8905
73149	Clec4a3	1.10497	2.18268	0.575163	4.97706	-0.671017	-0.424022	-1.19811	-0.234489
78749	Filip1l	5.17137	4.27628	3.00206	5.539	2.16926	2.25157	3.31857	2.52127
76459	Car12	2.16172	4.92114	3.12374	4.87989	2.37319	1.13355	1.69416	0.135764
14528	Gch1	6.99062	7.24012	6.57379	7.48892	4.84316	5.59159	5.11082	4.80941
232533	Stk38l	6.04263	5.7393	5.65119	6.06211	4.54326	4.95583	4.68011	3.67661
17064	Cd93	4.25744	3.39093	3.23595	3.43164	2.3519	2.49006	2.02344	2.99622
11717	Ampd3	6.29827	6.67133	6.46573	6.30836	3.95424	4.87072	4.60217	5.5855
22041	Trf	8.21016	7.77206	7.07027	6.7268	4.77682	4.92801	5.30118	6.43294
13618	Ednrb	3.17904	2.70003	2.16551	1.82645	1.20001	0.793314	0.656819	0.674506
19737	Rgs5	5.05014	4.52308	3.55724	4.01567	2.04213	2.94956	1.90859	2.91926
11475	Acta2	4.56732	5.00813	3.10416	4.37782	0.995593	2.36656	1.69416	3.48697
20480	Clpb	6.08303	7.96226	6.62364	8.16171	5.79611	5.65141	6.0439	5.8195
16332	Inppl1	7.44746	8.91075	8.93756	8.93272	6.63991	6.69486	7.59877	7.02423
105348	Golm1	6.22547	7.07748	6.9985	7.19027	5.60466	4.34355	4.62661	4.7705
230126	Shb	3.76973	4.94603	4.39203	5.02896	3.33814	2.7522	2.40871	3.31738
68203	Diras2	4.81897	6.3029	6.21955	6.62834	4.07608	4.46466	3.98041	4.58364
20602	Ncor2	7.94702	8.14878	7.65284	8.35289	7.15121	6.61376	6.95118	7.15165
18131	Notch3	4.08711	4.36859	3.78951	4.76894	2.11975	2.08244	2.71247	2.96592
17342	Mitf	1.96111	3.43178	2.12722	4.32804	1.37903	1.5122	0.835126	0.817085
381319	Batf3	2.54347	1.76987	2.00584	2.32797	0.820698	-0.704513	0.0814442	0.883417
50780	Rgs3	3.33482	5.92958	5.39332	5.1485	2.80776	2.87382	2.51723	2.99622
320878	Mical2	2.33782	5.12483	4.76054	5.47182	2.21714	1.91621	2.66608	2.45738
210293	Dock10	3.86227	6.22369	5.42918	6.34181	3.6916	4.20619	2.88442	2.96592
108154	Adamts6	0.920501	2.4245	1.56495	3.02892	-0.358781	0.489353	-0.067377	-1.19924
21810	Tgfbi	3.69261	4.45039	3.5928	6.06763	2.60678	2.34802	2.05978	2.82114
207839	Galnt6	3.42427	5.16172	3.49093	4.53766	2.1934	2.55616	1.64717	2.76946
56644	Clec7a	3.8299	5.15564	4.91743	5.05701	2.8387	3.59348	3.40585	3.26858
77864	Ypel2	4.69143	4.56958	3.69451	4.57306	2.99791	3.14479	3.27286	2.82114
16542	Kdr	2.87074	3.23809	3.15262	2.79577	1.64713	1.60881	1.38607	1.62676
56501	Elf4	2.47812	2.22977	2.32625	3.5149	1.20001	2.1047	0.9938	1.8422
71683	Gypc	2.69495	2.25275	0.970757	3.06252	0.471824	0.793314	0.9938	0.430138
12506	Cd48	2.51117	1.97726	1.77766	3.49043	0.621638	1.25793	1.49624	1.27799
74080	Nmnat3	0.650817	1.03882	1.59332	2.5495	-0.506468	0.347236	-0.636535	-0.234489
15277	Hk2	5.3892	4.49925	4.83668	4.17262	4.12081	3.21808	3.57859	3.68593
12398	Cbfa2t3	2.05373	3.26094	2.57412	3.7183	1.57548	0.898979	1.73967	1.00758
19245	Ptp4a3	6.99282	6.63899	6.15559	7.10148	5.26933	4.73818	6.00716	5.40252
18613	Pecam1	4.81567	4.40495	4.19323	4.80908	3.35963	3.25835	3.16022	3.69519
76438	Rftn1	4.30061	4.84001	4.2874	4.99166	2.89864	3.25835	3.16022	3.45461
108037	Shmt2	5.67271	6.69355	5.81973	6.92551	4.93906	5.04773	5.11082	5.46342
73884	Zdbf2	9.05279	8.00307	7.44285	7.80401	6.93921	7.31565	6.71242	7.05333
170571	Cntnap4	-0.113056	2.4446	2.34306	3.37037	-3.36728	-2.71104	-0.420895	-1.50386
15567	Slc6a4	0.0754824	2.6662	3.55002	1.13783	-2.00773	-3.52496	-0.067377	-0.947857
170788	Crb1	1.06102	3.21488	0.684686	2.58075	-1.07004	-0.424022	-0.233335	-1.8905
331374	Dgkk	6.2029	6.55943	6.08368	6.22179	2.92771	0.898979	1.73967	0.430138
19672	Rcn1	6.6797	7.82381	8.0318	8.02957	3.17803	3.52911	2.96327	3.51862
56079	Astn2	2.92078	2.70003	1.91885	1.77333	-2.00773	-2.71104	-1.59013	-1.19924
78257	Lrrc9	0.920501	2.27537	-0.716544	2.08806	-2.53295	-5.57172	-1.19811	-2.4203
19023	Ppef2	-1.29236	-1.63358	-0.583579	-0.339621	-3.36728	-5.57172	-5.57172	-3.26643
21336	Tacr1	1.69963	-1.3306	-1.02606	0.959091	-2.53295	-2.19385	-5.57172	-3.26643
76589	Unc5cl	-2.21991	-0.516914	-1.42066	-0.74192	-5.57172	-5.57172	-5.57172	-3.26643
320435	Rinl	4.82883	1.09076	4.3717	1.6898	-0.102244	0.270558	0.835126	0.338529
330096	Shisa3	-1.29236	2.9595	3.26269	4.10437	-2.00773	-1.81394	-0.636535	-3.26643
193385	Fam65b	3.57252	2.40412	2.96996	3.43164	4.65175	4.60399	4.55203	3.74064
226251	Ablim1	3.52478	3.27223	3.46813	3.28755	4.17636	5.80543	5.4317	3.57991
78781	Zc3hav1	0.708938	1.67097	0.970757	2.19291	3.32728	3.32622	2.51723	1.9698
72160	Tmem163	-1.08062	-0.681424	0.575163	0.0657886	3.17803	4.87396	2.80101	0.0225855
381580	Ccdc27	-2.21991	2.29764	0.109128	2.46827	-5.57172	-5.57172	-5.57172	-5.57172
14397	Gabra4	2.35612	2.25275	2.30925	2.08806	-3.36728	-5.57172	0.0814442	-5.57172
14266	Aff2	-5.57172	1.97726	1.70152	0.23249	-5.57172	-5.57172	-5.57172	-2.4203
240690	St18	-5.57172	5.49377	2.73554	5.80027	-1.3204	-3.52496	-2.13014	-2.4203
381924	Itgad	-0.113056	2.20642	-0.583579	4.31416	-5.57172	-5.57172	-2.13014	-3.26643
16842	Lef1	-0.58542	3.91496	-0.716544	3.87148	-5.57172	-1.81394	-0.420895	-1.8905
211739	Vstm2a	-5.57172	3.88585	4.9589	2.13092	-3.36728	-1.81394	-5.57172	-2.4203
217306	Cd300e	-3.54678	2.84318	-2.85172	5.53302	-5.57172	-3.52496	-5.57172	-3.26643
270120	Fat3	-5.57172	-5.57172	-3.64786	-2.22883	1.33632	0.489353	-0.420895	2.11491
20476	Six6	-5.57172	6.37274	2.79781	7.43917	-2.53295	-3.52496	-5.57172	-5.57172
22353	Vip	-5.57172	-0.235321	1.34902	1.29684	7.02156	4.99806	4.25571	6.70695

## Sheet: Supp Table 3b.EuMycC2ko v EuMyc
Supplementary Table 3b. Log2FC counts of DE significant genes for contrast EμMyc/Casp2-/- vs EμMyc. Genes were subsetted by log2FC>2 or log2FC<-2 and the order of the genes corresponds to the associated heatmap.
EntrezID	GeneName	EμMyc 614	EμMyc 743	EμMyc 829	EμMyc 835	EμMycC2ko 215	EμMycC2ko 239	EμMycC2ko 245
53897	Gal3st1	5.41993	-0.810376	5.76005	4.55195	-5.57172	0.461492	2.03115
20983	Syt4	0.644345	-5.57172	-3.25848	-2.00191	-5.57172	-5.57172	-5.57172
20273	Scn8a	1.54215	-1.36898	3.14876	-5.57172	6.45346	6.49852	1.82285
114570	Crip3	-2.22583	-5.57172	-1.49448	-2.00191	5.38205	-0.112498	-5.57172
74376	Myo18b	-0.991651	-1.75814	-5.57172	-2.88526	-5.57172	1.49738	4.87598
11722	Amy1	1.84274	9.32282	9.13622	10.6876	0.594201	0.940611	0.535769
13184	Dcpp1	-0.336377	6.13586	6.86992	8.83991	-0.198162	-0.827765	-1.5116
73471	1700066N21Rik	-5.57172	0.73868	1.33637	3.15998	-5.57172	-5.57172	-5.57172
620253	Dcpp3	-0.991651	4.5741	4.96528	7.8226	0.594201	-1.38606	-1.11834
630537	Dcpp2	-2.22583	3.36077	3.59983	7.2475	-1.16378	-2.30888	-0.555502
11571	Crisp1	-2.22583	3.9533	4.08454	5.68555	-5.57172	-5.57172	-5.57172
19194	Bpifa2	0.112571	10.4494	10.149	12.205	-1.16378	-1.08007	-1.11834
58214	Cst10	-5.57172	4.47664	4.14705	5.83171	-5.57172	-5.57172	-5.57172
20599	Smr3a	-0.738705	9.06622	8.3464	10.2559	-5.57172	-2.30888	-2.93319
102614	Rpp25	3.27181	2.57792	0.893273	-0.75478	-5.57172	-0.827765	0.163521
242667	Dlgap3	0.730666	5.39667	3.13512	-2.00191	-5.57172	-0.827765	-0.809647
12323	Camk2b	5.26584	6.70683	2.00993	7.22232	2.41616	1.45044	4.1379
319520	Dusp4	-0.523561	-0.408699	-2.41145	-5.57172	3.97799	5.40963	-2.05395
214575	Tdrd5	-5.57172	-2.29269	-2.41145	-5.57172	4.9475	-5.57172	-5.57172
217143	Gpr179	-5.57172	-5.57172	-5.57172	-5.57172	-5.57172	-1.08007	-0.809647
12902	Cr2	-0.523561	-3.15123	0.145543	0.354532	1.94444	5.94441	1.34977
68187	Fam135a	1.54215	1.80708	4.98443	0.79565	-0.601646	1.24569	0.0145237
17830	Prol1	1.2812	2.17192	2.40045	1.52561	1.86244	0.363529	7.64333
96935	Susd4	-5.57172	-5.57172	-5.57172	-5.57172	1.36341	-3.1659	-0.151653
67071	Rps6ka6	-5.57172	-5.57172	-3.25848	-5.57172	1.68298	-0.260862	-5.57172
68127	B230217C12Rik	-5.57172	-3.15123	-5.57172	-5.57172	-5.57172	0.363529	-5.57172
213262	Fstl5	-5.57172	-5.57172	-5.57172	-5.57172	-0.601646	0.797884	-5.57172
243937	Zfp536	-5.57172	-5.57172	-5.57172	-5.57172	-5.57172	0.63947	-5.57172
11514	Adcy8	-3.09049	-5.57172	-5.57172	-2.00191	1.47798	-5.57172	-2.05395
238405	Adam6b	1.91826	0.571026	4.09162	3.10353	-0.198162	-0.260862	-2.93319
18600	Padi2	6.25456	4.11446	6.21711	7.12996	3.79117	3.43004	3.26036
68016	Murc	-0.738705	-0.810376	-5.57172	-0.500302	-5.57172	-5.57172	-5.57172
67216	Mboat2	-1.29858	-2.29269	-5.57172	0.79565	-5.57172	-5.57172	-5.57172
22152	Tubb3	3.18274	4.7659	4.50091	3.38189	1.94444	1.40191	2.79591
77097	Tanc2	3.62726	2.38915	2.68892	3.50321	2.16571	1.99944	1.34977
73094	Sgip1	2.1552	0.381294	1.5974	2.80626	-1.16378	-1.08007	0.831401
12294	Cacna2d3	-1.68896	-3.15123	-3.25848	1.73828	-5.57172	-5.57172	-5.57172
78473	Skap1	-3.09049	-0.810376	-1.49448	0.354532	5.30654	4.63691	-0.339492
70127	Dpf3	-0.738705	-2.29269	2.40045	-1.06397	-5.57172	-3.1659	-2.93319
16525	Kcnk1	3.82662	5.85932	6.21872	2.19972	2.47253	1.35169	1.82285
12931	Crlf1	-0.170714	4.01177	0.439953	-0.284052	-2.09737	-1.77491	-1.5116
64213	St7	4.40103	4.19597	3.45361	3.97115	2.35751	1.24569	1.46911
218232	Ptpdc1	4.99208	1.91607	4.65224	3.83908	2.47253	2.03169	2.03115
235431	Coro2b	3.21304	5.06312	3.12135	3.33362	1.10273	1.99944	-0.339492
114229	Kiss1r	-0.991651	-0.810376	-1.49448	0.219398	-5.57172	-3.1659	-5.57172
225288	Fhod3	2.18608	-3.15123	-0.0904874	0.478084	4.52282	-0.426251	4.71627
54373	Prss16	1.76305	0.381294	-2.41145	-1.06397	8.06135	0.871012	-1.5116
20511	Slc1a2	-3.09049	-1.75814	-3.25848	-2.00191	-5.57172	2.26664	-1.11834
106763	Ttbk1	-0.0221291	-3.15123	-1.49448	-5.57172	1.86244	2.46863	2.06943
74249	Lrrc2	-1.68896	-1.75814	-3.25848	-5.57172	-2.09737	0.553224	1.14992
68725	1110032F04Rik	0.235762	-0.810376	-0.537858	-2.88526	4.09032	1.18962	2.88446
74337	Palm3	-5.57172	-1.75814	-3.25848	-5.57172	0.952299	0.0220213	-0.809647
73332	Ccdc30	-5.57172	-2.29269	-3.25848	-5.57172	2.09565	1.7509	0.739427
71228	Dlg5	-0.336377	1.51531	0.348333	1.46715	1.68298	5.72033	0.163521
116871	Mta3	6.44054	6.70304	6.74301	6.15005	5.29876	6.01063	5.01976
12366	Casp2	7.52282	7.06737	7.74848	7.23003	5.98141	5.81371	6.37304
15368	Hmox1	6.74013	8.68336	6.40646	6.35738	5.32961	5.93591	5.51536
64010	Sav1	7.56161	6.71314	7.29796	7.63205	5.29876	6.37197	6.52711
19679	Pitpnm2	6.27983	6.94731	6.93632	7.44216	2.77106	3.10579	2.3747
14590	Ggh	3.0379	4.31354	4.1196	5.31902	2.41616	2.68687	0.422034
13419	Dnase1	4.15789	6.02463	6.41777	7.46194	3.65167	3.71462	4.72229
53867	Col5a3	4.27024	3.73265	6.04541	8.27748	3.05567	3.52373	3.63687
18612	Etv4	-5.57172	-2.29269	-3.25848	-0.75478	5.30654	4.20647	-1.11834
320088	C030034L19Rik	-5.57172	-1.06281	-1.8813	-1.45802	4.19453	1.99944	-1.5116
58208	Bcl11b	-5.57172	1.64764	-0.938291	0.354532	5.80058	1.78913	0.99943
108653	Rimklb	-2.22583	-2.29269	-5.57172	-5.57172	1.7755	-5.57172	-2.93319
14561	Gdf11	-1.29858	1.84434	-0.224765	-0.500302	0.784333	4.51672	2.10671
77521	Mtus2	-0.991651	-5.57172	-2.41145	-2.00191	4.09032	-1.08007	-2.93319
16511	Kcnh2	-5.57172	-1.75814	-5.57172	-2.88526	3.74615	-1.38606	-2.93319
252838	Tox	-5.57172	-0.243255	-3.25848	-2.88526	2.89996	0.72085	-2.05395
214292	Syna	-5.57172	-5.57172	-5.57172	-5.57172	-5.57172	-1.08007	-1.5116
16467	Atcay	-3.09049	-3.15123	-0.724226	-0.0960308	2.52677	0.871012	-2.05395
14462	Gata3	-1.29858	-0.595603	-3.25848	-5.57172	3.46979	0.0220213	-1.11834
104010	Cdh22	-3.09049	-5.57172	-5.57172	-2.88526	1.10273	-0.426251	-0.809647
22637	Zap70	3.18274	2.98057	4.89822	2.16337	6.32541	6.33206	6.17662
21645	Tcte1	-5.57172	-3.15123	-5.57172	-5.57172	3.95839	-1.08007	-2.93319
14955	H19	1.80345	0.888864	-0.372835	0.219398	9.52862	6.27931	0.0145237
226123	Morn4	-0.170714	-1.36898	-1.8813	-0.284052	-0.601646	1.7509	1.46911
11784	Apba2	-0.738705	-2.29269	-3.25848	-2.88526	2.77106	-0.827765	-5.57172
243725	Ppp1r9a	0.644345	0.381294	-1.49448	-2.00191	3.01829	4.67314	0.163521
244233	Cd163l1	-5.57172	-2.29269	-0.724226	-1.06397	3.05567	2.80354	0.422034
70417	Megf10	-5.57172	-3.15123	-5.57172	-5.57172	1.7755	1.78913	-5.57172
213742	Xist	0.644345	-1.36898	0.0323496	-0.284052	10.8246	-0.613085	0.29856
71887	Ppm1j	-1.29858	-0.408699	-0.938291	-5.57172	0.784333	1.29966	1.07663
434128	Pnmal2	-2.22583	-2.29269	-2.41145	-0.75478	3.16232	0.940611	-5.57172
69195	Tmem121	-1.68896	-3.15123	-1.8813	-1.45802	4.09032	0.797884	-5.57172
213439	Gpr174	-0.170714	-0.595603	-1.49448	0.0702874	1.58412	1.49738	2.65198
19885	Rorc	-0.170714	0.162778	-1.18975	-1.45802	6.94178	-0.260862	0.0145237
240025	Dact2	-5.57172	-1.36898	-3.25848	-1.45802	3.05567	-2.30888	-0.339492
16797	Lat	1.58912	3.61902	2.68892	2.5488	9.03638	2.64578	3.38701
63828	Fn3k	-5.57172	-5.57172	-3.25848	-5.57172	1.68298	-3.1659	-2.05395
12349	Car2	-0.336377	2.31147	0.250498	-0.500302	4.09032	6.5285	1.9514
373864	Col27a1	5.06865	2.78369	1.33637	1.63586	8.08752	6.32232	1.77732
16656	Hivep3	-0.0221291	0.381294	-1.18975	2.36892	2.67825	5.61517	0.0145237
21940	Cd27	-0.0221291	1.72956	0.826936	1.40623	6.18488	1.89812	1.41067
70673	Prdm16	-1.29858	0.27617	-0.938291	-1.06397	3.91837	3.57934	4.69806
320027	Fstl4	-5.57172	-3.15123	-5.57172	-5.57172	1.36341	-5.57172	-5.57172
12971	Crym	-5.57172	-1.36898	-5.57172	-1.45802	2.41616	1.00701	-2.05395
12525	Cd8a	-0.991651	2.48662	1.38329	2.78248	8.62234	3.41789	3.04675
12500	Cd3d	-3.09049	1.14917	-0.0904874	0.591885	6.52516	2.09411	1.34977
12526	Cd8b1	-3.09049	2.11208	0.5261	0.219398	7.70927	2.44487	0.99943
12515	Cd69	-1.68896	0.381294	0.607391	1.40623	4.71029	2.87639	1.52527
74134	Cyp2s1	-5.57172	-3.15123	-5.57172	-2.88526	0.952299	-0.260862	-0.809647
76261	0610040J01Rik	-0.336377	-1.75814	-1.8813	-1.06397	4.76773	3.02798	-0.151653
56325	Abcb9	-1.68896	-1.36898	-5.57172	-2.88526	3.74615	1.54285	-2.93319
70691	3830403N18Rik	-5.57172	-5.57172	-5.57172	-5.57172	5.48154	-3.1659	-5.57172
71951	Gpc2	0.962387	0.381294	-2.41145	-0.284052	4.89691	-0.112498	-0.809647
66930	Fank1	-5.57172	-5.57172	-5.57172	-5.57172	0.594201	-5.57172	-2.93319
21960	Tnr	-5.57172	-5.57172	-5.57172	-5.57172	0.116789	-5.57172	-0.151653
94214	Spock2	0.644345	-0.595603	-1.18975	-2.88526	1.10273	2.9792	0.99943
102871	D330045A20Rik	-5.57172	-5.57172	-5.57172	-5.57172	0.784333	-3.1659	-5.57172
195727	Nhs	-5.57172	-5.57172	-5.57172	-5.57172	0.952299	-1.77491	-5.57172
17172	Ascl1	-5.57172	-5.57172	-5.57172	-5.57172	2.35751	-3.1659	-5.57172
17059	Klrb1c	-3.09049	-2.29269	-0.938291	-0.284052	2.77106	0.940611	0.641189
74007	Btbd11	-2.22583	-0.243255	-1.18975	-2.88526	3.49722	1.89812	-2.05395
235300	Tmem136	-0.336377	-1.06281	-3.25848	1.133	2.09565	2.44487	2.77289
20849	Stat4	0.349257	2.11208	-0.938291	0.591885	4.61334	3.32984	1.9514
244237	Tnfrsf26	1.16199	-0.408699	-0.537858	1.92359	4.19453	3.56838	2.27994
20255	Scg3	-0.991651	-1.06281	-1.49448	-2.00191	0.784333	0.797884	0.0145237
667034	Pnp2	-0.738705	0.381294	-2.41145	0.887667	6.33304	2.15394	-0.809647
21414	Tcf7	1.80345	3.90122	0.757402	2.87532	7.83821	4.69848	3.26036
20431	Pmel	1.67871	1.26359	1.85211	0.354532	4.98674	3.0119	2.10671
13139	Dgka	6.82352	6.50062	6.80139	6.62303	9.57038	8.81295	7.12622
107526	Gimap4	3.34205	3.73265	2.94492	4.05292	6.13337	6.53132	3.63687
72121	Dennd2d	3.07136	2.33783	0.348333	2.52033	5.22685	3.92672	3.9143
242570	Raver2	-3.09049	-3.15123	-3.25848	-5.57172	1.36341	-2.30888	-0.809647
15168	Hcn3	3.19797	1.80708	3.05044	1.52561	3.22928	4.1266	4.29961
64011	Nrgn	-0.0221291	1.76884	-0.0904874	3.39762	5.93703	6.00048	2.17852
18197	Nsg2	1.16199	0.381294	0.439953	1.52561	5.76152	1.8627	0.641189
245607	Gprasp2	-1.29858	-3.15123	-2.41145	-2.88526	1.86244	-1.38606	-2.05395
104156	Etv5	0.45447	1.68918	2.20537	3.81585	5.99109	5.35651	2.81856
22351	Vill	0.349257	1.3696	1.55705	0.0702874	5.01548	4.24824	4.50209
109978	Art4	-0.0221291	0.815725	0.757402	-0.75478	4.54927	3.02798	1.14992
13449	Dok2	1.16199	2.20093	1.7484	0.697362	5.29095	2.44487	2.06943
12409	Cbr2	2.87687	2.0174	1.07574	1.87945	6.99326	2.64578	1.21965
76074	Gbp8	1.4936	2.20093	1.38329	1.87945	5.82784	2.85852	1.46911
236573	Gbp9	1.16199	2.46286	2.28165	1.87945	3.72311	4.0341	3.38701
27405	Abcg3	2.98619	3.76215	3.52857	3.15998	4.95741	3.96062	4.93419
27029	Sgsh	2.09137	3.1238	3.10744	2.73373	4.68665	4.43467	3.61115
170720	Card14	0.45447	1.02488	0.757402	1.20631	3.72311	2.70698	2.03115
268512	Slc26a11	2.05837	2.11208	2.28165	1.46715	4.17768	3.66408	2.96788
11881	Arsb	4.88322	4.05214	4.34964	3.89559	5.32196	5.67255	5.25384
21788	Tfpi	2.58407	3.13887	1.94886	2.12607	3.46979	4.52241	4.49508
18761	Prkcq	-0.0221291	1.60486	-0.0904874	1.73828	4.46842	2.03169	2.31223
24066	Spry4	1.22282	1.95065	0.956693	0.0702874	4.96725	5.06469	0.739427
12504	Cd4	2.46321	5.33257	3.75951	5.06684	7.75827	6.48984	4.30764
16206	Lrig1	0.112571	1.56078	0.607391	2.94122	4.4545	4.13404	3.43178
50723	Icosl	1.44336	2.48662	1.07574	3.36598	5.72719	5.37234	1.82285
353236	Pcdhac1	-5.57172	-5.57172	-5.57172	-5.57172	1.10273	-3.1659	-5.57172
59093	Pcbp3	-0.170714	0.657287	-0.938291	-0.75478	3.83483	0.145061	0.739427
235611	Plxnb1	0.552529	1.26359	0.684345	1.05577	4.99638	1.8627	0.163521
20449	St8sia1	-0.738705	-0.094847	-0.537858	0.591885	3.76884	1.00701	1.28618
665113	Tnik	-0.738705	-0.810376	-2.41145	-0.284052	2.77106	0.461492	-0.151653
230971	Megf6	-1.68896	-2.29269	-3.25848	-2.88526	3.29327	-0.260862	-2.93319
72480	Tspyl4	2.12364	2.50999	1.85211	1.58179	4.61334	2.55992	2.57424
19009	Pou6f1	2.67396	2.22937	0.826936	1.05577	5.50875	2.68687	1.57933
56508	Rapgef4	-0.523561	-0.810376	-0.0904874	1.58179	1.23895	2.70698	2.62653
20300	Ccl25	2.7991	1.72956	2.37746	2.52033	7.38701	1.78913	3.24372
66333	Aqp11	0.644345	0.27617	0.145543	0.219398	4.71029	0.0220213	0.91786
14788	Gpr162	0.45447	-0.094847	0.607391	1.46715	5.15978	1.99944	-0.339492
16367	Irs1	1.2812	0.657287	1.28788	1.27608	5.52216	3.67433	0.422034
50524	Sall2	0.644345	0.657287	0.5261	-1.45802	3.35454	0.940611	1.34977
13401	Dmwd	1.3373	2.64279	1.33637	3.4589	6.41443	5.53024	3.35638
22785	Slc30a4	2.38551	2.04966	1.63666	3.4589	3.49722	5.30796	5.35415
215819	Nhsl1	0.812113	1.64764	-0.724226	1.27608	4.16063	1.99944	1.21965
93840	Vangl2	1.99002	1.3696	0.348333	2.08779	2.81532	3.44209	2.72574
85030	Tnfrsf25	-2.22583	-0.408699	-0.938291	-1.06397	1.58412	1.07048	0.535769
66573	Dzip1	-0.170714	2.17192	0.145543	1.92359	4.62582	1.82638	3.73539
77827	Krba1	2.58407	0.888864	1.85211	2.73373	4.72196	4.04204	4.67342
94089	Trim7	-0.991651	-0.595603	-1.8813	-1.45802	2.23251	1.67124	0.0145237
20475	Six5	0.235762	-0.094847	-0.0904874	0.0702874	3.12764	2.80354	0.0145237
29856	Smtn	3.40903	3.34786	3.17567	2.82965	6.29838	4.32833	3.34081
57344	As3mt	1.80345	1.64764	1.5974	2.08779	5.24315	3.20811	0.91786
24064	Spry2	0.889206	1.46836	0.145543	0.697362	4.44044	3.55735	0.163521
114716	Spred2	2.4882	2.96375	2.72579	3.10353	3.67588	5.2543	4.10142
50770	Atp11a	2.65201	3.74255	2.86453	3.17831	4.3073	4.20647	4.69806
65963	Tmem176b	4.45274	5.43381	4.59858	5.3876	7.39067	6.17487	5.00502
68192	Leprotl1	4.42064	4.85072	4.95367	5.48656	6.5775	5.84127	5.58967
68337	Crip2	3.43497	4.18875	3.46456	4.17664	6.20581	4.51672	4.62926
64296	Abhd8	3.88425	4.46472	5.23201	4.75495	6.74131	5.29473	5.53258
68603	Pmvk	4.42064	4.08363	4.39041	4.75495	5.66808	5.11824	5.59296
74241	Chpf	3.12015	2.94672	3.70515	4.3645	5.22685	4.35407	4.86514
244144	Usp35	-0.336377	1.08836	1.07574	1.52561	4.36799	2.06324	1.57933
386655	Eid2	1.63461	1.46836	0.250498	0.697362	1.86244	2.62479	2.88446
212390	Klhl32	-0.523561	-1.75814	-0.938291	-0.284052	1.68298	1.58693	-0.339492
59092	Pcbp4	3.52227	3.16855	3.46456	5.20739	5.35232	5.12199	5.68828
21753	Tes	1.54215	2.20093	1.47278	2.65735	5.71556	4.24137	1.9514
11512	Adcy6	2.58407	3.81001	3.0934	3.28369	6.75274	3.81069	3.04675
20166	Rtkn	-1.68896	0.479277	-0.372835	-0.75478	3.29327	0.0220213	0.99943
54393	Gabbr1	2.33129	3.48391	2.09695	2.78248	5.70971	2.84042	3.5583
19713	Ret	-0.336377	0.73868	0.250498	0.219398	3.602	0.553224	1.14992
75605	Kdm5b	3.15179	2.20093	1.91732	2.80626	4.50941	3.8654	3.92478
329650	Med12l	0.644345	-0.094847	0.956693	1.20631	2.94049	2.29349	2.3438
68481	Mpzl1	3.02087	2.68447	3.0934	2.08779	5.39669	3.94377	3.57169
80904	Dtx3	3.15179	3.88343	3.49692	4.22153	6.61867	5.28138	4.38556
547127	Tmem181b-ps	2.27494	2.74482	2.40045	2.2698	5.06214	4.17794	4.08283
67978	Tctn2	-0.523561	0.381294	-1.18975	-0.500302	2.09565	1.89812	0.91786

## Sheet: Supp Table 3c. EuMyc v ThMYCN
Supplementary Table 3c. Log2FC counts of DE significant genes for contrast EμMyc vs Th-MYCN. Genes were subsetted by log2FC>4 or log2FC<-4, and the order of the genes corresponds to the associated heatmap.
EntrezID	GeneName	EμMyc 614	EμMyc 743	EμMyc 829	EμMyc 835	ThMYCN 175	ThMYCN 235	ThMYCN 332	ThMYCN 391
22324	Vav1	7.8693	7.58542	8.12229	8.00893	2.95721	2.9595	2.98074	3.90273
16170	Il16	7.44755	7.21689	7.5004	6.93482	2.33782	2.38344	2.23917	3.3614
17085	Ly9	7.24064	6.8939	7.25288	7.53934	2.6212	2.40412	2.51603	2.94734
54519	Apbb1ip	7.14956	7.17729	6.93533	7.08936	2.22284	2.134	2.29205	3.29699
15950	Ifi203	6.30994	5.50242	6.75643	6.29992	0.920501	1.23622	1.28089	1.92715
13732	Emp3	7.89756	7.12053	7.17585	7.65515	2.49474	2.64897	2.72276	2.36434
54204	Sept1	8.1631	7.95253	7.64217	8.44207	3.58032	3.4115	3.4135	3.20972
18826	Lcp1	9.5613	9.20671	9.16251	9.37579	4.86123	4.77005	4.57029	6.0482
233328	Lrrk1	6.17597	6.48154	6.06353	6.62971	1.91247	1.97726	1.64843	3.15885
544817	Arhgap27	6.67767	6.62758	6.95585	7.22673	2.46131	2.18268	1.963	3.32494
16331	Inpp5d	8.15337	8.10756	7.97356	7.98764	3.76289	3.22653	3.23595	4.0607
68738	Acss1	6.94698	7.12148	6.32919	6.91446	2.54347	2.20642	2.18428	2.67064
19253	Ptpn18	6.44214	6.092	6.12176	5.81716	1.54866	0.680461	1.01337	2.04389
73341	Arhgef6	8.16262	7.48947	7.72305	7.4221	2.79226	1.86242	2.42426	3.08449
16913	Psmb8	8.35069	7.98677	8.32665	8.00315	3.38024	2.46442	2.99144	3.66826
21354	Tap1	6.36664	6.32233	6.4276	6.93347	2.18239	1.67097	1.91885	3.0402
64685	Nmi	4.69207	4.89578	5.2637	5.29402	0.650817	0.202585	0.258316	1.17925
94176	Dock2	8.09252	7.59159	7.78005	7.88811	2.49474	2.55965	2.76077	3.37928
74137	Nuak2	6.13897	5.47596	5.69645	5.57226	1.01568	1.18934	1.38192	1.87768
17127	Smad3	6.1779	6.03675	6.24119	6.00608	1.38003	1.52758	2.02679	2.04389
27261	Dok3	7.62707	7.46128	7.59499	7.52239	3.41557	3.04097	3.55002	3.85878
11555	Adrb2	4.15789	3.99531	3.87891	3.70639	-0.329991	-1.08034	0.0283193	0.0657886
27056	Irf5	7.31935	6.73686	6.27579	7.05007	2.59061	2.48398	2.58828	3.24916
21824	Thbd	6.64053	6.33711	7.15825	7.19669	2.49474	1.76987	2.35967	2.7415
12370	Casp8	6.85509	6.46967	6.91851	6.81396	2.6805	1.45016	2.14649	2.71357
19073	Srgn	6.87181	7.60928	7.04882	6.98386	2.83203	1.94939	2.88071	3.02892
14247	Fli1	6.79124	6.57592	6.85127	6.67883	2.28148	1.80138	1.72735	2.21299
105855	Nckap1l	8.35495	8.58843	8.44852	8.159	4.1825	3.99891	3.9296	5.05423
18018	Nfatc1	5.82501	6.4088	6.03993	5.93776	1.41537	1.70469	1.56495	2.2328
16912	Psmb9	6.12907	6.20372	5.82734	6.53328	1.06102	1.09076	1.31536	2.32797
100017	Ldlrap1	6.24359	6.10357	5.38681	5.40328	1.10497	0.870738	1.84998	1.6898
215418	Csrnp1	4.62604	5.18065	4.13339	4.56595	0.161251	0.380053	0.881557	0.910719
103172	Chchd10	8.28178	8.19036	7.48972	7.89921	3.70694	3.6291	4.04706	3.85878
20963	Syk	9.46681	8.56072	8.82528	8.68182	5.00445	4.5604	4.18393	5.57048
80898	Erap1	7.19866	7.12243	6.80571	6.28731	2.44431	2.22977	2.14649	2.98287
76088	Dock8	7.41615	7.62342	6.82814	6.99036	2.16172	1.83222	1.75272	3.10613
56501	Elf4	7.58931	7.28706	7.69485	7.47033	2.47812	2.22977	2.32625	3.5149
216984	Evi2b	6.53952	5.72845	5.99343	6.618	1.2685	1.09076	1.095	2.5495
100182	Akna	8.27775	7.48137	7.83646	7.24533	3.99083	3.38053	2.80995	3.79359
209200	Dtx3l	6.23808	5.8387	6.70542	6.33712	1.96111	2.25275	1.62114	2.6994
215280	Wipf1	7.52584	7.12622	8.04962	7.96406	3.61113	3.49096	3.30619	4.00994
264895	Acsf2	5.74431	5.53696	4.98062	5.91607	1.38003	0.294046	1.28089	1.80014
26377	Dapp1	5.3904	5.02713	5.18643	5.48656	0.650817	1.60105	0.881557	1.50666
72512	Tmem173	6.80125	6.092	6.83554	5.93237	2.18239	1.09076	1.53601	1.97499
15900	Irf8	7.51372	7.59842	7.94257	8.46885	3.90019	3.40125	3.38132	3.65363
11443	Chrnb1	3.43497	3.49567	4.22639	4.50914	-0.0157091	-1.08034	0.393512	-0.02539
71801	Plekhf2	7.81662	6.55781	7.4077	7.80427	3.24927	3.13054	3.05401	3.22957
20868	Stk10	7.44516	6.26682	6.46352	7.19557	2.90843	2.6662	2.77323	2.7824
65972	Ifi30	9.3812	7.79496	7.62824	8.75198	4.57124	4.46029	4.30894	4.64875
13924	Ptprv	4.019	2.46286	3.47543	3.53201	-0.45206	-1.08034	-0.461841	-0.74192
11796	Birc3	6.17019	5.11358	5.78429	6.46398	0.968876	0.611017	0.786477	1.87768
19712	Rest	4.83532	5.63322	5.30693	4.92746	0.968876	-0.112769	0.18565	0.451189
20684	Sp100	6.57787	5.34562	6.35	6.64297	1.80997	1.40984	0.786477	2.2328
226849	Ppp2r5a	7.92242	8.33273	8.91458	8.27322	3.52478	4.46522	3.8844	4.9623
17863	Myb	7.86095	8.15836	8.70087	8.10551	3.93104	4.25936	3.84365	4.10437
226652	Arhgap30	8.44388	8.05241	8.47854	8.35559	3.30686	3.19128	2.55981	4.6707
54354	Rassf5	7.34353	6.74057	8.01372	7.26905	2.60598	3.26094	3.49845	3.67551
330409	Cecr2	8.30218	8.15327	7.41477	7.64529	3.27835	4.20737	3.68135	3.8524
216445	Arhgap9	7.36982	7.28875	7.7361	6.55274	1.88752	1.28162	1.64843	2.25235
17873	Gadd45b	6.63634	7.03148	6.24278	6.51537	0.920501	1.48939	1.8733	2.65604
22376	Was	7.13381	6.98011	7.24178	7.13818	1.67067	1.09076	0.926846	2.5495
100040462	Mndal	6.48157	6.02463	6.85127	6.477	1.18905	0.538062	0.0283193	1.47374
239743	Klhl6	6.91046	6.53947	7.65179	7.07597	1.88752	1.56478	1.01337	2.34627
234779	Plcg2	8.51287	8.31501	7.82959	8.41285	2.84505	3.20313	2.27464	3.87778
19354	Rac2	9.33652	9.26969	8.83138	9.27584	3.27835	3.37006	3.15262	4.78581
106869	Tnfaip8	7.53486	8.0192	7.36305	8.02168	3.03878	2.40412	1.963	3.30637
17972	Ncf4	7.27156	7.03148	6.59888	7.20342	2.28148	1.40984	1.20938	2.43445
23853	Def6	6.72838	6.4258	6.02891	6.31657	1.38003	0.928968	0.393512	1.2587
68428	Steap3	6.78999	6.62892	6.45531	6.5545	1.75585	0.680461	1.47633	2.04389
217069	Trim25	8.48365	8.4097	7.87954	7.81016	3.90641	3.16729	2.30925	3.7183
12721	Coro1a	10.8956	9.88351	10.0944	10.5483	5.63198	5.6534	5.82722	6.14285
16401	Itga4	8.56593	8.07805	7.46812	7.6698	3.64874	3.29455	2.68372	3.12745
171207	Arhgap4	7.45945	5.9793	7.73101	7.79909	2.70926	3.17933	3.02306	3.12745
226251	Ablim1	8.1631	7.93699	8.05053	8.42297	3.52478	3.27223	3.46813	3.28755
13609	S1pr1	7.20904	5.38408	6.40788	6.66264	3.21959	2.38344	1.91885	2.25235
211550	Tifa	6.43412	6.72443	8.26926	6.88406	1.78316	1.45016	1.53601	2.10965
230145	Galnt12	5.67253	5.88413	6.18932	5.68875	1.34381	0.870738	0.393512	0.699174
214944	Mob3b	3.56988	3.02991	2.8479	2.98354	-3.54678	-3.37571	-2.85172	-1.30174
76117	Arhgap15	6.62088	5.98348	6.60012	6.53328	-0.21745	-0.235321	0.0283193	1.21952
215632	Psd4	7.51524	6.9398	7.60307	7.50978	1.01568	0.294046	0.393512	1.90263
12229	Btk	8.05119	7.69972	8.16025	7.78196	0.460929	1.18934	1.05476	2.56521
83436	Plekha2	8.17662	8.22784	8.6101	8.8453	2.0979	2.29764	2.04744	3.09535
317758	Gimap9	5.20306	4.56297	5.47609	5.2771	-1.08062	-1.63358	-0.863019	-0.74192
67647	4930523C07Rik	6.4212	5.9151	6.31564	6.54746	-0.113056	-0.516914	-0.0572858	0.0657886
226594	Rcsd1	9.22128	8.63933	8.81275	8.78339	2.24265	2.134	1.98458	2.53361
23871	Ets1	9.65723	9.00508	9.48741	9.56296	3.81674	3.26094	3.4135	3.42305
217356	Tmc8	5.73912	4.93947	5.85048	5.65641	-0.113056	-0.369258	-0.148293	-0.122722
319997	A630001G21Rik	7.43796	6.27877	7.32375	7.45161	0.460929	0.810058	0.258316	1.92715
13611	S1pr4	7.22771	5.88189	6.3603	6.63304	-0.329991	-0.112769	0.327497	0.309133
64099	Parvg	8.52689	8.90091	8.46019	8.70058	3.06127	2.8879	3.0126	2.89857
74131	Sash3	8.14504	7.00088	8.53741	7.92387	1.38003	0.810058	1.24558	2.9353
15896	Icam2	6.10301	5.85477	6.04176	6.76172	0.764808	-0.112769	0.575163	0.699174
100043636	AI662270	8.4001	8.03389	8.21194	8.17848	2.49474	1.23622	1.24558	2.34627
15242	Hhex	6.53503	5.83639	5.65881	6.77232	-0.113056	-0.235321	-0.461841	1.40556
11857	Arhgdib	9.85486	9.16729	9.11986	9.60529	3.68539	3.08004	3.13343	4.6707
215243	Traf3ip3	7.57114	6.55219	7.9119	7.11338	2.11949	1.892	1.50648	1.92715
22778	Ikzf1	8.76443	8.45292	9.32097	9.47113	1.64112	1.80138	1.89625	2.98287
74734	Rhoh	7.21091	6.89279	7.65657	7.96867	0.318857	0.000183476	0.393512	1.50666
109032	Sp110	6.94698	5.85705	7.1998	6.86579	0.870447	0.870738	-0.245429	1.74602
69809	1810046K07Rik	1.84274	1.95065	1.88508	1.96642	-5.57172	-5.57172	-5.57172	-5.57172
69376	Zpbp2	2.35865	1.41982	1.78381	1.87945	-5.57172	-5.57172	-5.57172	-5.57172
80287	Apobec3	8.04119	8.44005	8.05143	8.36463	0.968876	1.18934	0.575163	1.6313
30925	Slamf6	6.31693	6.12075	5.84421	6.129	-0.58542	-1.3306	-1.20991	-0.74192
17060	Blnk	7.67548	7.70985	7.11721	7.93132	1.78316	0.746714	1.34902	2.04389
60322	Chst7	4.51488	4.49432	4.84474	4.00236	-0.58542	-0.112769	-1.20991	-0.461666
545030	Wdfy4	8.86507	8.70314	8.47854	9.3965	2.63625	2.55965	1.91885	3.3614
232970	Phldb3	5.91533	5.39353	5.45703	5.07175	-1.84064	-0.867136	-1.20991	-0.461666
381810	Lpar5	4.15008	3.81001	3.97394	3.58795	-2.73589	-1.63358	-1.96558	-1.54989
109270	Prr5	6.96601	6.85678	6.17772	6.77534	0.242205	1.67097	1.56495	1.74602
57778	Fmnl1	8.67098	8.23969	8.2309	8.41333	1.96111	3.50059	4.21622	4.27648
20850	Stat5a	6.37839	6.13773	5.3548	6.12664	-0.113056	0.928968	1.31536	1.80014
109361	D730005E14Rik	4.9745	5.85932	5.45977	5.63001	-2.21991	-1.3306	-1.66754	-0.461666
246177	Myo1g	8.75029	7.44318	7.54364	8.29229	1.67067	1.56478	0.786477	3.25885
239319	Card6	4.96563	4.06008	5.64684	5.68234	1.41537	0.000183476	0.109128	1.29684
77974	Rdh12	5.43286	3.2815	4.18064	4.68614	0.708938	-0.681424	-0.148293	-0.227099
15442	Hpse	4.71343	3.61902	4.12651	5.36377	1.18905	-0.516914	-0.583579	0.309133
17260	Mef2c	6.56764	5.78702	5.79083	7.01734	2.46131	1.86242	1.17225	1.82645
74318	Hopx	5.35006	4.90021	5.44878	5.55482	-1.29236	0.538062	0.0283193	-0.122722
26382	Fgd2	8.29157	6.92031	7.79151	8.09951	2.69495	2.27537	1.50648	3.35237
73906	4833417C18Rik	2.41188	3.10857	3.39758	2.00802	-2.73589	-2.01758	-2.85172	-1.30174
16565	Kif21b	6.97045	6.95903	7.81255	6.99812	1.30665	2.27537	1.77766	3.25885
16859	Lgals9	7.19771	8.90918	7.66312	8.09589	3.8299	3.21488	3.61372	3.50679
75255	4930562F07Rik	4.68668	4.09913	4.33181	4.71782	-1.29236	-3.37571	-1.96558	-1.84979
69443	1700027J07Rik	3.56988	3.02991	2.61221	3.42859	-2.73589	-5.57172	-3.64786	-3.55423
19395	Rasgrp2	9.12496	7.74166	7.18167	8.50153	1.38003	1.09076	1.91885	1.09518
108995	Tbc1d10c	7.84894	6.97697	6.79923	7.61953	0.818594	0.538062	0.881557	0.451189
17095	Lyl1	7.22306	7.02643	7.55457	8.02104	0.870447	0.680461	1.24558	0.381909
21748	Terc	1.22282	0.381294	0.826936	-0.284052	-5.57172	-5.57172	-5.57172	-3.55423
19265	Ptprcap	8.38354	8.36113	7.97787	9.05363	1.14762	0.538062	0.109128	0.959091
16970	Lrmp	9.91471	9.54839	9.80963	10.5284	2.6212	1.94939	1.67522	3.26848
12493	Cd37	9.05819	8.18129	8.73603	9.63381	1.10497	0.294046	0.18565	2.21299
328833	Treml2	6.20453	5.46104	6.79923	6.64462	-1.29236	-1.63358	-1.66754	-0.227099
26411	Map4k1	8.33872	7.44999	8.1611	8.69023	3.61873	3.24956	4.21165	3.56264
56532	Ripk3	6.19128	6.01445	5.61771	6.33508	0.650817	-0.867136	0.736479	-0.227099
15953	Ifi47	5.38708	3.87446	5.21913	5.89406	0.527042	0.680461	1.13414	2.04389
320484	Rasal3	6.13897	5.97721	6.81536	6.7541	0.968876	0.810058	1.38192	1.09518
12925	Crip1	8.68118	8.12941	9.65078	8.87511	4.1514	3.30559	3.60678	3.84598
16440	Itpr3	6.82475	7.03047	7.91888	8.0431	3.08341	2.134	3.37316	2.41724
20971	Sdc4	7.26072	7.40629	7.74904	8.74738	2.75136	2.15854	3.53547	2.36434
20514	Slc1a5	10.1897	10.1778	10.5941	10.5695	4.96921	4.20148	6.06354	6.41625
241303	Fam78a	6.45011	6.53236	5.87121	5.48656	0.318857	0.538062	-0.863019	1.47374
22364	Vpreb3	8.03006	7.68696	8.20297	8.68463	-0.896014	-0.369258	-0.148293	-0.594999
53313	Atp2a3	9.71876	9.27289	9.62478	10.1517	1.34381	0.984939	1.41408	0.80882
12518	Cd79a	9.45912	8.78804	8.83032	9.91372	-0.329991	0.380053	0.786477	0.451189
11768	Ap1m2	2.53693	1.88065	2.86453	3.51769	-5.57172	-5.57172	-5.57172	-5.57172
216859	Acap1	7.98028	7.70985	8.31574	8.65671	0.391642	-0.112769	0.0283193	-0.02539
170732	Trhr2	2.56069	1.14917	2.8479	3.02466	-5.57172	-5.57172	-5.57172	-5.57172
53374	Chst3	7.9967	6.65798	8.31309	8.40751	-0.21745	0.104931	0.517118	-0.227099
66222	Serpinb1a	6.71388	4.9265	6.39506	6.35133	-0.58542	-0.681424	-0.863019	-0.74192
12483	Cd22	8.42782	6.91485	8.79849	8.90294	2.3742	1.63643	1.77766	2.10965
228993	Slc17a9	7.06175	6.08034	6.4798	6.7541	-0.0157091	0.380053	-0.716544	-1.09007
16172	Il17ra	7.75036	7.6539	6.77194	6.88546	2.03112	3.06713	2.04744	3.26848
78781	Zc3hav1	6.61805	6.79985	6.11656	6.44707	0.708938	1.67097	0.970757	2.19291
100037278	Fam129c	8.05171	7.00602	6.62474	9.05766	3.37127	3.63785	3.59981	3.21968
12399	Runx3	5.99815	6.58695	6.37488	6.15701	0.0754824	0.380053	1.13414	0.0657886
333669	Gm5134	1.3913	1.20751	1.28788	1.63586	-3.54678	-5.57172	-5.57172	-5.57172
408065	Zfp456	2.38551	2.62149	1.71211	2.2698	-3.54678	-1.63358	-1.20991	-1.84979
232406	BC035044	6.91968	6.63823	7.03052	7.2023	-1.08062	-1.3306	-2.34165	-0.461666
67103	Ptgr1	8.58235	7.72678	6.63083	7.24533	3.06127	1.67097	1.84998	1.57032
71520	Grap	5.58254	5.80839	4.97297	5.823	1.01568	0.000183476	0.18565	-0.461666
209380	Gm4759	1.3373	1.02488	2.9292	1.63586	-5.57172	-5.57172	-5.57172	-5.57172
57916	Tnfrsf13b	3.46046	3.04599	3.42025	3.51769	-5.57172	-3.37571	-3.64786	-1.54989
12332	Capg	7.87996	5.74578	5.92174	6.96814	3.1267	2.25275	3.18094	2.80903
17869	Myc	10.7433	10.6931	10.9865	10.3809	4.0426	2.48398	3.13343	2.7276
217151	Arl5c	8.63541	8.11281	8.35599	7.98894	0.968876	-0.867136	0.736479	-0.02539
207728	Pde2a	8.88931	9.56853	8.8889	8.47813	6.12098	4.10375	3.8318	4.40863
16364	Irf4	7.05235	6.65667	7.81736	7.00841	-1.08062	-0.516914	-0.148293	0.517295
241113	Prkag3	3.42206	3.33483	3.22801	1.87945	-2.73589	-3.37571	-3.64786	-1.84979
329160	9130024F11Rik	0.730666	1.02488	2.03952	0.887667	-2.21991	-3.37571	-3.64786	-3.55423
12643	Chad	0.730666	1.41982	2.03952	1.63586	-3.54678	-3.37571	-1.96558	-2.7444
20557	Slfn3	3.61597	3.61902	3.98158	3.28369	-1.08062	0.202585	-2.85172	-0.905518
16598	Klf2	8.26289	6.31571	6.35	7.5984	2.47812	1.23622	1.05476	2.51755
16541	Napsa	7.62073	7.24066	7.30711	8.33837	-0.896014	0.294046	0.327497	0.755038
66329	Susd3	5.35006	4.06797	4.38465	3.85056	-2.21991	-3.37571	-2.85172	-3.55423
52570	Ccdc69	5.10142	4.18149	3.57983	4.6989	-1.84064	-0.867136	-1.66754	0.755038
51791	Rgs14	5.61978	5.10593	5.09073	4.97543	-0.58542	-0.867136	-2.85172	-0.461666
63986	Gmfg	6.36327	5.71091	5.39542	5.84037	-0.45206	-0.235321	-2.34165	0.755038
24058	Sigirr	5.48036	6.08229	5.64203	5.30657	0.161251	-0.235321	-1.02606	-1.09007
14422	B4galnt2	4.55091	4.34637	5.45428	3.74381	-1.29236	-0.235321	-0.863019	-1.30174
18601	Padi3	2.38551	1.64764	2.9292	3.17831	-3.54678	-2.01758	-2.85172	-1.84979
30955	Pik3cg	4.58027	4.44667	6.13724	5.74211	0.590256	0.746714	0.258316	2.48488
100043682	Gm10584	0.45447	0.73868	1.55705	1.52561	-3.54678	-3.37571	-3.64786	-1.84979
26365	Ceacam1	6.39666	4.55176	4.548	5.39546	-0.113056	-2.01758	-1.42066	-0.74192
268973	Nlrc4	4.75006	4.27994	3.43146	4.18573	-1.29236	-1.63358	-0.0572858	0.80882
212712	Satb2	3.80689	3.71265	5.06937	4.13969	-1.29236	-0.681424	-2.34165	0.451189
75568	Capsl	-0.523561	2.0174	1.13177	0.354532	-3.54678	-5.57172	-5.57172	-3.55423
107022	Gramd3	5.45839	6.11695	6.70888	5.76655	1.98483	0.294046	-0.0572858	1.60113
71398	5430427O19Rik	4.00174	3.91003	4.44671	4.01261	-0.329991	-2.01758	-1.20991	1.2587
16985	Lsp1	10.2295	8.52854	8.65021	9.58138	2.63625	1.97726	1.31536	2.97112
110385	Pde4c	4.35421	2.46286	4.1196	5.55832	-1.84064	-3.37571	-2.34165	-2.22883
664702	A530088E08Rik	3.18274	3.24018	3.99675	3.58795	-2.21991	-3.37571	-1.20991	-2.22883
213439	Gpr174	-0.170714	-0.595603	-1.49448	0.0702874	-5.57172	-5.57172	-5.57172	-5.57172
19419	Rasgrp1	7.48761	5.30945	7.19898	7.80795	-0.58542	0.928968	-0.148293	1.97499
13136	Cd55	7.00334	4.13715	6.38212	5.89128	2.18239	1.45016	1.70152	0.699174
100043102	4632428C04Rik	3.52227	0.815725	1.85211	2.78248	-5.57172	-3.37571	-5.57172	-2.7444
19415	Rasal1	4.38781	5.28595	5.85673	5.5157	-1.29236	0.928968	2.0678	1.13783
70377	Derl3	5.18406	5.54263	5.80598	4.8089	-0.58542	1.36835	1.75272	1.44005
21390	Tbxa2r	4.38781	3.02991	3.57983	2.04845	-1.29236	-2.01758	-0.583579	-0.74192
230766	Fam167b	2.87687	3.83799	3.94295	3.28369	0.318857	-0.867136	-0.583579	-1.30174
624713	Gm6525	2.43777	2.87653	4.12651	3.19642	-2.73589	-0.681424	-1.66754	-0.339621
100502940	Gm684	0.812113	2.08121	1.5974	1.27608	-2.73589	-5.57172	-3.64786	-2.7444
16192	Il5ra	0.235762	1.08836	-0.938291	0.219398	-5.57172	-5.57172	-3.64786	-5.57172
213438	A630033H20Rik	4.64283	1.60486	4.53247	4.37249	-1.29236	-2.5424	-1.42066	0.517295
209086	Samd9l	7.14269	4.23156	7.39273	7.67949	1.34381	0.810058	1.34902	3.21968
12265	Ciita	5.4036	2.87653	6.28817	6.21144	-0.58542	-0.112769	0.18565	0.517295
229499	Fcrl1	4.20388	2.28462	4.84054	5.29402	-1.54061	-0.112769	-1.02606	-0.227099
16205	Gimap1	6.22327	5.4399	5.38681	5.57917	0.391642	-0.516914	0.18565	-1.09007
16534	Kcnn4	7.65079	6.62625	6.35	6.24009	0.242205	-0.867136	2.02679	0.959091
236539	Phgdh	6.84424	6.62892	7.20389	6.46398	0.161251	-0.867136	1.20938	0.451189
72324	Plxdc1	6.50166	4.12962	3.95076	4.76711	0.920501	1.14089	1.91885	0.517295
213068	Tmem71	4.46538	2.91205	4.47947	4.58669	-0.113056	-2.5424	-0.716544	0.151546
16149	Cd74	10.3473	7.38827	9.89937	11.0448	5.37132	3.06713	4.70638	5.539
14961	H2-Ab1	8.62946	6.65011	7.7877	8.94972	3.82334	1.94939	3.64793	4.43879
14969	H2-Eb1	8.59499	6.04077	7.78169	9.18808	4.04824	2.10903	3.38943	4.48082
94094	Trim34a	2.75858	2.0174	3.2151	4.00236	-1.29236	-3.37571	-1.96558	-0.461666
101602	AI467606	6.82842	5.17335	5.74666	6.15932	-1.08062	-2.5424	-0.461841	-0.227099
15170	Ptpn6	8.27056	7.04754	8.13948	9.18949	2.89598	3.59353	2.99144	5.44235
606736	C920009B18Rik	3.82662	2.91205	4.82363	3.66798	-1.08062	-0.369258	-2.85172	-0.74192
14130	Fcgr2b	8.27146	6.5773	5.66357	7.285	3.42427	1.32564	2.6162	3.02892
11647	Alpl	7.69642	7.3122	6.36761	7.27545	-0.21745	0.380053	1.77766	0.699174
19193	Pipox	2.69559	3.987	5.17981	5.45307	-3.54678	-3.37571	-2.85172	-3.55423
214531	Tmprss13	2.95066	-1.36898	-1.18975	3.02466	-5.57172	-5.57172	-5.57172	-5.57172
381287	A530032D15Rik	1.3913	-1.06281	-1.49448	2.5488	-5.57172	-5.57172	-5.57172	-5.57172
15220	Foxq1	3.53432	-1.36898	-1.49448	1.20631	-5.57172	-5.57172	-5.57172	-5.57172
71528	9030404E10Rik	1.76305	-0.595603	0.250498	2.57671	-5.57172	-5.57172	-5.57172	-5.57172
210145	Irgc1	2.46321	-0.243255	0.145543	2.6041	-5.57172	-5.57172	-5.57172	-5.57172
12802	Cnr2	3.22796	1.02488	3.82894	4.17664	0.0754824	-1.3306	-1.20991	-1.09007
56696	Gpr132	6.85629	6.7319	6.8207	6.75563	-1.84064	-0.867136	-1.02606	0.641058
67664	Rnf125	1.2812	2.84011	0.893273	1.52561	-3.54678	-2.5424	-3.64786	-2.22883
381605	Tbc1d2	5.68879	3.47206	2.89723	4.50914	-0.896014	0.000183476	-0.461841	-1.09007
240672	Dusp5	5.43929	3.67178	2.68892	4.22153	-1.84064	-0.516914	0.18565	-0.74192
231507	Plac8	7.79424	9.14647	8.58177	8.38352	1.38003	-0.369258	0.517118	1.80014
74174	Gtsf1	2.21631	0.0397085	0.348333	0.591885	-5.57172	-5.57172	-5.57172	-5.57172
69387	Dnajb13	2.91424	4.81364	3.2151	3.06463	0.460929	-0.235321	-1.02606	-0.74192
15209	Hesx1	2.1552	2.41414	3.26606	2.23519	-2.21991	-5.57172	-5.57172	-5.57172
57757	Pglyrp2	0.644345	-0.243255	0.684345	0.0702874	-5.57172	-5.57172	-5.57172	-5.57172
98845	Eps8l2	5.41993	3.9533	2.83108	5.47919	-1.08062	-1.3306	-1.42066	-0.74192
67596	Tespa1	3.31436	2.59987	4.06309	4.23035	-3.54678	-5.57172	-5.57172	-3.55423
12182	Bst1	5.1295	5.12119	2.61221	3.6937	-0.113056	-1.3306	-0.461841	-2.22883
19074	Prg2	0.962387	0.73868	-0.938291	0.478084	-3.54678	-5.57172	-3.64786	-5.57172
12763	Cmah	6.66813	3.62973	4.65224	6.75104	-0.58542	-1.63358	-1.42066	0.0657886
69187	Erp27	0.349257	0.27617	0.607391	0.697362	-2.21991	-5.57172	-5.57172	-3.55423
15002	H2-Ob	6.87062	4.82765	7.68083	7.34912	-1.08062	-3.37571	-2.34165	-0.339621
208154	Btla	6.42768	4.16686	6.50654	7.37419	-2.21991	-3.37571	-2.85172	-0.594999
75345	Slamf7	6.38006	7.62877	8.92775	6.90072	0.391642	-1.08034	-0.863019	1.17925
100040572	Gm2848	1.54215	0.162778	0.757402	1.46715	-5.57172	-5.57172	-2.85172	-5.57172
20505	Slc34a1	1.63461	-0.810376	0.893273	0.974165	-5.57172	-5.57172	-3.64786	-5.57172
79362	Bhlhe41	6.03254	4.79473	5.20614	5.9188	-0.732375	-0.112769	1.59332	-0.594999
620235	Siglec15	1.91826	2.22937	1.85211	1.87945	-5.57172	-5.57172	-2.34165	-5.57172
78512	3300005D01Rik	4.39443	1.51531	3.10744	4.44243	-2.21991	-3.37571	-0.583579	-2.22883
63872	Zfp296	5.18788	4.56855	4.89822	4.99107	0.242205	-2.5424	1.01337	1.44005
72054	Cyp4f18	6.01759	3.59736	5.67068	6.00864	2.20276	-0.516914	1.41408	-0.02539
66120	Fkbp11	4.5686	3.91879	2.03952	4.25647	-0.0157091	-0.867136	0.736479	-1.09007
233529	Kctd14	3.61597	2.91205	0.439953	3.88446	-1.29236	-1.08034	-0.583579	-1.84979
27027	Tspan32	6.69119	4.50017	5.23201	4.74882	-0.58542	-2.5424	-1.96558	-0.122722
317757	Gimap5	4.84503	3.19763	2.65107	4.34028	-0.896014	-1.3306	-3.64786	-1.84979
20293	Ccl12	0.552529	2.50999	1.01744	1.73828	-2.73589	-5.57172	-2.34165	-1.84979
12769	Ccr9	-0.991651	0.815725	0.250498	0.0702874	-5.57172	-5.57172	-3.64786	-5.57172
17167	Marco	3.39588	4.96506	3.10744	4.52355	-1.54061	-2.01758	0.517118	-1.09007
18646	Prf1	0.962387	-2.29269	-0.372835	1.27608	-5.57172	-5.57172	-5.57172	-2.7444
77583	Notum	0.812113	-1.75814	2.28165	1.05577	-5.57172	-5.57172	-5.57172	-2.7444
114332	Lyve1	1.84274	3.9618	3.57983	4.63395	-1.08062	-1.63358	-2.85172	-1.30174
78416	Rnase6	2.69559	0.73868	2.40045	4.45752	-3.54678	-3.37571	-2.85172	-1.54989
545260	Arsi	3.92143	6.26166	4.34372	5.37176	-2.73589	-2.5424	-2.85172	-2.7444
72049	Tnfrsf13c	6.39666	7.78841	5.27929	8.06173	-0.45206	-0.112769	-0.148293	-0.227099
15001	H2-Oa	3.30031	0.571026	1.13177	4.6989	-2.73589	-2.5424	-3.64786	-2.7444
16159	Il12a	1.09847	2.78369	1.71211	2.6041	-2.73589	-5.57172	-5.57172	-5.57172
21819	Tg	0.45447	-2.29269	-0.724226	0.974165	-5.57172	-5.57172	-3.64786	-3.55423
108723	Card11	7.11387	4.80421	6.81429	7.3959	1.38003	1.67097	2.20281	3.06252
18600	Padi2	6.25456	4.11446	6.21711	7.12996	0.527042	0.870738	0.926846	0.860669
100126227	Gm13031	1.84274	0.571026	2.23125	2.85266	-3.54678	-2.5424	-2.85172	-3.55423
14599	Gh	0.349257	-2.29269	-0.0904874	0.697362	-5.57172	-3.37571	-5.57172	-3.55423
227929	Cytip	7.657	6.19112	7.56605	7.6923	0.318857	1.892	0.327497	4.25242
20497	Slc12a3	1.95458	3.77185	3.50755	2.89762	-0.58542	-1.08034	-2.34165	-1.84979
319887	E030030I06Rik	2.09137	1.26359	2.9133	1.58179	-5.57172	-5.57172	-2.34165	-3.55423
60361	Ms4a4b	-0.336377	2.31147	2.06852	1.83391	-2.73589	-5.57172	-3.64786	-1.30174
68279	Mcoln2	6.9826	6.6671	7.1224	6.42612	-0.896014	-2.01758	-1.20991	-0.227099
242248	Bank1	7.88527	3.51889	6.33068	7.03632	1.41537	1.36835	0.575163	1.2587
497106	Rnase12	0.812113	-0.243255	0.348333	2.5488	-5.57172	-3.37571	-5.57172	-5.57172
106347	Ildr1	1.2812	-0.243255	-0.372835	2.2698	-5.57172	-5.57172	-5.57172	-5.57172
210554	Hus1b	0.644345	0.958473	1.28788	1.46715	-5.57172	-5.57172	-3.64786	-5.57172
231932	Gimap7	0.730666	-0.243255	1.38329	1.46715	-5.57172	-5.57172	-5.57172	-5.57172
240047	Mmp25	1.03203	3.25408	-0.537858	0.219398	-3.54678	-5.57172	-5.57172	-3.55423
20339	Sele	-0.0221291	3.01365	-0.724226	0.697362	-3.54678	-5.57172	-5.57172	-3.55423
16197	Il7r	3.60458	7.53148	3.8707	4.7303	0.161251	-0.681424	-0.863019	1.47374
22165	Txk	-2.22583	0.888864	-0.724226	-0.0960308	-5.57172	-5.57172	-5.57172	-3.55423
50931	Il27ra	2.27494	3.90122	2.3541	4.05292	-1.54061	-2.01758	-2.34165	0.755038
12516	Cd7	-3.09049	0.657287	-0.938291	0.591885	-5.57172	-5.57172	-5.57172	-2.7444
12500	Cd3d	-3.09049	1.14917	-0.0904874	0.591885	-5.57172	-5.57172	-5.57172	-3.55423
84544	Cd96	-3.09049	0.888864	-1.49448	-0.0960308	-5.57172	-5.57172	-5.57172	-5.57172
100049161	Gm13032	2.41188	0.888864	0.439953	2.5488	-5.57172	-3.37571	-5.57172	-5.57172
20308	Ccl9	6.19318	5.08274	3.82894	3.89559	0.242205	-0.235321	0.109128	2.02128
12526	Cd8b1	-3.09049	2.11208	0.5261	0.219398	-5.57172	-5.57172	-3.64786	-3.55423
20555	Slfn1	0.235762	2.80274	1.38329	2.78248	-2.21991	-3.37571	-1.66754	-1.54989
83408	Gimap3	1.2812	4.00356	2.46731	3.64179	-2.21991	-5.57172	-2.85172	-0.339621
14255	Flt3	2.65201	3.60823	2.28165	0.974165	-1.84064	-5.57172	-1.42066	-0.905518
319493	A430078G23Rik	5.34323	4.31354	4.6807	4.12085	-3.54678	-3.37571	-5.57172	-3.55423
76062	5830428M24Rik	2.27494	2.66378	3.55954	2.80626	-3.54678	-5.57172	-2.34165	-2.7444
22637	Zap70	3.18274	2.98057	4.89822	2.16337	-1.29236	-2.01758	-1.66754	-0.461666
237887	Slfn10-ps	2.18608	0.162778	1.23769	3.17831	-5.57172	-3.37571	-3.64786	-2.22883
547431	Btnl2	1.99002	-0.243255	2.17902	2.57671	-5.57172	-5.57172	-3.64786	-2.22883
12515	Cd69	-1.68896	0.381294	0.607391	1.40623	-3.54678	-5.57172	-5.57172	-2.22883
434197	Fam169b	4.10231	2.17192	3.64866	5.45307	-3.54678	-3.37571	-2.34165	-2.7444
240754	Lax1	4.94772	4.46472	6.02521	5.07175	-3.54678	-1.3306	-1.42066	-1.84979
666926	Gm8369	-2.22583	-2.29269	-1.8813	1.96642	-5.57172	-5.57172	-5.57172	-5.57172
20299	Ccl22	-0.336377	2.08121	0.956693	1.133	-3.54678	-3.37571	-3.64786	-5.57172
140703	Emid1	4.46538	5.79893	6.67392	6.96682	1.69963	0.984939	1.13414	-0.594999
77577	Spns3	0.349257	2.53299	2.40045	4.55897	-1.54061	-3.37571	-2.34165	-3.55423
13482	Dpp4	5.51421	6.67229	6.77305	5.95115	-2.73589	-3.37571	-1.20991	0.0657886
74499	Sost	0.45447	1.60486	-1.49448	0.478084	-3.54678	-3.37571	-3.64786	-5.57172
107993	Bfsp2	4.11038	1.68918	3.9351	4.87783	-3.54678	-5.57172	-1.96558	-1.84979
56708	Clcf1	3.59311	3.22613	0.607391	3.44382	-2.73589	-0.867136	-2.34165	-0.74192
382864	Colq	1.44336	2.08121	1.7484	3.44382	-1.54061	-5.57172	-2.85172	-2.7444
58187	Cldn10	2.4882	4.85529	4.31376	5.45307	-1.84064	-1.3306	-1.66754	-2.22883
19011	Endou	2.18608	5.19515	4.36141	5.28135	-1.84064	-2.01758	-2.34165	-1.30174
75115	4930509E16Rik	2.05837	2.68447	2.46731	2.08779	-5.57172	-5.57172	-3.64786	-2.22883
433801	Gm13212	-0.0221291	-1.36898	1.88508	1.78689	-3.54678	-5.57172	-5.57172	-3.55423
108052	Slc14a1	3.00363	1.3696	2.94492	4.47987	-3.54678	-5.57172	-0.716544	-2.7444
13537	Dusp2	6.22513	5.88636	5.57034	6.74337	-1.84064	1.80138	0.8348	2.6413
16161	Il12rb1	0.112571	1.98441	-0.537858	2.85266	-3.54678	-5.57172	-3.64786	-1.84979
18602	Padi4	6.42768	4.93947	4.23281	5.90786	-3.54678	-1.63358	-1.96558	-1.84979
20343	Sell	7.79612	7.0132	7.96202	5.89959	-1.54061	-2.01758	-1.20991	-1.09007
27356	Insl6	1.3913	2.04966	1.55705	1.83391	-1.84064	-3.37571	-2.34165	-5.57172
442827	Rab44	-0.738705	2.99721	0.956693	3.04478	-1.84064	-5.57172	-2.85172	-3.55423
665268	1600029O15Rik	-0.170714	2.11208	1.07574	1.46715	-5.57172	-5.57172	-2.34165	-3.55423
100628611	Mir5107	1.54215	-3.15123	1.33637	2.36892	-3.54678	-5.57172	-5.57172	-3.55423
50722	Dkkl1	3.77677	3.42366	1.13177	2.57671	-5.57172	-5.57172	-5.57172	-5.57172
22033	Traf5	4.27742	3.77185	5.62992	3.92845	-2.73589	0.202585	-2.85172	0.517295
64654	Fgf23	-0.991651	2.68447	0.0323496	0.887667	-5.57172	-3.37571	-2.34165	-3.55423
12765	Cxcr2	-0.523561	3.33483	-0.938291	1.20631	-5.57172	-3.37571	-2.85172	-2.7444
213002	Ifitm6	-0.523561	3.51889	-0.724226	1.34262	-5.57172	-5.57172	-3.64786	-3.55423
16184	Il2ra	0.730666	1.84434	0.757402	1.92359	-2.73589	-5.57172	-5.57172	-2.22883
18599	Padi1	2.91424	0.888864	1.5974	3.31717	-5.57172	-5.57172	-3.64786	-5.57172
233081	Ffar1	3.70395	0.381294	1.5974	3.04478	-5.57172	-5.57172	-3.64786	-5.57172
54390	Sit1	2.30339	3.42366	2.42308	3.24941	-5.57172	-5.57172	-1.66754	-2.22883
20521	Slc22a12	2.33129	2.04966	0.607391	3.96059	-1.08062	-2.01758	-1.96558	-1.84979
75870	Tcam1	5.14922	4.9265	2.74388	6.43948	-0.896014	0.461219	0.258316	0.151546
272382	Spib	8.28935	8.28357	8.39156	9.51169	-1.29236	-1.3306	-1.42066	0.23249
15985	Cd79b	10.099	8.8463	9.20659	10.1981	-0.329991	-0.112769	-0.461841	2.29065
12478	Cd19	10.8009	9.87805	10.4563	10.4778	-0.732375	-0.681424	-0.716544	0.755038
18507	Pax5	5.31557	5.18429	5.13938	5.16664	-5.57172	-5.57172	-5.57172	-2.7444
18985	Pou2af1	9.94112	9.28077	10.4082	10.4355	-1.29236	-0.235321	-1.96558	0.517295
381091	H2-Eb2	5.298	4.41607	6.03993	4.67972	-5.57172	-5.57172	-3.64786	-2.7444
22780	Ikzf3	7.22771	7.11768	7.41195	7.50706	-1.54061	-2.5424	-3.64786	0.755038
14581	Gfi1	5.55323	6.4577	7.30559	6.91855	-1.84064	-3.37571	-3.64786	-1.84979
19331	Rab19	3.00363	3.01365	2.55188	3.39762	-3.54678	-2.01758	-1.96558	-5.57172
12481	Cd2	6.34114	2.14231	5.42094	7.0338	-2.21991	-2.01758	-2.85172	-2.7444
15000	H2-DMb2	5.45839	1.46836	5.05133	6.42228	-2.21991	-2.01758	-2.85172	-0.74192
101202	Hepacam2	7.6179	2.55563	5.42375	7.05007	-1.54061	-1.08034	-3.64786	-0.905518
320377	9330175E14Rik	0.644345	1.14917	1.47278	1.73828	-3.54678	-3.37571	-3.64786	-5.57172
98256	Kmo	4.3474	5.46104	4.79355	5.02693	-3.54678	-5.57172	-3.64786	-1.09007
75668	Rasl10a	1.54215	5.07492	4.50091	4.22153	-2.73589	-1.08034	-1.42066	-0.227099
12571	Cdk6	0.235762	4.35285	4.19386	2.49129	-2.73589	-0.867136	-1.96558	-0.594999
17395	Mmp9	1.4936	4.21743	0.5261	2.52033	-2.73589	-2.01758	-1.20991	-1.84979
14133	Fcna	6.58223	7.57714	4.44118	4.31565	1.98483	1.67097	2.16551	1.13783
13199	Ddn	1.03203	3.06189	0.250498	4.26507	-2.73589	-1.63358	-0.349581	-2.22883
269346	Slc28a2	4.32676	3.36077	5.00333	5.62334	-0.732375	-3.37571	-3.64786	-0.905518
667214	9930111J21Rik1	2.46321	-0.408699	1.7484	2.2698	-2.21991	-2.01758	-5.57172	-2.22883
237360	Adamts14	4.53301	1.88065	2.89723	3.62852	-1.54061	-0.112769	-5.57172	-0.461666
12775	Ccr7	6.55439	5.28933	6.04905	6.33916	-1.54061	-2.5424	-5.57172	-0.227099
107766	Haao	5.16481	3.4113	4.47407	5.48288	-3.54678	-3.37571	-1.66754	1.05122
109344	E130215H24Rik	2.83851	2.87653	2.17902	2.46166	-2.21991	-3.37571	-5.57172	-5.57172
73246	Rassf6	6.27983	2.99721	6.08852	6.14773	0.527042	-2.5424	-1.02606	-0.227099
64214	Rgs18	0.112571	0.479277	-0.724226	-2.88526	-3.54678	-5.57172	-5.57172	-3.55423
353346	Gpr141	-0.991651	0.381294	-0.724226	-2.00191	-5.57172	-5.57172	-5.57172	-3.55423
238875	Gapt	0.112571	-0.094847	2.79683	0.79565	-2.73589	-3.37571	-3.64786	-1.84979
100504591	Gm15987	3.68245	0.571026	0.5261	3.12259	-5.57172	-2.01758	-5.57172	-1.09007
54156	Egfl6	2.96854	3.74255	5.23201	5.88292	1.2685	0.380053	0.926846	-0.227099
73648	2410012E07Rik	-1.29858	1.26359	1.7484	-0.500302	-5.57172	-5.57172	-5.57172	-5.57172
207819	4930539E08Rik	4.34055	3.87446	4.26449	5.59291	-3.54678	-5.57172	-1.66754	-2.7444
103161	Apof	-0.738705	-0.810376	1.33637	0.478084	-5.57172	-5.57172	-2.85172	-2.7444
12145	Cxcr5	3.62726	-0.094847	1.38329	4.19476	-5.57172	-3.37571	-5.57172	-3.55423
320139	Ptpn7	7.0492	7.12433	7.14044	7.03883	-1.29236	-5.57172	-1.20991	-0.227099
68891	Cd177	0.235762	3.90122	-1.49448	1.133	-5.57172	-2.5424	-3.64786	-0.905518
12511	Cd6	6.02828	1.84434	0.757402	4.7303	-2.21991	-3.37571	-2.85172	-1.54989
17896	Myl4	5.18406	5.9325	8.46087	7.74784	1.18905	0.461219	0.109128	-0.02539
241794	Kcng1	0.349257	-1.75814	1.07574	-0.500302	-5.57172	-5.57172	-2.85172	-5.57172
12477	Ctla4	-2.22583	1.02488	-0.224765	-2.88526	-3.54678	-5.57172	-5.57172	-3.55423
16421	Itgb7	8.21783	5.16602	2.76175	6.76627	-1.29236	-1.63358	-1.20991	-0.74192
225266	Klhl14	4.69744	3.24018	3.44258	5.83461	-2.21991	-5.57172	-5.57172	-3.55423
22092	Rsph1	2.95066	6.8602	5.01827	7.60604	1.38003	2.08362	1.8733	1.66085
72469	Plcd3	4.49034	6.73438	6.39934	3.02466	1.64112	0.746714	1.75272	1.17925
12525	Cd8a	-0.991651	2.48662	1.38329	2.78248	-2.73589	-2.5424	-5.57172	-1.54989
16819	Lcn2	3.15179	5.49658	1.13177	3.71897	0.391642	-1.63358	-0.148293	-0.905518
320277	Spef2	0.349257	3.34786	2.3541	2.00802	-5.57172	-2.5424	-5.57172	-2.7444
232984	B3gnt8	6.08058	2.38915	1.28788	6.14307	0.818594	0.461219	-1.20991	0.451189
58206	Zbtb32	5.41016	2.22937	-0.372835	4.79708	0.0754824	-0.112769	0.517118	-0.02539
18436	P2rx1	1.22282	-1.75814	-1.8813	0.974165	-2.73589	-3.37571	-5.57172	-5.57172
329278	Tnn	-0.0221291	-1.75814	-3.25848	0.79565	-2.73589	-5.57172	-5.57172	-5.57172
56792	Stap1	-0.336377	4.33986	4.34372	3.6809	-3.54678	-1.08034	-2.34165	1.29684
244183	Trim30b	-0.991651	0.657287	-2.41145	0.591885	-3.54678	-5.57172	-5.57172	-5.57172
20849	Stat4	0.349257	2.11208	-0.938291	0.591885	-2.73589	-2.5424	-5.57172	-3.55423
16994	Ltb	0.552529	2.62149	2.20537	5.10568	-3.54678	-2.5424	-2.85172	-2.22883
17002	Ltf	2.4882	6.10741	1.38329	3.34989	-3.54678	-5.57172	-5.57172	-3.55423
76589	Unc5cl	5.25131	3.93615	6.08142	4.84378	-2.21991	-0.516914	-1.42066	-0.74192
620078	C130026I21Rik	3.35569	-0.595603	-2.41145	1.83391	-2.73589	-5.57172	-5.57172	-2.22883
432488	Gm17745	0.730666	0.479277	2.33035	-0.0960308	-3.54678	-3.37571	-2.34165	-5.57172
78826	P2ry10	3.00363	1.88065	4.98443	4.50914	-2.73589	-5.57172	-2.85172	-0.74192
27371	Sh2d2a	1.91826	2.80274	4.17399	1.46715	-3.54678	-5.57172	-5.57172	-2.22883
100041546	Ly6c2	4.27024	3.21195	1.28788	2.85266	-5.57172	-5.57172	-3.64786	-5.57172
244049	Mctp2	5.84933	4.32676	5.42375	5.57226	-1.54061	-5.57172	-1.20991	-3.55423
66813	Bcl2l14	-2.22583	-0.243255	-1.49448	2.19972	-3.54678	-3.37571	-2.85172	-5.57172
320664	Cass4	-0.991651	3.99531	-1.18975	-0.0960308	-2.73589	-5.57172	-2.34165	-5.57172
22362	Vpreb1	-0.738705	6.00626	-1.18975	0.219398	-3.54678	-5.57172	-3.64786	-5.57172
245195	Retnlg	0.812113	4.59064	-0.372835	0.79565	-2.73589	-5.57172	-3.64786	-5.57172
53856	Prg3	-3.09049	5.48188	-1.8813	0.354532	-3.54678	-5.57172	-5.57172	-5.57172
21943	Tnfsf11	-5.57172	0.0397085	-1.18975	0.887667	-5.57172	-5.57172	-5.57172	-5.57172
77717	6030408B16Rik	-0.738705	4.95658	-0.724226	3.04478	-2.21991	-1.3306	-1.96558	-1.09007
51801	Ramp1	-0.0221291	4.73647	0.5261	1.34262	-0.896014	-1.3306	-1.20991	-1.09007
17394	Mmp8	0.552529	4.49432	-0.938291	2.08779	-1.29236	-2.01758	-2.85172	-1.54989
14134	Fcnb	-3.09049	1.80708	-5.57172	-1.06397	-5.57172	-5.57172	-5.57172	-5.57172
16185	Il2rb	-1.29858	2.11208	1.1857	2.04845	-5.57172	-5.57172	-5.57172	-0.74192
12796	Camp	1.44336	4.9265	-1.49448	2.3036	-3.54678	-5.57172	-3.64786	-3.55423
16415	Itgb2l	0.45447	2.08121	-3.25848	-0.284052	-5.57172	-5.57172	-5.57172	-5.57172
50701	Elane	0.644345	4.03613	-3.25848	1.05577	-3.54678	-5.57172	-5.57172	-5.57172
69142	Cd209f	3.07136	2.82155	-0.224765	0.697362	-1.54061	-5.57172	-3.64786	-1.30174
407788	BC051142	-0.170714	-3.15123	1.13177	-1.06397	-5.57172	-5.57172	-3.64786	-3.55423
19219	Ptger4	4.26301	3.78149	2.23125	3.81585	-0.0157091	-5.57172	0.109128	-0.339621
56619	Clec4e	-1.68896	2.48662	-1.8813	1.73828	-5.57172	-5.57172	-3.64786	-5.57172
209488	Hsh2d	5.36364	4.14463	4.67127	5.40717	-5.57172	-0.867136	-2.34165	-3.55423
244202	Nlrp10	-0.738705	-0.595603	2.79683	2.49129	-5.57172	-3.37571	-5.57172	-1.84979
13507	Dsc3	-2.22583	1.08836	0.439953	4.42718	-5.57172	-5.57172	-5.57172	-3.55423
100504255	Gm12159	0.552529	-5.57172	1.28788	1.20631	-3.54678	-5.57172	-5.57172	-3.55423
17392	Mmp3	2.09137	4.89133	2.77939	3.42859	-1.54061	-5.57172	-1.66754	-3.55423
108161	Fam50b	-0.170714	0.73868	3.62932	2.23519	-5.57172	-3.37571	-1.66754	-3.55423
16136	Igll1	1.16199	6.6697	1.13177	0.79565	-3.54678	-3.37571	-2.34165	-5.57172
110880	Scn4a	4.01039	1.80708	3.26606	3.6937	-0.732375	-5.57172	-5.57172	-3.55423
217847	Serpina10	-3.09049	1.56078	1.23769	3.58795	-5.57172	-5.57172	-5.57172	-5.57172
14663	Glycam1	-3.09049	1.3696	0.145543	4.42718	-5.57172	-5.57172	-5.57172	-5.57172
69165	Cd209b	-0.523561	3.8194	1.07574	4.20374	-5.57172	-5.57172	-5.57172	-5.57172
16538	Kcns1	3.0379	-1.06281	2.03952	5.33545	-5.57172	-2.5424	-5.57172	-2.22883
209387	Trim30d	2.96854	2.62149	2.94492	3.14141	-1.08062	-5.57172	-5.57172	0.0657886
76681	Trim12a	3.9666	3.58641	4.76726	5.02186	-0.0157091	-5.57172	-3.64786	-0.227099
243958	Siglecg	8.18715	7.26833	8.58617	8.73156	-5.57172	-1.08034	-1.96558	-0.74192
17523	Mpo	1.3373	4.99849	-2.41145	2.70872	-5.57172	-5.57172	-2.85172	-5.57172
17068	Ly6d	4.21889	2.46286	6.05269	8.78077	-1.84064	-5.57172	-3.64786	-1.84979
67038	2010109I03Rik	0.235762	-5.57172	-1.8813	3.15998	-5.57172	-5.57172	-3.64786	-5.57172
30927	Snai3	0.45447	-5.57172	-0.724226	2.75831	-5.57172	-5.57172	-5.57172	-3.55423
19668	Rbpjl	-1.68896	-5.57172	-1.18975	1.78689	-5.57172	-5.57172	-5.57172	-5.57172
100529079	5830418P13Rik	3.42206	0.888864	3.88707	3.44382	-5.57172	-0.867136	-1.20991	-2.22883
13034	Ctse	4.43999	4.35285	4.08454	3.6937	-5.57172	-3.37571	1.20938	0.381909
238405	Adam6b	1.91826	0.571026	4.09162	3.10353	-3.54678	-5.57172	-5.57172	-3.55423
73471	1700066N21Rik	-5.57172	0.73868	1.33637	3.15998	-5.57172	-5.57172	-5.57172	-5.57172
620253	Dcpp3	-0.991651	4.5741	4.96528	7.8226	-0.329991	-0.867136	0.109128	-0.905518
17844	Mup5	-5.57172	0.27617	2.25667	3.39762	-5.57172	-5.57172	-5.57172	-5.57172
630537	Dcpp2	-2.22583	3.36077	3.59983	7.2475	-1.84064	-3.37571	-0.245429	-1.09007
18716	Pip	-0.336377	5.63322	6.28199	6.99683	-1.29236	-0.112769	1.31536	-1.09007
12353	Car6	0.112571	6.5897	5.69645	8.07403	-0.45206	0.928968	1.47633	-0.74192
192200	Wfdc12	-0.0221291	5.0552	4.91827	6.96814	-3.54678	-1.3306	0.0283193	-1.30174
76113	Lpo	-5.57172	2.22937	0.893273	4.00236	-5.57172	-3.37571	-5.57172	-5.57172
208634	Tspan10	-0.336377	3.91003	1.94886	4.14901	-3.54678	-2.5424	-5.57172	-3.55423
12143	Blk	6.49859	2.55563	7.28952	7.22453	-5.57172	-3.37571	-2.85172	-2.22883
100504518	3425401B19Rik	5.31905	5.0352	5.13938	5.09607	-0.21745	-5.57172	-5.57172	-2.22883
320871	B230206H07Rik	3.74601	1.56078	0.145543	3.75607	-2.73589	-2.5424	-1.42066	-5.57172
13035	Ctsg	-0.523561	3.09318	-5.57172	-0.0960308	-5.57172	-3.37571	-5.57172	-5.57172
13184	Dcpp1	-0.336377	6.13586	6.86992	8.83991	-2.73589	-1.63358	0.258316	-1.84979
18162	Npr3	4.80082	0.73868	-0.537858	6.18448	-1.84064	1.32564	-0.349581	-0.461666
14527	Gcgr	2.05837	-0.595603	-3.25848	2.4314	-5.57172	-2.5424	-5.57172	-3.55423
98752	Fcrla	7.83987	6.5295	8.42173	8.61819	-1.84064	-5.57172	-2.85172	-1.30174
12502	Cd3g	-3.09049	2.22937	1.01744	0.697362	-3.54678	-5.57172	-5.57172	-5.57172
245533	Awat1	0.730666	1.56078	0.956693	-2.88526	-5.57172	-5.57172	-3.64786	-5.57172
16992	Lta	-1.68896	-2.29269	-0.537858	2.4314	-3.54678	-5.57172	-2.85172	-3.55423
27218	Slamf1	-0.523561	-3.15123	-0.0904874	1.68798	-3.54678	-5.57172	-2.85172	-5.57172
14238	Foxf2	7.61009	3.38626	6.0545	6.68205	-5.57172	-2.5424	-2.34165	-3.55423
243168	Hsd17b13	0.644345	-3.15123	-0.938291	4.44243	-2.21991	-5.57172	-3.64786	-3.55423
140765	Tmprss3	-0.170714	6.22329	0.145543	4.68614	-3.54678	-5.57172	-3.64786	-5.57172
414076	BC051537	2.21631	-2.29269	-2.41145	3.2143	-2.73589	-5.57172	-1.96558	-2.7444
11830	Aqp5	-3.09049	0.815725	-0.372835	2.75831	-2.73589	-2.5424	-2.34165	-5.57172
72316	2310008N11Rik	2.38551	-5.57172	2.77939	2.00802	-2.21991	-3.37571	-3.64786	-5.57172
239611	Muc19	-0.738705	-1.36898	-0.724226	6.19577	-0.732375	-1.63358	0.8348	-1.54989
17300	Foxc1	0.45447	0.27617	0.250498	5.66944	-0.21745	-0.112769	-0.583579	-1.09007
11722	Amy1	1.84274	9.32282	9.13622	10.6876	5.25665	4.82858	4.43184	4.83524
11571	Crisp1	-2.22583	3.9533	4.08454	5.68555	-3.54678	-3.37571	-3.64786	-5.57172
20201	S100a8	4.33367	7.35397	2.28165	4.84951	-2.73589	-5.57172	-2.34165	-5.57172
18054	Ngp	4.14223	7.02845	2.46731	4.09213	-5.57172	-3.37571	-2.34165	-5.57172
20202	S100a9	4.84986	7.88877	2.88097	5.46805	-5.57172	-2.5424	-2.34165	-2.22883
18413	Osm	4.16566	4.01994	2.70747	3.85056	-1.84064	-5.57172	-0.863019	-5.57172
19288	Ptx3	3.34205	4.27994	-1.18975	-0.284052	-2.21991	-1.63358	-2.34165	-2.7444
269295	Rtn4rl2	0.644345	4.97349	-0.724226	1.05577	-2.21991	-5.57172	-0.716544	-0.594999
328795	Ubash3a	-5.57172	5.34887	-1.18975	0.0702874	-3.54678	-5.57172	-5.57172	-2.7444
20737	Spn	7.29919	7.20888	6.14916	6.69802	-1.84064	1.80138	-2.34165	4.43024
12578	Cdkn2a	3.15179	2.74482	8.6872	8.24632	-1.29236	0.202585	-1.20991	1.60113
93675	Clec2i	3.66063	2.55563	1.5974	0.887667	-5.57172	-2.5424	-0.716544	-5.57172
53897	Gal3st1	5.41993	-0.810376	5.76005	4.55195	-0.329991	0.104931	1.01337	-0.339621
83993	Tbx19	-0.170714	1.46836	0.0323496	-5.57172	-5.57172	-5.57172	-5.57172	-5.57172
93721	Cpn1	4.03605	0.815725	-1.8813	5.1435	-2.73589	-5.57172	-2.85172	-2.7444
77424	Spinkl	-3.09049	-1.75814	4.58359	1.52561	-5.57172	-5.57172	-5.57172	-5.57172
209005	Gm595	-0.738705	5.25516	5.68947	2.98354	-5.57172	-3.37571	-5.57172	-2.7444
19194	Bpifa2	0.112571	10.4494	10.149	12.205	-0.45206	-0.112769	0.258316	0.580503
58214	Cst10	-5.57172	4.47664	4.14705	5.83171	-5.57172	-5.57172	-5.57172	-5.57172
71761	Amdhd1	0.730666	1.31757	2.79683	-5.57172	-5.57172	-5.57172	-2.85172	-3.55423
20599	Smr3a	-0.738705	9.06622	8.3464	10.2559	-5.57172	-3.37571	-2.34165	-1.30174
75033	Mei4	2.46321	3.79106	3.88707	-2.00191	-1.54061	-1.3306	-1.02606	-0.339621
12771	Ccr3	1.03203	4.51179	0.145543	-2.00191	-2.21991	-1.08034	-1.20991	-1.30174
227717	Qrfp	4.3474	-1.36898	4.1673	-1.06397	-0.896014	-1.63358	-0.863019	-2.22883
19699	Reln	9.91817	2.74482	8.40867	5.38366	3.89394	4.08466	4.83073	4.27648
12482	Ms4a1	8.45184	4.19597	7.09183	9.95386	-5.57172	-5.57172	-2.85172	-3.55423
13809	Enpep	-0.738705	6.91485	6.81215	3.2143	1.91247	0.611017	0.575163	0.860669
57349	Ppbp	1.58912	0.0397085	-3.25848	-5.57172	-3.54678	-5.57172	-3.64786	-5.57172
72401	Slc43a1	4.5686	6.3074	-1.18975	-0.284052	0.391642	-1.63358	0.0283193	-0.461666
67719	2310057J18Rik	-5.57172	6.9441	6.94709	8.40946	-5.57172	-5.57172	-5.57172	-3.55423
67522	1700097N02Rik	5.02662	3.66138	-5.57172	3.73144	-5.57172	-5.57172	-5.57172	-5.57172
74050	4921525O09Rik	-3.09049	6.37737	6.91052	3.4589	-1.84064	-2.01758	-2.34165	-0.905518
19378	Aldh1a2	3.66063	5.23426	1.71211	-5.57172	-0.329991	-1.63358	0.8348	-1.54989
193022	Gm53	1.84274	-3.15123	4.47407	-5.57172	-5.57172	-5.57172	-5.57172	-5.57172
15417	Hoxb9	1.88099	-3.15123	4.50091	-5.57172	-1.84064	-2.5424	-0.583579	-2.22883
19374	Rag2	1.63461	-5.57172	3.54929	-2.00191	-3.54678	-5.57172	-3.64786	-1.54989
78073	6720468P15Rik	-3.09049	0.73868	-5.57172	5.03701	-5.57172	-3.37571	-3.64786	-5.57172
217071	Gm525	-0.738705	7.52647	4.5886	-0.75478	-2.73589	-5.57172	-5.57172	-5.57172
58860	Adamdec1	-0.991651	-5.57172	-5.57172	-5.57172	2.47812	-5.57172	3.17156	-3.55423
22097	Tsix	-3.09049	-5.57172	-3.25848	-5.57172	3.87502	-3.37571	4.14134	-5.57172
213742	Xist	0.644345	-1.36898	0.0323496	-0.284052	10.7917	0.104931	10.9184	0.23249
217306	Cd300e	-1.68896	-0.408699	0.956693	-1.45802	-3.54678	2.84318	-2.85172	5.53302
18072	Nhlh2	-0.738705	-3.15123	-5.57172	-2.88526	9.05016	1.28162	1.24558	7.04657
20476	Six6	-5.57172	-5.57172	-5.57172	-5.57172	-5.57172	6.37274	2.79781	7.43917
170733	Klra17	-5.57172	-1.06281	-3.25848	-5.57172	-2.73589	0.294046	-3.64786	3.73228
240690	St18	-1.68896	-3.15123	-0.224765	-0.75478	-5.57172	5.49377	2.73554	5.80027
15569	Elavl2	-1.68896	-2.29269	4.28933	-5.57172	7.9927	8.41001	9.09836	7.03956
140919	Slc17a6	-5.57172	-5.57172	-5.57172	-5.57172	1.96111	-5.57172	-5.57172	2.99452
330166	Miat	0.112571	-2.29269	-2.41145	-5.57172	-0.21745	7.99244	7.45159	8.7519
21645	Tcte1	-5.57172	-3.15123	-5.57172	-5.57172	-5.57172	0.538062	2.39232	0.910719
22353	Vip	-2.22583	-3.15123	-5.57172	-5.57172	-5.57172	-0.235321	1.34902	1.29684
14397	Gabra4	-5.57172	-5.57172	-3.25848	-1.06397	2.35612	2.25275	2.30925	2.08806
268958	Capn11	-2.22583	-5.57172	-1.49448	-5.57172	-1.29236	3.14289	-3.64786	1.05122
110075	Bmp3	-5.57172	-2.29269	-1.49448	1.63586	6.35284	2.15854	2.00584	3.0402
72301	1810041L15Rik	-5.57172	-5.57172	-5.57172	-1.45802	-1.29236	4.25936	0.684686	5.41226
18155	Pnoc	-5.57172	-5.57172	-3.25848	-2.00191	7.34637	2.5411	2.20281	1.50666
100040339	Gm2721	-5.57172	-5.57172	-3.25848	-5.57172	1.2685	0.380053	-5.57172	-5.57172
109648	Npy	0.962387	-5.57172	-5.57172	-1.45802	5.68181	6.53503	4.51204	4.03836
210573	Tmem151b	-0.523561	-5.57172	-3.25848	-1.45802	-1.54061	3.26094	4.73849	2.7276
93723	Pcdhga11	-0.738705	-5.57172	-2.41145	-2.88526	4.34252	2.76541	-1.66754	0.451189
20508	Slc18a3	-3.09049	-5.57172	-2.41145	-2.88526	5.33256	-1.08034	-1.02606	0.309133
140476	Strc	-5.57172	-5.57172	-3.25848	-5.57172	4.05386	-2.5424	-3.64786	-2.22883
57246	Tbx20	-0.991651	-1.75814	-5.57172	-5.57172	3.64874	-0.235321	2.84576	2.36434
17173	Ascl2	-0.991651	-3.15123	-1.18975	-5.57172	-1.08062	2.31957	2.68372	3.25885
16373	Irx3	-0.991651	0.381294	-3.25848	-0.0960308	1.48356	4.12881	0.0283193	5.28759
231014	9330182L06Rik	2.18608	-5.57172	3.32733	0.478084	6.69685	7.14505	6.89761	7.1222
23934	Ly6h	-1.68896	-2.29269	-3.25848	-1.06397	-5.57172	4.96006	6.15202	3.91504
667766	Gm8801	-5.57172	-3.15123	-5.57172	-5.57172	0.650817	-5.57172	0.0283193	-3.55423
208151	Tmem132b	-3.09049	-1.75814	-3.25848	-5.57172	-3.54678	2.59604	2.00584	3.24916
11553	Adra2c	2.95066	-5.57172	-5.57172	-5.57172	5.17137	6.63353	6.12677	6.24758
18211	Ntrk1	1.44336	0.162778	-0.938291	1.34262	7.97578	2.74934	2.37609	2.41724
636808	Cntnap5a	-5.57172	-5.57172	-5.57172	-5.57172	-5.57172	2.70003	2.62996	0.451189
239530	Gpr20	-0.991651	-5.57172	-5.57172	-5.57172	2.6212	2.08362	0.736479	2.02128
241528	Lrrc55	-5.57172	-3.15123	-2.41145	-5.57172	3.79007	0.000183476	-0.148293	0.910719
56739	Rec8	-5.57172	-2.29269	-0.724226	-5.57172	4.23784	-0.112769	0.926846	1.50666
15371	Hmx1	-2.22583	-5.57172	-5.57172	-5.57172	6.79571	-1.3306	-1.66754	0.517295
245446	Slitrk4	-5.57172	-5.57172	-5.57172	-5.57172	-5.57172	-0.681424	-3.64786	-0.122722
14761	Gpr27	-5.57172	-5.57172	-3.25848	-5.57172	-5.57172	1.14089	-0.461841	3.49863
26388	Ifi202b	-5.57172	-5.57172	-5.57172	-5.57172	-5.57172	-0.867136	-0.461841	1.99832
245527	Eda2r	-5.57172	-1.06281	-0.372835	-5.57172	-0.45206	3.44181	2.72276	2.86087
12780	Abcc2	-2.22583	-5.57172	-5.57172	-5.57172	-5.57172	1.32564	-0.863019	1.334
16527	Kcnk3	1.3373	2.28462	-5.57172	1.63586	3.63381	6.33824	5.57322	5.72534
20538	Slc6a2	2.91424	-5.57172	-5.57172	-5.57172	5.55484	5.60734	4.87762	3.07354
225594	Gm4841	-5.57172	-5.57172	-3.25848	-5.57172	0.0754824	2.20642	-2.85172	-0.227099
211739	Vstm2a	-5.57172	-5.57172	-5.57172	-5.57172	-5.57172	3.88585	4.9589	2.13092
22441	Xlr	-5.57172	-2.29269	-2.41145	-0.75478	3.84294	2.31957	-0.863019	1.6898
269994	Gsg1l	-3.09049	-5.57172	-5.57172	-2.88526	1.18905	6.37274	4.9939	6.24271
103988	Gck	-3.09049	-5.57172	-5.57172	-5.57172	0.460929	6.13989	6.07112	5.97216
104271	Tex15	-5.57172	-3.15123	-3.25848	-0.500302	5.43727	2.6662	1.8733	5.03462
18164	Nptx1	-3.09049	-5.57172	-1.8813	-5.57172	0.708938	4.70904	3.55002	5.06532
13797	Emx2	-2.22583	-5.57172	-3.25848	-5.57172	1.88752	5.43972	5.16668	5.32729
83453	Chrdl1	-0.336377	1.80708	0.684345	0.354532	7.42596	2.6139	2.37609	4.98875
65255	Asb4	-2.22583	-1.75814	-2.41145	-2.88526	-0.21745	5.3413	0.18565	6.16493
17195	Mbl2	-5.57172	-5.57172	-3.25848	-5.57172	-0.896014	-0.867136	-2.34165	2.15188
107751	Prrxl1	-5.57172	-1.06281	-0.537858	-0.75478	4.53555	1.48939	2.47087	1.90263
16858	Lgals7	-0.991651	-1.75814	-3.25848	-5.57172	1.51648	3.50059	2.54536	3.52297
12480	Cd1d2	-5.57172	-3.15123	-5.57172	-5.57172	1.22933	-1.08034	-1.96558	-5.57172
13646	Klk1b22	-0.991651	0.162778	-0.224765	-1.45802	4.25744	5.07412	2.68372	-1.30174
66011	Ranbp17	-1.68896	-2.29269	2.81405	-5.57172	5.16878	5.26423	5.21996	5.1563
331374	Dgkk	-5.57172	-5.57172	-5.57172	-2.88526	6.2029	6.55943	6.08368	6.22179
20273	Scn8a	1.54215	-1.36898	3.14876	-5.57172	6.32871	6.8813	6.71522	6.39552
210417	Thsd7b	-1.68896	-5.57172	-1.8813	-2.88526	5.18679	1.63643	2.29205	3.0402
93705	Pcdhgb8	-5.57172	-5.57172	-3.25848	-1.06397	1.30665	3.92929	0.926846	2.86087
245610	Nxf3	-5.57172	-3.15123	-2.41145	-2.88526	7.57599	6.843	4.59856	7.13739
234267	Gpm6a	0.349257	0.0397085	-1.18975	-2.00191	0.0754824	2.76541	6.14485	3.29699
17879	Myh1	-5.57172	-0.408699	-5.57172	-5.57172	5.30691	1.67097	0.575163	0.699174
21987	Tpd52l1	-3.09049	-2.29269	-5.57172	-1.06397	3.5085	1.28162	0.456638	0.517295
319229	Sctr	-1.29858	-3.15123	-2.41145	-5.57172	6.51128	2.03142	2.47087	2.39982
207596	Thsd4	-0.738705	-2.29269	-2.41145	0.697362	0.764808	4.18365	1.77766	4.42163
18630	Pet2	-5.57172	-5.57172	-5.57172	-5.57172	1.06102	-2.5424	-5.57172	-2.7444
330149	Hfm1	-1.68896	-5.57172	0.684345	-0.0960308	3.24927	3.64655	4.13653	3.95733
93837	Dach2	0.962387	-5.57172	-5.57172	-5.57172	0.764808	3.97147	2.54536	4.91404
235402	Lingo1	-5.57172	-1.75814	-1.8813	0.354532	2.47812	5.51055	5.39332	5.4466
21823	Th	1.88099	-2.29269	-2.41145	0.591885	8.37208	10.1226	10.2239	10.5522
64293	Stk32b	-5.57172	-3.15123	-5.57172	-5.57172	3.91878	6.69565	7.49452	6.64044
18417	Cldn11	-5.57172	-5.57172	-0.938291	-1.45802	4.95127	3.63785	4.45135	3.43164
15561	Htr3a	-2.22583	-5.57172	-5.57172	-5.57172	-2.73589	3.19128	1.53601	3.10613
16370	Irs4	-5.57172	-5.57172	-5.57172	-5.57172	-2.73589	0.461219	-5.57172	0.959091
170676	Peg10	0.730666	-0.408699	-0.0904874	-0.500302	6.74105	12.3379	9.86803	12.5872
74075	Syce1	-3.09049	-2.29269	-5.57172	-5.57172	-1.29236	2.05775	-0.716544	1.60113
215456	Gpat2	-1.68896	-2.29269	-1.18975	-5.57172	5.88927	2.31957	1.56495	5.43382
353282	Sfmbt2	-2.22583	-1.06281	-3.25848	-5.57172	3.54087	1.32564	-0.583579	1.6313
11609	Agtr2	-0.336377	-1.06281	-0.938291	-5.57172	10.2479	9.77221	9.68057	9.77991
192167	Nlgn1	-5.57172	-5.57172	-5.57172	-5.57172	0.391642	1.18934	-5.57172	2.08806
68016	Murc	-0.738705	-0.810376	-5.57172	-0.500302	3.64874	2.98717	2.83393	3.26848
72518	2610307P16Rik	-5.57172	-0.595603	-5.57172	-5.57172	3.27835	2.15854	-0.863019	2.56521
230735	Epha10	-5.57172	-3.15123	-5.57172	-2.00191	1.51648	2.6139	4.79759	1.74602
26938	St6galnac5	-5.57172	-5.57172	-2.41145	-5.57172	3.40682	-0.369258	-1.20991	0.755038
381199	Tmem151a	-1.29858	-3.15123	-5.57172	-5.57172	-0.329991	2.76541	4.08252	1.97499
211612	Ptchd1	-3.09049	-1.36898	-5.57172	-5.57172	6.2391	4.84001	5.13084	4.9048
14462	Gata3	-1.29858	-0.595603	-3.25848	-5.57172	7.83117	7.00742	6.92647	6.91558
14706	Gng4	-3.09049	-5.57172	-3.25848	-5.57172	4.83537	6.21055	8.02596	6.11777
54326	Elovl2	-5.57172	-5.57172	-1.8813	-2.00191	5.90178	5.20949	5.02287	5.45716
236899	Pcyt1b	-2.22583	-5.57172	-0.537858	1.52561	5.45224	5.30603	5.47944	5.13014
72393	Faim2	-0.738705	-5.57172	-5.57172	-5.57172	4.23289	6.19432	6.21042	6.09359
16536	Kcnq2	2.12364	-5.57172	-5.57172	-0.500302	7.05646	7.15805	7.3622	6.92398
15438	Hoxd9	-1.68896	-0.595603	-0.224765	-0.0960308	0.242205	4.77799	4.89482	3.84598
75404	Arhgap36	-3.09049	-3.15123	-3.25848	-5.57172	7.43997	6.21932	8.36981	8.52443
21367	Cntn2	-1.68896	-3.15123	-1.8813	-5.57172	4.91777	3.10551	3.05401	4.38669
319317	Snhg11	1.76305	-1.06281	-5.57172	-5.57172	6.54458	6.07367	6.71844	6.46102
73332	Ccdc30	-5.57172	-2.29269	-3.25848	-5.57172	3.94924	3.83346	3.96802	3.94537
100504195	Micalcl	-5.57172	-3.15123	-5.57172	-2.00191	4.21295	4.14118	3.8318	4.30483
75426	Igfbpl1	-3.09049	-3.15123	-5.57172	-5.57172	5.15055	7.39081	6.99186	6.77319
320429	Trank1	-3.09049	-2.29269	-3.25848	-5.57172	5.52077	7.11871	8.87232	7.36929
116838	Rims2	-1.68896	-1.75814	-5.57172	3.34989	6.44122	6.41155	6.44156	6.28838
212518	Sprn	-1.68896	-5.57172	-5.57172	-5.57172	1.80997	2.91697	3.26269	2.08806
230157	Tmeff1	4.01039	0.479277	-3.25848	5.32315	8.23107	8.13609	8.19919	8.10002
106565	Dlk2	-2.22583	0.27617	-2.41145	-5.57172	-0.58542	3.01432	3.58576	2.59613
20510	Slc1a1	-3.09049	1.26359	-5.57172	-5.57172	2.93302	3.78699	4.77919	3.88406
18125	Nos1	-5.57172	-5.57172	-2.41145	-2.88526	-0.0157091	3.10551	2.14649	3.66826
76505	1500009C09Rik	-5.57172	-5.57172	-2.41145	-2.00191	1.58015	4.41007	4.08252	4.62271
56808	Cacna2d2	-5.57172	-5.57172	-3.25848	-0.0960308	5.36455	5.1708	6.33219	4.82549
64176	Sv2b	-5.57172	-5.57172	-5.57172	-2.88526	-1.29236	-0.516914	1.963	-0.461666
216831	Arhgap44	-5.57172	-2.29269	-0.372835	0.354532	4.46141	4.44541	4.72252	4.3689
66643	Lix1	-5.57172	-1.06281	-5.57172	-2.00191	2.96915	6.05418	4.43577	5.32036
241263	Gpr158	-5.57172	-3.15123	-5.57172	-5.57172	3.32556	2.29764	-1.96558	2.75526
12386	Ctnna2	-5.57172	-5.57172	-1.49448	-5.57172	7.37694	6.49102	6.58972	6.33151
70737	Cgn	-0.336377	-5.57172	-1.18975	0.354532	2.6212	3.93641	3.52078	3.07354
12561	Cdh4	-5.57172	-2.29269	-0.938291	-2.00191	2.20276	2.74934	4.08751	3.09535
327814	Ppfia2	-5.57172	-1.75814	-3.25848	-2.00191	7.98169	8.07535	7.93918	7.80649
12123	Hrk	-3.09049	-5.57172	-2.41145	-2.88526	6.90697	7.49145	7.46316	7.76244
71003	Prss41	-5.57172	-5.57172	-5.57172	-5.57172	0.318857	-2.5424	0.8348	-2.7444
435376	Atp6ap1l	-5.57172	-5.57172	-5.57172	-5.57172	1.34381	0.746714	-5.57172	0.641058
619287	Zcchc16	-5.57172	-5.57172	-5.57172	-5.57172	1.01568	-0.867136	-5.57172	-0.227099
242259	Slc44a5	-5.57172	-3.15123	-5.57172	-5.57172	7.65573	4.78195	4.5451	5.96773
52897	Rbfox3	-5.57172	0.27617	-2.41145	-5.57172	1.14762	3.16729	3.34841	3.99841
14266	Aff2	-5.57172	-5.57172	-3.25848	-5.57172	-5.57172	1.97726	1.70152	0.23249
434784	Ldoc1	-5.57172	-5.57172	-5.57172	-5.57172	-5.57172	2.25275	2.2211	0.755038
20605	Sstr1	-5.57172	-5.57172	-5.57172	-5.57172	-5.57172	3.00081	0.109128	1.92715
20979	Syt1	1.22282	-5.57172	-3.25848	-5.57172	6.43907	7.15424	7.3156	7.63006
268595	D430019H16Rik	0.112571	-2.29269	3.43146	-2.00191	7.96464	8.06727	8.06098	8.05761
76376	Slc24a2	-2.22583	-5.57172	-5.57172	-2.88526	-2.21991	2.4245	3.30619	0.910719
15427	Hoxc9	-5.57172	-5.57172	-5.57172	-5.57172	4.3877	3.4715	-0.863019	2.25235
58869	Pex5l	-3.09049	-5.57172	-5.57172	-5.57172	4.86123	2.6139	2.14649	4.09898
18011	Neurl1a	-0.523561	-1.36898	-5.57172	-2.00191	4.02555	6.423	6.56844	5.60509
70530	Lrfn2	-5.57172	-2.29269	-5.57172	-5.57172	-1.84064	0.810058	2.00584	2.17254
11682	Alk	-5.57172	-2.29269	-1.8813	-5.57172	5.9717	7.06455	7.1524	6.86173
213556	Plekhh2	-1.29858	0.479277	0.757402	1.133	2.77875	5.99919	5.03326	5.89189
14787	Rhpn1	-5.57172	-5.57172	-5.57172	-2.88526	-2.73589	-0.681424	0.736479	0.860669
229714	Gpr61	-3.09049	-5.57172	-3.25848	-1.45802	-1.08062	0.984939	1.75272	1.87768
72821	Scn2b	-1.68896	-0.595603	-1.8813	-2.88526	0.590256	3.57542	4.79148	3.45713
18167	Npy2r	-5.57172	-5.57172	-5.57172	-2.88526	3.1267	-0.235321	-0.0572858	-2.22883
53324	Nptx2	-5.57172	-3.15123	-5.57172	-5.57172	-1.29236	2.9734	1.62114	3.45713
320158	Zmat4	-2.22583	-5.57172	-5.57172	-2.00191	5.2395	3.5845	2.25701	3.37928
320840	Negr1	-5.57172	-1.75814	-5.57172	-1.45802	3.17904	6.06071	6.22749	5.97804
12075	Bfsp1	-3.09049	-5.57172	-3.25848	-2.88526	0.590256	1.45016	3.82583	1.17925
107065	Lrrtm2	-0.336377	-3.15123	-5.57172	-2.88526	2.20276	4.0325	2.54536	4.58081
12140	Fabp7	-0.170714	-5.57172	-5.57172	-1.06397	2.95721	1.52758	3.58576	2.41724
668215	1500017E21Rik	-0.738705	-5.57172	-5.57172	-1.06397	2.92078	2.98717	3.06418	3.01754
140493	Kcnn3	-2.22583	-5.57172	-3.25848	-5.57172	2.6659	0.746714	-1.20991	1.6898
270091	Lrrc36	-3.09049	-5.57172	-3.25848	-5.57172	1.14762	0.202585	-1.66754	0.699174
13835	Epha1	-1.68896	-5.57172	-5.57172	-2.00191	3.08341	0.984939	1.17225	0.641058
242509	Bnc2	-0.523561	-3.15123	-5.57172	-2.00191	4.00829	2.00459	2.39232	1.21952
19762	Rit2	-0.170714	-5.57172	-5.57172	-5.57172	2.47812	4.34205	4.94796	4.61895
13447	Doc2b	-5.57172	-2.29269	-5.57172	0.354532	6.08303	5.18879	4.98857	4.6114
21909	Tlx2	-3.09049	-5.57172	-3.25848	-5.57172	2.24265	2.34118	1.67522	-1.84979
320916	Wscd2	-5.57172	-5.57172	-3.25848	-1.06397	5.08622	6.23239	6.47529	6.02992
66797	Cntnap2	-5.57172	-5.57172	-3.25848	-2.88526	4.05945	6.1491	6.70063	5.07084
16467	Atcay	-3.09049	-3.15123	-0.724226	-0.0960308	6.8516	7.32727	7.38215	7.24006
60510	Syt9	-1.68896	-5.57172	-5.57172	-5.57172	0.968876	4.45039	3.33167	3.77344
60613	Kcnq4	-3.09049	0.27617	-2.41145	-1.45802	2.31928	4.00569	3.67473	4.16233
105005	Fam84a	-5.57172	-1.36898	-2.41145	-0.0960308	0.708938	2.29764	3.90718	2.84809
80883	Ntng1	-3.09049	-5.57172	-5.57172	-1.06397	3.31624	5.45713	5.21083	5.24676
78257	Lrrc9	-5.57172	-3.15123	-5.57172	-5.57172	0.920501	2.27537	-0.716544	2.08806
15423	Hoxc4	-0.738705	-5.57172	-0.224765	-5.57172	6.38439	6.25817	6.43569	6.07314
20254	Scg2	0.889206	-5.57172	-5.57172	-5.57172	7.01098	4.5325	4.91743	4.286
20965	Syn2	1.80345	-0.595603	-0.537858	-5.57172	7.48744	6.79391	7.34353	6.70834
69784	1500009L16Rik	-2.22583	-0.243255	-0.938291	-5.57172	5.08347	6.40516	6.48951	5.18963
13844	Ephb2	-0.336377	3.9533	-3.25848	-0.75478	5.92649	6.33959	5.8771	6.17776
217265	Abca5	1.80345	-0.243255	-1.18975	-5.57172	5.5349	4.7419	4.40008	4.62271
56747	Sez6l	-5.57172	-5.57172	-5.57172	-2.88526	-0.896014	2.82796	2.39232	0.860669
20679	Sox6	-2.22583	-0.595603	-3.25848	-2.88526	5.76635	2.25275	1.13414	3.38814
18617	Rhox5	-5.57172	-2.29269	-5.57172	-5.57172	3.40682	0.538062	-0.583579	-0.339621
67216	Mboat2	-1.29858	-2.29269	-5.57172	0.79565	3.92492	4.14732	4.11712	3.95733
14695	Gnb3	-0.991651	-3.15123	-5.57172	1.34262	4.13029	3.84863	3.56442	2.7276
75141	Rasd2	-0.170714	-1.36898	-5.57172	0.478084	2.39204	3.87108	4.15092	4.01567
13166	Dbh	2.27494	-5.57172	-3.25848	-2.00191	9.02607	8.58262	8.43812	7.46975
20983	Syt4	0.644345	-5.57172	-3.25848	-2.00191	6.2526	6.78704	7.55302	6.50954
434147	D930028M14Rik	-0.523561	-3.15123	-1.18975	-1.45802	3.81012	3.0277	2.27464	1.21952
110891	Slc8a2	-5.57172	-1.06281	-1.8813	-5.57172	3.97315	3.82582	4.86313	4.20808
210297	Lrch2	-5.57172	-0.595603	-1.8813	-5.57172	5.06133	5.13414	4.8805	5.12219
19218	Ptger3	0.349257	-0.810376	-5.57172	-5.57172	3.78332	4.54186	3.38943	5.69531
22652	Mkrn3	-1.68896	-3.15123	1.81836	-2.88526	4.09258	5.02824	5.36481	5.08997
26918	Ern2	-5.57172	-5.57172	-3.25848	-5.57172	0.818594	0.984939	-0.349581	0.309133
636931	Trim71	-5.57172	-5.57172	-5.57172	-5.57172	-2.73589	-2.5424	3.24492	-0.122722
319832	Tmem229a	-5.57172	-5.57172	-2.41145	-5.57172	-1.84064	1.09076	-1.42066	1.17925
18163	Ctnnd2	-2.22583	-0.094847	-3.25848	-5.57172	5.67817	5.95082	6.8754	6.06901
15567	Slc6a4	-2.22583	-2.29269	-5.57172	-5.57172	0.0754824	2.6662	3.55002	1.13783
239410	A930017M01Rik	-3.09049	-2.29269	-5.57172	-5.57172	0.391642	2.81257	2.90355	1.99832
319613	Sybu	-0.738705	0.162778	-3.25848	-2.88526	2.33782	5.40936	4.96434	4.0827
240444	Kcng2	-1.68896	-1.75814	-5.57172	-5.57172	-1.54061	3.13054	3.10416	1.47374
170638	Hpcal4	-0.523561	-2.29269	-5.57172	-5.57172	-2.21991	2.81257	3.70104	2.06614
353326	Rtl1	-3.09049	-5.57172	-2.41145	-5.57172	5.19444	6.8739	7.3092	7.26011
68955	Srrm4	-3.09049	-5.57172	-2.41145	-5.57172	6.20921	6.43686	6.45321	6.58276
170771	Khdrbs2	-5.57172	-5.57172	-2.41145	-5.57172	1.30665	0.538062	0.258316	1.6313
75590	Dusp9	3.16735	-0.094847	-3.25848	-0.75478	5.71941	5.66629	4.94521	6.19806
320492	A830018L16Rik	-1.68896	-3.15123	-3.25848	-2.88526	6.86285	2.05775	1.24558	2.94734
100418235	C130030K03Rik	-5.57172	-5.57172	-5.57172	-0.75478	1.67067	3.10551	3.47577	2.29065
14408	Gabrr1	-5.57172	-3.15123	-5.57172	-2.88526	0.460929	0.984939	-1.42066	0.23249
57780	Fxyd7	-0.991651	-3.15123	-3.25848	-2.00191	2.24265	4.44541	4.79148	0.755038
68404	Nrn1	-1.68896	-1.06281	-1.18975	-2.88526	2.72343	4.77403	1.75272	1.40556
224129	Adcy5	0.730666	-0.243255	0.684345	2.12607	3.62629	5.64907	6.68506	4.02706
12941	Pcdha5	-5.57172	-5.57172	-5.57172	-5.57172	3.05007	1.56478	-0.461841	-3.55423
432989	D930007P13Rik	-5.57172	-3.15123	-5.57172	-2.88526	0.460929	0.680461	-0.716544	-1.30174
333329	Cngb1	-2.22583	-1.75814	-5.57172	-5.57172	0.242205	2.25275	1.47633	2.67064
212392	Ccdc110	-5.57172	-5.57172	-1.8813	-2.88526	1.78316	0.538062	1.01337	0.641058
110197	Dgkg	-5.57172	0.571026	-1.49448	-1.06397	3.05007	5.07089	3.81984	5.95884
243499	Lrrtm4	-5.57172	-5.57172	-5.57172	-5.57172	0.527042	2.22977	-2.34165	2.34627
17536	Meis2	-0.336377	0.571026	-0.537858	1.92359	7.07523	8.63876	9.1845	6.06625
69974	2810405F15Rik	-5.57172	-5.57172	-5.57172	-2.00191	2.59061	3.82582	4.58449	1.57032
73679	Tex19.1	-5.57172	-5.57172	-5.57172	-5.57172	-1.29236	0.870738	0.456638	3.48217
17116	Mab21l1	-2.22583	-1.75814	-1.8813	-1.06397	0.968876	4.56499	5.6495	2.80903
101544	Zfp575	-3.09049	-1.06281	-3.25848	-5.57172	4.21295	3.17933	2.88071	3.46553
17690	Msi1	-5.57172	-5.57172	-5.57172	-2.00191	6.91625	6.8316	6.70875	6.76641
76898	B3gat1	-5.57172	-5.57172	-5.57172	-2.88526	7.12411	7.19188	7.16545	6.5317
225288	Fhod3	2.18608	-3.15123	-0.0904874	0.478084	6.28639	6.62144	6.63477	6.40429
117148	Necab2	-5.57172	-3.15123	-2.41145	-5.57172	2.73746	4.49925	5.30174	3.99262
18948	Pnmt	-5.57172	-5.57172	-3.25848	-5.57172	-1.54061	2.05775	3.59981	1.21952
21818	Tgm3	-5.57172	-5.57172	-3.25848	-5.57172	-1.84064	1.76987	1.82627	0.451189
27390	Mmel1	-5.57172	-5.57172	-3.25848	-5.57172	-1.29236	0.680461	1.34902	0.641058
112407	Egln3	1.09847	-0.595603	-0.537858	-0.0960308	8.10078	5.72909	4.42001	5.79028
24012	Rgs7	0.112571	-1.75814	-5.57172	-2.00191	7.10191	5.50098	6.02891	4.12571
67071	Rps6ka6	-5.57172	-5.57172	-3.25848	-5.57172	6.88034	6.47278	6.0224	6.75361
78603	B230216N24Rik	-0.336377	-3.15123	-3.25848	-5.57172	5.13208	2.79702	3.64116	3.39695
329078	Emx2os	-5.57172	-5.57172	-1.49448	-5.57172	2.33782	4.21909	3.9626	3.81346
270190	Ephb1	-5.57172	-5.57172	-3.25848	-5.57172	0.764808	4.20737	3.72688	4.60381
109594	Lmo1	0.45447	-0.408699	-3.25848	-5.57172	7.69086	7.1993	7.10208	7.51595
15426	Hoxc8	-2.22583	-3.15123	-5.57172	-5.57172	4.87081	4.69653	2.57412	3.30637
106763	Ttbk1	-0.0221291	-3.15123	-1.49448	-5.57172	6.08303	6.68407	6.69409	6.27889
20616	Snap91	-0.170714	-5.57172	-5.57172	-2.00191	7.84258	7.57303	8.1328	7.39259
320752	Dpy19l2	-3.09049	-5.57172	-5.57172	-5.57172	0.968876	-0.369258	0.970757	-0.461666
18419	Otog	-2.22583	-5.57172	-5.57172	-5.57172	2.33782	2.08362	3.51337	4.6561
620592	Tmem28	-5.57172	-3.15123	-3.25848	-2.88526	3.02741	5.07089	5.31458	4.58852
17883	Myh3	-5.57172	-1.36898	-3.25848	-5.57172	3.53284	5.25003	5.12842	5.42953
209268	Igsf1	-5.57172	-1.36898	-3.25848	-5.57172	3.28792	3.81814	4.00016	4.18792
30785	Cttnbp2	-5.57172	0.571026	-1.49448	0.0702874	4.77883	4.55116	4.82775	4.45996
100042332	2810410L24Rik	-5.57172	1.14917	-0.938291	-0.75478	4.3877	4.55578	4.30466	4.81238
216881	Wscd1	-5.57172	0.571026	-0.938291	-1.45802	3.9432	4.14732	4.35108	3.34329
70691	3830403N18Rik	-5.57172	-5.57172	-5.57172	-5.57172	0.391642	3.21488	0.393512	4.01567
320091	Ano4	-2.22583	-3.15123	-3.25848	-5.57172	2.46131	4.24797	4.25224	4.01567
12810	Coch	-5.57172	-5.57172	-3.25848	-0.0960308	1.10497	2.71666	3.73326	2.53361
14681	Gnao1	1.03203	-0.094847	-0.724226	-5.57172	8.60299	9.0255	9.17647	8.77868
23805	Apc2	-0.0221291	0.162778	-0.0904874	-5.57172	8.39633	8.43251	8.51382	8.45234
233080	Ffar3	-0.0221291	-1.75814	-3.25848	-1.06397	4.77883	4.56958	4.49335	1.66085
230868	Igsf21	-2.22583	-5.57172	-5.57172	-5.57172	6.74626	6.90959	6.58443	7.30408
244867	Arhgap20	-3.09049	-3.15123	-1.8813	1.05577	2.24265	4.66261	4.11712	3.70418
232370	Clstn3	-0.523561	1.60486	-0.938291	-5.57172	7.76764	7.2965	7.57407	7.46818
100043229	Gm10046	-5.57172	-5.57172	-3.25848	-5.57172	-1.54061	-2.01758	0.327497	-1.30174
228598	Ebf4	-2.22583	-5.57172	-3.25848	-0.500302	4.9054	5.74741	5.1924	5.7496
20614	Snap25	1.16199	-3.15123	-2.41145	-5.57172	7.81679	8.87833	9.35716	8.13597
94253	Hecw1	-5.57172	-5.57172	-5.57172	-0.500302	5.19698	5.62726	5.45839	5.45506
12652	Chga	-0.170714	-1.36898	-5.57172	-1.45802	8.3608	8.64502	8.32822	8.88735
100502932	Gm13544	-5.57172	-5.57172	-5.57172	-5.57172	1.93699	1.03882	-1.20991	-1.84979
11472	Actn2	0.889206	-1.75814	-5.57172	-5.57172	4.30533	3.90048	3.80172	4.14152
12038	Bche	-0.738705	-1.36898	-5.57172	-5.57172	3.40682	2.29764	2.0678	2.10965
209692	Dhtkd1	-0.523561	-0.810376	-5.57172	-5.57172	3.27835	3.08004	1.84998	2.83519
269019	Stk32a	-0.738705	-2.29269	-5.57172	-5.57172	2.98099	2.34118	2.85751	3.10613
16597	Klf12	-1.29858	-2.29269	-5.57172	-5.57172	2.94517	2.55965	2.12722	3.07354
114873	Dscaml1	-1.68896	-0.595603	-5.57172	-0.500302	4.11961	4.63226	3.62063	4.82222
12405	Cbln2	-1.29858	-5.57172	-2.41145	-0.284052	6.45189	6.73188	6.83217	6.68337
12564	Cdh8	-5.57172	-1.75814	-5.57172	-5.57172	1.30665	0.000183476	2.29205	0.0657886
258064	Olfr316	-5.57172	-5.57172	-5.57172	-5.57172	0.870447	0.810058	-3.64786	1.09518
83556	Tex16	-5.57172	-5.57172	-5.57172	-5.57172	1.64112	0.461219	-2.85172	0.959091
386750	Slitrk3	-5.57172	-5.57172	-5.57172	-5.57172	1.75585	0.928968	-5.57172	1.40556
210719	Mkx	-5.57172	-5.57172	-5.57172	-5.57172	2.54347	-1.08034	-3.64786	1.2587
110834	Chrna3	-0.170714	-3.15123	-5.57172	-2.88526	7.07454	4.52308	5.03585	5.41009
22415	Wnt3	-5.57172	-1.36898	-5.57172	-2.88526	1.83628	3.56627	2.69685	3.01754
72701	Zfp618	-5.57172	-0.408699	-5.57172	-2.88526	2.96915	4.05228	3.47577	3.19969
252838	Tox	-5.57172	-0.243255	-3.25848	-2.88526	6.57518	6.41665	6.21156	6.5075
14867	Gstm6	-5.57172	-3.15123	-5.57172	-5.57172	-2.73589	0.294046	0.630963	-1.09007
13386	Dlk1	4.36099	5.40605	-0.0904874	1.52561	9.70855	11.1203	11.1233	11.2848
381485	Trim55	-2.22583	-2.29269	-5.57172	-5.57172	3.4754	4.62347	4.45908	4.19299
277353	Tcfl5	-5.57172	-1.36898	-5.57172	-5.57172	1.41537	1.23622	2.27464	-1.09007
231760	Rimbp2	-5.57172	-5.57172	-5.57172	-2.88526	5.65063	6.31523	6.28948	5.82332
18377	Omg	-1.68896	-5.57172	-5.57172	-2.88526	-0.21745	1.67097	1.94109	1.334
319586	Celf5	-3.09049	-0.595603	-5.57172	-2.88526	6.98549	7.67012	7.78284	7.51393
69908	Rab3b	1.03203	-2.29269	0.250498	1.05577	6.32987	7.63393	7.19757	7.26071
330790	Hapln4	-1.29858	-3.15123	-1.8813	-0.0960308	4.33331	5.35464	5.66795	4.95933
54561	Nap1l3	-1.29858	-2.29269	-1.49448	-5.57172	1.34381	3.4715	2.53077	3.7869
20957	Sycp1	-5.57172	-5.57172	-5.57172	-5.57172	-5.57172	0.984939	1.41408	-5.57172
625638	Fam43b	-5.57172	-5.57172	-5.57172	-5.57172	-5.57172	0.810058	0.327497	-3.55423
81904	Cacng7	-5.57172	-0.810376	-0.724226	-2.88526	4.45293	5.33593	5.28009	5.21724
30052	Pcsk1n	0.349257	-5.57172	-2.41145	-2.00191	8.0546	8.22375	8.41298	7.87506
105853	Mal2	-1.68896	-3.15123	-5.57172	-2.88526	2.3742	0.538062	1.77766	-0.227099
69659	2310069G16Rik	-3.09049	-5.57172	-5.57172	-5.57172	-0.113056	2.46442	1.8733	0.151546
381677	Vgf	-1.68896	-1.75814	-3.25848	-2.88526	0.968876	5.78534	6.81194	4.98875
77173	8030443G20Rik	-5.57172	-5.57172	-5.57172	-1.45802	-0.0157091	1.18934	1.44554	1.334
229722	5330417C22Rik	-3.09049	-1.06281	-2.41145	0.974165	3.30686	4.17766	4.42397	4.69232
239845	Gpr156	-0.170714	-5.57172	-5.57172	-0.0960308	3.19946	3.39093	3.43717	3.66826
94191	Adarb2	-5.57172	-5.57172	-5.57172	-5.57172	0.870447	4.67542	4.29605	5.28995
76886	Fam81a	1.58912	-1.06281	-1.8813	-2.00191	2.59061	5.36259	5.1924	5.57631
103406	Zfr2	1.3913	-1.75814	-1.18975	-5.57172	4.63634	4.97741	5.21312	5.01187
12889	Cplx1	0.730666	-1.75814	-2.41145	-5.57172	8.26234	7.54596	8.47694	7.45559
50782	Rgs11	-0.336377	-0.810376	-5.57172	-1.06397	1.67067	3.70605	4.37579	3.06252
14810	Grin1	-5.57172	-1.36898	-5.57172	-5.57172	5.50035	6.9497	7.46556	6.64322
70892	Ttll7	-1.68896	0.479277	-1.18975	-2.88526	4.71644	5.32784	4.92023	5.73579
56079	Astn2	-3.09049	-1.36898	-2.41145	-5.57172	2.92078	2.70003	1.91885	1.77333
27220	Cartpt	-2.22583	-3.15123	-5.57172	-2.88526	7.47127	7.81901	7.40484	6.02992
245595	Zfp711	-3.09049	-1.36898	-2.41145	-5.57172	5.74394	5.53887	5.10644	5.74098
15425	Hoxc6	-1.68896	-1.36898	-2.41145	-5.57172	5.20457	4.4799	3.19025	3.57045
11733	Ank1	-0.523561	-1.06281	-5.57172	-5.57172	2.39204	3.26094	3.94068	2.43445
12555	Cdh15	-5.57172	-2.29269	-5.57172	-2.88526	2.11949	3.10551	4.49711	2.75526
14601	Ghrh	-5.57172	-5.57172	-5.57172	-5.57172	-0.58542	1.45016	3.44497	-0.339621
100036537	Gm11149	-5.57172	-2.29269	-5.57172	-2.88526	4.47822	4.51359	4.86021	4.37782
242506	Frmd3	-5.57172	-1.06281	-5.57172	-2.00191	4.42719	4.54651	4.94521	3.42305
27385	Magel2	-0.991651	-3.15123	-1.8813	-2.88526	5.0445	8.31187	8.60458	8.14971
74337	Palm3	-5.57172	-1.75814	-3.25848	-5.57172	2.98099	2.25275	3.11398	1.85229
11695	Alx4	-3.09049	-5.57172	-5.57172	-1.06397	2.00816	1.23622	1.963	1.2587
104885	Tmem179	0.730666	-5.57172	-3.25848	-5.57172	5.37581	5.2241	6.22636	5.59938
20974	Syngr3	0.112571	-5.57172	-1.8813	-5.57172	5.65618	6.21348	6.76205	6.14416
71174	4933416M06Rik	-5.57172	-5.57172	-5.57172	-5.57172	-0.58542	1.23622	-2.34165	-2.22883
380785	Begain	3.34205	0.657287	1.67488	3.08421	5.83484	6.85525	7.94366	7.63052
20981	Syt3	0.112571	1.08836	-1.8813	-5.57172	3.5085	4.01244	4.64334	3.65363
319804	Glt1d1	-0.991651	1.02488	-3.25848	-5.57172	3.69979	4.00569	4.14134	4.07723
217843	Unc79	-0.523561	-5.57172	-5.57172	-2.00191	6.00688	6.93645	6.6245	6.75276
94229	Slc4a10	-1.68896	-0.595603	0.607391	-0.75478	2.40968	4.43037	4.45135	4.28125
63828	Fn3k	-5.57172	-5.57172	-3.25848	-5.57172	2.20276	2.10903	2.6162	2.30943
56473	Fads2	-0.0221291	3.01365	-2.41145	2.04845	6.61941	7.02421	7.3076	6.68516
242481	Palm2	-5.57172	-1.36898	-5.57172	-2.88526	1.72802	1.28162	2.16551	0.860669
104010	Cdh22	-3.09049	-5.57172	-5.57172	-2.88526	3.33482	4.93186	3.35671	5.30874
114249	Npnt	-1.68896	-0.595603	-5.57172	-5.57172	3.42427	4.45039	4.06743	4.22796
192198	Lrrc4	-5.57172	-2.29269	-1.8813	-5.57172	3.64129	3.00081	2.77323	3.24916
237716	Gpr75	-5.57172	-1.36898	-0.372835	-5.57172	3.01594	2.90251	2.94816	2.92316
93875	Pcdhb4	-5.57172	-1.36898	-0.724226	-5.57172	2.3742	2.38344	2.30925	1.82645
18213	Ntrk3	-0.738705	-1.06281	-3.25848	-2.88526	6.05529	3.55707	3.52814	3.27805
19242	Ptn	-1.68896	-2.29269	-3.25848	-2.88526	5.87664	3.51967	3.93515	2.51755
20404	Sh3gl2	-2.22583	-5.57172	-3.25848	-2.88526	4.84188	5.89713	6.14005	5.50885
12167	Bmpr1b	-1.68896	-1.36898	-3.25848	-2.88526	7.13475	4.05228	4.55234	4.30483
56013	Srcin1	-0.0221291	-0.810376	-0.224765	-5.57172	6.93768	6.19728	6.56933	6.29664
110637	Grik4	-5.57172	-3.15123	-2.41145	-5.57172	0.527042	1.76987	1.56495	2.08806
14588	Gfra4	-3.09049	-1.75814	-5.57172	-0.75478	2.84505	3.17933	3.18094	3.25885
71111	Gpr39	0.349257	-0.810376	-1.18975	-5.57172	4.7856	5.35994	6.53866	5.23454
12958	Cryba2	-1.29858	-5.57172	-5.57172	-5.57172	0.242205	1.76987	2.48608	1.74602
13842	Epha8	-5.57172	-5.57172	-2.41145	-5.57172	2.65115	2.27537	0.109128	2.43445
101613	Nlrp6	-0.523561	-1.75814	-5.57172	-5.57172	4.18762	4.72557	4.45908	3.31569
240025	Dact2	-5.57172	-1.36898	-3.25848	-1.45802	4.06503	4.37907	3.75226	3.98679
53814	Oaz3	-3.09049	-5.57172	-1.8813	-5.57172	3.91261	3.95053	3.64116	4.15196
240095	H2-M5	-3.09049	-1.36898	-5.57172	-2.00191	1.10497	2.10903	2.30925	1.40556
14804	Grid2	-5.57172	-5.57172	-5.57172	-5.57172	-0.732375	-3.37571	0.575163	-2.22883
210044	Adcy2	-1.29858	-3.15123	-5.57172	-5.57172	0.460929	2.38344	2.6162	1.95127
18231	Nxph1	-1.68896	-0.810376	-0.938291	-0.284052	5.43081	3.70605	3.92403	3.07354
20564	Slit3	2.30339	3.33483	1.38329	0.478084	7.81431	6.81143	5.47182	7.22283
320705	Bend6	-2.22583	-1.75814	-0.724226	-5.57172	3.26872	4.78195	4.83964	5.30874
545207	E130008D07Rik	-5.57172	-3.15123	-5.57172	-2.88526	2.03112	0.984939	0.18565	1.80014
231605	Galnt9	-2.22583	-0.810376	-5.57172	-0.500302	4.48655	6.02444	5.57677	5.66282
319991	Kif6	-3.09049	-5.57172	-5.57172	-5.57172	0.391642	-1.08034	-1.42066	0.0657886
27276	Plekhb1	-2.22583	-3.15123	-5.57172	-0.500302	2.94517	2.36246	4.09249	2.38219
235300	Tmem136	-0.336377	-1.06281	-3.25848	1.133	4.7856	4.9425	4.84849	4.88616
23859	Dlg2	-2.22583	-0.408699	-0.372835	0.697362	6.49072	6.981	7.34353	6.77488
241764	L3mbtl1	-0.991651	-5.57172	-1.49448	-5.57172	1.38003	1.94939	2.93714	2.30943
14709	Gng8	-3.09049	-5.57172	-5.57172	-5.57172	2.07598	-0.867136	0.258316	0.309133
269784	Cntn4	-5.57172	-5.57172	-5.57172	-5.57172	-2.21991	-0.112769	3.06418	0.451189
270049	Galntl6	-3.09049	-5.57172	-5.57172	-2.00191	0.708938	3.37006	3.53547	1.95127
73326	4932702P03Rik	0.112571	-2.29269	-2.41145	-5.57172	2.92078	3.21488	3.17156	3.2394
99031	Osbpl6	-0.991651	-1.06281	-1.18975	-5.57172	4.16184	4.93542	5.49456	4.70656
20274	Scn9a	-0.336377	-3.15123	-5.57172	-2.00191	7.56029	5.96132	6.25216	6.46731
269152	Kif26b	-0.523561	-0.810376	-1.8813	-5.57172	7.65573	6.93556	6.91176	6.7519
20420	Shd	-1.29858	-3.15123	-0.938291	-0.0960308	5.70698	5.44721	5.17139	5.16921
208213	Tmem132c	-5.57172	-1.75814	-3.25848	-2.88526	2.33782	0.104931	0.517118	0.0657886
170734	Zscan5b	-3.09049	-5.57172	-5.57172	-5.57172	4.05945	4.68812	4.51946	3.5149
93876	Pcdhb5	-3.09049	-2.29269	-0.938291	-5.57172	3.87502	3.20313	3.64116	3.7183
76917	Flywch2	-0.0221291	-3.15123	-3.25848	-5.57172	4.73405	3.99891	4.63654	3.89653
211134	Lzts1	-5.57172	-3.15123	-5.57172	-5.57172	3.94924	1.03882	0.0283193	2.39982
12801	Cnr1	-5.57172	-3.15123	-5.57172	-2.00191	6.52044	6.62144	5.5607	5.91353
208666	Diras1	-5.57172	-3.15123	-5.57172	-1.45802	5.37581	5.7595	6.12313	5.54694
244579	Tox3	-5.57172	-3.15123	-5.57172	-2.88526	5.57647	6.05091	5.67295	5.40791
218038	Amph	-5.57172	-1.36898	-5.57172	-2.88526	5.24933	5.51293	5.46224	5.02329
16511	Kcnh2	-5.57172	-1.75814	-5.57172	-2.88526	4.37878	5.5939	5.26253	5.26612
233067	Lrfn3	0.112571	-0.094847	-3.25848	-5.57172	3.72818	4.22491	4.25224	4.00994
194237	Rimkla	-0.991651	-0.595603	-5.57172	-2.88526	4.55549	5.05137	5.52249	4.9171
245880	Wasf3	-5.57172	-2.29269	-2.41145	-5.57172	4.3471	5.23856	4.92023	4.9623
270028	Fam155a	-5.57172	-3.15123	-3.25848	-5.57172	5.96128	5.34932	5.50952	5.03744
330369	Fbxo41	-5.57172	-1.75814	-3.25848	-5.57172	5.53691	5.4068	5.61878	5.18709
225724	Mapk4	-5.57172	-2.29269	-3.25848	-5.57172	5.82666	5.45218	5.69111	5.54297
15572	Elavl4	-0.523561	-3.15123	-3.25848	-5.57172	7.61166	8.18321	7.23968	8.33496
232680	Cpa2	-3.09049	-5.57172	-5.57172	-1.45802	1.41537	0.870738	1.24558	1.334
104174	Gldc	-5.57172	-1.36898	-2.41145	-2.00191	5.21213	4.99456	4.8067	4.56917
24004	Rai2	-5.57172	-0.810376	-0.938291	-1.06397	5.18934	5.62285	5.52249	5.41876
67790	Rab39b	-5.57172	-0.810376	-1.8813	-1.06397	5.09986	5.51768	5.48513	5.78693
67703	Kirrel3	-0.738705	-1.75814	-5.57172	-2.88526	3.17904	3.85615	4.76054	3.39695
330671	B4galnt4	2.12364	1.56078	-2.41145	0.0702874	7.39421	7.24872	7.53622	7.16922
20429	Shox2	-3.09049	-1.06281	-5.57172	-1.06397	4.96326	4.92473	4.79454	5.1589
229488	Fam160a1	-1.29858	-0.243255	-3.25848	0.79565	5.44371	6.62144	5.98943	6.88148
26414	Mapk10	-0.738705	-3.15123	-1.8813	-5.57172	8.02237	7.11402	7.32091	7.66693
54003	Nell2	-1.68896	-3.15123	-2.41145	-5.57172	7.3657	6.75319	7.14284	6.62084
277432	Vstm2l	-1.68896	-5.57172	-5.57172	-2.88526	5.49623	5.64691	6.64751	4.83524
545192	Baiap3	0.812113	1.60486	1.38329	1.40623	2.94517	6.25106	4.0316	6.26813
270097	Vat1l	0.962387	-1.06281	-5.57172	-5.57172	7.22153	7.67012	7.80576	7.54298
238161	Akap6	-0.523561	-3.15123	-5.57172	-2.00191	7.27121	7.29235	7.33883	7.35071
229949	Ak5	-3.09049	-5.57172	-5.57172	-5.57172	1.72802	4.68812	3.94619	5.19216
22446	Xlr3c	-5.57172	-5.57172	-3.25848	-5.57172	3.65614	3.61142	2.30925	3.88406
93881	Pcdhb10	-5.57172	-5.57172	-1.8813	-5.57172	3.58809	3.39093	3.50593	3.45713
17389	Mmp16	-5.57172	-5.57172	-2.41145	-5.57172	3.68539	3.67235	2.98074	3.52297
242425	Gabbr2	-1.29858	-5.57172	-3.25848	-5.57172	1.86213	2.8879	3.73326	2.6994
14570	Arhgdig	-0.991651	2.99721	1.28788	-2.00191	4.93614	5.75749	6.27094	5.62771
50873	Park2	-5.57172	-0.408699	-2.41145	-5.57172	2.49474	2.52231	2.77323	2.67064
241727	Snph	-5.57172	-3.15123	-5.57172	0.219398	3.84941	3.15514	3.69451	2.50131
16322	Inha	-5.57172	-2.29269	-5.57172	-0.500302	4.10886	4.05881	4.42397	3.69706
93874	Pcdhb3	-5.57172	-3.15123	-5.57172	-0.75478	4.14615	3.56627	3.86708	3.89653
14432	Gap43	1.09847	-1.06281	-1.18975	0.219398	10.9468	9.00068	9.45786	9.47781
380660	Acss3	-3.09049	-1.06281	-5.57172	-5.57172	3.03878	1.83222	3.9626	3.01754
16559	Kif17	-5.57172	-1.75814	-5.57172	-2.88526	0.764808	1.97726	1.8733	2.15188
170788	Crb1	-5.57172	-5.57172	-5.57172	-5.57172	1.06102	3.21488	0.684686	2.58075
16716	Ky	-5.57172	-3.15123	-3.25848	-0.75478	3.38024	3.73897	2.9591	3.80687
74007	Btbd11	-2.22583	-0.243255	-1.18975	-2.88526	2.3005	3.43178	3.12374	3.5548
14170	Fgf15	-5.57172	-5.57172	-5.57172	-5.57172	3.8299	3.64655	1.05476	4.29073
19283	Ptprz1	-0.523561	-5.57172	-5.57172	-5.57172	3.87502	2.15854	2.82199	2.76889
93711	Pcdhga3	-5.57172	-2.29269	-3.25848	-2.88526	2.72343	1.45016	1.13414	1.85229
26877	B3galt1	-0.523561	-5.57172	-5.57172	-1.45802	3.88135	4.32589	4.83073	4.34634
665180	Clec2l	-1.68896	-5.57172	-5.57172	-2.88526	4.05386	4.07824	4.56314	3.44019
68027	Tmem178	-5.57172	-2.29269	-2.41145	-5.57172	2.00816	1.03882	0.881557	0.860669
268934	Grm4	-5.57172	-5.57172	-5.57172	-5.57172	0.460929	0.680461	1.8733	-0.339621
66790	Grtp1	-5.57172	-3.15123	-2.41145	-5.57172	2.54347	2.27537	2.04744	2.04389
17751	Mt3	-1.29858	-5.57172	-5.57172	-5.57172	4.02555	1.23622	2.34306	1.77333
15373	Hmx3	-5.57172	-5.57172	-5.57172	-5.57172	0.590256	-2.01758	-3.64786	0.151546
68352	Aspdh	-5.57172	-5.57172	-3.25848	-5.57172	2.6212	3.10551	2.65709	4.16748
66959	Dusp26	-2.22583	-1.36898	-5.57172	-0.284052	6.71823	7.73735	8.09238	6.81814
27386	Npas3	-5.57172	-3.15123	-5.57172	-1.45802	2.18239	2.25275	2.62996	1.66085
229706	Slc6a17	-0.738705	-2.29269	-1.8813	-5.57172	2.11949	4.4354	5.47563	4.62271
16502	Kcnc1	-1.68896	-1.75814	-1.8813	-5.57172	2.90843	4.68812	5.3771	4.60761
243725	Ppp1r9a	0.644345	0.381294	-1.49448	-2.00191	6.68785	6.96456	6.58443	7.01403
19207	Ptch2	-1.29858	-2.29269	-5.57172	-5.57172	3.58032	4.01916	3.81383	3.9089
70571	Tcerg1l	-5.57172	-5.57172	-5.57172	-0.75478	1.10497	1.48939	1.13414	1.47374
218440	Ankrd34b	-3.09049	-5.57172	-5.57172	-1.06397	1.86213	2.6662	2.83393	2.17254
319477	6030419C18Rik	-1.68896	-1.36898	-3.25848	-0.284052	1.54866	3.6638	4.18393	2.25235
210162	Zkscan2	-1.68896	-5.57172	-3.25848	-1.45802	4.70934	4.70488	4.55595	4.39551
210108	D130043K22Rik	-5.57172	-2.29269	-2.41145	-2.00191	2.00816	1.892	2.20281	1.92715
19092	Prkg2	-5.57172	-1.75814	-1.8813	-1.45802	1.48356	2.40412	2.70986	2.34627
219257	Pcdh20	-5.57172	-2.29269	-1.8813	-1.45802	1.44987	2.81257	2.73554	1.47374
93890	Pcdhb19	-5.57172	-1.36898	-3.25848	-1.45802	2.52741	2.4245	2.60231	2.34627
545056	Gm5801	-5.57172	-1.75814	-2.41145	-2.88526	2.14076	1.52758	1.67522	1.50666
93884	Pcdhb13	-5.57172	-2.29269	-1.18975	-2.00191	2.69495	2.59604	1.84998	2.41724
16979	Lrrn1	-1.68896	-3.15123	-5.57172	-5.57172	4.35623	3.40125	3.24492	3.19969
212996	Wbscr17	0.730666	-0.810376	-3.25848	-2.88526	6.22672	5.62506	5.342	6.61519
241035	Pkhd1	-5.57172	-2.29269	-5.57172	-5.57172	-0.113056	2.27537	1.89625	1.77333
211323	Nrg1	-3.09049	-5.57172	-1.8813	-5.57172	2.33782	1.45016	1.56495	0.699174
16494	Kcna6	-0.170714	-5.57172	-3.25848	-5.57172	3.14786	4.82858	4.88337	4.41731
118452	Baalc	-2.22583	-5.57172	-5.57172	-5.57172	1.58015	1.70469	1.13414	-1.84979
211949	Spsb4	-5.57172	-2.29269	-5.57172	-2.00191	3.35316	3.53849	3.68135	3.33414
54376	Cacng3	-5.57172	-5.57172	-5.57172	-5.57172	5.78673	5.61844	5.32519	4.40427
73884	Zdbf2	-2.22583	-3.15123	-2.41145	-2.88526	9.05279	8.00307	7.44285	7.80401
30805	Slc22a4	-1.68896	-0.408699	-0.938291	-2.00191	1.61096	4.49925	4.08252	4.77908
242819	Rundc3b	1.63461	-1.75814	-0.0904874	-2.88526	6.42397	6.28907	6.30458	6.36106
107815	Scml2	-2.22583	-5.57172	-3.25848	-5.57172	3.36224	2.68321	2.25701	2.29065
94214	Spock2	0.644345	-0.595603	-1.18975	-2.88526	6.86285	7.50527	7.53164	7.00757
13180	Pcbd1	-1.29858	-3.15123	-1.8813	-5.57172	5.40467	5.44721	5.30174	5.13277
14587	Gfra3	-1.68896	-3.15123	-5.57172	-2.00191	8.26295	8.38715	6.66013	7.64168
17932	Myt1	-1.29858	-3.15123	-5.57172	-2.88526	7.57941	7.78296	7.56962	7.72665
14417	Gad2	-2.22583	-2.29269	-5.57172	-2.88526	7.27361	7.25513	7.467	7.78736
271711	Tmem169	-2.22583	-5.57172	-2.41145	-5.57172	6.25137	5.30053	5.13808	5.05701
268527	Greb1	-3.09049	-5.57172	-2.41145	-5.57172	5.79514	5.6534	4.93693	5.67554
11519	Add2	-2.22583	-5.57172	-1.49448	-5.57172	6.85884	6.67666	6.59148	6.26933
19400	Rapsn	-0.738705	-1.75814	-1.8813	-1.06397	1.54866	2.7813	2.08788	3.68992
216739	Acsl6	-0.991651	-5.57172	-5.57172	-1.45802	5.93412	5.35994	5.50579	5.38154
16526	Kcnk2	-2.22583	-5.57172	-5.57172	-2.00191	5.53691	4.94603	5.28227	4.79249
211961	Asxl3	-1.68896	-5.57172	-5.57172	-2.00191	5.8671	5.84137	5.74268	5.68276
225631	Onecut2	-5.57172	-3.15123	-2.41145	-2.88526	6.21298	5.20065	5.35656	5.48221
243328	Slc29a4	0.552529	-1.06281	2.42308	-0.0960308	7.1759	6.99043	7.22219	6.99167
65115	Bean1	-1.68896	-2.29269	-5.57172	-5.57172	1.86213	1.97726	3.53547	0.755038
77771	Csrnp3	-5.57172	-2.29269	-3.25848	-5.57172	6.82475	6.42931	6.20008	6.88539
78923	Chsy3	-5.57172	-2.29269	-5.57172	-2.88526	1.30665	-0.235321	0.630963	0.309133
215707	Ccdc92	-2.22583	0.0397085	1.33637	-0.500302	6.44976	6.35957	6.86453	5.82005
14406	Gabrg2	-5.57172	-2.29269	-5.57172	-5.57172	5.09442	4.03912	3.99485	3.86514
100043072	A230070E04Rik	-1.29858	-1.06281	-1.49448	-2.88526	10.1561	9.29012	9.48354	8.55647
229302	Tm4sf4	-2.22583	-5.57172	-5.57172	-5.57172	1.22933	-0.235321	-0.0572858	-1.84979
19281	Ptprt	-5.57172	-3.15123	-5.57172	-5.57172	2.33782	3.85615	4.81576	2.17254
209645	Bend7	-0.738705	-0.595603	-0.537858	-5.57172	3.52478	4.71733	4.94796	3.83953
72585	Lypd1	-0.336377	-1.75814	-5.57172	-5.57172	5.07521	5.81266	6.83662	5.71305
226841	Vash2	-1.29858	2.66378	0.348333	0.79565	7.59923	6.7329	6.77217	6.74329
237758	Zfp454	-5.57172	-1.36898	-2.41145	-2.00191	4.14615	3.51967	3.54276	3.82002
260315	Nav3	-5.57172	-0.408699	-1.49448	-0.75478	4.84188	4.67542	4.78227	4.30015
71687	Tmem25	-5.57172	-1.75814	-2.41145	-1.45802	3.43292	3.52911	4.0212	3.30637
27062	Cadps	-0.336377	-3.15123	-5.57172	-5.57172	6.47615	6.49463	6.48857	6.03133
245404	Dcaf12l1	-5.57172	-5.57172	-5.57172	-5.57172	-2.21991	3.11808	1.89625	3.86514
75429	Fam183b	-5.57172	-5.57172	-5.57172	-5.57172	-2.73589	2.46442	0.881557	3.00608
13483	Dpp6	-0.336377	-5.57172	-3.25848	-2.00191	5.69804	6.65094	6.73684	6.62647
72661	Serp2	-0.523561	-5.57172	-2.41145	-2.88526	6.06922	5.95258	6.40301	5.81841
319984	Jph4	0.349257	-5.57172	-2.41145	-2.00191	6.58975	6.92398	7.5794	6.30368
234725	Zfp612	-0.336377	-2.29269	2.20537	-0.500302	4.94523	5.31151	5.10644	5.6463
171469	Gpr37l1	-3.09049	-5.57172	-5.57172	-1.45802	2.73746	2.7813	3.75226	2.21299
74434	Sohlh2	-5.57172	-5.57172	-5.57172	-5.57172	-5.57172	0.611017	0.575163	0.0657886
231470	Fras1	-1.68896	-5.57172	-2.41145	-1.45802	2.54347	4.09741	4.12686	2.87355
225872	Npas4	-3.09049	-5.57172	-2.41145	-1.45802	2.92078	2.85824	4.20707	2.87355
110893	Slc8a3	-0.991651	-5.57172	-3.25848	-2.00191	1.86213	3.30559	3.68794	2.92316
194309	Vps37d	-0.991651	-1.06281	-5.57172	-1.06397	4.96326	5.13414	5.31883	5.07633
83674	Cnnm1	-0.0221291	-5.57172	-5.57172	-5.57172	4.14615	5.32784	5.48323	4.86727
71355	Col24a1	-1.29858	-1.06281	-2.41145	-5.57172	1.67067	2.81257	3.38943	3.26848
26559	Hunk	-1.68896	-1.75814	-5.57172	-1.06397	6.30653	5.85458	5.71228	5.97804
276952	Rasl10b	-0.523561	-3.15123	-5.57172	-0.500302	6.51128	5.93847	6.55318	5.73752
241520	Fam171b	-1.29858	-3.15123	-5.57172	-0.75478	5.7526	5.55283	5.5607	5.61078
233107	Kctd15	1.22282	3.32168	-0.724226	-0.75478	7.16426	7.46094	7.46652	7.05494
381580	Ccdc27	-5.57172	-5.57172	-5.57172	-5.57172	-2.21991	2.29764	0.109128	2.46827
105653	Phyhip	-1.68896	-2.29269	-3.25848	-2.00191	1.38003	3.84106	2.9591	3.67551
230971	Megf6	-1.68896	-2.29269	-3.25848	-2.88526	0.242205	3.15514	3.32323	3.32494
170835	Inpp5j	-5.57172	-5.57172	-1.8813	-2.88526	1.91247	2.05775	2.62996	2.45146
76980	Ube2ql1	-5.57172	-5.57172	-0.938291	-2.88526	1.88752	2.29764	2.70986	2.7415
552913	Gm14634	-3.09049	-5.57172	-2.41145	-1.45802	2.16172	1.60105	2.10768	2.32797
70762	Dclk2	3.25734	-0.094847	3.36288	3.83908	8.13795	7.49808	6.96497	7.64999
11434	Acr	-5.57172	-5.57172	-2.41145	-1.45802	2.3005	2.34118	3.14306	2.15188
18645	Pfn2	1.88099	0.381294	4.14024	5.08639	8.99611	8.56609	8.49185	8.78938
108013	Celf4	0.235762	-1.36898	1.94886	2.49129	6.60322	7.24155	7.22955	6.94815
77629	Sphkap	-3.09049	-5.57172	-5.57172	-5.57172	-0.732375	-0.235321	0.786477	0.80882
767815	BB557941	-2.22583	-5.57172	-5.57172	-5.57172	0.161251	-0.369258	0.456638	-0.74192
270624	Spin4	-1.68896	-3.15123	-1.18975	-5.57172	1.83628	2.15854	1.53601	1.95127
387146	Mir127	-5.57172	-5.57172	-5.57172	-5.57172	-1.84064	1.18934	1.095	1.77333
11514	Adcy8	-3.09049	-5.57172	-5.57172	-2.00191	6.37544	6.26808	6.44351	6.15458
229801	Tram1l1	-2.22583	-5.57172	-5.57172	-2.88526	6.35056	5.89713	5.92672	6.05517
245049	Myrip	-3.09049	-0.595603	-3.25848	-5.57172	3.25903	4.02584	4.32594	3.37037
20408	Sh3gl3	-0.738705	-3.15123	-1.18975	0.354532	5.19698	5.90441	5.80009	5.53302
270162	Elmod1	-3.09049	-3.15123	-5.57172	-5.57172	2.52741	4.18962	4.88911	3.2394
14658	Glrb	-3.09049	-1.06281	-3.25848	-0.500302	4.69503	4.23071	4.05218	4.39111
574437	Xlr3b	-5.57172	-2.29269	-3.25848	-5.57172	1.54866	2.4245	0.575163	1.60113
241568	Lrrc4c	-5.57172	-5.57172	-5.57172	-1.45802	0.920501	0.104931	1.44554	1.53884
12808	Cobl	-5.57172	-5.57172	-5.57172	-0.75478	2.76512	3.71435	2.92603	2.92316
76965	Slitrk1	-5.57172	-5.57172	-5.57172	-0.500302	3.38915	3.15514	3.36496	2.7276
235281	Scn3b	-0.0221291	-0.094847	-0.938291	0.974165	8.8506	6.83636	7.46172	6.59429
17986	Ndp	-5.57172	-3.15123	-5.57172	-5.57172	0.161251	2.10903	1.38192	-0.905518
18762	Prkcz	1.16199	-1.36898	2.61221	0.0702874	5.12142	5.99919	6.32798	5.90121
71816	Rnf180	-1.29858	-3.15123	-1.49448	-5.57172	2.59061	2.98717	2.82199	2.68509
70375	Ica1l	0.730666	-3.15123	-0.372835	-5.57172	3.75601	3.60251	4.11712	3.48217
22693	Zfp30	-0.738705	-3.15123	-0.372835	-5.57172	3.33482	3.64655	3.66808	3.74613
100503393	Gm14827	-0.991651	-5.57172	-0.724226	-5.57172	2.60598	2.93128	2.80995	3.08449
100038526	Gm10560	-1.29858	-5.57172	-1.8813	-5.57172	2.6212	2.36246	2.18428	2.6413
21960	Tnr	-5.57172	-5.57172	-5.57172	-5.57172	-0.21745	3.15514	2.80995	0.517295
13841	Epha7	-1.68896	-2.29269	-5.57172	-0.284052	4.54356	5.14032	4.79148	4.98584
69354	Slc38a4	-1.68896	0.27617	-0.224765	0.0702874	9.31485	7.48964	7.84056	7.02543
269643	Ppp2r2c	-1.68896	-3.15123	-5.57172	-2.00191	6.16057	6.86833	7.54895	6.50649
13134	Dach1	-0.170714	0.815725	-3.25848	-5.57172	4.93004	5.49858	4.87473	5.09268
83767	Wasf1	-0.738705	1.14917	-1.8813	-5.57172	5.57256	5.93492	5.86115	5.7496
13640	Efna5	-0.738705	-0.595603	-2.41145	-5.57172	5.96873	5.73727	5.92532	5.65183
626275	A930012L18Rik	-5.57172	-1.06281	-5.57172	-5.57172	0.242205	1.52758	1.75272	1.21952
330222	Sdk1	-0.738705	-1.06281	0.250498	0.219398	4.68783	5.54819	6.0924	4.70301
319974	Auts2	-0.991651	-0.810376	-2.41145	2.65735	6.51943	6.40388	6.481	6.3543
231290	Slc10a4	-1.29858	-5.57172	-5.57172	-5.57172	4.27679	5.05464	5.03585	3.45713
70357	Kcnip1	-3.09049	-3.15123	-3.25848	-2.88526	5.45861	6.76921	7.15597	7.31341
229759	Olfm3	-5.57172	-5.57172	-5.57172	-5.57172	2.26219	5.11546	5.39534	5.03179
66253	Aig1	-0.0221291	0.888864	-3.25848	0.354532	4.54755	4.20737	4.39203	3.90273
240726	Slco5a1	0.552529	3.06189	-0.938291	2.52033	7.39697	6.34227	6.28732	6.18921
242662	Rims3	-0.991651	-0.408699	-1.8813	-5.57172	4.40978	4.31501	4.54872	3.97508
381546	Ccdc24	-1.29858	-0.408699	-2.41145	-5.57172	4.01407	3.40125	4.11223	3.37928
78784	Celf3	-0.523561	-0.094847	-1.49448	-2.88526	8.34026	9.19674	8.79218	9.60368
14617	Gjd2	-1.68896	-3.15123	-3.25848	-5.57172	6.44656	6.62915	7.13683	5.95586
244810	AW551984	-1.29858	-1.75814	-2.41145	-5.57172	7.1868	6.87575	7.6282	6.72418
68666	Svop	-3.09049	-3.15123	-3.25848	-5.57172	5.88455	6.49584	6.72887	6.43561
58212	Srrm3	-3.09049	-2.29269	-2.41145	-5.57172	6.97368	7.29926	7.19757	7.1871
19716	Bex1	-3.09049	-1.36898	-1.8813	-5.57172	7.96427	7.73735	7.8376	7.64999
20617	Snca	-0.0221291	-0.810376	-3.25848	-0.0960308	4.63634	3.37006	4.88337	2.13092
77552	Shisa4	0.349257	-0.408699	-2.41145	0.354532	5.05294	3.16729	3.19025	2.53361
16981	Lrrn3	-2.22583	-0.810376	-0.724226	2.73373	6.38327	5.35729	5.4331	5.40573
211147	March11	-5.57172	-5.57172	-5.57172	-2.88526	5.94474	5.29223	5.01503	5.06256
245683	Klhl34	-5.57172	-5.57172	-5.57172	-2.88526	4.31939	4.87375	5.15958	4.745
22239	Ugt8a	-5.57172	-5.57172	-5.57172	-2.88526	4.54755	3.60251	3.44497	3.15885
11441	Chrna7	-5.57172	-5.57172	-5.57172	-2.88526	4.22793	2.9734	2.91483	3.31569
67874	Rprm	-5.57172	-5.57172	-5.57172	-2.88526	4.46141	4.45039	4.58095	3.62394
72413	Kcnmb2	-5.57172	-5.57172	-5.57172	-2.88526	4.7445	3.93641	3.34841	3.37928
330485	Tmem145	-3.09049	-3.15123	0.348333	-2.88526	4.66965	5.2299	5.6308	4.85134
239408	Tmem74	-5.57172	-5.57172	-3.25848	-5.57172	2.00816	2.7813	2.37609	1.6313
239250	Slitrk6	-5.57172	-5.57172	-3.25848	-5.57172	1.75585	1.23622	2.93714	1.44005
12308	Calb2	-5.57172	-5.57172	-3.25848	-5.57172	1.78316	1.97726	1.62114	1.92715
240063	Zfp811	-3.09049	-3.15123	-0.724226	-2.88526	4.45293	4.49444	4.30036	4.17262
331392	Gm5124	-3.09049	-3.15123	-0.537858	-2.88526	4.00249	3.92215	4.43577	3.77344
50878	Stag3	1.2812	-2.29269	-0.724226	-1.45802	4.5984	4.93897	5.83169	5.26852
76252	Atp6v0e2	-0.170714	-3.15123	-1.18975	-0.0960308	8.08406	7.73582	8.07016	7.57583
60597	Mapk8ip2	-0.336377	-3.15123	-0.724226	-0.75478	7.55188	7.9412	8.11058	7.71877
11859	Phox2a	-0.336377	-0.094847	-2.41145	0.0702874	8.80219	7.13427	6.84402	7.32441
93714	Pcdhga6	-3.09049	-3.15123	-3.25848	-5.57172	-0.21745	0.380053	1.24558	1.66085
210027	Slc35f3	-2.22583	-3.15123	-2.41145	-5.57172	0.460929	1.14089	1.963	2.27163
71781	Slc16a14	-5.57172	-5.57172	-3.25848	-2.88526	1.30665	0.810058	0.258316	-0.122722
21387	Tbx4	-5.57172	-5.57172	-5.57172	-5.57172	4.3743	1.67097	-0.0572858	2.2328
268354	Fam19a2	-5.57172	-5.57172	-5.57172	-5.57172	5.43727	1.14089	1.34902	2.06614
20265	Scn1a	-5.57172	-5.57172	-5.57172	-5.57172	3.60349	1.56478	1.28089	2.51755
224344	Rbm11	-5.57172	-1.36898	-5.57172	-5.57172	1.83628	0.984939	1.80217	0.910719
269209	Stk36	-3.09049	-1.06281	0.0323496	-2.00191	5.31395	4.17164	4.33437	4.36442
545276	Gal3st3	-2.22583	-5.57172	-1.8813	-5.57172	2.79226	2.81257	3.42143	2.02128
72930	Ppp2r2b	-1.68896	-2.29269	-0.938291	-0.0960308	5.02462	6.45555	6.28514	5.22715
668303	Kif26a	1.16199	1.95065	1.28788	0.79565	7.17461	6.23239	5.8771	7.1275
58227	Fam184b	-0.523561	-1.36898	-5.57172	-1.45802	3.17904	4.44541	5.11135	3.62394
329324	Syt14	-1.68896	-5.57172	-3.25848	-5.57172	2.47812	2.68321	1.98458	2.71357
99738	Kcnc4	-5.57172	-5.57172	-3.25848	-5.57172	4.03694	2.48398	2.62996	2.7415
16514	Kcnj11	-2.22583	-5.57172	-5.57172	-5.57172	2.24265	0.984939	1.05476	1.44005
76142	Ppp1r14c	-2.22583	-5.57172	-5.57172	-5.57172	2.47812	0.611017	1.53601	1.05122
14119	Fbn2	0.349257	1.88065	-0.224765	-0.0960308	6.74713	4.77403	4.98054	4.72416
16832	Ldhb	0.349257	1.98441	-0.724226	0.0702874	6.55452	4.41007	4.37579	4.9048
68566	Caly	-5.57172	-3.15123	-5.57172	-5.57172	6.38439	5.74944	5.69439	6.28245
56874	Rnf32	-5.57172	-1.36898	-5.57172	-5.57172	1.86213	2.7813	2.29205	2.45146
20927	Abcc8	-0.170714	-5.57172	-5.57172	-5.57172	4.79569	4.59677	4.80973	4.87989
245631	Mum1l1	0.45447	-5.57172	-5.57172	-5.57172	4.04824	4.49925	3.57868	4.52567
268451	Rab11fip4	-2.22583	-1.06281	-3.25848	0.0702874	5.88139	6.15521	5.77554	5.98828
100502745	2900009J06Rik	-5.57172	-3.15123	-3.25848	-5.57172	-0.896014	0.294046	0.327497	0.517295
320587	Tmem88b	-5.57172	-3.15123	-3.25848	-5.57172	0.161251	0.538062	0.327497	0.151546
107753	Lgals2	-5.57172	-5.57172	-3.25848	-5.57172	0.527042	-0.681424	1.28089	-0.461666
53420	Syt5	-3.09049	-5.57172	-5.57172	-5.57172	3.32556	4.92473	5.51138	5.009
14805	Grik1	-2.22583	-3.15123	-5.57172	-5.57172	3.24927	1.86242	2.35967	1.60113
74189	Phactr3	-3.09049	-2.29269	-5.57172	-5.57172	6.54358	6.56518	6.74397	6.84895
12570	Cdk5r2	-3.09049	-3.15123	-5.57172	-5.57172	5.72294	6.33959	6.87396	5.69887
432530	Adcy1	-1.68896	-0.595603	-2.41145	-2.88526	9.18761	8.78634	9.0107	8.41733
241589	D430041D05Rik	-5.57172	-3.15123	-5.57172	-5.57172	5.41344	6.6904	6.65088	6.47876
18526	Pcdh10	-5.57172	-3.15123	-5.57172	-5.57172	5.17653	5.90441	6.24212	5.37264
16515	Kcnj12	-5.57172	-3.15123	-5.57172	-5.57172	1.69963	3.73081	1.67522	2.59613
381338	Lonrf2	-1.68896	-3.15123	-3.25848	-5.57172	6.66141	7.31641	7.35238	7.2589
13628	Eef1a2	1.2812	-1.75814	-1.18975	-2.88526	8.71492	9.77692	10.0409	9.7554
104069	Sncb	-1.29858	-5.57172	-5.57172	-5.57172	3.26872	4.60573	5.47944	4.16748
380694	Ccnjl	-5.57172	-3.15123	-2.41145	-2.88526	4.36529	3.54781	3.5928	2.89857
214931	Fbxl16	-0.336377	-0.595603	-5.57172	-2.00191	6.93919	7.6781	7.54396	7.56219
232156	Slc4a5	-5.57172	-3.15123	-5.57172	-5.57172	1.06102	1.67097	-0.148293	0.910719
76937	2810429I04Rik	-5.57172	-3.15123	-5.57172	-5.57172	1.06102	1.36835	-0.863019	1.05122
243621	Iqsec3	-3.09049	-1.06281	-0.938291	-0.75478	6.49382	6.08972	6.35412	5.36816
93761	Smarca1	0.112571	-2.29269	-1.8813	-0.500302	5.56077	5.91525	5.80313	5.92575
72607	Usp13	-0.991651	-3.15123	-3.25848	-2.00191	4.70578	4.21909	4.11223	4.52567
26875	Pclo	-1.68896	-3.15123	-5.57172	-2.00191	7.04734	5.63602	6.07741	5.17178
58178	Sorcs1	-3.09049	-3.15123	-5.57172	-2.00191	7.06414	5.48166	6.08118	5.32036
140743	Rem2	-0.170714	-0.094847	1.42873	1.27608	4.05386	4.38948	4.9507	5.48634
93889	Pcdhb18	-3.09049	-1.75814	-1.18975	-5.57172	2.83203	2.63155	2.48608	2.10965
271849	Shc4	-2.22583	-0.408699	-1.49448	-5.57172	2.24265	3.15514	3.21785	2.99452
16499	Kcnab3	-3.09049	-0.810376	-1.49448	-5.57172	2.00816	2.15854	2.51603	2.53361
212539	Gm266	-3.09049	-5.57172	-3.25848	-5.57172	-0.0157091	0.810058	-0.0572858	1.29684
98303	D630023F18Rik	-3.09049	-5.57172	-3.25848	-5.57172	0.242205	-0.235321	0.881557	0.151546
56533	Rgs17	-2.22583	-2.29269	-5.57172	-0.500302	4.57124	4.84757	4.82177	4.40863
12296	Cacnb2	-3.09049	-3.15123	-5.57172	-0.75478	2.72343	3.17933	3.43717	3.07354
77531	Anks1b	-2.22583	-3.15123	-5.57172	-0.500302	3.23944	4.135	4.26553	3.73923
18992	Pou3f2	-5.57172	-5.57172	-5.57172	-5.57172	5.22712	6.82299	6.21271	6.54364
15562	Htr4	-5.57172	-5.57172	-5.57172	-5.57172	-0.329991	-2.01758	-0.245429	-0.594999
20745	Spock1	-0.0221291	-0.595603	-2.41145	-1.45802	7.50754	8.37575	8.58353	8.90057
233879	Asphd1	-0.991651	-2.29269	-5.57172	-1.45802	3.45856	2.79702	3.61372	3.0514
22781	Ikzf4	-0.991651	-1.75814	-5.57172	-1.06397	2.98099	3.73897	3.66139	3.57045
14724	Gp1bb	-0.523561	-5.57172	-3.25848	-2.88526	3.93104	3.19128	4.06743	3.07354
26757	Dpysl4	-0.738705	-2.29269	-1.49448	-5.57172	6.72088	6.32746	6.86089	6.01997
100038353	Gm10532	-5.57172	-1.36898	-5.57172	-5.57172	3.05007	2.98717	2.6162	2.7415
77920	A330102I10Rik	-5.57172	-1.75814	-5.57172	-5.57172	4.08162	1.97726	2.14649	2.7415
242570	Raver2	-3.09049	-3.15123	-3.25848	-5.57172	3.69979	3.6552	3.07428	3.20972
70598	Filip1	0.45447	0.479277	-0.372835	0.0702874	5.38252	5.22119	3.20871	5.12219
244310	Dlgap2	-3.09049	-3.15123	-3.25848	-5.57172	4.96027	4.37907	4.07751	4.45996
545554	Ankrd34a	-3.09049	-3.15123	-1.18975	-2.00191	1.44987	3.05411	3.25384	2.75526
20370	Sez6	-5.57172	-5.57172	-3.25848	-5.57172	-1.54061	1.23622	0.786477	0.23249
232232	Hdac11	0.552529	-0.408699	3.36288	0.79565	5.12676	6.1368	6.4961	5.88721
93879	Pcdhb8	-5.57172	-5.57172	-3.25848	-5.57172	0.161251	0.461219	1.62114	0.517295
93710	Pcdhga2	-5.57172	-5.57172	-2.41145	-5.57172	-0.732375	0.294046	1.095	0.0657886
320858	L3mbtl4	-5.57172	-5.57172	-3.25848	-5.57172	-0.58542	0.202585	1.47633	0.151546
330863	Trim67	-1.29858	0.381294	-3.25848	-2.88526	6.37881	7.35674	7.1993	7.00181
99662	Eps8l3	-1.68896	-5.57172	-5.57172	-2.88526	3.53284	3.63785	3.6275	3.76666
225583	A730017C20Rik	-0.523561	-5.57172	-5.57172	-2.88526	3.58032	3.76318	3.57157	3.57821
56543	Kcnd3	-1.68896	-0.810376	-1.18975	-5.57172	3.9432	3.45177	4.34275	3.42305
70673	Prdm16	-1.29858	0.27617	-0.938291	-1.06397	4.86123	4.39981	3.79563	4.23779
96935	Susd4	-5.57172	-5.57172	-5.57172	-5.57172	4.69503	4.47503	4.55234	4.62646
320265	Fam19a1	-5.57172	-5.57172	-5.57172	-5.57172	0.590256	-3.37571	-1.02606	-0.74192
628779	Hs3st4	-5.57172	-5.57172	-5.57172	-5.57172	-0.329991	-3.37571	-1.96558	-1.30174
22762	Zfpm2	-1.29858	-0.810376	-1.8813	0.219398	4.18762	5.32784	5.47563	5.11953
15434	Hoxd3	-1.68896	-1.06281	-3.25848	0.219398	4.10345	5.54354	5.50019	4.79249
77521	Mtus2	-0.991651	-5.57172	-2.41145	-2.00191	4.9928	5.07412	5.38523	4.71363
13426	Dync1i1	-3.09049	-5.57172	-3.25848	-5.57172	2.47812	1.45016	2.85751	1.6898
320606	3632454L22Rik	-3.09049	-5.57172	-2.41145	-5.57172	1.61096	1.63643	1.963	0.641058
50994	Mtag2	-3.09049	-5.57172	-3.25848	-5.57172	0.318857	0.870738	1.67522	1.74602
23828	Bves	-3.09049	-5.57172	-2.41145	-5.57172	0.460929	0.746714	1.05476	1.53884
215303	Camk1g	-2.22583	-5.57172	-1.8813	-5.57172	0.968876	1.52758	1.28089	1.44005
546134	Gramd2	-2.22583	-5.57172	-3.25848	-5.57172	0.968876	1.67097	2.02679	1.17925
67430	4921536K21Rik	-3.09049	-5.57172	-3.25848	-5.57172	1.69963	1.76987	1.64843	0.959091
75693	3010001F23Rik	-3.09049	-5.57172	-3.25848	-5.57172	1.93699	2.22977	1.8733	1.6313
269695	Rnft2	2.09137	-1.06281	1.28788	-0.0960308	6.05948	6.68618	6.78759	6.47876
15424	Hoxc5	-3.09049	-3.15123	-2.41145	-5.57172	3.67813	2.91697	1.94109	1.90263
75050	Kif27	-1.29858	-5.57172	-5.57172	-5.57172	1.80997	1.67097	1.38192	1.09518
210510	Tdrd6	-2.22583	-5.57172	-5.57172	-5.57172	0.708938	1.67097	1.62114	0.910719
100038614	Gm10791	-3.09049	-5.57172	-5.57172	-5.57172	0.318857	1.67097	1.50648	1.21952
269629	Lhfpl3	-2.22583	-5.57172	-5.57172	-5.57172	0.650817	0.680461	1.34902	0.381909
244954	Prss35	-1.68896	-5.57172	-5.57172	-5.57172	0.818594	0.611017	1.34902	0.860669
14869	Gstp2	-1.68896	-5.57172	-5.57172	-5.57172	0.460929	0.461219	0.684686	0.699174
17933	Myt1l	-0.738705	-1.06281	-5.57172	-5.57172	5.42865	6.39873	6.20354	6.3509
235599	6430571L13Rik	-3.09049	-3.15123	-5.57172	-5.57172	1.54866	0.870738	1.17225	1.05122
29859	Sult4a1	-0.336377	-5.57172	-1.49448	-2.88526	6.9972	7.21401	7.81595	7.07976
209540	Rgag1	-5.57172	-2.29269	-5.57172	-5.57172	3.20956	0.538062	0.8348	2.48488
56839	Lgi1	-5.57172	-3.15123	-5.57172	-5.57172	2.39204	0.984939	2.08788	0.580503
100504262	A730020E08Rik	-5.57172	-2.29269	-5.57172	-5.57172	1.30665	1.86242	1.89625	1.6313
381270	March4	-5.57172	-2.29269	-5.57172	-5.57172	2.63625	1.67097	2.12722	1.66085
68802	Mypn	-5.57172	-2.29269	-5.57172	-5.57172	2.83203	1.28162	2.04744	2.08806
268510	Mgat5b	-3.09049	-3.15123	-5.57172	-5.57172	7.72383	6.8739	6.55768	7.24677
20450	St8sia2	-3.09049	-3.15123	-5.57172	-5.57172	7.13673	6.9168	6.94859	6.51662
214189	Scgn	-5.57172	-5.57172	-5.57172	-5.57172	-3.54678	0.380053	1.17225	0.959091
72605	Car10	-5.57172	-5.57172	-5.57172	-5.57172	-3.54678	0.294046	-0.349581	0.309133
18845	Plxna2	0.889206	2.46286	2.03952	1.96642	7.43298	5.12483	4.5451	5.2492
12814	Col11a1	-0.738705	-1.06281	-0.537858	-2.00191	4.77883	4.0718	3.19025	4.3689
70417	Megf10	-5.57172	-3.15123	-5.57172	-5.57172	2.33782	2.4446	3.32323	2.29065
64085	Clstn2	-5.57172	-3.15123	-5.57172	-5.57172	0.650817	1.14089	1.94109	0.451189
73748	Gadl1	-5.57172	-5.57172	-5.57172	-5.57172	-2.73589	1.76987	0.736479	1.29684
380918	Siah3	-5.57172	-3.15123	-5.57172	-5.57172	0.318857	1.36835	-0.148293	1.2587
228966	Ppp1r3d	0.644345	0.958473	1.13177	-2.00191	4.52346	4.61018	5.18776	3.87778
75607	Wnk2	-0.0221291	0.571026	-2.41145	0.887667	6.43154	6.77319	6.91527	6.6358
74309	Osbp2	-2.22583	0.479277	-0.938291	-2.00191	4.31939	4.07824	4.26993	4.22301
53972	Ngef	-3.09049	-2.29269	-2.41145	-2.00191	0.708938	2.59604	1.50648	2.36434
11922	Neurod6	-5.57172	-3.15123	-5.57172	-5.57172	-0.45206	3.6893	4.37579	2.7824
26950	Vsnl1	-5.57172	-3.15123	-5.57172	-5.57172	-0.329991	3.38053	3.67473	2.6413
239188	Enox1	-2.22583	-1.36898	-3.25848	-0.500302	6.08303	5.45466	5.54263	5.3524
12937	Pcdha6	-5.57172	-5.57172	-5.57172	-5.57172	-1.84064	0.380053	1.17225	-2.7444
244556	Zfp791	-1.68896	-3.15123	-5.57172	-2.88526	1.22933	1.28162	1.13414	1.29684
29873	Cspg5	-0.523561	-2.29269	-5.57172	-1.45802	1.48356	2.22977	3.57868	2.34627
53627	Porcn	1.03203	0.381294	-3.25848	0.697362	4.00829	4.33668	4.73212	4.38226
319478	Cxxc4	-0.738705	-5.57172	-3.25848	-5.57172	5.62822	4.70071	4.91743	4.94138
17968	Ncam2	-0.523561	-5.57172	-3.25848	-5.57172	5.2808	5.28946	4.88337	5.01759
224997	Dlgap1	-0.991651	-5.57172	-2.41145	-5.57172	4.2623	4.61905	4.89482	3.96919
16980	Lrrn2	-1.68896	-5.57172	-3.25848	-5.57172	4.54356	4.94603	5.13808	4.25727
239364	Tspyl5	-2.22583	-5.57172	-3.25848	-5.57172	4.66231	4.66261	4.51575	4.99746
100040294	Gm2694	-3.09049	-5.57172	-3.25848	-5.57172	4.15663	4.17164	4.30466	4.52567
242773	Slc45a1	-3.09049	-5.57172	-3.25848	-5.57172	4.75833	4.36859	4.72893	4.11508
58242	Nudt11	-1.29858	-5.57172	-3.25848	-5.57172	4.96921	5.42208	5.32307	5.37487
209966	Pgbd5	-1.68896	-5.57172	-3.25848	-5.57172	4.41851	5.77744	5.61878	5.06256
106014	Fam19a5	-2.22583	-5.57172	-3.25848	-5.57172	3.7491	5.53184	5.61359	4.64875
12338	Capn6	-3.09049	-1.75814	-1.8813	-5.57172	3.23944	3.06713	2.64358	2.51755
93886	Pcdhb15	-2.22583	-2.29269	-2.41145	-5.57172	2.80564	3.11808	2.2211	2.43445
72293	Nkd2	-2.22583	-1.36898	-1.18975	-2.88526	2.96915	3.22653	3.64793	2.43445
330286	D630045J12Rik	2.30339	-0.094847	-0.537858	1.73828	7.51825	7.11087	6.98652	6.9079
54648	Ccdc120	0.112571	-2.29269	-2.41145	-1.06397	5.31629	5.14646	5.03843	4.92929
20392	Sgce	0.889206	1.41982	1.1857	1.40623	5.00735	6.73086	5.43114	6.99748
50787	Hs6st3	-5.57172	-5.57172	-5.57172	-5.57172	2.24265	-1.63358	0.926846	-0.905518
207683	Igsf11	-2.22583	-1.75814	-3.25848	-5.57172	1.30665	1.32564	2.51603	2.58075
67331	Atp8b3	-0.991651	-3.15123	-0.724226	-2.00191	2.28148	2.79702	3.28025	2.34627
11516	Adcyap1	0.112571	-1.06281	-1.18975	-0.75478	6.76093	4.67116	6.04953	4.47667
214579	Aldh5a1	3.49786	0.888864	-1.8813	-0.0960308	5.97466	6.41665	6.2992	6.41841
76183	Celf6	-0.170714	-3.15123	-5.57172	-5.57172	5.03885	5.08056	5.20395	5.11953
64450	Gpr85	-1.29858	-1.36898	-5.57172	-5.57172	6.61657	5.66415	6.14963	5.51088
69938	Scrn1	-0.991651	-3.15123	-5.57172	-5.57172	6.41199	5.35464	5.32941	5.32959
76156	Fam131b	-0.991651	-2.29269	-5.57172	-5.57172	6.65681	5.60287	5.82572	5.53102
14545	Gdap1	-0.738705	-1.75814	-5.57172	-5.57172	7.77913	7.25371	7.25751	7.41282
226518	Nmnat2	-2.22583	-3.15123	-5.57172	-5.57172	6.25137	5.58034	6.07616	5.37264
268859	Rbfox1	-2.22583	-3.15123	-5.57172	-5.57172	7.14202	6.50185	7.19987	5.80027
108653	Rimklb	-2.22583	-2.29269	-5.57172	-5.57172	6.89685	6.49463	6.52123	6.46522
20451	St8sia3	-2.22583	-3.15123	-5.57172	-5.57172	6.42505	6.25675	6.51383	6.45892
14802	Gria4	-0.991651	-0.810376	-5.57172	-5.57172	6.50514	6.98443	7.02021	7.04307
214230	Pak6	-1.29858	-1.75814	-5.57172	-5.57172	5.84783	7.0686	6.95407	7.30525
20394	Scg5	-1.29858	-2.29269	-5.57172	-5.57172	6.2526	6.75117	6.68011	6.87282
109205	Sobp	-2.22583	-1.36898	-3.25848	-2.88526	4.60224	5.53887	5.56429	5.32959
68312	Gstm7	-1.68896	-3.15123	-3.25848	-5.57172	3.84941	3.6552	3.75853	3.77344
27140	Tlx3	-3.09049	-3.15123	-3.25848	-5.57172	5.29984	5.7675	5.97333	5.05145
545474	Scrt2	-3.09049	-3.15123	-3.25848	-5.57172	5.28559	5.51768	5.29959	5.33876
14401	Gabrb2	-5.57172	-3.15123	-5.57172	-5.57172	2.20276	1.73765	0.786477	1.90263
22671	Rnf112	-5.57172	-5.57172	-3.25848	-5.57172	5.33025	5.99238	5.65624	5.19973
18012	Neurod1	-5.57172	-5.57172	-3.25848	-5.57172	5.89866	4.78982	4.35108	4.80908
272009	Srsf12	-5.57172	-5.57172	-3.25848	-5.57172	5.24688	4.91395	4.93139	4.97412
102954	Nudt10	-5.57172	-5.57172	-3.25848	-5.57172	5.05014	4.9425	4.83371	5.06808
12933	Crmp1	3.44777	0.571026	2.51021	1.83391	10.0183	9.95956	10.3472	9.94878
192950	Nacad	1.09847	-1.75814	0.250498	0.591885	7.7291	7.36796	7.40684	7.3382
71951	Gpc2	0.962387	0.381294	-2.41145	-0.284052	7.90607	7.59343	7.82943	7.69532
77288	9430021M05Rik	-5.57172	-5.57172	-5.57172	-5.57172	2.26219	2.15854	3.89583	0.580503
14919	Gucy2e	-5.57172	-3.15123	-5.57172	-5.57172	-1.29236	-0.235321	-0.583579	-0.02539
74438	Clvs1	1.95458	1.08836	0.348333	0.0702874	5.13738	5.39909	5.45259	4.77571
74023	Rd3	-0.991651	-1.36898	-3.25848	-2.88526	1.64112	3.48126	2.84576	3.74613
22634	Plagl1	0.235762	-2.29269	-2.41145	-2.88526	4.84512	7.04411	7.61053	6.62928
319636	Fsd1l	-1.29858	-1.75814	-0.0904874	-2.00191	6.45826	6.27511	6.08867	6.30017
50769	Atp8a2	-1.68896	-3.15123	-3.25848	-5.57172	3.90019	3.78699	3.84365	3.2394
66673	Sorcs3	-5.57172	-5.57172	-5.57172	-5.57172	-2.21991	0.000183476	1.20938	-0.02539
170753	Zfp704	3.86529	4.09913	1.71211	1.83391	7.84663	8.30639	7.43699	8.66776
12723	Clcn1	-3.09049	-0.810376	-1.8813	-2.88526	3.91878	2.74934	2.74821	2.30943
214084	Slc18a2	2.83851	2.94672	2.65107	3.17831	8.05004	7.87932	8.10536	7.60747
11889	Asgr1	-5.57172	-5.57172	-5.57172	-5.57172	-0.896014	-2.01758	0.327497	-0.461666
216166	Plk5	-5.57172	-5.57172	-5.57172	-5.57172	-1.54061	-2.01758	0.736479	-1.54989
99887	Tmem56	-3.09049	-3.15123	-3.25848	-0.284052	2.6659	2.18268	2.37609	2.75526
432839	Gprin2	-5.57172	-5.57172	-5.57172	-2.88526	-0.0157091	-0.112769	0.327497	-0.227099
210673	Prrt3	-2.22583	-1.75814	-1.18975	0.697362	3.84294	3.05411	3.76478	2.76889
67295	Rab3c	-1.29858	-1.75814	-3.25848	-2.88526	6.29709	7.516	7.73192	6.94665
17984	Ndn	1.54215	1.3696	0.0323496	0.697362	8.60849	9.82934	10.7761	9.85433
93883	Pcdhb12	-5.57172	-5.57172	-5.57172	-5.57172	3.90641	2.85824	2.74821	2.75526
268970	Arhgap28	-0.0221291	0.888864	-0.724226	-0.284052	7.74351	5.2241	5.34826	5.41876
227485	Cdh19	-2.22583	-2.29269	-5.57172	-5.57172	0.870447	1.73765	2.69685	1.71819
50786	Hs6st2	-0.523561	-0.595603	-3.25848	-2.88526	3.64874	3.98525	4.80063	3.28755
57754	Cend1	-0.991651	-2.29269	-3.25848	-5.57172	5.91573	5.63821	6.10969	5.51696
20449	St8sia1	-0.738705	-0.094847	-0.537858	0.591885	8.02237	7.64754	6.96565	8.12706
239405	Rspo2	-3.09049	-5.57172	-5.57172	-5.57172	1.67067	1.48939	0.8348	-0.227099
14461	Gata2	-0.0221291	1.46836	0.684345	-0.0960308	8.13729	8.27551	7.4832	8.47591
21689	Tekt1	-5.57172	-3.15123	-5.57172	-5.57172	3.76973	3.81814	2.4555	3.93332
69310	Pacrg	-5.57172	-3.15123	-5.57172	-5.57172	3.15833	3.09283	2.40838	3.08449
665037	Gm7457	-5.57172	-3.15123	-5.57172	-5.57172	2.92078	2.74934	2.02679	3.48217
170952	Prima1	-5.57172	-2.29269	-5.57172	-5.57172	4.88348	5.37049	4.68677	5.42308
223604	Kcnk9	-5.57172	-3.15123	-5.57172	-5.57172	5.61498	5.00813	5.30817	4.66342
70771	Gpr173	-5.57172	-3.15123	-5.57172	-5.57172	5.14002	4.93542	4.69987	4.68155
14799	Gria1	-5.57172	-3.15123	-5.57172	-5.57172	3.5085	4.46522	4.9589	4.43452
594844	Tceal3	-5.57172	-3.15123	-5.57172	-5.57172	3.88135	4.17164	4.72893	4.17262
238266	Syt16	-5.57172	-3.15123	-5.57172	-5.57172	4.47822	4.12258	4.43577	4.131
74134	Cyp2s1	-5.57172	-3.15123	-5.57172	-2.88526	-0.113056	1.45016	1.24558	0.451189
73321	1700042O10Rik	-5.57172	-5.57172	-3.25848	-5.57172	1.30665	0.611017	0.456638	-0.122722
14677	Gnai1	0.730666	0.27617	-3.25848	-1.45802	4.47403	4.78195	4.51204	4.30015
14348	Fut9	-5.57172	-5.57172	-3.25848	-5.57172	4.47822	4.9843	4.16988	5.009
320302	Glt28d2	-5.57172	-5.57172	-3.25848	-5.57172	3.39801	4.23071	3.87288	4.51762
65254	Dpysl5	-0.991651	-2.29269	-1.8813	-0.75478	8.68356	9.13101	9.32897	8.88305
22141	Tub	0.349257	-1.36898	-0.724226	1.133	9.62009	10.0487	9.91119	10.0593
14402	Gabrb3	-1.29858	-5.57172	-2.41145	-2.88526	7.03105	7.27701	7.21707	7.19722
75770	Brsk2	-2.22583	-5.57172	-2.41145	-2.88526	7.24934	7.55176	7.59702	7.43008
73032	Ttc9b	-5.57172	-5.57172	-3.25848	-2.88526	6.17739	6.53151	6.39397	5.9166
18109	Mycn	-1.68896	-3.15123	-0.938291	-0.284052	8.50156	8.76327	8.77448	8.72636
272381	Lrrc4b	-3.09049	-5.57172	-2.41145	-1.45802	7.16815	7.40305	7.45352	7.34504
110835	Chrna5	-2.22583	-5.57172	-5.57172	-5.57172	2.11949	-0.112769	0.8348	0.580503
237387	Lrrc3	-0.336377	-0.810376	-1.8813	-2.00191	4.62128	4.91034	4.95344	4.3188
13056	Cyb561	2.91424	2.22937	1.23769	1.73828	8.12866	8.74464	8.17212	8.41544
74004	Jakmip3	-3.09049	-5.57172	-5.57172	-5.57172	-0.896014	2.34118	3.44497	1.44005
271786	Galnt13	-3.09049	-5.57172	-5.57172	-5.57172	-0.113056	2.90251	3.98418	2.15188
19894	Rph3a	-3.09049	-5.57172	-5.57172	-5.57172	1.38003	3.13054	3.70754	2.56521
12300	Cacng2	-3.09049	-5.57172	-5.57172	-5.57172	0.650817	2.5411	3.03345	1.92715
14807	Grik3	-2.22583	-5.57172	-5.57172	-5.57172	-0.113056	1.45016	3.60678	2.25235
75104	Mmd2	-2.22583	-5.57172	-5.57172	-5.57172	0.527042	1.32564	3.07428	1.80014
27359	Sytl4	0.349257	0.657287	0.0323496	-0.75478	10.6085	10.2039	9.38683	9.8954
242466	Zfp462	-0.738705	0.27617	-0.938291	-2.00191	6.50104	6.01103	4.89482	6.07588
53310	Dlg3	1.09847	-0.243255	-0.537858	2.70872	6.80156	6.8914	6.85943	6.84333
211652	Wwc1	-2.22583	-1.06281	-0.938291	1.20631	6.10754	5.90803	5.80465	5.78693
664883	Nova1	-2.22583	-1.75814	-1.18975	1.46715	4.94825	5.62726	5.49456	5.52099
30959	Ddx25	-0.991651	-1.06281	-0.724226	1.68798	5.90178	5.91885	6.20008	6.17776
19885	Rorc	-0.170714	0.162778	-1.18975	-1.45802	3.48375	5.16778	4.16988	5.33876
234593	Ndrg4	2.33129	0.0397085	0.684345	-0.75478	6.27682	6.9141	7.48604	7.04026
381157	Greb1l	-0.991651	-3.15123	-3.25848	-1.06397	4.07611	3.51016	3.87288	3.14846
22223	Uchl1	7.10783	4.04415	6.98276	5.54072	11.1301	10.9247	11.1542	10.6969
76219	Arxes1	-1.68896	-3.15123	-1.8813	-2.88526	3.07238	3.6638	4.16043	3.5469
269610	Chd5	-0.0221291	-1.75814	-0.0904874	0.354532	5.04732	6.92308	7.28604	6.58854
320297	A830009L08Rik	-2.22583	-3.15123	-3.25848	-5.57172	2.07598	3.0277	3.02306	2.32797
17954	Nap1l2	-2.22583	-5.57172	-3.25848	-5.57172	3.76289	3.46167	3.59981	3.43164
320508	Cachd1	-0.738705	-1.75814	-1.8813	-0.500302	3.90641	2.70003	3.84955	1.66085
13638	Efna3	-5.57172	-3.15123	-5.57172	-5.57172	1.10497	2.63155	3.34007	2.36434
13491	Drd4	-5.57172	-3.15123	-5.57172	-5.57172	1.64112	2.68321	2.77323	2.32797
16508	Kcnd2	-5.57172	-3.15123	-5.57172	-5.57172	3.38915	2.20642	2.99144	1.82645
20980	Syt2	-5.57172	-3.15123	-5.57172	-5.57172	2.80564	2.84318	3.48337	2.08806
58243	Nap1l5	-0.336377	-1.36898	-2.41145	-0.75478	5.61308	6.66492	7.28929	6.7233
13176	Dcc	-5.57172	-2.29269	-5.57172	-5.57172	4.7445	4.28188	4.30894	3.42305
76787	Ppfia3	-2.22583	-2.29269	-5.57172	-1.45802	5.67453	6.51972	6.65425	6.38117
77609	Ccdc151	-2.22583	-1.36898	-5.57172	-2.88526	1.2685	1.60105	1.98458	2.02128
66104	Tceal6	-5.57172	-5.57172	-5.57172	-5.57172	1.22933	3.6291	3.67473	3.78019
53901	Rcan2	1.22282	-1.06281	-2.41145	-2.00191	6.75749	6.74612	7.24862	6.53967
217082	Hlf	-1.29858	0.27617	-3.25848	-0.75478	8.40734	7.64048	7.73192	7.19343
107934	Celsr3	-1.68896	0.27617	-0.224765	0.219398	8.76479	8.73753	8.88492	8.69457
20536	Slc4a3	-1.68896	-0.094847	0.0323496	0.219398	6.68423	6.08652	5.8843	5.77008
215819	Nhsl1	0.812113	1.64764	-0.724226	1.27608	6.69146	6.51972	6.23201	6.57793
68867	Rnf122	0.644345	1.20751	-1.49448	1.46715	6.34713	5.47679	5.65792	5.81348
380728	Kcnh4	1.03203	1.14917	-1.18975	-1.06397	5.23456	4.41007	4.83073	4.60001
56471	Stmn4	-1.68896	-3.15123	-1.18975	-2.00191	7.83607	8.69909	8.997	8.806
19275	Ptprn	0.235762	-1.75814	-1.8813	-2.88526	7.66448	7.79719	8.28621	7.9941
58188	Vstm2b	-5.57172	-5.57172	-5.57172	-5.57172	-0.113056	2.03142	2.72276	1.50666
235379	Gldn	-5.57172	-5.57172	-5.57172	-5.57172	-0.45206	2.10903	2.6162	1.80014
18217	Ntsr2	-5.57172	-5.57172	-5.57172	-5.57172	-0.732375	2.38344	2.00584	1.99832
723866	Mir431	-5.57172	-5.57172	-5.57172	-5.57172	-0.732375	1.86242	2.54536	2.21299
231134	Dok7	-5.57172	-5.57172	-5.57172	-5.57172	0.318857	2.31957	1.91885	2.43445
170571	Cntnap4	-5.57172	-5.57172	-5.57172	-5.57172	-0.113056	2.4446	2.34306	3.37037
12307	Calb1	-5.57172	-5.57172	-5.57172	-5.57172	0.0754824	1.52758	3.26269	1.90263
319752	B230209E15Rik	-5.57172	-5.57172	-5.57172	-5.57172	-0.732375	1.23622	1.38192	1.66085
72225	1700003M07Rik	-5.57172	-5.57172	-5.57172	-5.57172	-1.84064	1.03882	1.77766	1.47374
16552	Kif12	-5.57172	-5.57172	-5.57172	-5.57172	-2.21991	0.984939	1.89625	1.47374
625850	Gm11166	-5.57172	-5.57172	-5.57172	-5.57172	-0.896014	0.746714	0.630963	0.580503
235415	Cplx3	-5.57172	-5.57172	-5.57172	-5.57172	-1.84064	0.984939	0.327497	0.309133
58200	Ppp1r1a	-0.738705	0.571026	0.348333	-0.500302	4.30533	5.13723	5.72836	5.18963
19091	Prkg1	-0.738705	-0.094847	-0.372835	-1.06397	4.45718	5.45713	5.61878	5.18963
320709	Tmem117	-3.09049	-2.29269	-5.57172	-2.00191	2.33782	2.84318	3.54276	2.71357
100040421	Gm2762	-5.57172	-5.57172	-5.57172	-5.57172	0.0754824	0.928968	0.684686	-1.30174
620695	Gm13889	1.2812	3.29502	2.3541	2.4314	7.25788	6.6724	5.86261	7.10148
17242	Mdk	2.30339	2.96375	2.09695	2.70872	7.31045	6.8776	5.54081	7.15047
17762	Mapt	0.45447	-0.810376	-1.18975	-2.88526	8.34485	7.9886	8.55902	8.14089
434128	Pnmal2	-2.22583	-2.29269	-2.41145	-0.75478	6.22423	7.58836	7.5494	7.23822
545007	Gm5796	-5.57172	-5.57172	-5.57172	-2.00191	1.06102	0.810058	1.24558	1.2587
68567	Cgref1	-1.68896	-3.15123	-1.8813	-0.500302	4.40099	4.19556	5.15245	3.93332
243339	Tmem130	-0.991651	-0.595603	-0.0904874	0.354532	3.93713	6.50305	7.1625	6.89086
101359	Prrt4	-1.68896	-1.36898	-5.57172	-2.00191	5.84783	6.40388	6.22749	6.33724
100040724	Mirg	-0.738705	-1.75814	-5.57172	-1.06397	6.50412	6.95496	6.96225	7.13542
225743	Rnf165	-0.991651	-0.810376	-1.49448	-0.75478	6.17868	6.43811	5.75057	6.57696
102941	B630019K06Rik	-1.29858	-1.06281	-2.41145	-1.06397	5.50855	5.6727	5.84502	5.73057
71069	Stox2	1.2812	1.3696	2.06852	3.76822	7.43782	7.35276	6.92856	7.35581
14803	Grid1	-5.57172	-3.15123	-5.57172	-5.57172	2.54347	4.24797	4.22077	4.6114
333050	Ksr2	-5.57172	-3.15123	-5.57172	-5.57172	1.83628	3.94349	4.14614	3.82002
23937	Mab21l2	-0.738705	-1.75814	0.250498	-1.45802	8.55477	8.19141	7.95464	8.41923
243743	Plxna4	0.112571	1.80708	0.250498	1.40623	8.71625	7.10141	7.39076	6.60952
93877	Pcdhb6	-5.57172	-2.29269	-5.57172	-5.57172	3.61113	3.06713	3.28025	3.07354
435965	Lrp3	-0.991651	1.26359	-0.537858	-1.06397	7.3623	7.8329	7.4832	7.51747
241525	Ypel4	-5.57172	-3.15123	-5.57172	-5.57172	3.02741	3.20313	3.5928	3.82655
54611	Pde3a	-1.68896	0.162778	-2.41145	-2.00191	6.52651	7.06941	6.85724	6.80497
320027	Fstl4	-5.57172	-3.15123	-5.57172	-5.57172	3.66351	3.59353	4.03677	2.92316
68127	B230217C12Rik	-5.57172	-3.15123	-5.57172	-5.57172	3.58032	3.08004	3.40552	2.99452
432939	Gm5468	-5.57172	-3.15123	-5.57172	-5.57172	2.59061	2.73309	3.45273	2.34627
72507	Dzip1l	-0.170714	0.162778	-1.18975	-2.88526	4.86762	3.90774	4.43577	4.30951
14687	Gnaz	-0.336377	-3.15123	-3.25848	-2.88526	3.64874	4.58324	4.79454	3.98679
790913	Gm11413	-3.09049	-5.57172	-5.57172	-5.57172	2.03112	1.892	2.55981	1.00589
12839	Col9a1	-3.09049	-5.57172	-5.57172	-5.57172	1.30665	2.03142	2.34306	1.21952
225579	Slc27a6	-3.09049	-5.57172	-5.57172	-5.57172	2.59061	1.03882	1.84998	1.21952
14958	H1f0	5.52633	6.09007	2.74388	3.89559	9.69367	9.16567	8.77467	9.31414
16572	Kif5a	2.96854	1.02488	-0.0904874	3.6016	8.55378	8.90465	9.06504	8.58228
17957	Napb	0.45447	-1.75814	-2.41145	0.478084	6.30653	6.57661	7.00181	6.39552
67455	Klhl13	0.45447	-1.06281	-2.41145	0.697362	6.12098	6.409	6.42784	6.02566
67149	Nkain1	2.05837	0.657287	-1.8813	1.87945	7.59008	7.65941	7.81632	7.7135
18191	Nrxn3	-5.57172	-5.57172	-5.57172	-5.57172	-0.113056	-1.08034	0.575163	-1.54989
140904	Caln1	-1.68896	-5.57172	-5.57172	-2.88526	2.00816	2.40412	2.55981	1.74602
12287	Cacna1b	1.2812	-1.06281	-1.18975	1.34262	6.04827	6.32204	6.69491	5.92728
219149	Xkr6	-3.09049	-5.57172	-5.57172	-2.88526	1.38003	2.27537	1.8733	1.17925
70054	Ccdc89	-3.09049	-5.57172	-5.57172	-5.57172	1.10497	-0.681424	0.258316	0.0657886
69441	1700023F06Rik	-3.09049	-5.57172	-5.57172	-5.57172	0.708938	-0.516914	0.18565	-1.30174
230603	Ttc39a	-1.29858	0.0397085	-2.41145	0.887667	3.84941	4.41007	3.56442	4.45996
210094	Iglon5	-3.09049	-0.595603	-1.8813	0.0702874	6.60035	5.94554	5.94747	5.99409
18616	Peg3	0.889206	0.815725	-0.0904874	-1.06397	6.9293	7.95221	7.48887	7.88409
94047	Cecr6	-3.09049	-1.75814	-2.41145	-1.06397	2.46131	2.91697	2.80995	2.86087
74563	Rasgef1c	-2.22583	-2.29269	-5.57172	-5.57172	3.68539	3.90774	4.01072	3.91504
108672	Zdhhc15	0.349257	-2.29269	-1.8813	0.0702874	4.3743	3.68085	4.0316	3.53099
56773	Chst5	-5.57172	-5.57172	-5.57172	-5.57172	0.650817	-1.63358	-1.66754	-1.30174
19276	Ptprn2	-0.336377	-1.36898	-3.25848	-1.45802	6.38327	6.74612	7.54759	6.8994
22153	Tubb4a	0.889206	0.381294	-1.18975	-0.0960308	8.51027	8.93404	9.37731	8.69836
110877	Slc18a1	-2.22583	-1.75814	-1.49448	-0.500302	4.93004	4.48961	3.63435	4.26691
99326	Garnl3	1.09847	-1.75814	-0.938291	0.354532	5.9402	6.25817	5.95158	6.16622
70713	Gpr137c	-1.68896	-3.15123	-3.25848	-0.75478	3.68539	3.57542	3.46045	3.82655
231986	Jazf1	0.349257	-1.06281	-1.18975	1.73828	6.55353	5.90259	6.42685	5.93485
50524	Sall2	0.644345	0.657287	0.5261	-1.45802	5.90022	6.05091	6.1304	5.96626
11815	Apod	2.56069	1.26359	2.03952	1.46715	6.51943	6.98443	7.93987	6.64507
243547	Grip2	-3.09049	-1.75814	-5.57172	-5.57172	3.5085	4.15953	4.28305	3.64627
52850	Sgsm1	-0.336377	-0.408699	0.757402	-1.45802	6.13032	7.1093	7.13863	6.89397
278795	Lrrc10b	-5.57172	-5.57172	-5.57172	-2.00191	-0.329991	0.380053	0.575163	0.860669
240675	Vwa2	-5.57172	-5.57172	-5.57172	-2.88526	-0.113056	0.611017	0.630963	-0.122722
104886	Rab15	-2.22583	-0.408699	-0.938291	1.96642	4.44012	5.08697	5.3771	4.52567
12288	Cacna1c	-1.68896	0.888864	-0.224765	2.00802	5.55088	5.65986	5.47373	5.39698
11488	Adam11	-1.29858	0.958473	0.250498	1.92359	4.5984	5.52242	5.80009	5.28522
268902	Robo2	-2.22583	-0.094847	-1.18975	0.887667	4.89292	4.29854	4.59154	4.22301
13401	Dmwd	1.3373	2.64279	1.33637	3.4589	7.14531	7.2847	7.31454	7.26131
77827	Krba1	2.58407	0.888864	1.85211	2.73373	6.90153	6.09926	6.03668	5.99844
11785	Apbb1	2.93257	-0.595603	1.71211	1.52561	8.24065	7.9063	8.10074	7.8723
243961	Shank1	-0.523561	-1.36898	-0.938291	1.63586	6.64848	7.46217	7.6919	7.16149
192163	Pcdha3	-5.57172	-5.57172	-5.57172	-2.88526	1.10497	2.03142	2.54536	2.79577
18183	Nrg3	-5.57172	-5.57172	-5.57172	-2.88526	1.72802	2.10903	2.82199	1.09518
207182	Ggt7	0.349257	-0.810376	-0.724226	2.3036	7.34752	6.92039	7.43111	6.78078
228846	D630003M21Rik	-5.57172	-5.57172	-5.57172	-2.88526	2.46131	2.34118	2.62996	1.53884
93873	Pcdhb2	-5.57172	-5.57172	-5.57172	-2.00191	3.08341	2.79702	2.32625	2.79577
244484	Wdr17	-5.57172	-5.57172	-5.57172	-2.88526	2.47812	2.63155	2.29205	2.91092
18993	Pou3f3	-5.57172	-5.57172	-5.57172	-5.57172	6.64569	5.77546	6.38487	4.69589
217143	Gpr179	-5.57172	-5.57172	-5.57172	-5.57172	5.09714	6.6904	6.24212	6.29075
381347	4930412O13Rik	-5.57172	-5.57172	-5.57172	-5.57172	6.22174	6.04434	6.18501	6.07725
237730	Fbll1	-5.57172	-5.57172	-5.57172	-5.57172	6.17611	5.57351	5.95841	5.44235
213262	Fstl5	-5.57172	-5.57172	-5.57172	-5.57172	5.28797	5.60734	5.75528	5.38597
320707	Atp2b3	-3.09049	-3.15123	-3.25848	-5.57172	1.30665	2.57796	2.43996	1.87768
72135	Pygo1	-3.09049	-5.57172	-3.25848	-5.57172	2.76512	3.10551	2.86916	3.17942
100038514	Gm11837	-3.09049	-5.57172	-3.25848	-5.57172	3.22955	2.73309	2.42426	2.83519
22240	Dpysl3	0.349257	1.80708	-1.18975	0.697362	7.87982	6.96977	7.02738	6.68157
328643	Vwa5b2	-0.738705	-1.06281	-2.41145	-0.284052	5.93412	4.79375	5.56965	4.37337
243369	Sspo	-3.09049	-1.06281	-0.938291	-0.0960308	4.1825	3.21488	3.08431	2.91092
240753	Plekha6	2.33129	0.571026	-0.938291	1.27608	8.47903	7.76908	8.16535	7.2935
56363	Tmeff2	0.349257	-0.810376	-2.41145	-1.45802	6.9445	6.23383	6.67265	5.86992
13195	Ddc	2.21631	2.98057	0.0323496	0.354532	10.7167	9.73329	9.77444	9.64434
22063	Trpc1	-3.09049	-3.15123	-3.25848	-5.57172	2.96915	2.94546	2.60231	2.51755
93843	Pnck	-3.09049	-1.06281	-3.25848	-2.00191	5.35776	5.83948	6.32587	5.96033
78267	Klhdc8b	3.72513	2.64279	3.40896	2.63097	6.91702	7.77156	7.46412	7.8786
22696	Zfp37	-3.09049	-0.094847	-1.8813	-0.0960308	4.79569	4.8551	4.82476	5.10079
58237	Nkain4	-1.29858	-5.57172	-5.57172	-5.57172	3.32556	2.70003	3.31473	2.58075
15504	Dnajb3	-0.738705	-5.57172	-5.57172	-5.57172	1.06102	1.60105	2.02679	2.04389
217733	Tmem63c	-1.68896	-5.57172	-5.57172	-5.57172	2.40968	2.5411	3.9296	2.02128
329782	4930570G19Rik	-1.29858	-5.57172	-5.57172	-5.57172	1.80997	2.22977	2.18428	2.46827
67252	Cap2	-1.68896	-5.57172	-5.57172	-5.57172	2.26219	2.29764	2.25701	2.19291
75951	4930578M01Rik	-5.57172	-5.57172	-5.57172	-5.57172	0.242205	2.71666	2.04744	2.06614
241919	Slc7a14	-0.523561	-1.75814	-1.49448	-2.00191	8.45402	7.92564	8.12401	8.08851
16975	Lrp8	2.18608	3.51889	0.5261	4.28213	7.00881	7.64483	7.6845	7.26493
16531	Kcnma1	-1.29858	-0.094847	-3.25848	1.46715	3.71405	4.03912	4.62284	3.78019
70729	Nos1ap	-3.09049	-2.29269	-5.57172	-1.06397	1.34381	2.08362	2.00584	1.40556
13656	Egr4	-5.57172	-5.57172	-5.57172	-5.57172	-2.21991	-0.112769	1.82627	1.57032
15165	Hcn1	-5.57172	-5.57172	-5.57172	-5.57172	-0.732375	-0.867136	1.24558	0.381909
100042715	Gm3985	-5.57172	-5.57172	-5.57172	-5.57172	-0.732375	-0.369258	0.970757	-1.09007
12903	Crabp1	-5.57172	-5.57172	-5.57172	-5.57172	-0.329991	0.294046	1.44554	-0.905518
72088	Ush1c	-5.57172	-5.57172	-5.57172	-5.57172	3.55678	3.93641	1.94109	1.40556
110058	Syt17	-2.22583	-5.57172	-5.57172	-5.57172	5.36681	5.97348	5.08412	5.87623
71691	Pnmal1	-3.09049	-5.57172	-5.57172	-5.57172	4.66599	5.64039	4.85143	5.22468
245684	Cnksr2	-3.09049	-5.57172	-5.57172	-5.57172	5.2808	5.41955	5.68453	5.16664
75209	Sv2c	-3.09049	-5.57172	-5.57172	-5.57172	4.80238	5.85082	5.62566	5.25405
26381	Esrrg	-2.22583	-2.29269	-3.25848	-5.57172	1.41537	1.76987	2.04744	2.38219
20360	Sema6c	0.112571	-1.36898	-1.49448	-1.45802	6.95804	6.20614	5.92532	6.38339
72693	Zcchc12	0.812113	0.162778	-0.0904874	-0.284052	8.4819	7.51064	7.05633	8.23782
72014	Btbd17	-5.57172	-3.15123	-5.57172	-5.57172	1.22933	0.611017	0.258316	1.92715
60344	Fign	-3.09049	-2.29269	-1.49448	-2.00191	4.3471	4.42026	3.86126	4.77233
18767	Pkia	1.16199	0.657287	0.893273	-0.0960308	7.57062	7.68181	7.18481	8.21216
72634	Tdrkh	0.644345	-0.810376	0.250498	-1.06397	7.05856	7.04986	6.55047	7.20414
11287	Pzp	-5.57172	-5.57172	-5.57172	-5.57172	0.708938	-2.01758	-0.716544	0.517295
227325	Dner	-1.68896	-5.57172	-5.57172	-5.57172	4.71998	3.63785	4.45522	4.35088
227632	Kcnt1	-0.738705	-1.06281	-1.49448	-2.88526	3.37127	4.18365	3.99485	4.43452
19736	Rgs4	1.7215	2.36372	1.51553	1.68798	8.90697	7.86074	8.09579	7.89307
77579	Myh10	2.38551	2.84011	1.91732	4.56595	9.44037	8.70666	8.5908	8.75982
193003	Pirt	-2.22583	-3.15123	-5.57172	-2.88526	6.98402	5.94906	5.79704	6.22798
212448	9330159F19Rik	-1.68896	-1.75814	-5.57172	-2.88526	6.11428	6.46911	6.5341	6.19932
18481	Pak3	-0.170714	-1.06281	-3.25848	-1.06397	7.07384	7.82333	7.83945	8.14351
16560	Kif1a	0.889206	0.0397085	-2.41145	0.354532	9.25849	9.18521	9.62057	8.80848
240121	Fsd1	-2.22583	-3.15123	-5.57172	-2.88526	5.82337	5.91165	5.99476	5.80193
215090	Maneal	-0.523561	-1.75814	-1.49448	-2.00191	5.32561	5.42967	5.27134	5.36368
100038356	Gm15612	-0.523561	-0.595603	-1.8813	-0.500302	7.15187	7.14812	7.43356	7.06326
12395	Runx1t1	-2.22583	-0.595603	-1.8813	0.219398	7.11069	7.25442	6.86744	6.9778
269116	Nfasc	0.112571	1.31757	0.250498	1.58179	8.95223	9.04681	8.98098	8.76811
231991	Creb5	-3.09049	-2.29269	-3.25848	-1.45802	5.29747	5.4719	5.32519	5.1485
13839	Epha5	-3.09049	-3.15123	-3.25848	-1.45802	5.01313	5.41701	5.38928	4.86727
16564	Kif21a	-0.170714	0.27617	-0.938291	0.887667	7.82913	8.31597	8.32505	7.89345
319924	Apba1	0.962387	0.815725	-0.938291	0.79565	6.89293	7.41138	7.59746	6.57211
236915	Arhgef9	1.67871	-0.094847	-1.18975	-1.45802	4.86123	5.2783	5.51509	5.38375
100502861	Ccdc13	-3.09049	-5.57172	-5.57172	-5.57172	1.30665	0.984939	1.31536	1.85229
21646	Tcte2	-3.09049	-5.57172	-5.57172	-5.57172	1.72802	1.09076	1.17225	1.60113
210801	Unc5d	-5.57172	-5.57172	-5.57172	-5.57172	-0.732375	2.31957	3.61372	2.25235
93699	Pcdhgb1	-3.09049	-1.75814	-3.25848	-5.57172	1.69963	1.86242	2.18428	2.48488
18491	Pappa	-3.09049	-1.06281	-3.25848	-5.57172	1.14762	2.20642	2.12722	2.30943
20301	Ccl27a	-0.991651	-1.06281	-0.372835	-2.00191	3.03878	3.19128	3.48337	4.21307
406218	Panx2	-3.09049	-5.57172	-5.57172	-2.88526	3.87502	4.48477	4.9589	3.99262
75697	C2cd4b	-5.57172	-5.57172	-5.57172	-5.57172	3.35316	2.87315	2.0678	1.82645
20964	Syn1	0.235762	-0.243255	0.0323496	-2.00191	6.33795	7.23219	7.805	7.14851
69195	Tmem121	-1.68896	-3.15123	-1.8813	-1.45802	4.15663	3.93641	4.17458	3.89031
70549	Tln2	4.47166	3.84719	3.0934	0.79565	7.93108	8.47863	8.68751	8.24576
71228	Dlg5	-0.336377	1.51531	0.348333	1.46715	6.72	6.25391	6.30458	6.3338
66573	Dzip1	-0.170714	2.17192	0.145543	1.92359	6.15012	6.77419	6.44934	6.49012
381813	Prmt8	-5.57172	-5.57172	-5.57172	-5.57172	3.36224	-0.369258	0.327497	0.23249
12064	Bdnf	-1.68896	-3.15123	-5.57172	-2.88526	5.56077	5.21242	5.48891	4.22301
103967	Dnm3	-0.738705	-2.29269	-1.49448	-0.75478	3.18928	3.55707	4.13653	3.4144
18025	Nfe2l3	1.3373	0.0397085	0.0323496	-1.06397	8.10484	6.84961	7.153	6.72854
259302	Srgap3	-0.738705	1.20751	-0.0904874	1.87945	8.31065	7.16866	7.33778	7.19154
14051	Eya4	-1.68896	-2.29269	-1.8813	-2.88526	5.16099	5.68542	5.42326	5.00036
232664	Ccdc136	-3.09049	-5.57172	-5.57172	-5.57172	5.45861	4.49925	4.59154	3.94537
69894	2010107G23Rik	-3.09049	-5.57172	-5.57172	-5.57172	4.6733	4.03912	4.34275	3.83306
93709	Pcdhga1	-3.09049	-2.29269	-5.57172	-5.57172	0.242205	-0.235321	0.8348	0.580503
109731	Maob	0.552529	0.0397085	-1.8813	-0.0960308	4.50717	5.08697	4.61248	4.40427
13489	Drd2	-5.57172	-5.57172	-5.57172	-5.57172	4.33331	1.18934	0.970757	1.13783
228777	Nrsn2	-2.22583	-5.57172	-5.57172	-5.57172	4.42286	3.87849	4.1317	4.42163
59093	Pcbp3	-0.170714	0.657287	-0.938291	-0.75478	8.4519	8.49739	8.25603	8.15394
93688	Klhl1	-5.57172	-5.57172	-5.57172	-5.57172	0.764808	1.63643	2.70986	3.11683
56016	Hebp2	-1.68896	-2.29269	-5.57172	-2.88526	3.15833	2.05775	2.51603	2.65604
72898	Asphd2	-2.22583	-5.57172	-5.57172	-2.88526	4.91777	5.27269	5.32519	4.9048
73010	Gpr22	-3.09049	-5.57172	-5.57172	-2.88526	4.93614	5.08377	5.20624	4.92321
13527	Dtna	-2.22583	-3.15123	-5.57172	-2.88526	5.12676	5.09016	5.16431	5.47806
232813	Shisa7	0.349257	-2.29269	-3.25848	-0.0960308	7.18616	7.45847	7.56739	7.26853
77015	Mpped2	-2.22583	-3.15123	-5.57172	-2.00191	5.28559	5.62065	5.51138	5.43382
13599	Ecel1	-0.738705	-1.06281	-1.8813	-2.00191	9.43541	8.46916	9.07073	8.12806
18218	Dusp8	-0.170714	0.381294	-1.49448	0.219398	7.7539	7.95221	7.62391	8.46024
12804	Cntfr	0.730666	-0.243255	-1.8813	1.34262	8.37293	7.99756	7.78015	8.28068
52463	Tet1	-0.523561	-1.75814	-3.25848	-0.500302	6.02701	6.31523	6.30993	6.41408
404634	H2afy2	0.45447	-0.243255	-1.49448	0.354532	8.09228	8.06524	8.0711	8.01212
103098	Slc6a15	-0.738705	-3.15123	-2.41145	-2.88526	6.17482	6.69355	6.61068	6.41841
226123	Morn4	-0.170714	-1.36898	-1.8813	-0.284052	7.08692	6.83255	7.06964	6.71628
19279	Ptprr	-2.22583	-2.29269	-3.25848	-1.45802	5.86231	4.9425	5.46799	4.73462
665113	Tnik	-0.738705	-0.810376	-2.41145	-0.284052	7.12411	6.79879	6.90823	6.80248
13637	Efna2	-0.336377	-1.75814	-0.372835	0.478084	4.21295	4.53718	4.49335	4.20808
12289	Cacna1d	2.67396	0.571026	2.42308	2.68326	6.04122	6.87945	6.52216	6.43025
243937	Zfp536	-5.57172	-5.57172	-5.57172	-5.57172	3.95525	5.19473	4.22077	4.9048
56216	Stx1b	-1.29858	-3.15123	-1.49448	-1.45802	3.91878	4.84001	4.95617	4.82874
263764	Creg2	-1.68896	-0.810376	-0.938291	-0.500302	4.47403	2.08362	2.48608	2.21299
22754	Zfp92	-5.57172	-5.57172	-5.57172	-5.57172	-0.732375	2.38344	2.10768	2.04389
76877	Rab36	0.112571	-1.75814	-2.41145	0.591885	3.28792	4.22491	4.0212	4.30483
27428	Shroom3	0.644345	0.27617	-0.938291	1.73828	4.75489	5.69384	5.60142	5.47599
29861	Dpf1	0.962387	1.41982	0.826936	2.6041	5.82666	6.68724	6.78067	6.67705
14114	Fbln1	2.30339	1.60486	-0.0904874	0.591885	7.38922	7.51303	7.25973	7.22777
232975	Atp1a3	3.00363	2.22937	0.826936	0.478084	7.61594	8.09694	8.80758	7.89811
13429	Dnm1	1.80345	1.56078	-0.372835	0.591885	6.82885	7.97786	8.02856	8.10372
19266	Ptprd	-0.0221291	-0.408699	-2.41145	-1.45802	5.36455	5.92064	6.15202	4.93232
69638	Enho	-0.991651	-1.36898	-3.25848	-2.88526	4.42286	4.7419	5.29528	4.78915
629059	Fam124a	-0.0221291	-0.243255	-1.8813	-1.45802	5.21715	5.71675	5.85091	5.97363
22715	Zfp57	0.730666	1.02488	0.5261	-0.75478	7.51469	6.72676	7.02347	6.58854
74464	Zswim5	-0.738705	-1.36898	-1.49448	-2.88526	5.74914	5.17982	5.05127	4.95933
17388	Mmp15	0.730666	1.88065	0.250498	1.68798	4.62883	6.50783	6.58796	5.77516
93842	Igsf9	3.10407	0.479277	3.32733	2.3036	7.59104	7.76558	7.32462	7.62257
73721	1110017D15Rik	-3.09049	-5.57172	-3.25848	-5.57172	1.01568	1.09076	1.01337	0.910719
12589	Ift81	2.21631	-0.094847	1.38329	0.478084	6.10348	6.14143	5.85091	6.35768
75659	Wdr54	0.644345	-2.29269	-0.372835	-1.45802	4.45718	3.92929	4.47441	4.45153
319998	Tmem198	0.552529	-0.595603	1.91732	1.05577	5.71409	5.4068	5.64103	5.16921
68170	B230118H07Rik	1.03203	0.0397085	1.88508	0.79565	5.71764	5.60734	5.82871	5.74788
74011	Slc25a27	2.62972	0.815725	2.57227	1.58179	6.98034	6.71336	6.86016	6.69858
16353	Ipw	-2.22583	-5.57172	-5.57172	-5.57172	2.49474	2.87315	2.88071	3.70418
226180	Ina	-0.991651	0.479277	-0.0904874	-0.284052	8.01014	8.27762	8.54547	7.92538
245607	Gprasp2	-1.29858	-3.15123	-2.41145	-2.88526	6.56931	7.56502	7.46124	7.62679
74443	P4htm	1.3913	-0.243255	-1.49448	0.354532	4.54755	5.12171	5.1138	4.6114
12823	Col19a1	-5.57172	-5.57172	-5.57172	-5.57172	0.242205	-1.08034	0.109128	-2.22883
22360	Nrsn1	-1.29858	-5.57172	-5.57172	-5.57172	5.02462	5.00136	5.19934	4.36442
239157	Pnma2	-1.68896	-5.57172	-5.57172	-5.57172	5.12409	5.10917	5.8843	4.65243
18549	Pcsk2	-3.09049	-5.57172	-5.57172	-5.57172	4.35623	4.25368	4.08751	4.85454
73844	Ankrd45	-2.22583	-5.57172	-5.57172	-5.57172	5.61877	5.55745	5.07661	5.62209
12069	Bex2	0.45447	-1.36898	-1.8813	-1.06397	8.39384	8.6949	9.06203	8.70081
68952	Fam57b	-0.0221291	-2.29269	-2.41145	-2.00191	7.08417	7.86261	7.97869	7.72316
94090	Trim9	-3.09049	-5.57172	-5.57172	-5.57172	3.58809	4.92114	4.8426	4.56527
72902	Spock3	-1.68896	-5.57172	-5.57172	-5.57172	4.85159	5.29223	6.43961	5.53302
338370	Nalcn	-2.22583	-5.57172	-5.57172	-5.57172	5.62256	6.409	5.91412	6.29899
20262	Stmn3	0.889206	-2.29269	-2.41145	-2.00191	8.93216	8.59644	8.98985	8.45049
76217	Jakmip2	-3.09049	-5.57172	-5.57172	-5.57172	5.22464	5.0415	5.16668	4.85774
329274	Fam163a	-1.68896	-2.29269	-3.25848	-2.88526	8.40569	7.49808	7.19525	7.68636
15111	Hand2	-0.0221291	-1.36898	-1.8813	-1.45802	10.0456	9.32595	9.23756	9.10367
54377	Cacng4	-2.22583	-5.57172	-5.57172	-5.57172	6.36192	6.18837	6.08243	5.65366
83766	Actl6b	-1.68896	-5.57172	-5.57172	-5.57172	5.54889	5.80102	6.05337	5.62771
109593	Lmo3	-3.09049	-5.57172	-5.57172	-5.57172	5.592	5.80296	6.06227	5.57824
18935	Phox2b	0.235762	-1.06281	-1.8813	-2.00191	9.04664	9.13565	9.15552	9.00811
11784	Apba2	-0.738705	-2.29269	-3.25848	-2.88526	8.15209	8.18955	8.14961	8.00169
242409	Tmem8b	0.349257	-0.810376	0.5261	-1.06397	5.48795	5.30878	5.41335	5.35918
13004	Ncan	-3.09049	-3.15123	-3.25848	-2.00191	7.32272	7.49808	7.62692	7.5215
239318	Plcxd3	-5.57172	-5.57172	-5.57172	-5.57172	1.30665	1.14089	-1.20991	1.00589
56405	Dusp14	-2.22583	-1.36898	-3.25848	-2.00191	1.22933	2.68321	2.32625	2.61134
17172	Ascl1	-5.57172	-5.57172	-5.57172	-5.57172	3.98496	4.71319	4.3717	2.7415
16392	Isl1	0.962387	-1.75814	-0.224765	-0.500302	10.0673	9.32814	9.35819	9.4619
20666	Sox11	-0.523561	-3.15123	-1.8813	-2.00191	8.63097	8.66577	8.43739	8.72308
16574	Kif5c	0.45447	0.0397085	-0.724226	-1.06397	9.4877	9.54409	9.60574	9.47236
26913	Gprin1	-1.68896	-3.15123	-2.41145	-2.88526	7.78421	7.95089	7.99838	7.82659
319504	Nrcam	-0.738705	-0.094847	-2.41145	-1.06397	7.23766	6.40516	6.75029	6.48703
54524	Syt6	-3.09049	-5.57172	-5.57172	-5.57172	2.47812	3.63785	2.9591	3.60886
238988	Erc2	-1.68896	-2.29269	-3.25848	-2.88526	5.41562	5.27269	5.69766	5.16664
329178	Unc80	-1.68896	-1.75814	-3.25848	-2.88526	6.01985	6.12751	6.20123	5.59747
57340	Jph3	-0.0221291	-0.243255	0.684345	0.354532	3.57252	5.54586	6.26875	5.01759
15444	Hpca	-1.29858	-1.75814	-1.8813	-5.57172	2.3742	2.31957	2.68372	1.37022
544922	Zkscan4	-0.991651	-1.36898	-1.18975	-5.57172	2.22284	2.59604	2.85751	2.36434
78593	Nrip3	-2.22583	-2.29269	-5.57172	-2.88526	1.58015	2.25275	2.64358	2.02128
22654	Zfp13	0.112571	-0.094847	-3.25848	-0.75478	4.77203	4.87004	4.98054	4.82222
22152	Tubb3	3.18274	4.7659	4.50091	3.38189	10.8621	10.4261	10.5528	10.4564
18484	Pam	4.64283	4.6654	3.53897	3.75607	9.21951	7.91442	8.65949	7.94165
14048	Eya1	1.03203	0.0397085	-0.537858	-0.75478	9.37807	8.83164	8.64728	8.78813
320827	C530008M17Rik	-1.29858	-0.408699	0.250498	-0.75478	8.29087	8.33527	8.13491	8.19302
353234	Pcdha2	-5.57172	-5.57172	-5.57172	-5.57172	1.14762	3.51967	1.77766	2.5495
74002	Psd2	-0.170714	-1.36898	-2.41145	-0.500302	6.59168	6.3609	5.97333	6.3509
11803	Aplp1	0.889206	0.479277	-2.41145	-2.88526	7.86112	8.02284	8.11884	7.77685
215085	Slc35f1	-3.09049	-3.15123	-5.57172	-5.57172	4.03694	4.20148	4.62284	4.32343
269788	Lhfpl4	0.552529	0.479277	-1.8813	-2.00191	7.67317	7.53838	7.51968	7.34901
75906	Fam184a	-2.22583	-3.15123	-5.57172	-5.57172	4.02555	4.15344	3.86708	4.04398
170711	Otud7a	-3.09049	-3.15123	-3.25848	-5.57172	3.02741	3.80265	3.90718	3.46553
214240	Disp2	1.58912	1.46836	0.5261	-1.45802	8.05775	8.38845	8.49702	8.16719
216148	Shc2	1.03203	0.571026	-0.724226	-2.00191	7.45119	7.87146	8.01683	7.70731
14365	Fzd3	0.349257	-1.36898	-1.8813	-2.00191	7.24321	7.30202	7.06964	7.38984
319655	Podxl2	0.889206	-0.094847	-0.224765	-1.06397	8.32872	8.41384	8.48122	8.22366
235180	Fez1	-0.738705	-1.36898	-1.8813	-2.88526	6.48969	6.77419	6.91035	6.93536
77682	9230102O04Rik	-2.22583	-5.57172	-5.57172	-5.57172	3.72113	3.70605	3.4135	3.33414
16772	Lama1	-3.09049	-5.57172	-5.57172	-5.57172	3.38915	3.14289	2.84576	2.6413
19711	Resp18	-3.09049	-5.57172	-5.57172	-5.57172	2.47812	3.15514	2.53077	2.21299
19289	Igdcc3	-3.09049	-5.57172	-5.57172	-5.57172	2.6659	2.38344	2.64358	1.87768
71146	Golga7b	-2.22583	-5.57172	-5.57172	-5.57172	3.00439	2.73309	3.99485	2.25235
12745	Clgn	-2.22583	-5.57172	-5.57172	-5.57172	4.08162	3.78699	3.93515	3.27805
330953	Hcn4	-2.22583	-5.57172	-5.57172	-5.57172	3.07238	3.84106	4.03677	3.73228
240518	Peli3	-3.09049	-5.57172	-5.57172	-5.57172	1.93699	2.91697	2.54536	2.68509
116837	Rims1	-3.09049	-5.57172	-5.57172	-5.57172	3.00439	3.64655	4.16988	2.89857
14167	Fgf12	-3.09049	-5.57172	-5.57172	-5.57172	2.98099	3.08004	3.91282	3.46553
328789	Lhfpl5	-3.09049	-5.57172	-5.57172	-5.57172	2.46131	3.17933	3.34841	2.99452
74342	Lrrtm1	-3.09049	-5.57172	-5.57172	-5.57172	2.33782	2.7813	3.21785	2.53361
252864	Dusp15	-3.09049	-5.57172	-5.57172	-5.57172	2.6659	2.63155	3.51337	2.83519
15221	Foxd3	-3.09049	-5.57172	-5.57172	-5.57172	2.6659	2.29764	3.3975	2.32797
11302	Aatk	1.03203	4.15208	1.1857	1.46715	6.16706	7.03751	7.18072	6.88069
72185	Dbndd1	0.552529	0.815725	0.348333	-2.00191	4.23289	4.73783	4.71286	4.47251
20972	Syngr1	3.30031	2.74482	2.40045	-0.284052	6.13165	6.6466	7.01498	6.54364
110326	Tas1r1	-1.68896	-2.29269	-2.41145	-5.57172	1.30665	1.892	1.89625	1.17925
329735	4933431E20Rik	0.889206	-0.408699	0.0323496	-0.75478	6.38773	6.2396	6.15321	6.55843
64580	Ndst4	-5.57172	-5.57172	-5.57172	-5.57172	2.84505	-0.112769	-0.349581	-0.74192
72609	2700070H01Rik	-5.57172	-3.15123	-5.57172	-5.57172	1.18905	1.63643	1.50648	2.10965
12348	Car11	-1.29858	-1.36898	-0.724226	-1.45802	3.54884	5.15564	5.12356	3.9089
240261	Ccdc112	1.03203	-0.408699	0.145543	2.12607	5.47335	4.92473	5.12113	4.95933
72572	Spats2	1.7215	-0.408699	0.250498	0.697362	4.42719	5.45713	5.50579	5.35918
74354	Lrguk	-3.09049	-5.57172	-5.57172	-5.57172	0.764808	0.680461	0.630963	0.381909
93878	Pcdhb7	-3.09049	-1.36898	-1.8813	0.0702874	3.69979	3.01432	3.07428	3.19969
78408	Fam131a	-0.738705	1.02488	0.826936	-0.284052	4.60224	5.66629	5.67461	5.8715
212390	Klhl32	-0.523561	-1.75814	-0.938291	-0.284052	4.12496	4.37384	4.29605	4.49319
15166	Hcn2	1.03203	0.27617	-0.938291	-1.06397	3.21959	5.13104	5.06399	4.8641
19009	Pou6f1	2.67396	2.22937	0.826936	1.05577	6.15143	7.06779	7.05186	7.27511
14299	Ncs1	4.22634	2.70487	0.250498	0.974165	7.49055	7.70595	7.95532	7.5568
93880	Pcdhb9	-1.29858	-0.810376	-2.41145	-0.75478	2.3005	2.57796	3.38943	2.79577
69219	Ddah1	1.63461	1.26359	0.0323496	1.68798	5.09169	5.20065	6.12556	5.22715
16367	Irs1	1.2812	0.657287	1.28788	1.27608	7.33661	6.27089	5.46416	6.38781
20689	Sall3	-5.57172	-5.57172	-5.57172	-5.57172	0.318857	-0.867136	-1.42066	-0.339621
232821	Ccdc106	1.4936	0.162778	0.757402	0.219398	5.36229	5.9278	6.19893	5.70598
19051	Ppp1r17	-0.991651	-1.75814	-1.8813	-1.45802	6.8748	7.13039	6.32163	7.69085
386454	Rnf39	-5.57172	-3.15123	-5.57172	-2.88526	0.391642	-0.112769	-0.245429	0.151546
12716	Ckmt1	-0.991651	-1.06281	-1.8813	1.27608	5.31161	5.16172	5.75057	4.60761
53886	Cdkl2	-0.738705	0.0397085	-1.49448	1.20631	5.33717	5.29223	6.0211	4.83524
217480	Dgkb	-3.09049	-3.15123	-5.57172	-5.57172	0.318857	-0.112769	0.258316	0.309133
19277	Ptpro	0.235762	0.815725	0.826936	-1.06397	5.03033	4.14118	4.46292	4.03836
56279	Fam69b	1.2812	0.479277	-1.49448	-0.75478	5.88297	5.75347	5.79246	5.77008
73991	Atl1	1.95458	1.56078	2.20537	0.219398	5.96277	5.63602	5.54807	5.66099
320554	Tcp11l1	-2.22583	-0.408699	-1.8813	-1.45802	3.467	3.85615	3.8318	3.37037
100038460	Gm10677	-1.29858	0.571026	-0.938291	-2.00191	4.62128	4.67542	4.99124	4.18284
18209	Ntn3	-0.991651	-3.15123	-1.8813	-2.00191	4.02555	4.62347	4.67022	4.11508
77323	9430041J12Rik	-5.57172	-5.57172	-5.57172	-5.57172	-0.58542	0.000183476	0.109128	-1.84979
353371	Oxct2b	-5.57172	-5.57172	-5.57172	-5.57172	-1.54061	0.202585	0.0283193	-1.30174
240479	Fam69c	-5.57172	-5.57172	-5.57172	-5.57172	-2.21991	0.202585	-0.349581	-0.74192
277154	Nynrin	0.235762	1.31757	0.145543	1.52561	6.25504	5.36786	5.16903	4.81567
12212	Chic1	-0.523561	-0.810376	-1.8813	-2.88526	4.60989	4.80933	4.86313	4.96526
218544	Sgtb	-0.738705	-1.36898	-1.18975	-2.88526	4.73054	4.91034	5.31883	5.18455
229521	Syt11	2.21631	1.98441	2.77939	2.98354	8.91065	9.03692	8.88761	9.4915
328949	Mcc	0.235762	1.08836	0.145543	0.0702874	4.08162	5.57579	5.07158	5.00612
11438	Chrna4	-5.57172	-5.57172	-5.57172	-5.57172	1.22933	3.20313	4.02641	1.82645
382089	Ripply2	-5.57172	-5.57172	-5.57172	-5.57172	2.14076	0.611017	1.80217	-0.227099
11864	Arnt2	-0.991651	-1.06281	-2.41145	-0.500302	7.05576	8.04934	8.03698	7.88135
68616	Gdpd3	1.3913	1.08836	1.01744	1.46715	6.16187	7.02921	6.37979	6.18668
54525	Syt7	1.22282	0.571026	-0.0904874	0.219398	5.64506	6.79977	7.14104	6.3678
12805	Cntn1	-0.170714	-0.595603	-1.49448	-0.75478	4.9928	5.80685	6.01718	5.23454
14226	Fkbp1b	0.112571	-1.06281	-1.8813	-0.75478	4.66965	4.95307	5.72034	4.59619
192663	Abcg4	0.962387	-0.243255	-1.8813	0.354532	5.48171	5.40936	6.29057	4.92929
23792	Adam23	0.644345	0.958473	0.348333	1.46715	6.24525	4.63663	4.82775	4.34179
21753	Tes	1.54215	2.20093	1.47278	2.65735	7.2694	5.79124	5.51324	5.76159
13644	Efs	-1.29858	-0.810376	-0.372835	-0.0960308	5.5024	6.62475	6.31206	6.47148
105859	Csdc2	-0.738705	0.0397085	-0.0904874	-0.500302	6.39439	7.57816	7.92285	7.49918
17967	Ncam1	0.889206	0.27617	-0.224765	1.52561	9.7525	9.45323	9.97127	9.51368
20269	Scn3a	-1.68896	-3.15123	-3.25848	-1.45802	6.83294	6.46911	6.30458	6.41841
103712	6330403K07Rik	0.45447	-2.29269	-0.938291	-0.75478	7.22714	6.79293	7.28332	6.47044
56370	Tagln3	1.4936	-0.595603	-0.372835	0.79565	8.66784	8.28774	8.93375	8.24485
18197	Nsg2	1.16199	0.381294	0.439953	1.52561	9.7858	9.64769	9.92398	9.57825
104001	Rtn1	1.3373	0.571026	0.145543	1.63586	9.30913	9.40917	9.70068	9.41769
228858	Gdap1l1	-0.738705	-2.29269	-1.8813	-0.500302	6.91702	6.93023	7.18772	6.98073
11899	Astn1	-0.336377	-1.75814	-1.49448	-0.284052	7.71986	7.21839	7.26139	7.1852
69697	Camsap3	-1.29858	0.162778	0.607391	0.591885	5.84621	6.17189	6.37775	5.98973
245468	Pnma3	-5.57172	-5.57172	-5.57172	-5.57172	4.73405	5.42462	5.98943	5.37264
14538	Gcnt2	2.12364	2.96375	0.757402	1.68798	6.17611	6.46296	6.87757	5.30874
93882	Pcdhb11	-3.09049	-3.15123	-2.41145	-5.57172	2.22284	2.00459	2.55981	2.19291
100216474	Ttll2	-5.57172	-5.57172	-5.57172	-5.57172	0.527042	-1.63358	-1.02606	-0.339621
74405	Efhc2	-5.57172	-5.57172	-5.57172	-5.57172	0.764808	-1.3306	-1.20991	0.451189
23923	Aadat	-5.57172	-5.57172	-5.57172	-5.57172	0.708938	-1.08034	-0.148293	0.309133
402767	A830052D11Rik	-5.57172	-5.57172	-5.57172	-5.57172	0.968876	-1.08034	0.18565	-0.122722
11941	Atp2b2	-1.68896	-2.29269	-5.57172	-2.88526	5.84135	5.54819	5.72676	5.34332
94187	Zfp423	0.889206	0.888864	-0.372835	-0.75478	4.27198	4.67967	3.79563	4.76214
75409	Slitrk5	-5.57172	-5.57172	-5.57172	-5.57172	4.24276	3.22653	4.49711	3.7869
140723	Cacng5	-5.57172	-5.57172	-5.57172	-5.57172	2.6212	3.62029	3.85541	2.6994
109349	Fam163b	-5.57172	-5.57172	-5.57172	-5.57172	2.93302	4.0718	3.29759	2.87355
72978	Cnih3	-5.57172	-5.57172	-5.57172	-5.57172	3.26872	4.09105	4.43184	3.57821
195727	Nhs	-5.57172	-5.57172	-5.57172	-5.57172	3.1267	4.39466	3.71402	3.63886
19099	Mapk8ip1	-0.0221291	0.571026	0.0323496	1.34262	7.91728	8.08499	8.36545	7.94615
320026	A330076H08Rik	-5.57172	-5.57172	-5.57172	-5.57172	1.69963	0.928968	1.01337	1.44005
320343	Lypd6	-5.57172	-5.57172	-5.57172	-5.57172	1.86213	1.48939	1.01337	1.85229
628456	Gm6880	-5.57172	-5.57172	-5.57172	-5.57172	1.58015	3.20313	2.80995	0.910719
74480	Samd4	0.730666	1.64764	2.03952	0.79565	5.20962	5.64039	5.46608	6.13761
237052	Tceal1	-1.29858	-0.595603	-3.25848	-0.500302	4.08711	3.95755	4.25669	4.03836
320865	Cdh18	-5.57172	-5.57172	-5.57172	-5.57172	-1.84064	0.611017	2.32625	-0.02539
57339	Jph1	-1.29858	-2.29269	-1.8813	-1.45802	4.65124	4.06532	3.49093	3.66826
15437	Hoxd8	-0.170714	1.46836	0.0323496	0.697362	4.02555	4.91755	5.21996	4.53368
52250	Reep1	3.24272	1.68918	1.88508	1.133	8.34828	7.89903	8.24769	7.67464
14866	Gstm5	2.98619	1.20751	0.607391	0.478084	7.21152	6.96195	6.83959	7.3273
68799	Rgmb	1.88099	0.0397085	-0.0904874	-0.500302	6.34484	6.22805	5.99343	6.01426
20355	Sema4f	-1.68896	-0.243255	-1.18975	-2.00191	5.46705	4.80933	5.41335	4.52567
14394	Gabra1	-5.57172	-5.57172	-5.57172	-5.57172	1.98483	0.928968	-0.349581	0.451189
234857	Spire2	-1.68896	0.571026	-1.8813	-1.06397	5.24196	5.3413	5.40137	5.1769
13385	Dlg4	1.09847	2.76439	0.893273	1.46715	7.06414	8.0018	8.17388	8.06211
226781	Slc30a10	-5.57172	-5.57172	-5.57172	-5.57172	2.84505	3.67235	1.94109	3.52297
18159	Nppc	-5.57172	-3.15123	-5.57172	-5.57172	-0.113056	0.294046	0.970757	-0.122722
53418	B4galt2	0.45447	3.24018	1.01744	0.697362	6.19402	6.70817	6.55137	6.5327
23969	Pacsin1	-2.22583	-0.094847	-1.8813	-1.06397	3.44152	4.53718	4.78227	4.39551
70911	Phyhipl	-0.991651	0.958473	-0.724226	-0.0960308	5.98499	5.90622	6.0444	6.01855
11517	Adcyap1r1	1.58912	3.42366	2.59238	2.57671	8.41609	8.84564	8.76477	8.89397
384569	Nova2	0.349257	1.88065	0.893273	0.354532	6.60896	7.41393	7.35134	7.54
26422	Nbea	-0.0221291	1.84434	0.684345	0.697362	7.11339	7.24729	7.16958	7.42201
23984	Pde10a	-0.523561	-0.810376	-1.8813	0.974165	4.19272	4.8885	5.02548	5.39038
386753	Dbpht2	-5.57172	-5.57172	-5.57172	-5.57172	0.391642	2.38344	1.56495	2.27163
93690	Gpr45	-5.57172	-5.57172	-5.57172	-5.57172	-0.0157091	1.36835	1.24558	2.10965
226098	Hectd2	-0.991651	-1.06281	-1.18975	-2.88526	3.88135	4.41007	4.21622	4.17262
100042150	Nrg2	-3.09049	-3.15123	-3.25848	-5.57172	2.07598	2.31957	2.32625	1.40556
11444	Chrnb2	3.25734	2.17192	2.57227	3.91758	7.18488	7.05232	6.94172	7.30115
329650	Med12l	0.644345	-0.094847	0.956693	1.20631	5.5349	5.2811	5.41732	4.9171
18798	Plcb4	0.962387	1.95065	0.5261	0.79565	7.63855	7.85089	7.42075	7.86597
667705	Gm8773	-5.57172	-5.57172	-5.57172	-5.57172	-0.329991	-0.681424	-0.863019	-2.7444
19130	Prox1	-0.170714	-0.595603	-0.724226	0.697362	6.00688	7.36467	7.49875	7.07566
229055	Zbtb10	2.18608	2.76439	2.70747	1.20631	7.06274	6.54205	6.00271	6.84091
18111	Nnat	1.03203	1.08836	0.826936	0.0702874	10.0332	9.32018	9.97944	8.79688
108800	Ston2	-1.68896	0.73868	-2.41145	-2.00191	4.73405	4.32589	4.50833	4.15196
74770	Hhatl	-5.57172	-3.15123	-5.57172	-5.57172	0.650817	-0.112769	0.327497	0.309133
73340	Nptxr	-5.57172	-3.15123	-5.57172	-5.57172	0.650817	1.45016	2.0678	1.21952
216028	Lrrtm3	-5.57172	-3.15123	-5.57172	-5.57172	0.708938	1.03882	1.20938	0.755038
59092	Pcbp4	3.52227	3.16855	3.46456	5.20739	9.25484	8.85153	9.2226	8.89203
320360	Ric3	-0.170714	-1.06281	-1.8813	-0.75478	6.04263	6.00088	5.98006	5.95735
19085	Prkar1b	1.03203	0.162778	-0.724226	0.887667	5.99816	6.79391	7.53302	6.6552
11298	Aanat	-5.57172	-5.57172	-5.57172	-5.57172	1.2685	-0.867136	-0.245429	0.451189
19713	Ret	-0.336377	0.73868	0.250498	0.219398	5.64692	6.07528	6.18501	4.91097
98402	Sh3bp4	0.349257	2.0174	1.23769	2.08779	6.18125	5.44222	5.90849	5.49457
228071	Sestd1	0.889206	2.41414	1.55705	3.15998	6.64476	6.05908	6.21955	6.36668
72274	1700027H10Rik	-5.57172	-5.57172	-5.57172	-5.57172	0.0754824	1.18934	1.31536	0.0657886
68846	Rnf208	-0.991651	-2.29269	-2.41145	-0.75478	5.08622	6.23094	6.48857	5.77178
218194	Phactr1	-0.170714	-1.36898	-1.8813	-0.0960308	6.39991	7.0847	6.87251	6.97192
69750	2410021H03Rik	-5.57172	-5.57172	-5.57172	-5.57172	0.161251	-0.235321	-0.245429	-0.905518
18530	Pcdh8	-5.57172	-5.57172	-5.57172	-5.57172	3.79007	2.64897	2.04744	3.81346
20255	Scg3	-0.991651	-1.06281	-1.49448	-2.00191	7.55436	7.53252	7.77629	7.75946
16492	Kcna4	-5.57172	-5.57172	-5.57172	-5.57172	1.61096	2.5411	2.83393	1.21952
53321	Cntnap1	-0.738705	0.27617	-0.724226	0.0702874	5.57842	4.76206	5.71228	4.64135
218793	Ube2e2	1.44336	0.162778	-1.18975	0.697362	5.36681	5.40167	5.74268	5.81513
56741	Igdcc4	1.84274	0.27617	-0.724226	1.92359	5.67635	5.88063	6.14724	5.65733
24050	Sept3	0.45447	0.27617	-1.49448	-0.284052	8.32175	8.61983	8.52559	8.70569
11735	Ank3	-0.523561	-0.094847	-3.25848	-1.06397	7.78294	7.76459	7.79244	7.84882
381217	Fam189a2	-0.738705	0.381294	-1.8813	-0.75478	4.03125	4.90673	5.31458	4.62271
239114	Il17d	-2.22583	-1.06281	-0.724226	0.0702874	3.28792	3.83346	3.40552	3.02892
54651	Usp27x	0.112571	0.73868	0.956693	1.34262	4.68421	5.3413	5.3167	4.80578
223726	Mpped1	-5.57172	-5.57172	-5.57172	-5.57172	2.6659	2.79702	2.2211	3.26848
21952	Tnni1	-5.57172	-5.57172	-5.57172	-5.57172	2.3742	2.50327	1.80217	3.34329
381405	Zfp663	-5.57172	-5.57172	-5.57172	-5.57172	2.90843	2.8879	1.01337	3.01754
12653	Chgb	1.09847	0.27617	0.5261	0.591885	9.25575	9.14201	8.05812	9.23101
71306	Mfap3l	-1.29858	-0.243255	-2.41145	-1.06397	4.31939	3.97838	4.59505	3.67551
100316832	Mir1895	-5.57172	-5.57172	-5.57172	-5.57172	1.14762	0.680461	-0.0572858	0.641058
353236	Pcdhac1	-5.57172	-5.57172	-5.57172	-5.57172	1.18905	0.294046	0.109128	-0.594999
15114	Hap1	2.62972	2.8944	1.13177	2.94122	9.19731	9.49825	9.82213	9.39891
59049	Slc22a17	1.58912	1.08836	-0.372835	1.52561	7.364	8.15794	8.30053	7.92195
18039	Nefl	0.730666	0.73868	0.250498	0.79565	11.5003	10.6634	10.9664	10.1057
18795	Plcb1	-0.0221291	0.73868	0.250498	0.974165	3.97907	4.40495	5.04358	4.7101
268345	Kcnc2	-5.57172	-5.57172	-5.57172	-5.57172	1.30665	-0.516914	0.18565	-1.09007
72865	Cxx1c	-0.0221291	1.46836	-0.938291	0.974165	5.48171	5.84893	6.02891	5.59556
50997	Mpp2	-1.29858	1.14917	-1.49448	0.0702874	5.03317	5.37049	5.69766	5.41876
19215	Ptgds	-5.57172	-5.57172	-5.57172	-5.57172	2.07598	2.4245	2.0678	3.16917
93891	Pcdhb20	-1.68896	-1.75814	-2.41145	-2.00191	3.76973	3.04097	4.00016	3.52297
214292	Syna	-5.57172	-5.57172	-5.57172	-5.57172	0.460929	-0.112769	0.393512	-0.227099
319893	A230057D06Rik	-5.57172	-5.57172	-5.57172	-5.57172	3.16872	2.4245	3.46813	3.7869
93888	Pcdhb17	-0.991651	-0.595603	-1.18975	0.0702874	4.29113	3.73081	3.78337	4.01567
67847	Sncaip	-0.0221291	0.958473	0.348333	1.27608	5.42865	5.68753	5.18776	5.62584
242126	Slc22a15	-0.523561	0.958473	-0.537858	0.974165	5.37805	5.07089	4.58802	5.32267
12794	Cnih2	0.812113	-0.243255	-0.224765	1.52561	5.60927	6.22078	6.89974	5.89656
75745	Rian	3.18274	2.04966	1.55705	1.58179	10.7559	11.1235	11.0761	11.3714
17263	Meg3	4.15008	2.82155	2.63177	2.78248	11.8739	12.1031	12.2429	12.0746
11775	Ap3b2	-0.0221291	-1.06281	-1.49448	-1.06397	7.96874	8.2964	8.20351	8.16139
230103	Npr2	0.812113	1.3696	1.01744	0.79565	5.8591	7.43229	7.6101	7.29527
66158	Cxx1a	-0.170714	-0.094847	-1.8813	-0.500302	3.73518	3.84106	4.00545	3.70418
231214	Cc2d2a	0.889206	1.31757	-1.18975	0.697362	4.98694	4.9425	4.31321	4.95038
17294	Mest	2.85782	1.76884	2.03952	1.63586	7.75735	7.83813	7.48556	7.87151
77097	Tanc2	3.62726	2.38915	2.68892	3.50321	9.3233	8.9051	8.41546	9.0712
21408	Zfp354a	-0.991651	-2.29269	-1.8813	-1.45802	4.21295	3.92215	3.61372	3.80024
215690	Nav1	2.4882	3.70254	3.14876	2.96254	8.61111	8.44129	7.78323	8.00386
20166	Rtkn	-1.68896	0.479277	-0.372835	-0.75478	5.27601	4.55116	5.04358	4.66706
66569	Gdpd1	2.27494	3.77185	2.72579	1.68798	7.54142	6.90143	6.88905	7.25285
432450	Nkain2	-5.57172	-5.57172	-5.57172	-5.57172	2.03112	0.294046	0.18565	-0.122722
22066	Trpc4	-5.57172	-5.57172	-5.57172	-5.57172	1.01568	0.104931	0.684686	-0.461666
214459	Fnbp1l	1.80345	2.8944	2.42308	1.52561	8.98457	8.63549	8.38865	8.88069
58238	Fam181b	-3.09049	-1.75814	-3.25848	-2.00191	2.55935	2.98717	2.58828	2.06614
59095	Fxyd6	2.69559	1.68918	0.893273	1.73828	8.18061	8.08818	8.46019	7.99373
52882	Rgs7bp	-5.57172	-5.57172	-5.57172	-5.57172	1.41537	2.5411	3.32323	2.32797
381058	Unc93a	-5.57172	-5.57172	-5.57172	-5.57172	2.07598	2.76541	2.67046	3.90273
216343	Tph2	-5.57172	-5.57172	-5.57172	-5.57172	2.3742	3.30559	2.99144	1.87768
13193	Dcx	-1.29858	-1.36898	-0.938291	-2.00191	9.08726	9.08433	8.96207	8.94628
277743	Fam131c	-5.57172	-5.57172	-5.57172	-5.57172	2.44431	3.31653	4.21165	2.45146
234290	BC030500	-5.57172	-5.57172	-5.57172	-5.57172	1.61096	4.28188	3.87288	2.58075
243616	Slc6a11	-5.57172	-5.57172	-5.57172	-5.57172	1.83628	3.80265	3.98953	2.86087
668940	Myh7b	-5.57172	-5.57172	-5.57172	-5.57172	1.61096	3.79484	3.87288	2.94734
320772	Mdga2	-5.57172	-5.57172	-5.57172	-5.57172	2.05373	3.01432	3.33167	1.97499
140492	Kcnn2	-5.57172	-5.57172	-5.57172	-5.57172	1.61096	2.64897	2.84576	2.41724
14169	Fgf14	-5.57172	-5.57172	-5.57172	-5.57172	3.467	2.6662	1.41408	2.43445
13508	Dscam	-3.09049	-2.29269	-3.25848	-2.88526	4.46984	4.93542	5.13325	5.02613
241514	Zfp804a	-5.57172	-5.57172	-5.57172	-5.57172	2.39204	3.28344	2.90355	3.63886
330941	AI593442	-5.57172	-5.57172	-5.57172	-5.57172	2.14076	2.18268	3.12374	2.71357
242274	Lrrc7	-5.57172	-5.57172	-5.57172	-5.57172	2.39204	2.52231	2.68372	2.6994
328234	Rnf182	-5.57172	-5.57172	-5.57172	-5.57172	3.70694	3.27223	3.18094	3.26848
381979	Brsk1	-0.991651	-1.06281	-0.0904874	-0.500302	7.49624	7.98689	7.96519	7.9288
241770	Rims4	-5.57172	-5.57172	-5.57172	-5.57172	2.0979	2.4446	3.0126	2.75526
16519	Kcnj3	-5.57172	-5.57172	-5.57172	-5.57172	2.22284	2.93128	3.26269	2.84809
100043213	5330434G04Rik	-5.57172	-5.57172	-5.57172	-5.57172	1.51648	2.93128	2.32625	2.02128
20257	Stmn2	3.19797	2.46286	2.44536	2.2698	11.3285	10.5772	10.7846	10.4799
12427	Ccna1	-5.57172	-5.57172	-5.57172	-5.57172	3.1267	2.76541	2.23917	3.10613
228787	Xkr7	-5.57172	-5.57172	-5.57172	-5.57172	3.38915	4.01916	3.57868	3.58594
116811	Zim3	-5.57172	-5.57172	-5.57172	-5.57172	2.59061	3.55707	3.64793	3.42305
497097	Xkr4	-5.57172	-5.57172	-5.57172	-5.57172	2.6212	2.9595	2.47087	2.34627
237397	C2cd4c	-5.57172	-5.57172	-5.57172	-5.57172	2.76512	3.22653	3.31473	3.18959
72511	2610316D01Rik	-5.57172	-5.57172	-5.57172	-5.57172	3.44152	3.17933	3.38943	3.35237
50759	Fbxo16	-5.57172	-5.57172	-5.57172	-5.57172	3.76289	2.94546	3.53547	3.58594
353237	Pcdhac2	-5.57172	-5.57172	-5.57172	-5.57172	3.467	2.81257	3.2715	2.46827
791417	Gm14164	-5.57172	-5.57172	-5.57172	-5.57172	2.87074	2.25275	2.51603	2.79577
319642	Rab9b	-5.57172	-5.57172	-5.57172	-5.57172	2.94517	2.48398	2.77323	2.95928
23985	Slc26a4	-5.57172	-5.57172	-5.57172	-5.57172	3.20956	2.71666	2.67046	2.46827
16532	Kcnu1	-5.57172	-5.57172	-5.57172	-5.57172	2.83203	2.34118	1.94109	1.97499
69352	Necab1	-5.57172	-5.57172	-5.57172	-5.57172	3.21959	2.25275	2.43996	2.38219
211468	Kcnh8	-5.57172	-5.57172	-5.57172	-5.57172	3.20956	2.4446	2.65709	2.39982
225998	Rorb	-5.57172	-5.57172	-5.57172	-5.57172	3.17904	2.98717	3.13343	2.68509
102871	D330045A20Rik	-5.57172	-5.57172	-5.57172	-5.57172	3.02741	2.85824	2.72276	3.29699
74430	4930452B06Rik	-5.57172	-5.57172	-5.57172	-5.57172	3.1267	2.76541	2.89217	2.79577
56191	Tro	-1.29858	-1.75814	-2.41145	-1.45802	7.93907	8.16629	8.12341	8.09157
22445	Xlr3a	-5.57172	-5.57172	-5.57172	-5.57172	3.53284	3.49096	3.73326	3.80687
73100	2900092D14Rik	-5.57172	-5.57172	-5.57172	-5.57172	4.42286	3.50059	4.12686	2.87355
67254	2900011O08Rik	-5.57172	-5.57172	-5.57172	-5.57172	5.5588	5.27269	6.21042	5.30172
18389	Oprl1	-5.57172	-5.57172	-5.57172	-5.57172	5.73697	5.52242	5.71066	5.66464
56856	Insm2	-0.523561	-1.36898	-0.938291	-1.06397	9.26168	8.75071	8.88169	8.75426
14806	Grik2	-5.57172	-5.57172	-5.57172	-5.57172	4.69862	5.90259	5.97468	4.98584
21419	Tfap2b	-0.336377	-0.408699	-0.224765	-0.284052	9.25575	9.89095	9.77338	9.47366
67569	Mgat4c	-5.57172	-5.57172	-5.57172	-5.57172	4.68058	4.27066	4.39606	4.37782
15571	Elavl3	-0.170714	-0.408699	-0.224765	-0.500302	9.17203	9.20302	9.16322	9.27601
252868	Odf4	-5.57172	-5.57172	-5.57172	-5.57172	4.4444	3.97838	4.00545	3.80687
207227	Stxbp5l	-5.57172	-5.57172	-5.57172	-5.57172	3.84941	4.73376	4.78535	4.70301
72832	Crtac1	-5.57172	-5.57172	-5.57172	-5.57172	4.09258	4.72557	5.01503	4.43024
170729	Scrt1	-5.57172	-5.57172	-5.57172	-5.57172	4.25257	4.65831	5.12842	4.42163
320846	A530058N18Rik	-5.57172	-5.57172	-5.57172	-5.57172	4.35623	4.52779	5.23804	3.76666
319211	Nol4	-5.57172	-5.57172	-5.57172	-5.57172	4.27679	4.92114	5.10644	5.30407
240322	Adamts19	-5.57172	-5.57172	-5.57172	-5.57172	5.33487	5.29777	4.71286	4.78915
12404	Cbln1	-5.57172	-5.57172	-5.57172	-5.57172	5.21464	4.86259	4.68677	5.21724
241656	Pak7	-5.57172	-5.57172	-5.57172	-5.57172	5.09986	5.295	5.30174	5.17434
76880	6430411K18Rik	-5.57172	-5.57172	-5.57172	-5.57172	4.3471	5.57123	5.95432	5.82005
57775	Usp29	-5.57172	-5.57172	-5.57172	-5.57172	4.13559	5.24431	5.5625	5.4884
329502	Pla2g4e	-5.57172	-5.57172	-5.57172	-5.57172	4.64008	5.55283	5.58915	5.56268
100303647	AF357359	-5.57172	-5.57172	-5.57172	-5.57172	4.7652	5.32242	5.06653	5.38818
406217	Bex4	-5.57172	-5.57172	-5.57172	-5.57172	4.75833	4.98086	4.93416	4.85774
74284	1700086L19Rik	-5.57172	-5.57172	-5.57172	-5.57172	-0.732375	0.870738	0.258316	1.53884
12297	Cacnb3	1.76305	2.41414	2.30621	2.46166	6.61752	6.76722	7.34457	5.72359
12305	Ddr1	0.889206	1.3696	0.145543	2.36892	6.61752	7.18219	6.81118	7.32384
56707	Zfp111	0.644345	1.08836	-0.724226	0.354532	4.22296	4.30954	4.61594	4.90171
228662	Btbd3	1.95458	3.46011	1.51553	1.73828	7.68	7.11637	7.62477	7.00613
71206	Katnal2	-1.68896	-0.810376	-1.18975	-2.88526	3.38024	3.9921	3.78337	3.97508
17150	Mfap2	0.812113	1.20751	0.826936	-1.06397	5.95378	5.8527	5.85969	6.30368
93887	Pcdhb16	-1.29858	-1.75814	-2.41145	-2.00191	4.00249	3.5845	3.07428	3.38814
381633	Gm1673	0.730666	-1.06281	-0.537858	0.0702874	6.52954	6.34093	6.47052	6.29546
12293	Cacna2d1	1.22282	1.20751	0.439953	1.05577	7.62021	8.09376	8.28458	7.79195
67198	Spats2l	-0.991651	-0.094847	-0.372835	-0.75478	4.98106	3.92215	3.80779	3.9089
213575	Dync2li1	0.45447	-0.094847	-0.224765	0.887667	4.69143	5.08056	4.86313	5.03462
17268	Meis1	1.7215	1.08836	0.250498	0.478084	8.20322	7.73276	8.13702	7.6578
237868	Sarm1	0.349257	-0.810376	-0.724226	-0.75478	6.62131	6.68618	6.76828	6.57502
20977	Syp	2.38551	1.31757	1.47278	0.887667	8.21424	8.74995	9.15745	8.55697
26564	Ror2	-1.29858	-1.36898	-1.8813	-2.88526	3.98496	4.0718	3.7772	4.00419
353211	Prune2	1.84274	0.657287	0.5261	0.478084	4.9781	5.0382	5.24252	5.29703
226751	Cdc42bpa	3.90296	2.76439	1.88508	2.16337	7.03816	7.12573	7.1524	6.81568
241289	Ppp1r26	2.4882	1.31757	0.439953	0.0702874	5.67453	5.99919	5.89857	5.89345
105298	Epdr1	2.73789	1.02488	0.0323496	0.219398	5.01888	5.59839	5.69602	5.58597
110886	Gabra5	-5.57172	-5.57172	-5.57172	-5.57172	-0.896014	0.380053	1.41408	1.2587
116731	Pcdha1	-5.57172	-5.57172	-5.57172	-5.57172	-1.29236	0.870738	1.17225	1.44005
244562	Abcc12	-5.57172	-5.57172	-5.57172	-5.57172	-1.84064	0.680461	0.970757	0.755038
100043450	AA387883	-5.57172	-5.57172	-5.57172	-5.57172	-2.21991	0.294046	0.786477	0.699174
269060	Dagla	0.644345	0.73868	-0.938291	-0.75478	3.5003	4.19556	4.85437	4.23779
223254	Farp1	2.83851	2.28462	0.684345	1.34262	5.67453	6.53737	6.54775	6.47668
235611	Plxnb1	0.552529	1.26359	0.684345	1.05577	8.01663	7.47077	7.58648	7.53403
239017	Ogdhl	-0.523561	1.31757	0.826936	1.133	6.88034	6.52681	6.56755	6.29075
76982	3110035E14Rik	-5.57172	-5.57172	-5.57172	-5.57172	1.96111	-0.112769	0.630963	1.57032
18705	Pik3c2g	-5.57172	-5.57172	-5.57172	-5.57172	1.64112	0.104931	-0.148293	2.02128
56323	Dnajb5	2.1552	1.84434	2.96048	3.12259	6.4646	7.19708	7.30653	7.28345
243362	Stard13	0.552529	1.46836	0.439953	1.133	5.27841	5.07089	5.64103	4.48907
381482	Gm1653	-5.57172	-5.57172	-5.57172	-5.57172	1.14762	-0.681424	0.258316	-0.905518
52589	Ncald	0.552529	0.0397085	-0.0904874	0.478084	6.63449	6.64877	7.08844	6.58854
268860	Abat	0.812113	-0.094847	-0.0904874	1.05577	6.51638	6.8859	7.58824	6.81896
21676	Tead1	1.95458	2.8944	1.5974	2.3036	7.70431	7.63174	6.91457	7.784
54393	Gabbr1	2.33129	3.48391	2.09695	2.78248	6.94676	7.46709	7.90351	7.26252
330267	Thsd7a	-0.336377	1.08836	0.826936	1.20631	6.0789	6.63681	6.10846	6.44413
100038847	Gm10406	-5.57172	-5.57172	-5.57172	-5.57172	2.51117	1.86242	2.69685	1.87768
331532	Tceal5	-5.57172	-5.57172	-5.57172	-5.57172	2.16172	1.892	2.78557	1.71819
245450	Slitrk2	-5.57172	-5.57172	-5.57172	-5.57172	1.10497	1.28162	2.62996	1.71819
208869	Dock3	1.09847	0.657287	1.42873	1.52561	5.51874	6.58116	6.87251	6.5307
75799	4930444P10Rik	-5.57172	-5.57172	-5.57172	-5.57172	1.96111	-0.369258	-0.863019	-0.02539
667055	Gm9992	-5.57172	-5.57172	-5.57172	-5.57172	1.54866	-0.235321	0.258316	-0.02539
100040972	Tceal7	-5.57172	-5.57172	-5.57172	-5.57172	1.10497	0.104931	0.786477	0.0657886
69315	1700001L19Rik	-5.57172	-5.57172	-5.57172	-5.57172	1.10497	0.461219	0.786477	-0.122722
76260	Ttc8	1.3373	0.0397085	-0.537858	0.354532	4.83537	5.20361	4.70638	5.14328
20353	Sema4c	1.2812	3.1238	1.42873	1.27608	7.06553	6.07367	6.00667	5.96921
80904	Dtx3	3.15179	3.88343	3.49692	4.22153	7.49933	8.2561	8.17124	8.04611
231125	Zfyve28	-0.170714	-0.810376	-0.938291	-1.45802	2.89598	3.67235	3.75226	3.59362
103768	Tubg2	-0.738705	0.815725	0.250498	0.0702874	4.43582	3.87849	4.60901	3.7183
338349	Cntln	-0.336377	1.60486	1.01744	0.887667	5.11874	4.98086	4.95344	4.87989
107971	Frs3	0.235762	0.571026	-1.18975	1.73828	4.85481	5.09653	4.86604	4.75873
14800	Gria2	-0.170714	-0.243255	-1.18975	-0.75478	7.39144	7.284	7.1314	6.93913
13992	Khdrbs3	0.962387	0.73868	-0.0904874	-0.284052	7.51774	7.85371	8.23649	7.57389
108030	Lin7a	0.644345	0.73868	-0.0904874	-0.0960308	7.64972	7.75355	8.02856	7.44873
545622	Ptpn3	-0.738705	-0.243255	-0.0904874	1.133	5.30456	5.1708	6.16861	4.67433
74559	Elovl7	-2.22583	-1.36898	-1.8813	-0.500302	3.48375	3.4115	3.75226	3.09535
214779	Zfp879	-5.57172	-5.57172	-5.57172	-5.57172	1.10497	0.461219	-0.0572858	0.755038
100124467	Mir568	-5.57172	-5.57172	-5.57172	-5.57172	0.242205	0.000183476	-0.461841	0.23249
93893	Pcdhb22	-1.68896	-0.408699	-2.41145	-0.500302	3.29742	3.13054	2.98074	3.49863
268291	Rnf217	0.235762	0.479277	-0.724226	-2.00191	4.58295	5.21535	4.76054	4.92016
66734	Map1lc3a	2.91424	2.85843	2.06852	0.478084	7.08417	6.98529	7.6027	6.79251
547127	Tmem181b-ps	2.27494	2.74482	2.40045	2.2698	7.21026	7.16563	6.90258	6.16106
100213	Rusc2	2.09137	2.53299	1.55705	0.697362	6.74105	6.37274	6.79677	6.12176
217198	Plekhh3	0.552529	1.56078	-0.0904874	0.591885	5.58426	5.2614	5.48513	4.60761
78309	Cul9	1.67871	2.64279	1.1857	0.974165	6.59746	6.34761	6.47148	6.28483
75219	Dusp18	-1.68896	-0.094847	-1.8813	-0.500302	5.1791	4.94955	5.14767	5.03179
70363	Fam135b	-5.57172	-5.57172	-5.57172	-5.57172	2.73746	0.104931	0.456638	1.334
217219	Fam171a2	-0.523561	0.73868	0.250498	0.887667	7.34293	7.02671	7.09031	6.85296
13800	Enah	-0.523561	0.657287	-0.0904874	0.219398	7.57355	7.05559	6.87106	6.96008
12558	Cdh2	-1.29858	0.479277	-0.537858	-0.0960308	6.60514	6.76822	6.50733	6.59525
226778	Mark1	-1.29858	0.657287	-0.0904874	-0.0960308	7.16101	6.86833	6.73366	6.71099
225742	St8sia5	-5.57172	-5.57172	-5.57172	-5.57172	0.0754824	1.32564	1.34902	0.23249
20646	Snrpn	-5.57172	-5.57172	-5.57172	-5.57172	0.870447	2.08362	2.54536	0.699174
622645	Tmem200c	-5.57172	-5.57172	-5.57172	-5.57172	0.818594	1.86242	2.69685	1.21952
21385	Tbx2	0.962387	1.41982	1.28788	1.46715	8.43935	7.99883	7.91234	7.44608
98741	Kcnb2	-5.57172	-5.57172	-5.57172	-5.57172	1.48356	1.28162	1.095	-0.122722
381983	Lmtk3	0.644345	-0.243255	0.893273	0.219398	7.71277	8.03283	8.44616	8.13695
20167	Rtn2	-0.738705	-0.595603	-0.537858	-1.45802	7.00954	7.25157	7.39832	6.97413
330460	Tmem150b	-0.738705	-1.36898	-1.18975	-2.00191	6.07752	6.52445	6.62106	6.53967
407812	Zfp941	-1.68896	-2.29269	-1.49448	-2.88526	5.43081	5.68964	5.84059	5.6426
57749	Piwil1	-5.57172	-5.57172	-5.57172	-5.57172	-0.329991	1.67097	1.59332	1.334
100303644	C130080G10Rik	-5.57172	-5.57172	-5.57172	-5.57172	-0.45206	1.52758	1.50648	0.23249
382543	Ankfn1	-5.57172	-5.57172	-5.57172	-5.57172	0.708938	1.18934	1.20938	1.17925
239591	Ttll8	-5.57172	-5.57172	-5.57172	-5.57172	0.318857	1.23622	1.20938	0.910719
414081	5330413P13Rik	-5.57172	-5.57172	-5.57172	-5.57172	0.460929	1.23622	1.64843	1.53884
244911	C2cd4a	-5.57172	-5.57172	-5.57172	-5.57172	0.391642	1.03882	0.18565	1.05122
627214	Fam196a	-5.57172	-5.57172	-5.57172	-5.57172	0.708938	1.28162	0.393512	1.29684
80893	Tmprss5	-5.57172	-5.57172	-5.57172	-5.57172	1.06102	0.810058	2.40838	0.860669
217125	Samd14	0.644345	1.08836	0.5261	2.00802	8.23941	7.36401	7.66626	7.26372
17870	Mycs	-5.57172	-5.57172	-5.57172	-5.57172	1.64112	2.4245	2.12722	2.08806
117229	Stk33	-5.57172	-5.57172	-5.57172	-5.57172	1.72802	2.31957	2.25701	2.02128
107003	A330093E20Rik	-5.57172	-5.57172	-5.57172	-5.57172	0.460929	1.48939	0.736479	1.2587
73989	4930452G13Rik	-5.57172	-5.57172	-5.57172	-5.57172	-0.0157091	0.984939	1.095	1.47374
237213	Glra2	-5.57172	-5.57172	-5.57172	-5.57172	1.30665	1.94939	2.2211	2.71357
76686	Clip3	1.4936	0.657287	0.348333	1.05577	8.02058	8.37607	8.65487	8.41923
100039138	Gm2061	-5.57172	-5.57172	-5.57172	-5.57172	0.870447	1.60105	-0.148293	1.60113
18040	Nefm	4.8058	4.68607	4.44118	4.60713	12.306	11.2626	11.6088	10.7095
71791	Cpa4	-5.57172	-5.57172	-5.57172	-5.57172	2.40968	1.48939	0.684686	1.2587
545667	Fam159a	-5.57172	-5.57172	-5.57172	-5.57172	2.33782	1.09076	1.095	0.910719
246048	Chodl	-5.57172	-5.57172	-5.57172	-5.57172	2.55935	0.928968	0.258316	0.860669
100038743	Gm13629	-5.57172	-5.57172	-5.57172	-5.57172	2.07598	1.14089	0.684686	1.29684
623279	Dok6	-5.57172	-5.57172	-5.57172	-5.57172	1.83628	1.60105	1.56495	0.910719
72480	Tspyl4	2.12364	2.50999	1.85211	1.58179	8.0288	8.60177	8.77699	8.35684
93742	Pard3	-0.170714	0.815725	-0.224765	-0.75478	6.28041	6.64985	6.48857	6.46312
245555	C77370	-2.22583	-1.75814	-2.41145	-2.88526	4.03125	4.80156	4.67686	4.48907
57752	Tacc2	1.2812	2.43871	0.607391	0.974165	8.2388	7.99926	7.93121	7.94353
93686	Rbfox2	2.18608	2.94672	1.88508	2.33663	8.72111	8.60065	8.81117	8.68921
18951	Sept5	0.644345	1.56078	-0.224765	1.133	7.66126	7.46525	8.0849	7.29468
228876	Zfp334	-0.523561	0.27617	-1.49448	-0.284052	6.31357	6.23239	6.11581	6.31185
109676	Ank2	0.962387	1.72956	1.51553	1.68798	9.03355	8.3265	8.78335	8.21746
20563	Slit2	0.812113	0.479277	0.145543	0.974165	7.6976	8.18769	8.25852	8.14808
64339	Fndc4	-0.991651	-1.75814	-1.18975	-0.75478	6.12366	6.72471	6.66515	6.71188
68709	Cilp2	-5.57172	-5.57172	-5.57172	-5.57172	0.318857	0.380053	1.31536	-0.227099
77220	Tmem200a	-5.57172	-5.57172	-5.57172	-5.57172	1.22933	0.202585	1.13414	0.580503
67272	Cmtm5	-5.57172	-5.57172	-5.57172	-5.57172	0.590256	0.461219	1.8733	1.2587
74530	9030612E09Rik	-5.57172	-5.57172	-5.57172	-5.57172	0.391642	0.294046	1.47633	0.755038
19268	Ptprf	1.2812	1.91607	0.956693	2.4005	8.5671	8.23966	8.49162	8.12475
320910	Itgb8	-5.57172	-5.57172	-5.57172	-5.57172	1.18905	0.984939	1.20938	1.95127
50876	Tmod2	1.44336	1.56078	1.13177	2.12607	8.25413	8.12095	8.4626	8.17393
235086	Igsf9b	-5.57172	-5.57172	-5.57172	-5.57172	0.968876	1.73765	1.53601	1.53884
56320	Dbn1	2.83851	2.87653	2.30621	2.4005	9.1884	9.19005	9.08344	9.36271
70350	Basp1	3.62726	4.01994	3.44258	3.19642	10.3866	10.2676	10.377	9.97428
18196	Nsg1	1.95458	2.14231	1.51553	1.73828	8.86864	8.82375	9.23024	8.67932
270192	Rab6b	1.3913	1.31757	1.07574	1.27608	8.31153	8.56752	9.01251	8.56211
12891	Cpne6	-5.57172	-5.57172	-5.57172	-5.57172	0.527042	1.70469	2.10768	1.6313
317755	Zar1	-5.57172	-5.57172	-5.57172	-5.57172	0.870447	1.892	1.095	1.71819
26436	Psg16	-5.57172	-5.57172	-5.57172	-5.57172	0.818594	0.380053	1.72735	1.53884
100040671	Gm2897	-5.57172	-5.57172	-5.57172	-5.57172	1.54866	0.984939	1.095	1.47374
17441	Mog	-5.57172	-5.57172	-5.57172	-5.57172	1.72802	1.18934	1.80217	1.44005
[truncated: 177 more rows]

## Sheet: Supp Table 3d EuMycC2 vThMYCNC2
Supplementary Table 3d. Log2FC counts of DE significant genes for contrast EμMyc/Casp2-/- vs Th-MYCN/Casp2-/-. Genes were subsetted by log2FC>4 or log2FC<-4, and the order of the genes corresponds to the associated heatmap.
EntrezID	GeneName	EμMycC2ko 215	EμMycC2ko 239	EμMycC2ko 245	ThMYCNC2ko 118	ThMYCNC2ko 144	ThMYCNC2ko 176	ThMYCNC2ko 180
100213	Rusc2	2.77106	2.21139	1.28618	7.12007	6.77858	6.52205	7.43068
14538	Gcnt2	2.97992	2.09411	1.14992	6.93653	6.57941	6.39092	7.25861
11603	Agrn	4.95741	4.10402	3.13963	9.14584	8.94357	8.30808	9.39919
18146	Npdc1	4.09032	3.02798	2.24692	8.19248	8.30177	7.92483	8.40718
216438	March9	1.23895	-0.613085	-0.555502	5.42522	5.59553	5.11514	5.72769
19085	Prkar1b	2.16571	1.13128	0.29856	6.2036	6.52474	6.46561	6.41483
56473	Fads2	3.19619	2.29349	1.28618	7.12713	6.93737	6.50073	7.4764
18187	Nrp2	4.58805	4.16345	3.13963	8.75465	9.14359	8.29671	9.03413
70762	Dclk2	3.57651	3.54623	1.86699	7.7162	7.62424	7.84313	7.40057
18484	Pam	4.41189	4.47628	3.06581	8.54878	8.31018	8.1705	8.17698
209773	Dennd2a	2.41616	2.53764	0.91786	6.37034	6.06865	6.35664	6.22003
230103	Npr2	2.09565	2.03169	0.641189	6.3743	6.35988	6.21478	6.08209
26879	B3galnt1	1.36341	1.49738	-0.151653	5.303	5.5022	5.63505	5.32707
213575	Dync2li1	0.952299	0.363529	-1.11834	4.32577	4.5724	4.60832	4.44776
18223	Numbl	2.23251	2.15394	0.739427	6.20211	6.23175	5.48946	6.18758
328977	Zfp532	2.6295	2.64578	1.07663	6.37957	6.59128	6.04617	6.09439
14389	Gab2	3.29327	3.0119	2.14306	8.00747	7.52355	7.63082	7.60236
21912	Tspan7	3.52414	3.36823	2.60062	7.86824	7.85059	8.2635	8.06443
14086	Fscn1	5.14251	5.21972	3.77067	9.33027	9.24305	9.58157	9.70898
13518	Dst	4.77894	4.43467	3.62407	9.02643	8.99995	7.93953	8.96473
20392	Sgce	1.23895	1.8627	0.163521	5.1664	5.66832	5.57668	5.25999
20661	Sort1	3.46979	3.53502	2.57424	7.39378	7.17811	7.6187	6.90854
230597	Zfyve9	0.952299	1.00701	-0.809647	5.31679	5.21819	4.24786	4.9896
208748	Prrg3	0.952299	1.07048	0.535769	5.49485	5.82232	4.4324	5.3
19376	Rab34	2.09565	1.24569	0.641189	6.38613	6.05871	6.51716	6.04634
237988	Cdr2l	2.67825	1.99944	0.99943	6.84332	6.2924	6.6675	6.69199
102657	Cd276	1.68298	1.58693	0.422034	6.55048	5.90073	6.3438	5.98724
52666	Arhgef25	2.77106	1.78913	1.28618	6.90033	7.24476	6.57166	6.85376
74055	Plce1	0.116789	1.00701	-0.809647	5.18458	4.82117	5.01227	5.12256
14733	Gpc1	4.27597	2.68687	1.28618	7.5838	7.36892	7.15073	7.98641
22151	Tubb2a	5.00596	3.41789	2.31223	8.28804	8.72032	8.30099	8.85769
67416	Armcx2	2.52677	2.66647	3.73539	7.7425	7.9542	7.66366	7.84117
107528	Magee1	1.68298	1.8627	2.3747	6.70746	7.14761	6.79961	6.75756
106369	Ypel1	1.58412	2.18295	2.40495	6.54345	6.70035	7.03	6.66513
56772	Mllt11	4.21119	5.05688	4.90802	9.31848	9.14577	9.62466	9.07661
100072	Camta1	3.01829	3.83831	3.96594	8.16985	8.18487	7.95348	7.66557
18647	Cdk14	0.784333	1.8627	0.641189	6.06331	5.59945	5.55457	5.81738
58994	Smpd3	2.57905	3.64336	2.86282	7.69997	7.59407	7.06952	7.76404
207592	Tbc1d16	2.41616	3.43004	2.74951	7.70154	7.45644	7.22362	7.26251
226791	Lyplal1	-1.16378	-0.112498	-0.809647	3.82889	4.41654	3.60342	3.65778
243362	Stard13	-0.601646	1.6297	-0.151653	4.77682	5.17939	4.33939	5.22204
239606	Slc2a13	-2.09737	-0.613085	-2.05395	2.82331	3.21808	2.38025	2.75181
215690	Nav1	2.29636	4.18512	2.67698	8.05641	7.98528	6.83542	7.87976
233878	Sez6l2	2.09565	2.64578	3.13963	7.57292	7.77801	6.93293	7.24528
66435	Uggt2	0.116789	1.07048	0.91786	5.7882	5.91969	4.9065	5.0083
73242	Atat1	2.41616	3.17961	3.08462	7.30311	6.73911	7.42161	7.41465
19159	Cyth3	3.49722	4.11911	3.89311	8.23125	7.79393	7.95227	8.05951
71721	Fam13c	0.594201	0.797884	0.535769	4.80451	5.04485	4.7317	4.5534
107767	Scamp1	1.86244	2.66647	2.3438	6.52336	6.53297	6.58262	6.00969
216565	Ehbp1	2.57905	2.31985	2.81856	7.07043	6.92414	6.83017	6.59882
56323	Dnajb5	3.65167	2.55992	2.46362	7.13806	7.2591	7.24646	7.33689
78688	Nol3	3.01829	2.09411	1.99182	6.89206	6.6764	6.70239	6.90356
19339	Rab3a	3.72311	3.35555	3.02743	7.8317	7.97776	7.62553	7.809
22750	Zfp9	1.7755	1.45044	1.34977	6.15219	6.22033	5.99313	5.64646
107971	Frs3	0.784333	0.63947	0.422034	5.20252	4.82788	4.84536	5.3211
21833	Thra	3.67588	3.90076	3.47519	8.42206	8.5157	7.94135	8.75901
73991	Atl1	1.23895	1.49738	1.21965	6.09888	6.2593	5.46934	5.82794
105298	Epdr1	2.09565	0.940611	0.535769	5.45548	5.90232	5.57355	5.0083
66684	Tceal8	2.81532	1.89812	1.21965	6.31229	6.1998	6.55584	5.72091
98733	Obsl1	1.58412	1.58693	1.14992	6.5042	6.70764	5.93318	6.92044
72865	Cxx1c	1.23895	1.29966	0.641189	5.94035	6.09669	5.61687	6.38223
17388	Mmp15	2.77106	1.93269	0.99943	5.96685	6.16182	6.08415	6.59016
12927	Bcar1	2.81532	2.26664	1.34977	6.35971	6.59718	6.36574	6.8465
224090	Tmem44	0.375154	1.8627	1.07663	6.49815	6.13369	5.37875	6.11006
11981	Atp9a	2.7254	1.8627	1.63143	8.04692	8.19593	7.52026	8.26241
330695	Ctxn1	2.81532	1.78913	1.82285	7.89975	8.15285	7.74333	8.41736
78070	Cpt1c	1.68298	0.797884	0.535769	6.53993	6.90524	6.38913	6.85892
94275	Maged1	5.14251	4.56159	4.445	10.0418	10.235	10.0226	10.5034
13385	Dlg4	3.05567	2.03169	2.40495	7.68408	8.16846	7.45098	8.06934
330286	D630045J12Rik	2.47253	1.18962	1.34977	7.28638	7.25351	6.6763	7.21742
77323	9430041J12Rik	-5.57172	-5.57172	-5.57172	-0.224817	0.103772	0.453325	0.430138
100039239	Gm2115	-5.57172	-5.57172	-5.57172	0.0107267	0.103772	0.339693	0.338529
69315	1700001L19Rik	-5.57172	-5.57172	-5.57172	-0.224817	0.270558	0.558657	0.817085
56527	Mast1	2.16571	2.84042	2.81856	8.10214	8.20497	7.53324	8.28176
78248	Armcx1	0.375154	1.00701	0.831401	6.07147	6.33656	5.77824	5.92955
237253	Lrp11	1.58412	1.93269	1.82285	7.46553	7.69517	7.36555	7.23022
100040972	Tceal7	-5.57172	-5.57172	-5.57172	0.390648	0.270558	0.339693	-0.234489
72899	Macrod2	-1.16378	-1.38606	-1.5116	4.56192	4.5724	5.02151	4.33377
18159	Nppc	-5.57172	-5.57172	-5.57172	0.757349	0.420044	0.216339	-0.733848
72669	2810032G03Rik	-5.57172	-5.57172	-5.57172	0.939618	0.489353	-0.420895	-0.947857
23888	Gpc6	0.375154	2.15394	1.57933	6.55398	6.23554	6.65121	6.2136
380686	Cnrip1	-0.198162	1.78913	0.422034	6.00995	5.92282	6.2817	5.63928
241289	Ppp1r26	0.116789	1.99944	0.422034	6.00314	6.11873	5.76179	5.87964
228966	Ppp1r3d	-1.16378	0.258426	-1.11834	4.36348	4.95583	4.42546	4.71239
14221	Fjx1	-1.16378	-0.260862	-0.151653	4.78875	4.84451	5.089	4.50154
244867	Arhgap20	-1.16378	-1.77491	-1.5116	4.07608	4.47324	2.94396	3.68593
226098	Hectd2	-0.601646	-1.38606	-1.5116	4.35816	4.63108	3.71016	3.99431
21809	Tgfb3	2.57905	1.24569	0.0145237	6.21543	5.93994	5.61382	5.63447
13043	Cttn	5.04366	3.53502	2.72574	8.12075	8.27749	7.99922	8.23846
13175	Dclk1	3.76884	3.93527	1.68172	8.34571	8.38966	7.88487	7.75521
67299	Dock7	3.602	2.99564	1.46911	7.95241	7.82023	7.43031	7.38848
69635	Dapk1	4.10822	2.66647	2.10671	7.32376	7.06276	6.89321	7.41185
269878	Megf8	4.93753	3.69462	2.31223	8.08692	8.24998	7.65701	8.25539
72572	Spats2	1.10273	1.07048	-0.809647	5.66632	5.40016	5.11514	5.5553
93893	Pcdhb22	-0.601646	-0.827765	-2.93319	3.43242	3.38196	3.07402	3.55977
69675	Pxdn	4.56231	4.1266	1.99182	8.11641	7.89038	7.68053	8.32454
14299	Ncs1	3.44183	3.75382	1.21965	7.76281	7.61021	7.55568	7.7441
100732	Mapre3	2.81532	1.07048	0.739427	5.74599	6.28876	6.0439	5.66307
14697	Gnb5	2.77106	0.871012	0.163521	5.47284	5.77799	6.01643	5.43881
110380	Shroom2	1.68298	0.797884	-0.555502	5.39172	5.37977	4.68593	5.53222
209630	Frmd4a	4.19453	3.69462	2.40495	8.471	7.91459	7.69071	7.77336
27059	Sh3d19	2.57905	2.03169	0.163521	6.3822	5.75178	6.08195	6.26582
268291	Rnf217	0.116789	-0.112498	-2.05395	5.05226	4.536	4.25571	4.43122
228071	Sestd1	3.38423	2.31985	0.29856	7.24223	7.15962	6.58262	6.36201
18479	Pak1	4.22766	3.29039	1.73031	7.57521	7.69334	7.18198	7.13558
50884	Nckap1	3.602	3.41789	1.41067	7.71983	7.92948	7.13059	7.11416
11636	Ak1	1.86244	1.40191	0.0145237	5.89508	5.93374	6.08856	6.69545
11496	Adam22	2.02203	2.31985	2.03115	7.24801	7.26899	6.64076	6.36201
235380	Dmxl2	1.10273	3.40563	2.60062	7.16577	7.09577	6.5748	6.38652
12298	Cacnb4	-1.16378	0.461492	0.163521	4.75672	5.09852	3.92239	4.06032
51799	Rundc3a	3.72311	2.66647	2.96788	8.88749	8.738	9.16888	8.96593
18007	Neo1	1.58412	0.63947	0.739427	7.10901	6.87804	6.83149	6.82767
329165	Abi2	1.47798	3.22216	2.43458	7.57407	7.6107	7.24053	7.00014
208440	Dip2c	0.784333	1.99944	1.46911	6.53285	6.52164	6.06193	6.19413
70549	Tln2	3.81317	3.96062	1.52527	8.54057	8.87885	8.32124	8.19831
20510	Slc1a1	-1.16378	-2.30888	-2.93319	3.82889	4.03712	3.47476	3.32933
319974	Auts2	1.58412	0.258426	0.0145237	6.37694	6.80005	6.35846	5.91772
226778	Mark1	1.86244	0.72085	0.163521	7.03998	7.06559	6.85623	6.9642
15468	Prmt2	2.77106	1.89812	1.90981	6.75689	7.5287	7.2326	7.4293
56320	Dbn1	4.09032	2.99564	2.21313	9.27868	9.04776	8.88765	9.20901
18196	Nsg1	3.41332	2.15394	1.57933	8.84764	8.34273	8.70361	8.71501
228876	Zfp334	1.10273	-0.613085	-0.809647	6.44511	6.31882	5.6766	6.16776
233651	Dchs1	3.19619	2.89404	1.21965	8.27006	8.13607	7.62931	8.45568
260299	Cadm4	2.16571	1.40191	0.831401	8.30993	8.10432	8.18136	8.26824
93742	Pard3	0.594201	1.07048	-0.555502	6.7978	6.66895	6.34196	6.56511
269037	Ctif	0.594201	1.13128	-0.555502	6.55747	6.66615	6.06193	6.45628
93686	Rbfox2	2.57905	3.04388	1.73031	9.17473	8.69716	8.48803	8.78987
381546	Ccdc24	-2.09737	-1.38606	-2.93319	4.05647	3.67755	3.4199	4.22924
234857	Spire2	-0.601646	0.145061	-1.5116	5.10092	5.22582	5.089	5.73893
15114	Hap1	3.69969	3.90946	2.65198	9.21231	9.37294	9.45916	9.74469
52250	Reep1	2.23251	1.96645	1.07663	8.15687	8.17997	7.58403	7.9588
50524	Sall2	3.35454	0.940611	1.34977	6.27036	6.35292	6.68505	6.28128
243914	Lgi4	2.41616	-0.426251	0.29856	5.11678	5.09574	5.3275	5.3211
53310	Dlg3	3.74615	1.58693	2.27994	7.01396	7.15563	6.78476	6.75646
269209	Stk36	1.36341	-0.827765	-0.555502	3.9329	4.62724	4.39734	4.59358
320557	Fam169a	1.86244	1.29966	1.41067	6.19017	6.01825	5.29358	5.16318
11732	Ank	2.67825	3.69462	1.77732	7.03247	6.75415	7.5129	6.89152
66995	Zcchc18	3.16232	2.78474	1.9514	7.6968	7.69563	7.86896	7.66204
15166	Hcn2	0.375154	0.0220213	-0.339492	5.31129	5.54556	5.50272	5.30303
269695	Rnft2	1.10273	2.18295	0.739427	5.97383	6.4043	6.19858	6.32967
243529	H1fx	3.01829	4.49953	2.90577	8.26793	7.88275	8.59753	8.59858
65945	Clstn1	3.16232	3.54623	1.82285	8.62368	8.42159	7.67396	8.52971
432839	Gprin2	-5.57172	-5.57172	-5.57172	0.548675	0.555485	-0.420895	-1.50386
20536	Slc4a3	1.58412	0.940611	0.29856	6.35169	6.84123	5.85003	6.36926
74513	Neto2	2.77106	2.15394	1.52527	7.06636	6.72481	7.57699	6.24862
66569	Gdpd1	3.38423	2.09411	2.17852	7.64906	7.03984	7.82345	6.81179
18514	Pbx1	2.09565	2.89404	2.03115	6.82606	6.88449	6.85753	6.0134
100503884	Ccdc149	-0.198162	-0.827765	-2.05395	2.64228	3.50421	3.62783	2.75181
214459	Fnbp1l	3.41332	3.50087	1.82285	8.62562	8.65513	8.88829	8.3841
192950	Nacad	2.41616	0.940611	0.163521	7.36684	7.55622	7.67761	7.7357
14199	Fhl1	2.09565	1.93269	0.91786	7.22624	7.55773	6.97635	7.24054
347722	Agap1	3.05567	2.76569	1.73031	8.19098	8.24404	7.70009	8.03464
21408	Zfp354a	-1.16378	-1.77491	-2.93319	3.61326	3.90384	4.00857	3.62907
56807	Scamp5	2.7254	2.23928	0.739427	7.52617	7.46775	7.74751	7.23658
330914	Arhgap32	0.784333	1.00701	-0.339492	6.66386	6.29118	6.01874	5.87964
67971	Tppp3	3.01829	2.515	1.63143	6.45138	6.97184	6.86653	7.68662
93834	Peli2	0.784333	0.553224	0.0145237	4.78081	5.41805	6.18425	4.67542
54648	Ccdc120	1.36341	0.363529	-0.151653	5.32228	5.69056	5.22722	5.76775
66734	Map1lc3a	4.14337	2.53764	2.03115	7.40997	7.60143	7.87407	7.74855
75659	Wdr54	0.952299	-0.613085	-1.11834	3.75784	4.89646	4.65657	4.72601
243339	Tmem130	0.952299	-0.112498	0.163521	5.68772	7.01875	4.89145	5.59047
100042332	2810410L24Rik	1.10273	-1.38606	-2.05395	4.88821	4.28627	4.941	4.86792
22654	Zfp13	1.36341	-1.08007	-1.5116	5.28064	4.66143	5.04889	5.44157
74464	Zswim5	0.594201	-1.38606	-1.5116	4.98126	4.72387	5.17434	5.26622
235402	Lingo1	-0.198162	-1.08007	-2.93319	3.10357	3.67011	3.51458	3.37616
57752	Tacc2	3.89793	1.89812	0.641189	8.16681	8.00316	7.68418	7.98735
245469	Pdzd4	3.57651	1.18962	0.535769	7.83122	7.99797	7.48478	8.05457
14588	Gfra4	0.375154	-1.77491	-2.93319	3.74156	3.24839	3.03804	3.61937
19268	Ptprf	4.88658	2.55992	0.99943	8.52787	8.01092	7.75722	8.47665
14866	Gstm5	2.29636	1.40191	1.41067	6.7508	6.95662	7.65255	7.01131
68799	Rgmb	1.23895	0.797884	0.0145237	6.91674	6.25059	6.0753	6.426
98170	Tmem132a	4.60075	3.76346	2.57424	9.07372	8.75415	9.14424	9.79523
217125	Samd14	2.7254	1.58693	1.46911	8.34907	7.88315	8.26204	8.43267
22142	Tuba1a	5.02493	4.64736	4.28342	11.0239	10.566	11.0976	11.1113
72480	Tspyl4	4.61334	2.55992	2.57424	8.5948	8.8985	8.512	8.92862
665113	Tnik	2.77106	0.461492	-0.151653	6.96748	6.77251	6.28362	6.75091
26456	Sema4g	1.36341	1.13128	1.21965	6.10844	6.73555	5.16186	5.94904
73296	Rhobtb3	-1.16378	1.45044	0.535769	5.76826	5.81051	5.52563	4.77488
102075	Plekhg4	0.375154	0.145061	-1.11834	4.66907	4.61953	3.71016	4.69863
18845	Plxna2	2.29636	2.80354	1.77732	7.39768	7.34983	5.96706	7.17253
545156	Kalrn	-0.198162	1.54285	0.29856	6.42104	6.23301	6.02105	5.87149
17475	Mpdz	0.375154	2.15394	0.422034	6.42996	6.12419	5.81856	5.84884
14958	H1f0	5.19371	4.3856	3.30917	9.42392	8.18813	9.86886	9.11659
414081	5330413P13Rik	-5.57172	-5.57172	-5.57172	-0.358781	0.949044	-0.420895	-0.100233
767815	BB557941	-5.57172	-5.57172	-5.57172	0.471824	1.04424	-0.233335	-0.382532
327812	Gm15663	-5.57172	-5.57172	-5.57172	0.390648	1.08959	-0.890169	-0.382532
68808	1110046J04Rik	-5.57172	-5.57172	-5.57172	0.11549	0.420044	-0.636535	-0.382532
207181	Rbms3	3.44183	2.80354	1.63143	8.49517	7.83445	8.0155	7.31828
56496	Tspan6	2.7254	1.8627	1.28618	7.47909	7.46668	7.6849	6.86201
17309	Mgat3	3.602	0.797884	-0.151653	6.5174	6.29965	6.49908	6.73304
11932	Atp1b2	-1.16378	-0.112498	0.739427	5.25507	5.77279	5.95022	5.77432
239017	Ogdhl	0.116789	1.07048	1.57933	6.17661	6.64542	7.24152	6.25177
77579	Myh10	2.47253	2.84042	1.63143	8.94526	8.80389	8.89144	8.97475
11302	Aatk	0.952299	0.940611	-0.151653	6.99348	6.80346	7.18815	7.00014
70546	Zdhhc2	0.594201	1.40191	-1.11834	4.97431	5.33105	5.35701	4.74843
12166	Bmpr1a	2.57905	3.51234	0.99943	6.8856	6.62824	7.10473	6.23281
232821	Ccdc106	1.23895	-0.827765	0.29856	6.1614	6.13504	6.05744	6.50054
57776	Ttyh1	-0.601646	0.63947	-0.151653	4.5291	4.40761	5.58917	4.95917
78908	Igsf3	3.22928	0.940611	1.07663	6.31779	6.18421	6.15095	7.00853
11858	Rnd2	1.23895	-1.77491	-2.05395	3.6486	3.89109	4.32453	4.48562
13052	Cxadr	1.36341	2.03169	0.739427	7.29895	7.07126	7.51044	6.56005
74011	Slc25a27	3.01829	2.06324	2.98801	7.41511	7.06701	6.92063	7.34501
245537	Nlgn3	0.952299	0.145061	1.63143	5.31954	5.66083	4.94586	5.52964
118446	Gjc3	-5.57172	-5.57172	-5.57172	0.757349	0.555485	1.38607	1.12189
109676	Ank2	2.52677	2.515	1.07663	8.96445	9.07162	8.30478	8.64324
14163	Fgd1	0.116789	1.29966	1.34977	6.24604	6.34242	5.45235	6.23916
100503043	Armcx4	1.23895	2.72682	1.99182	8.38488	8.05051	7.2176	7.92229
71069	Stox2	1.36341	2.64578	1.14992	7.90706	7.8694	6.96202	7.5272
56216	Stx1b	-2.09737	-0.827765	-1.5116	5.07518	5.57176	3.95169	5.07013
331532	Tceal5	-5.57172	-5.57172	-5.57172	2.60678	3.35436	2.92438	2.83796
14807	Grik3	-5.57172	-5.57172	-5.57172	2.92771	3.83894	3.12635	3.08346
57754	Cend1	-2.09737	-2.30888	-1.5116	5.88585	6.61376	6.16769	6.24074
319642	Rab9b	-5.57172	-5.57172	-5.57172	2.74383	3.60133	2.59357	2.66018
56839	Lgi1	-5.57172	-5.57172	-5.57172	3.12882	3.81214	3.20958	3.54959
76142	Ppp1r14c	-5.57172	-5.57172	-5.57172	3.10357	3.89748	3.66369	2.80411
75104	Mmd2	-5.57172	-5.57172	-5.57172	2.8387	3.33566	3.96133	3.0405
50759	Fbxo16	-5.57172	-5.57172	-5.57172	3.14128	3.49581	3.96133	3.45461
227485	Cdh19	-5.57172	-5.57172	-5.57172	3.17803	2.99793	3.05614	2.76946
212996	Wbscr17	-2.09737	-2.30888	-2.05395	6.44008	5.77452	6.26039	5.92562
234290	BC030500	-5.57172	-5.57172	-5.57172	3.35963	3.41796	3.65184	2.69753
56370	Tagln3	-0.198162	-0.112498	0.163521	8.86371	8.5717	8.90274	8.8878
226781	Slc30a10	-5.57172	-5.57172	-5.57172	3.77393	3.26824	3.95169	3.79334
19289	Igdcc3	-5.57172	-5.57172	-5.57172	3.74972	3.02152	3.77717	4.0018
69352	Necab1	-5.57172	-5.57172	-5.57172	3.58617	3.50421	3.75518	3.54959
209540	Rgag1	-5.57172	-5.57172	-5.57172	3.53986	3.53731	3.17686	4.06032
16536	Kcnq2	-2.09737	-1.77491	-2.05395	7.51365	7.32457	6.99289	7.60298
74342	Lrrtm1	-5.57172	-5.57172	-5.57172	4.28704	4.49024	3.73284	4.26078
328234	Rnf182	-5.57172	-5.57172	-5.57172	4.02991	4.40313	3.98986	4.16403
17762	Mapt	-0.198162	-0.613085	0.29856	8.85097	9.3219	8.5548	9.07284
93877	Pcdhb6	-5.57172	-5.57172	-5.57172	3.39128	3.87823	3.65184	3.35293
22239	Ugt8a	-5.57172	-5.57172	-5.57172	3.73335	3.02152	3.73284	3.0975
16485	Kcna1	-5.57172	-5.57172	-5.57172	3.44252	2.76623	3.55332	3.71354
72511	2610316D01Rik	-5.57172	-5.57172	-5.57172	2.06847	3.42682	3.52761	3.0405
17751	Mt3	-5.57172	-5.57172	-5.57172	2.3303	3.00977	3.76621	3.19213
14803	Grid1	-5.57172	-5.57172	-5.57172	2.58869	3.37282	4.22404	3.21807
171469	Gpr37l1	-5.57172	-5.57172	-5.57172	3.50171	3.50421	4.34676	3.98679
56856	Insm2	-1.16378	-1.38606	-1.5116	9.56111	9.77476	9.57609	9.7697
18935	Phox2b	-1.16378	-1.38606	-1.5116	9.90446	9.5485	9.26199	9.50041
170729	Scrt1	-5.57172	-5.57172	-5.57172	5.22611	5.18462	4.81379	5.42774
238266	Syt16	-5.57172	-5.57172	-5.57172	5.04233	5.30245	4.27902	5.08782
57775	Usp29	-5.57172	-5.57172	-5.57172	5.26933	5.16357	4.5898	4.88421
594844	Tceal3	-5.57172	-5.57172	-5.57172	4.63423	5.02456	4.77059	4.80514
67254	2900011O08Rik	-5.57172	-5.57172	-5.57172	5.30577	5.89276	5.76729	5.84884
239157	Pnma2	-5.57172	-5.57172	-5.57172	5.61587	6.18682	5.97422	5.46342
252868	Odf4	-5.57172	-5.57172	-5.57172	4.44616	5.00102	3.96133	4.9083
12404	Cbln1	-5.57172	-5.57172	-5.57172	5.30577	4.67264	5.36429	5.68183
240322	Adamts19	-5.57172	-5.57172	-5.57172	5.64022	4.55229	4.80311	5.53738
406217	Bex4	-5.57172	-5.57172	-5.57172	4.97083	4.99806	5.34969	5.20593
14799	Gria1	-5.57172	-5.57172	-5.57172	5.30853	5.98863	4.93123	5.3211
22360	Nrsn1	-5.57172	-5.57172	-5.57172	5.20549	5.6533	4.60217	5.13963
330369	Fbxo41	-5.57172	-5.57172	-5.57172	5.60241	6.24183	4.9015	5.42218
14348	Fut9	-5.57172	-5.57172	-5.57172	4.85456	4.81781	5.2705	4.03136
226180	Ina	0.116789	0.258426	0.163521	8.57714	8.87218	7.81218	9.00463
12300	Cacng2	-5.57172	-5.57172	-5.57172	2.92771	3.14479	2.29136	3.29319
18183	Nrg3	-5.57172	-5.57172	-5.57172	3.11625	2.76623	1.9479	3.15233
116811	Zim3	-5.57172	-5.57172	-5.57172	3.51134	3.27807	2.19662	3.23086
270190	Ephb1	-5.57172	-5.57172	-5.57172	3.84422	3.30715	2.35123	3.62907
14170	Fgf15	-5.57172	-5.57172	-5.57172	2.3303	2.99793	2.19662	3.46548
228787	Xkr7	-5.57172	-5.57172	-5.57172	3.75784	3.91648	1.8266	3.74955
217733	Tmem63c	-5.57172	-5.57172	-5.57172	3.31633	3.98407	1.59859	3.53934
116837	Rims1	-5.57172	-5.57172	-5.57172	3.38081	3.7917	1.90859	3.39901
72135	Pygo1	-5.57172	-5.57172	-5.57172	3.37026	3.6551	1.90859	3.0975
12745	Clgn	-5.57172	-5.57172	-5.57172	3.38081	3.84556	1.98616	3.69519
791417	Gm14164	-5.57172	-5.57172	-5.57172	2.3303	3.10117	1.69416	1.8422
241770	Rims4	-5.57172	-5.57172	-5.57172	2.06847	3.02152	1.90859	1.7022
13638	Efna3	-5.57172	-5.57172	-5.57172	2.3303	2.76623	1.78379	2.0586
11438	Chrna4	-5.57172	-5.57172	-5.57172	2.06847	2.21111	1.32766	2.14226
320707	Atp2b3	-5.57172	-5.57172	-5.57172	2.77615	3.67755	2.2289	2.43543
320360	Ric3	-2.09737	-1.77491	-2.05395	6.43882	6.19851	5.90599	5.83634
60510	Syt9	-5.57172	-5.57172	-5.57172	3.03844	2.7522	2.05978	2.45738
17870	Mycs	-5.57172	-5.57172	-5.57172	1.2923	1.75669	1.20323	1.87517
68352	Aspdh	-5.57172	-5.57172	-5.57172	2.3519	3.47887	1.64717	2.78689
497097	Xkr4	-5.57172	-5.57172	-5.57172	2.9562	3.38196	1.20323	2.98115
241525	Ypel4	-5.57172	-5.57172	-5.57172	3.88183	4.21645	3.52761	4.13709
60597	Mapk8ip2	-1.16378	-1.77491	-1.5116	8.05764	7.84647	7.50469	8.1175
22141	Tub	0.116789	0.258426	0.99943	9.68823	9.81159	9.45298	9.87725
16508	Kcnd2	-5.57172	-5.57172	-5.57172	1.53827	3.22825	3.07402	3.47626
77682	9230102O04Rik	-5.57172	-5.57172	-5.57172	4.45617	4.24679	4.21601	4.15734
545276	Gal3st3	-5.57172	-5.57172	-5.57172	4.21813	4.17498	4.23996	4.11656
229759	Olfm3	-5.57172	-5.57172	-5.57172	4.76479	4.52367	3.65184	4.06032
22446	Xlr3c	-5.57172	-5.57172	-5.57172	4.37935	4.536	4.72606	3.97162
13176	Dcc	-5.57172	-5.57172	-5.57172	4.88821	4.36675	2.77938	4.23561
78784	Celf3	-1.16378	0.0220213	-1.11834	8.81617	8.51725	8.7179	8.75209
16979	Lrrn1	-5.57172	-5.57172	-5.57172	4.15193	3.47032	4.11601	3.94857
23937	Mab21l2	-0.198162	-0.260862	-0.809647	8.01384	8.10328	8.56195	8.01859
69310	Pacrg	-5.57172	-5.57172	-5.57172	1.64713	2.98599	3.34825	2.27172
210801	Unc5d	-5.57172	-5.57172	-5.57172	2.1934	3.24839	0.9938	2.95054
107003	A330093E20Rik	-5.57172	-5.57172	-5.57172	2.65971	1.86498	1.54832	1.80845
100040671	Gm2897	-5.57172	-5.57172	-5.57172	1.98797	1.81185	1.49624	1.22781
320587	Tmem88b	-5.57172	-5.57172	-5.57172	1.37903	1.54513	0.916643	1.00758
216028	Lrrtm3	-5.57172	-5.57172	-5.57172	1.37903	1.57732	1.20323	0.674506
110835	Chrna5	-5.57172	-5.57172	-5.57172	1.71539	1.60881	1.13674	0.883417
100499517	Mir3072	-5.57172	-5.57172	-5.57172	1.20001	1.33526	1.38607	0.430138
18767	Pkia	0.375154	0.871012	0.535769	7.48704	7.29281	7.72929	6.76198
331480	Gm5126	-5.57172	-5.57172	-5.57172	1.98797	2.12662	0.916643	1.5875
17441	Mog	-5.57172	-5.57172	-5.57172	1.84293	1.37243	2.51723	2.66018
622645	Tmem200c	-5.57172	-5.57172	-5.57172	1.9027	1.04424	2.09523	2.11491
70350	Basp1	3.52414	3.64336	3.50343	10.8939	10.2138	10.8256	10.6303
100039138	Gm2061	-5.57172	-5.57172	-5.57172	1.04948	0.847114	1.64717	1.8422
93892	Pcdhb21	-5.57172	-5.57172	-5.57172	1.15156	0.949044	1.13674	0.597559
17268	Meis1	1.23895	0.72085	0.739427	8.56129	8.05552	8.39065	8.39302
217219	Fam171a2	0.375154	0.363529	-0.555502	7.41446	7.2366	7.49891	7.57565
93879	Pcdhb8	-5.57172	-5.57172	-5.57172	1.37903	1.47851	0.339693	1.93894
378430	Nanos2	-5.57172	-5.57172	-5.57172	1.57548	1.13355	0.216339	1.3734
107753	Lgals2	-5.57172	-5.57172	-5.57172	1.10142	0.679295	0.835126	0.747556
100316832	Mir1895	-5.57172	-5.57172	-5.57172	0.881383	0.347236	0.453325	1.17582
21646	Tcte2	-5.57172	-5.57172	-5.57172	1.37903	1.81185	2.12982	0.674506
52882	Rgs7bp	-5.57172	-5.57172	-5.57172	1.53827	1.66979	2.66608	1.3734
16353	Ipw	-5.57172	-5.57172	-5.57172	3.77393	4.69482	2.29136	4.14387
11899	Astn1	-0.601646	0.553224	-0.809647	8.0691	8.02521	7.82477	7.38204
319504	Nrcam	-1.16378	-0.426251	-1.11834	7.75776	7.72017	7.48728	7.34206
23985	Slc26a4	-5.57172	-5.57172	-5.57172	2.57038	3.07886	4.27129	1.93894
319455	Pld5	-5.57172	-5.57172	-5.57172	2.76008	3.0562	3.27286	1.9698
15569	Elavl2	-1.16378	-1.38606	-2.05395	8.19435	7.36834	7.27861	8.12094
232813	Shisa7	-2.09737	-1.77491	-2.05395	7.21817	7.0592	6.86525	7.73626
80893	Tmprss5	-5.57172	-5.57172	-5.57172	1.74835	2.34802	2.02344	2.47899
77097	Tanc2	2.16571	1.99944	1.34977	9.42456	9.06932	9.53069	8.96162
20112	Rps6ka2	1.47798	1.24569	1.68172	6.10685	5.80373	4.96035	6.1744
64051	Sv2a	-0.198162	1.58693	1.9514	6.79485	7.00772	7.18198	6.82767
330671	B4galnt4	-0.198162	-0.827765	0.0145237	8.06665	7.7296	7.07063	8.1811
69219	Ddah1	0.375154	0.145061	-0.809647	5.54026	5.67391	5.75903	4.91625
74166	Tmem38a	1.36341	-0.260862	0.739427	5.09132	5.50847	5.35335	5.30303
108079	Prkaa2	0.952299	-1.08007	0.29856	4.7198	4.97408	4.7485	3.97162
14809	Grik5	4.48222	2.44487	4.00597	7.96648	8.29423	7.69288	8.35152
142682	Zcchc14	2.09565	2.66647	3.51734	8.18121	8.27963	7.29585	8.25851
17207	Mcf2l	1.58412	1.78913	2.70157	7.09627	7.22458	6.49411	7.52785
53321	Cntnap1	0.375154	0.461492	0.99943	5.47284	5.64762	5.68535	5.86535
100038514	Gm11837	-5.57172	-5.57172	-5.57172	3.19008	3.02152	3.82017	2.41315
110862	Kcnq3	-5.57172	-5.57172	-5.57172	1.10142	0.793314	-0.067377	0.430138
93690	Gpr45	-5.57172	-5.57172	-5.57172	0.621638	1.13355	0.216339	0.597559
243328	Slc29a4	2.67825	2.15394	2.21313	7.43422	7.47151	7.31007	7.5181
277743	Fam131c	-5.57172	-5.57172	-5.57172	2.77615	3.23835	2.77938	4.19047
270192	Rab6b	3.32423	1.24569	0.91786	8.57772	8.83084	8.46408	8.48368
18951	Sept5	2.16571	0.363529	0.0145237	7.65451	7.65284	7.36101	7.9679
245555	C77370	0.116789	-2.30888	-2.93319	4.83934	5.35213	4.75959	4.3573
21385	Tbx2	2.67825	1.00701	1.34977	8.05105	7.78147	7.91804	8.57557
73710	Tubb2b	5.43265	3.04388	4.1379	10.2196	10.2187	10.188	10.7649
93843	Pnck	0.594201	-1.77491	-1.11834	5.3386	6.1998	5.14504	5.58301
382018	Unc13a	1.68298	-0.112498	0.29856	6.89574	7.48853	6.19041	7.32202
69697	Camsap3	1.47798	0.258426	-1.11834	6.45887	6.76816	5.77277	6.87735
20964	Syn1	1.10273	-1.38606	-0.555502	7.32239	7.58915	7.56677	7.51156
381983	Lmtk3	1.68298	-0.827765	0.29856	8.30475	8.455	7.84313	8.4618
19276	Ptprn2	0.594201	-2.30888	-1.11834	7.36419	7.46507	6.38197	6.84546
235180	Fez1	-0.198162	-1.77491	-1.5116	6.89298	6.74266	6.93171	6.80004
20257	Stmn2	3.22928	2.46863	2.60062	10.849	10.8008	11.2473	11.0843
228858	Gdap1l1	0.375154	-0.827765	-1.5116	7.28708	7.26837	7.19735	7.49309
20167	Rtn2	0.594201	-0.426251	-1.5116	7.56079	7.18987	7.35005	7.56495
435965	Lrp3	0.784333	-0.112498	-0.555502	7.71983	7.68736	7.34361	7.91735
107934	Celsr3	1.36341	0.363529	-0.809647	8.9561	8.71649	8.59907	8.90486
16574	Kif5c	0.952299	0.363529	-0.339492	9.73124	9.53794	9.44399	9.17816
17967	Ncam1	1.23895	0.72085	-0.151653	9.90674	9.68309	9.57118	9.77367
404634	H2afy2	0.116789	-0.260862	-1.5116	8.17592	8.05659	8.19725	8.32006
18481	Pak3	1.10273	-0.613085	-2.05395	8.10533	7.72511	7.45354	7.45406
19099	Mapk8ip1	2.23251	1.24569	0.535769	8.17289	8.34009	7.94075	8.27444
218194	Phactr1	0.952299	-0.112498	-1.11834	7.10424	6.88609	6.65864	7.05333
76686	Clip3	2.29636	1.78913	0.739427	8.84002	9.06116	8.43628	8.79822
353234	Pcdha2	-5.57172	-5.57172	-5.57172	2.86898	3.72142	1.8266	1.46289
240261	Ccdc112	1.86244	0.63947	1.34977	5.58199	5.57375	5.11514	5.16652
319670	Eml5	5.16834	4.42863	5.1594	9.06005	9.20846	9.23716	8.35262
52822	Rufy3	2.09565	2.76569	2.70157	7.92609	8.13809	8.50172	7.68372
66873	Tril	-0.601646	0.797884	-1.11834	4.24147	4.35287	3.48815	4.49095
50876	Tmod2	2.7254	2.55992	0.0145237	8.53172	8.38512	8.03617	7.87824
242466	Zfp462	0.116789	-0.112498	-2.93319	6.41849	6.05014	5.50272	5.04499
226841	Vash2	1.47798	0.461492	-1.11834	7.21449	6.93272	6.77386	7.06856
21676	Tead1	1.7755	2.76569	1.41067	6.69589	6.29118	6.84196	6.37648
228662	Btbd3	3.55056	2.84042	2.03115	8.77553	9.14309	8.57574	8.05547
218440	Ankrd34b	-5.57172	-5.57172	-5.57172	1.98797	1.57732	2.12982	2.32042
240095	H2-M5	-5.57172	-5.57172	-5.57172	2.04213	2.32924	2.09523	2.11491
20450	St8sia2	-2.09737	-2.30888	-1.5116	7.46924	7.21821	6.47405	7.29334
15571	Elavl3	0.375154	-0.613085	0.163521	9.54126	9.30218	9.14952	9.07439
278097	Armcx6	-1.16378	-1.77491	-2.05395	1.53827	2.32924	2.3216	2.80411
668215	1500017E21Rik	-1.16378	-0.827765	-2.93319	3.46252	3.48736	3.28826	2.82114
56279	Fam69b	2.02203	2.21139	0.163521	6.11002	5.98414	5.93807	6.04453
269019	Stk32a	-2.09737	-2.30888	-5.57172	2.30836	2.88673	2.3216	1.87517
628779	Hs3st4	-5.57172	-5.57172	-5.57172	0.621638	0.420044	1.13674	0.0225855
56773	Chst5	-5.57172	-5.57172	-5.57172	0.820698	0.0125437	1.32766	0.516276
218820	Zfp503	2.77106	1.18962	0.91786	6.68423	5.62663	6.47068	6.09963
208869	Dock3	-0.198162	1.07048	1.07663	6.93832	6.73019	6.21277	6.49922
108013	Celf4	1.68298	1.00701	1.73031	7.85316	7.7619	7.73422	7.43622
64580	Ndst4	-5.57172	-5.57172	-5.57172	1.2923	2.03687	0.339693	1.46289
402767	A830052D11Rik	-5.57172	-5.57172	-5.57172	0.691089	1.63962	0.0814442	0.946832
71492	Bbs7	1.36341	0.72085	-1.5116	4.72809	5.10957	4.4324	4.17731
330938	Dixdc1	1.36341	-0.426251	0.535769	6.43882	6.41658	5.83961	5.63928
20977	Syp	3.52414	1.18962	1.82285	8.49669	8.91374	9.02868	8.91902
69638	Enho	-0.601646	-3.1659	-2.05395	4.58946	4.5319	5.16186	5.38831
22693	Zfp30	0.784333	-1.38606	-2.93319	3.63104	4.35287	3.91248	3.86075
98741	Kcnb2	-2.09737	-5.57172	-5.57172	1.24689	0.847114	0.453325	0.817085
74365	Lonrf3	1.10273	0.0220213	0.0145237	5.45298	5.23089	5.59537	5.39969
20720	Serpine2	1.58412	0.940611	0.99943	5.94391	5.43132	6.53179	6.25959
57749	Piwil1	-5.57172	-5.57172	-5.57172	-0.506468	-1.05303	0.216339	0.135764
11517	Adcyap1r1	2.16571	2.39616	1.77732	8.20774	7.55015	7.61412	7.83175
73321	1700042O10Rik	-5.57172	-5.57172	-5.57172	0.390648	-0.868272	-0.067377	-0.234489
12310	Calca	-5.57172	-5.57172	-5.57172	-0.102244	-1.26497	-0.420895	-0.547523
435684	Shf	3.35454	0.797884	1.46911	6.88467	6.45391	6.27977	6.50581
102857	Slc6a8	3.99733	1.6297	1.46911	6.90856	7.04704	6.9704	6.89755
16772	Lama1	-5.57172	-5.57172	-5.57172	3.33814	2.36656	2.19662	3.78469
382089	Ripply2	-5.57172	-5.57172	-5.57172	1.2923	-1.5135	0.216339	-0.234489
52850	Sgsm1	1.47798	-0.112498	-2.05395	6.15834	6.45391	6.05969	6.73191
231986	Jazf1	1.23895	-0.260862	-2.93319	6.08766	6.4647	5.84483	6.18922
13844	Ephb2	1.10273	0.0220213	-2.93319	5.96159	5.72689	5.89094	6.26271
330953	Hcn4	-5.57172	-5.57172	-5.57172	4.12709	3.60913	2.82232	2.98115
72609	2700070H01Rik	-5.57172	-5.57172	-5.57172	1.33632	0.189574	1.86818	0.430138
26436	Psg16	-5.57172	-5.57172	-5.57172	1.84293	1.5122	-0.636535	2.24674
100038743	Gm13629	-5.57172	-5.57172	-5.57172	1.9027	1.89082	-1.19811	1.8422
100502861	Ccdc13	-5.57172	-5.57172	-5.57172	1.64713	1.63962	-0.890169	1.62676
217480	Dgkb	-5.57172	-5.57172	-5.57172	1.57548	0.618718	-0.890169	1.7739
100504350	Gm14169	-5.57172	-5.57172	-5.57172	1.20001	1.17621	-0.636535	1.62676
545667	Fam159a	-5.57172	-5.57172	-5.57172	1.24689	0.347236	0.453325	0.135764
27412	Peg12	0.594201	-0.260862	-1.11834	4.46611	5.33105	4.95554	4.08871
13489	Drd2	-5.57172	-5.57172	-5.57172	0.621638	0.0125437	-0.420895	0.817085
93891	Pcdhb20	0.375154	-0.613085	-1.11834	4.44113	3.92276	4.32453	4.08871
69784	1500009L16Rik	0.375154	-1.08007	-1.5116	5.39172	5.59749	4.82439	6.44397
329628	Fat4	0.116789	2.03169	-0.151653	4.74452	4.76986	5.0169	5.50878
218793	Ube2e2	0.375154	0.553224	0.422034	5.65767	5.7197	6.15305	4.43122
71781	Slc16a14	-5.57172	-5.57172	-5.57172	2.21714	2.03687	0.216339	1.46289
117229	Stk33	-5.57172	-5.57172	-5.57172	1.57548	2.43842	0.216339	1.93894
12839	Col9a1	-5.57172	-5.57172	-5.57172	1.20001	2.99793	0.835126	2.02961
21832	Thpo	-5.57172	-5.57172	-5.57172	0.548675	0.737431	0.558657	-0.733848
23923	Aadat	-5.57172	-5.57172	-5.57172	-0.102244	0.847114	0.748725	-0.947857
75799	4930444P10Rik	-5.57172	-5.57172	-5.57172	0.213157	-0.868272	0.558657	-0.234489
723866	Mir431	-5.57172	-5.57172	-5.57172	-0.856779	-1.5135	-0.890169	-1.19924
234593	Ndrg4	0.784333	0.63947	0.0145237	6.80761	7.76671	6.83542	6.81605
16728	L1cam	2.47253	1.49738	1.34977	8.6604	8.94569	7.87853	9.18804
12823	Col19a1	-5.57172	-5.57172	-5.57172	-0.671017	0.347236	-0.233335	0.747556
54725	Cadm1	3.01829	2.26664	1.68172	9.01336	8.65088	8.86665	7.99534
229521	Syt11	3.26163	2.29349	2.14306	8.86794	9.16609	9.41491	8.67431
22359	Vldlr	2.02203	0.258426	0.831401	5.47284	5.08459	5.653	5.09833
13644	Efs	1.47798	0.63947	-1.11834	6.5054	5.70156	5.86807	6.55752
100042715	Gm3985	-5.57172	-5.57172	-5.57172	1.04948	2.03687	0.916643	0.597559
76787	Ppfia3	-2.09737	-1.38606	-2.93319	6.22131	6.77077	5.71128	6.71608
12395	Runx1t1	-1.16378	-0.112498	-2.05395	7.60588	7.75136	6.57637	7.56495
216148	Shc2	-0.198162	0.461492	-0.809647	7.82206	8.10639	7.74123	8.19627
76965	Slitrk1	-5.57172	-5.57172	-5.57172	4.43608	5.32632	4.50008	3.76723
72685	Dnajc6	3.0921	1.24569	0.163521	6.39916	6.54625	5.48612	6.00225
242409	Tmem8b	2.35751	-0.260862	-0.339492	5.86909	5.97812	5.1323	5.50087
64339	Fndc4	-1.16378	-0.426251	-0.555502	6.28166	6.44521	6.87675	6.52282
71720	Osbpl3	1.94444	2.26664	1.07663	5.9079	5.73583	5.54819	6.48059
14461	Gata2	0.116789	0.871012	0.91786	6.76194	6.69394	6.61045	6.74424
18218	Dusp8	0.116789	-0.613085	0.422034	7.69522	7.5364	7.72152	7.16588
218544	Sgtb	-2.09737	-3.1659	-1.5116	5.23195	5.498	4.86603	4.83478
56741	Igdcc4	2.09565	1.93269	-1.11834	5.99972	6.05157	5.75903	5.42774
12876	Cpe	3.05567	4.02612	2.94747	9.16122	9.1745	8.84143	8.70759
54611	Pde3a	-1.16378	0.258426	-0.339492	7.24151	6.75942	4.89145	6.3908
225875	Lrfn4	3.29327	3.75382	0.422034	7.22184	7.12873	6.8831	7.58503
66253	Aig1	0.952299	1.18962	-2.05395	4.50037	4.54824	4.22404	4.98583
22658	Pcgf2	2.94049	4.16345	0.641189	7.41895	7.17745	7.14968	7.33467
20408	Sh3gl3	1.7755	1.24569	-0.555502	6.35303	5.48533	5.7945	5.30303
68875	Tmcc2	1.58412	3.20811	3.17517	6.98141	7.0224	6.72661	7.04158
67272	Cmtm5	-5.57172	-5.57172	-5.57172	1.46085	1.63962	3.22566	2.36753
53627	Porcn	0.784333	-1.08007	-2.05395	4.94973	4.92176	4.26352	4.70782
77963	Hook1	2.23251	0.871012	-0.151653	6.65303	6.69761	5.46596	6.12898
243743	Plxna4	2.57905	0.363529	-0.151653	6.72205	6.47968	5.84222	6.23122
17263	Meg3	3.44183	2.23928	2.06943	11.9313	11.6646	11.6026	11.2467
75745	Rian	2.35751	1.18962	0.29856	10.7817	10.5648	10.6067	9.72927
72823	Pard3b	-1.16378	0.72085	-2.05395	4.10817	4.41654	2.88442	3.91725
432989	D930007P13Rik	-5.57172	-5.57172	-5.57172	0.390648	0.270558	-1.19811	0.516276
239591	Ttll8	-5.57172	-5.57172	-5.57172	0.304631	0.270558	-2.13014	0.430138
20394	Scg5	-2.09737	-3.1659	-2.05395	7.02661	7.02094	6.79423	6.48727
14805	Grik1	-5.57172	-5.57172	-5.57172	3.74156	3.20783	4.85055	2.90336
100040421	Gm2762	-5.57172	-5.57172	-5.57172	0.0107267	-0.704513	-2.13014	0.135764
13491	Drd4	-5.57172	-5.57172	-5.57172	3.85182	2.47306	1.54832	3.01113
71691	Pnmal1	-5.57172	-5.57172	-5.57172	4.42593	4.85767	4.37588	4.61326
406218	Panx2	-5.57172	-5.57172	-5.57172	3.78191	4.32944	3.96133	4.66131
53814	Oaz3	-5.57172	-5.57172	-5.57172	3.14128	3.40904	4.42546	2.96592
381482	Gm1653	-5.57172	-5.57172	-5.57172	0.390648	0.489353	-2.13014	0.516276
72274	1700027H10Rik	-5.57172	-5.57172	-5.57172	0.0107267	1.44401	1.06704	0.883417
22153	Tubb4a	2.57905	0.258426	0.739427	9.2785	8.68336	9.081	9.53403
73728	Psd	1.68298	3.17961	1.14992	7.37346	7.98415	7.19429	7.91438
216343	Tph2	-5.57172	-5.57172	-5.57172	1.04948	2.25157	2.86401	2.66018
12427	Ccna1	-5.57172	-5.57172	-5.57172	1.61175	2.38486	2.54313	2.82114
320939	5930403L14Rik	-5.57172	-5.57172	-5.57172	1.53827	1.98981	2.19662	2.0586
72701	Zfp618	-5.57172	-5.57172	-5.57172	3.76591	3.69965	1.26678	3.85249
23805	Apc2	1.47798	-1.08007	-2.05395	8.91994	8.91886	8.42718	9.19601
14681	Gnao1	0.594201	-0.827765	-2.05395	9.00869	9.28781	8.59521	9.25827
208666	Diras1	-2.09737	-3.1659	-5.57172	6.04685	6.2593	5.79719	6.50713
545474	Scrt2	-2.09737	-3.1659	-5.57172	6.06821	5.82232	5.74235	5.98157
18109	Mycn	1.23895	-0.827765	-2.93319	8.71482	8.24372	7.94985	8.7457
381979	Brsk1	1.23895	-0.613085	-2.93319	8.0527	7.9804	7.61793	8.11793
216739	Acsl6	-1.16378	-3.1659	-5.57172	5.75615	5.27572	5.39306	5.21883
58242	Nudt11	-1.16378	-3.1659	-5.57172	5.19657	5.54148	5.6077	4.9896
59049	Slc22a17	3.62705	0.72085	0.0145237	8.24971	8.47035	8.35682	8.38839
207182	Ggt7	3.52414	-0.426251	-1.11834	7.70679	7.67858	7.36918	7.60051
73989	4930452G13Rik	-1.16378	-5.57172	-5.57172	1.20001	1.5122	0.916643	0.747556
333605	Frmpd4	-1.16378	-5.57172	-5.57172	1.46085	1.57732	0.558657	-0.100233
233879	Asphd1	0.594201	-3.1659	-2.93319	3.49201	4.03712	3.57859	3.81899
109593	Lmo3	-2.09737	-3.1659	-5.57172	5.36806	6.05014	6.42266	5.44706
229801	Tram1l1	-2.09737	-3.1659	-5.57172	5.85403	6.40205	6.62113	5.83634
18040	Nefm	5.78953	4.34125	4.82095	12.2558	12	12.7275	12.6846
13992	Khdrbs3	1.7755	0.553224	0.163521	8.09575	8.18813	8.81975	8.27367
330863	Trim67	-1.16378	-3.1659	-1.5116	7.2328	7.27329	7.03114	7.60482
320827	C530008M17Rik	-0.198162	-2.30888	-0.339492	8.37765	8.0039	8.13368	7.92819
11775	Ap3b2	-0.198162	-1.77491	-1.5116	7.93909	8.20497	7.9655	8.56897
13643	Efnb3	2.09565	2.37117	2.10671	6.70432	7.01801	6.97397	7.35746
26757	Dpysl4	0.116789	-3.1659	-2.05395	7.52141	7.38265	7.00226	7.60174
56191	Tro	1.10273	-2.30888	-1.5116	8.21881	8.39672	7.77918	8.2783
26913	Gprin1	1.23895	-3.1659	-1.5116	8.01638	8.15419	7.74263	8.42539
17933	Myt1l	-1.16378	-3.1659	-2.93319	6.22425	6.60012	5.32003	6.11697
21419	Tfap2b	1.10273	0.0220213	0.0145237	9.66212	9.70443	8.22901	9.37742
16560	Kif1a	1.58412	-0.827765	-0.151653	9.27019	9.43985	8.5773	9.41048
67295	Rab3c	-1.16378	-3.1659	-2.05395	7.1847	7.13076	5.93318	7.49574
104069	Sncb	-2.09737	-5.57172	-5.57172	5.07518	5.6131	5.0579	5.20593
76217	Jakmip2	-2.09737	-5.57172	-5.57172	5.51175	5.81727	4.82439	5.19944
22671	Rnf112	-2.09737	-5.57172	-5.57172	4.3093	5.84728	4.86603	5.15984
19716	Bex1	0.784333	-3.1659	-2.93319	7.68727	7.87993	8.05935	7.94139
667055	Gm9992	-5.57172	-5.57172	-5.57172	-0.671017	-1.26497	0.656819	1.00758
56363	Tmeff2	-2.09737	-0.613085	-1.5116	6.18717	7.16559	6.57793	6.98606
224344	Rbm11	-5.57172	-2.30888	-5.57172	0.471824	1.96569	0.453325	0.946832
232680	Cpa2	-5.57172	-2.30888	-5.57172	0.548675	1.47851	0.656819	0.883417
13017	Ctbp2	0.594201	3.35555	0.535769	6.45013	6.68843	6.04843	6.58394
235106	Ntm	-5.57172	-3.1659	-5.57172	0.691089	1.54513	1.32766	0.747556
382571	Kcnf1	-5.57172	-2.30888	-5.57172	1.84293	0.898979	1.90859	0.430138
242553	Kank4	-5.57172	-3.1659	-5.57172	1.61175	1.08959	1.26678	0.338529
17150	Mfap2	1.10273	0.797884	-0.809647	5.52131	3.18712	6.07974	5.28781
20614	Snap25	-0.601646	-1.77491	-2.05395	8.61169	8.49662	7.86704	8.27367
268860	Abat	1.68298	-0.827765	-1.5116	6.18265	6.68104	6.08415	6.79789
243931	Tshz3	-1.16378	0.797884	2.17852	5.7337	6.10913	4.99361	5.91574
18798	Plcb4	-0.198162	1.96645	2.81856	6.48721	7.00698	6.02565	6.77514
228602	4930402H24Rik	-0.198162	2.76569	2.72574	6.39916	6.78893	5.58294	6.41903
17829	Muc1	-5.57172	-3.1659	-2.93319	1.10142	1.04424	0.558657	0.817085
269233	Fam171a1	-1.16378	2.06324	1.73031	6.29566	6.12009	5.81058	6.38079
434147	D930028M14Rik	0.375154	-3.1659	-2.93319	2.89864	2.23149	2.98233	3.57991
19337	Rab33a	-0.198162	0.258426	0.0145237	5.24644	4.87396	4.92139	5.88167
235281	Scn3b	-0.601646	0.0220213	-1.11834	7.28568	7.39003	6.56851	8.02641
15165	Hcn1	-5.57172	-5.57172	-5.57172	-0.856779	0.347236	1.26678	-1.19924
22696	Zfp37	-2.09737	-0.613085	-2.93319	5.19657	5.1287	4.7485	4.62784
26422	Nbea	-0.198162	1.29966	-0.339492	7.45558	7.40972	6.98228	6.74647
13429	Dnm1	0.116789	1.58693	0.535769	7.51005	8.14951	7.18609	6.91846
18491	Pappa	-5.57172	-3.1659	-5.57172	2.28609	2.03687	2.09523	1.87517
67445	C1qtnf4	-5.57172	-3.1659	-5.57172	3.412	2.91219	1.26678	3.0975
70638	Fam189a1	-5.57172	-1.77491	-5.57172	3.29418	3.09006	2.35123	3.7044
320158	Zmat4	-5.57172	-2.30888	-5.57172	3.42224	2.61937	2.94396	3.6387
219257	Pcdh20	-5.57172	-3.1659	-5.57172	2.71077	3.07886	1.90859	3.57991
74563	Rasgef1c	-5.57172	-3.1659	-5.57172	3.14128	2.94956	2.64232	3.74955
54376	Cacng3	-5.57172	-3.1659	-5.57172	2.53304	2.03687	2.73512	3.66722
15444	Hpca	-5.57172	-3.1659	-5.57172	3.23728	2.79389	3.82017	2.27172
93890	Pcdhb19	-5.57172	-3.1659	-5.57172	3.24884	2.78013	2.88442	2.36753
93886	Pcdhb15	-5.57172	-3.1659	-5.57172	2.514	2.52349	2.71247	2.71585
228777	Nrsn2	-5.57172	-5.57172	-5.57172	3.87439	4.95276	3.89247	3.58988
58227	Fam184b	0.375154	-1.77491	-1.5116	2.98414	4.58432	3.39166	3.80194
18530	Pcdh8	-5.57172	-5.57172	-5.57172	4.67765	3.8256	4.596	3.6387
243621	Iqsec3	-2.09737	-1.08007	-0.809647	6.39266	6.32238	5.33494	6.4357
243961	Shank1	-1.16378	0.145061	0.29856	7.2444	7.56728	6.31214	7.53947
268932	Caskin1	-0.601646	0.461492	0.535769	7.10345	6.9824	6.44343	7.49242
114249	Npnt	-2.09737	-0.613085	-2.93319	2.97024	2.19045	3.52761	2.91926
384071	Slc25a34	-5.57172	-2.30888	-5.57172	0.11549	1.17621	1.26678	1.12189
14704	Gng3	0.116789	2.492	0.99943	8.17023	8.12182	8.04356	8.80439
13048	Cux2	0.375154	-2.30888	-0.151653	4.92472	4.84119	4.32453	5.36238
11803	Aplp1	0.116789	-0.112498	-1.5116	8.38684	8.86588	8.15483	8.7763
627214	Fam196a	-5.57172	-5.57172	-5.57172	0.213157	-0.424022	1.59859	0.516276
67866	Wfdc1	-5.57172	-5.57172	-5.57172	0.11549	0.103772	1.26678	0.0225855
74530	9030612E09Rik	-5.57172	-2.30888	-5.57172	1.53827	0.997429	1.32766	1.87517
67149	Nkain1	1.68298	3.83831	0.831401	8.0527	7.48959	7.56203	7.97505
240119	St6gal2	-5.57172	-5.57172	-5.57172	2.79204	2.36656	-1.59013	1.5875
12293	Cacna2d1	1.7755	0.940611	-0.339492	7.99851	7.21502	7.32134	6.54732
16467	Atcay	2.52677	0.871012	-2.05395	7.38726	7.64622	7.20447	7.65553
69894	2010107G23Rik	-0.198162	-2.30888	-5.57172	4.1145	4.42098	4.23202	4.44776
26559	Hunk	1.23895	-0.426251	-2.93319	5.93857	5.90866	6.25648	6.53319
13640	Efna5	0.784333	-1.38606	-2.93319	6.21248	5.87182	6.06417	6.31622
14724	Gp1bb	-5.57172	-3.1659	-2.93319	4.15193	4.29598	3.28826	3.86075
20979	Syt1	-2.09737	-3.1659	-2.05395	6.74367	7.10822	5.74235	6.30416
108030	Lin7a	1.10273	0.553224	0.163521	8.83763	8.57718	8.72251	8.08175
17125	Smad1	3.19619	3.32984	2.06943	7.40416	7.0909	8.75126	6.8086
23984	Pde10a	0.375154	0.797884	-1.5116	5.66632	4.32471	4.9065	4.29773
360213	Trim46	2.57905	2.515	0.0145237	6.44763	7.15229	6.93904	7.55481
68846	Rnf208	-1.16378	-2.30888	-0.555502	6.04519	6.10361	5.48946	6.56511
19130	Prox1	0.952299	1.45044	0.422034	6.94899	7.23597	5.63204	7.18983
279653	Pcdh19	0.116789	1.00701	-0.809647	5.72958	5.51887	4.34676	6.4846
68312	Gstm7	0.375154	-0.613085	-1.5116	3.8134	3.42682	3.9709	4.53288
14853	Gspt2	-2.09737	-1.38606	-0.555502	4.79665	5.22328	4.61444	4.90032
103406	Zfr2	1.23895	-1.77491	-0.339492	4.97083	5.68319	4.87625	5.29392
17294	Mest	3.12764	1.96645	2.21313	7.41959	6.97562	6.72095	7.87671
71951	Gpc2	4.89691	-0.112498	-0.809647	7.86589	7.52664	7.60262	8.07777
225998	Rorb	-0.198162	-5.57172	-5.57172	2.69395	2.72372	2.26047	2.67898
12723	Clcn1	-0.198162	-2.30888	-2.05395	4.47105	3.93523	2.68947	4.01665
22249	Unc13b	2.35751	0.553224	1.68172	6.63662	6.92022	5.77824	7.24606
66959	Dusp26	-0.601646	-1.77491	-2.93319	7.17867	7.46722	7.52351	7.993
628456	Gm6880	-5.57172	-5.57172	-5.57172	1.50008	1.98981	1.86818	-0.733848
93688	Klhl1	-5.57172	-5.57172	-5.57172	0.691089	1.78454	2.3216	-0.547523
76376	Slc24a2	-5.57172	-5.57172	-5.57172	0.11549	1.5122	1.59859	-0.733848
19279	Ptprr	0.594201	-1.77491	-2.93319	5.6181	6.65582	5.61687	5.85299
330460	Tmem150b	-2.09737	0.258426	-1.5116	6.57365	6.63399	6.43827	6.7871
76260	Ttc8	0.375154	-0.426251	0.0145237	4.21813	5.53535	5.36792	4.69402
544922	Zkscan4	-5.57172	-2.30888	-2.05395	2.71077	2.88673	2.90454	2.95054
16716	Ky	-5.57172	-2.30888	-2.93319	2.57038	3.23835	2.51723	2.52127
242662	Rims3	-2.09737	-1.77491	-1.11834	4.51959	3.8256	3.20958	4.62784
244556	Zfp791	-5.57172	-2.30888	-2.93319	2.24049	2.31021	0.656819	1.54715
11906	Zfhx3	1.23895	4.42863	3.26036	8.58229	8.50789	7.44584	8.32566
270028	Fam155a	-5.57172	-5.57172	-5.57172	6.10367	5.50638	6.26039	5.07013
20666	Sox11	0.375154	-1.08007	-2.05395	8.9086	8.24247	8.87337	8.44268
242259	Slc44a5	-1.16378	-5.57172	-5.57172	5.26079	5.79862	6.09295	5.06656
320026	A330076H08Rik	-2.09737	-3.1659	-5.57172	2.37319	2.72372	1.44221	2.27172
99031	Osbpl6	2.02203	0.0220213	-2.05395	5.80396	6.26301	4.57732	5.4607
210297	Lrch2	1.10273	-0.260862	-2.05395	5.45548	5.46612	4.41147	4.62784
259302	Srgap3	3.05567	2.31985	0.422034	8.37271	8.32714	7.12631	8.02181
22715	Zfp57	1.7755	0.258426	-2.05395	8.14686	7.1456	7.22362	8.20805
16564	Kif21a	1.86244	0.363529	-1.11834	7.93551	7.21118	7.55965	8.17822
11815	Apod	4.9475	1.29966	0.29856	8.38094	8.52836	8.30146	7.81432
102954	Nudt10	-2.09737	-3.1659	-5.57172	4.93906	5.14221	5.24706	4.68475
215085	Slc35f1	-2.09737	-3.1659	-5.57172	4.33122	4.9921	4.43932	4.31586
20449	St8sia1	3.76884	1.00701	1.28618	7.10742	7.76933	7.65701	6.78818
240753	Plekha6	0.375154	0.63947	0.163521	8.56447	6.79578	6.79692	8.3331
75697	C2cd4b	-5.57172	-5.57172	-5.57172	2.41484	1.13355	0.748725	1.80845
245450	Slitrk2	-2.09737	-5.57172	-5.57172	2.21714	2.50688	2.82232	2.14226
59093	Pcbp3	3.83483	0.145061	0.739427	8.15533	8.34944	8.19317	8.61026
100043213	5330434G04Rik	-2.09737	-5.57172	-5.57172	1.9027	2.42079	1.20323	2.71585
14800	Gria2	3.19619	-1.38606	-0.555502	7.50403	7.70294	7.26603	7.39702
217843	Unc79	1.68298	-2.30888	-2.05395	6.55398	6.55839	5.83961	6.6245
18025	Nfe2l3	2.67825	-0.112498	0.163521	8.27608	7.60192	8.4662	7.59
20646	Snrpn	-5.57172	-5.57172	-5.57172	0.995593	0.420044	2.49085	1.8422
72930	Ppp2r2b	-2.09737	-1.77491	-1.5116	5.58883	3.97806	6.14884	5.39685
381405	Zfp663	-5.57172	-5.57172	-5.57172	1.15156	-0.0848457	2.43661	1.62676
80883	Ntng1	-5.57172	-5.57172	-5.57172	3.26031	4.20619	4.47339	3.28094
20404	Sh3gl2	-5.57172	-5.57172	-5.57172	5.05885	5.03619	5.34969	5.08782
72607	Usp13	-5.57172	-5.57172	-5.57172	5.00872	5.3192	4.47339	4.45868
381157	Greb1l	-5.57172	-5.57172	-5.57172	4.46611	3.89748	3.47476	4.58862
76219	Arxes1	-5.57172	-5.57172	-5.57172	4.30376	4.30081	4.21601	3.76723
67216	Mboat2	-5.57172	-5.57172	-5.57172	4.62094	4.45603	3.87218	4.03865
74770	Hhatl	-5.57172	-5.57172	-5.57172	1.15156	0.737431	-2.13014	1.3734
114229	Kiss1r	-5.57172	-3.1659	-5.57172	2.16926	2.57223	1.26678	2.34417
93882	Pcdhb11	-5.57172	-2.30888	-5.57172	3.28298	2.82103	2.80101	2.62184
208171	Tmprss7	-2.09737	-3.1659	-5.57172	0.548675	1.08959	1.54832	0.817085
53418	B4galt2	-0.198162	2.76569	1.21965	6.72929	6.43756	6.3438	6.74424
319924	Apba1	2.6295	1.82638	0.422034	8.26331	8.28816	7.51209	8.63964
72693	Zcchc12	0.784333	0.258426	-0.151653	8.19397	7.44067	7.47808	6.70351
18992	Pou3f2	-5.57172	-5.57172	-5.57172	6.5702	6.23806	6.63324	5.97208
235611	Plxnb1	4.99638	1.8627	0.163521	8.10095	8.09462	7.66882	8.07156
13447	Doc2b	-2.09737	-2.30888	-2.05395	4.42083	2.1047	4.38307	3.80194
319636	Fsd1l	1.86244	-0.426251	-0.339492	6.66386	6.62439	6.51716	5.88572
18011	Neurl1a	1.23895	-1.77491	-2.93319	6.37957	6.31882	5.10648	6.35764
252864	Dusp15	-1.16378	-5.57172	-5.57172	3.78985	3.87823	2.38025	3.54959
434438	Ccdc36	-0.601646	-1.77491	-2.05395	3.33814	3.21808	4.2867	3.25612
76829	Dok5	-5.57172	-5.57172	-5.57172	-0.102244	1.83866	1.32766	-0.547523
193003	Pirt	-1.16378	-3.1659	-5.57172	5.92782	5.34514	4.65063	6.51891
211961	Asxl3	-2.09737	-1.77491	-2.93319	6.63991	6.1605	5.50601	6.23281
244954	Prss35	-5.57172	-2.30888	-5.57172	0.621638	2.29093	1.9479	1.22781
19242	Ptn	-0.601646	-2.30888	-5.57172	3.62218	3.85215	3.43381	4.54318
211652	Wwc1	1.47798	-1.38606	-0.151653	5.64022	5.15026	4.95071	5.42218
22066	Trpc4	-5.57172	-3.1659	-5.57172	0.11549	0.420044	0.916643	1.00758
170738	Kcnh7	-5.57172	-3.1659	-5.57172	0.390648	0.270558	0.916643	0.430138
268345	Kcnc2	-5.57172	-2.30888	-5.57172	0.304631	0.489353	0.9938	0.240706
233752	Insc	-5.57172	-3.1659	-5.57172	0.304631	0.793314	0.835126	0.817085
230904	Fbxo2	-5.57172	-2.30888	-5.57172	0.213157	1.21765	0.656819	0.597559
244562	Abcc12	-5.57172	-3.1659	-5.57172	-0.102244	-0.424022	1.06704	0.516276
57764	Ntn4	-2.09737	-0.426251	-2.93319	3.45256	3.66262	4.16688	4.13028
620592	Tmem28	-5.57172	-5.57172	-5.57172	4.22984	4.46035	2.66608	4.23561
69215	Sat2	1.10273	-3.1659	-2.05395	3.7251	3.78483	3.39166	3.19213
71751	Map3k13	1.36341	-2.30888	-1.11834	4.60753	4.92489	3.94199	4.66131
12794	Cnih2	-1.16378	0.363529	1.07663	6.25467	5.67948	5.49278	6.5045
14226	Fkbp1b	-2.09737	-0.613085	-0.555502	4.21223	4.37593	3.99924	5.20917
110834	Chrna3	-2.09737	-3.1659	-5.57172	6.98487	6.83957	7.27475	6.09963
239250	Slitrk6	-2.09737	-5.57172	-5.57172	1.50008	2.16949	2.77938	1.54715
629378	Dact3	-1.16378	1.54285	1.41067	6.08444	6.19332	5.9478	5.93932
50765	Tfr2	-5.57172	-2.30888	-2.93319	2.3519	2.42079	1.54832	2.27172
407812	Zfp941	-2.09737	-2.30888	-0.339492	5.91154	5.78834	5.12803	5.69805
239408	Tmem74	-5.57172	-5.57172	-2.93319	2.72739	1.91621	1.59859	2.32042
20713	Serpini1	0.116789	1.35169	2.10671	5.93141	6.14044	6.40687	5.56291
17984	Ndn	1.94444	1.58693	0.535769	9.2381	10.5322	8.88005	10.1985
13865	Nr2f1	-0.601646	0.63947	0.0145237	4.83934	5.56375	4.30195	5.17647
20355	Sema4f	-1.16378	0.871012	-0.339492	4.61649	5.52094	4.45304	5.51924
78303	Hist3h2ba	0.375154	-1.38606	-5.57172	5.28626	4.74173	4.40442	4.98583
11785	Apbb1	1.86244	0.72085	3.06581	8.33727	8.40515	8.15168	8.53197
108699	Chn1	0.375154	-0.112498	1.07663	7.1365	7.20346	6.98583	7.53689
330941	AI593442	-5.57172	-5.57172	-5.57172	2.47515	5.01578	3.40585	2.76946
75050	Kif27	-5.57172	-2.30888	-5.57172	1.71539	1.54513	0.916643	1.73849
20358	Sema6a	-0.601646	2.58187	-0.151653	6.91038	7.13753	5.66779	7.2142
225579	Slc27a6	-5.57172	-2.30888	-5.57172	2.16926	0.847114	0.656819	1.27799
76183	Celf6	-2.09737	-3.1659	-5.57172	4.51001	5.02456	4.47339	4.7573
54525	Syt7	-0.601646	-0.426251	-2.05395	6.21396	6.49451	6.01874	6.70351
380918	Siah3	-5.57172	-5.57172	-5.57172	1.93169	0.847114	0.835126	-0.547523
20563	Slit2	1.10273	0.0220213	0.163521	7.85506	8.1678	8.88986	7.53238
69659	2310069G16Rik	-5.57172	-5.57172	-5.57172	-0.102244	-0.424022	-0.420895	-1.8905
170788	Crb1	-5.57172	-5.57172	-5.57172	-1.07004	-0.424022	-0.233335	-1.8905
93884	Pcdhb13	-5.57172	-5.57172	-5.57172	3.27169	2.94956	3.03804	2.54195
65254	Dpysl5	0.784333	-1.77491	-2.93319	8.85239	8.78743	8.94555	9.27959
12069	Bex2	0.116789	-2.30888	-2.93319	8.58572	8.63448	8.75057	8.98186
76252	Atp6v0e2	0.116789	-2.30888	-2.93319	8.0527	8.20078	8.02874	8.35664
12652	Chga	-0.601646	-3.1659	-2.93319	7.75877	7.33578	8.27659	8.17118
83766	Actl6b	-2.09737	-5.57172	-5.57172	5.60916	5.56575	5.38949	6.40216
13628	Eef1a2	0.594201	-1.38606	-1.5116	9.5871	10.1801	9.66373	10.0029
20262	Stmn3	-0.198162	-2.30888	-2.93319	8.91087	9.04237	9.39594	9.42169
545622	Ptpn3	2.52677	0.940611	-2.05395	6.26752	5.3334	5.64406	6.36492
271711	Tmem169	-2.09737	-5.57172	-5.57172	5.18156	5.28062	4.96993	5.0843
99738	Kcnc4	-5.57172	-5.57172	-5.57172	3.09078	4.8511	3.01971	3.42151
83398	Ndst3	-5.57172	-3.1659	-5.57172	1.84293	2.83441	1.32766	1.50563
26950	Vsnl1	-5.57172	-3.1659	-5.57172	2.11975	3.38196	1.59859	2.08703
329782	4930570G19Rik	-5.57172	-3.1659	-5.57172	2.77615	3.24839	1.64717	1.87517
244484	Wdr17	-5.57172	-3.1659	-5.57172	2.71077	3.38196	2.02344	2.85459
20513	Slc1a6	-5.57172	-3.1659	-5.57172	1.84293	2.29093	0.916643	1.32648
13853	Epm2a	-5.57172	-3.1659	-5.57172	2.09434	2.76623	0.656819	1.80845
18762	Prkcz	-1.16378	0.553224	-1.5116	5.84454	5.93063	4.87115	5.99289
210108	D130043K22Rik	-5.57172	-3.1659	-5.57172	1.64713	1.94117	0.835126	1.22781
381058	Unc93a	-5.57172	-5.57172	-5.57172	2.62464	0.103772	2.19662	0.747556
665180	Clec2l	-5.57172	-3.1659	-2.93319	4.32577	4.45169	4.35409	4.83058
241919	Slc7a14	-2.09737	-3.1659	-2.93319	8.18196	7.76103	7.61488	7.6201
19711	Resp18	-5.57172	-5.57172	-5.57172	3.46252	4.22155	0.453325	3.37616
15893	Ica1	-0.198162	-0.613085	0.422034	5.66632	5.69607	5.26273	5.42774
237213	Glra2	-5.57172	-5.57172	-5.57172	2.74383	1.25793	2.40871	1.00758
73010	Gpr22	-2.09737	-5.57172	-5.57172	4.94618	4.59222	5.06685	4.22924
277432	Vstm2l	-2.09737	-5.57172	-5.57172	6.18265	6.42435	5.06238	6.72741
59095	Fxyd6	2.29636	2.23928	-0.809647	8.14725	7.71203	8.50089	8.76314
20370	Sez6	-5.57172	-5.57172	-5.57172	2.14472	0.420044	1.06704	2.52127
14601	Ghrh	-5.57172	-5.57172	-5.57172	2.0153	-0.189288	0.835126	2.02961
239405	Rspo2	-5.57172	-5.57172	-5.57172	1.33632	-0.424022	1.20323	1.9698
13004	Ncan	-0.198162	-1.77491	-2.05395	7.78034	7.76758	7.12952	7.80953
272381	Lrrc4b	-0.601646	-1.77491	-5.57172	7.43422	7.6892	7.02426	7.97267
319984	Jph4	-0.601646	-2.30888	-5.57172	7.46553	7.69104	7.10907	7.42721
75770	Brsk2	-0.198162	-2.30888	-5.57172	7.90524	7.72556	7.25236	7.7267
327814	Ppfia2	-0.601646	-1.38606	-5.57172	7.8687	8.09288	7.12095	8.89535
270097	Vat1l	-1.16378	-2.30888	-5.57172	6.89574	6.89729	7.25138	7.61766
50997	Mpp2	0.784333	0.72085	0.641189	5.07518	5.86857	6.56693	5.97778
15111	Hand2	0.116789	-1.08007	-0.339492	9.56833	9.27897	9.69584	10.0743
17932	Myt1	-2.09737	-3.1659	-2.05395	7.77635	7.7278	7.67029	7.91982
320429	Trank1	-2.09737	-3.1659	-2.05395	8.30059	7.08951	7.71227	7.78859
30959	Ddx25	1.68298	1.35169	2.06943	5.75007	5.64573	6.19654	5.30303
14048	Eya1	2.35751	0.553224	-0.809647	10.091	9.41154	9.3467	9.30949
13800	Enah	1.7755	1.35169	-2.05395	7.23498	6.96425	5.9478	6.71721
17389	Mmp16	-2.09737	-3.1659	-5.57172	4.17636	3.89748	2.29136	3.35293
19266	Ptprd	0.375154	-0.613085	-2.93319	6.59645	5.57375	4.77059	5.72995
317755	Zar1	-5.57172	-5.57172	-5.57172	0.757349	1.25793	2.84332	0.430138
329735	4933431E20Rik	0.116789	-0.260862	1.41067	6.13048	6.44412	6.15934	6.03179
27359	Sytl4	2.16571	-0.112498	0.641189	11.1247	10.7712	11.0446	10.8693
432530	Adcy1	0.116789	-1.77491	-1.5116	9.69128	9.12364	9.34807	9.02314
73100	2900092D14Rik	-5.57172	-3.1659	-5.57172	3.65731	3.86525	5.09339	3.83584
72413	Kcnmb2	-5.57172	-3.1659	-5.57172	4.24147	3.6323	5.36429	3.99431
71146	Golga7b	-5.57172	-3.1659	-5.57172	3.70005	4.54824	4.23996	4.17068
67874	Rprm	-5.57172	-3.1659	-5.57172	3.55856	3.29752	4.66839	3.72263
211949	Spsb4	-5.57172	-3.1659	-5.57172	4.23567	3.06757	4.42546	2.93498
231858	Radil	-5.57172	-3.1659	-5.57172	3.23728	4.52779	4.39022	3.23086
319893	A230057D06Rik	-5.57172	-3.1659	-5.57172	4.48089	5.07898	4.09865	4.5173
242274	Lrrc7	-5.57172	-2.30888	-5.57172	2.65971	2.55616	2.68947	2.80411
228846	D630003M21Rik	-5.57172	-2.30888	-5.57172	2.79204	2.47306	2.98233	3.39901
83767	Wasf1	-2.09737	0.940611	-1.5116	5.78424	5.95074	6.08636	5.82161
192663	Abcg4	-0.601646	-2.30888	-0.555502	5.43791	5.33811	5.41427	6.21037
319211	Nol4	-5.57172	-3.1659	-5.57172	5.33589	5.1178	4.68011	4.48562
241656	Pak7	-5.57172	-3.1659	-5.57172	5.41243	5.22582	4.96035	5.05582
70771	Gpr173	-5.57172	-3.1659	-5.57172	4.94618	5.03039	4.35409	4.71694
18389	Oprl1	-5.57172	-2.30888	-5.57172	5.29186	5.35909	4.55203	5.47959
272009	Srsf12	-5.57172	-2.30888	-5.57172	5.16335	5.26341	4.94586	4.85558
244310	Dlgap2	-5.57172	-3.1659	-5.57172	5.32774	4.93734	4.31704	5.09833
72898	Asphd2	-5.57172	-3.1659	-5.57172	4.73221	4.21645	4.45986	4.88825
76880	6430411K18Rik	-5.57172	-2.30888	-5.57172	4.27578	4.31996	4.18344	4.00925
12296	Cacnb2	-5.57172	-3.1659	-5.57172	4.14576	4.14844	3.78804	3.6387
170711	Otud7a	-5.57172	-3.1659	-5.57172	4.23567	3.93523	2.84332	4.267
16572	Kif5a	-0.198162	2.15394	-0.339492	9.12168	9.44518	8.47337	9.56373
100303647	AF357359	-5.57172	-3.1659	-5.57172	4.76076	4.69115	4.18344	3.50815
11864	Arnt2	-2.09737	0.553224	-1.11834	7.90158	8.05695	7.32507	7.94527
269788	Lhfpl4	-2.09737	0.258426	-1.11834	7.80991	7.88837	7.58714	7.60421
93881	Pcdhb10	-5.57172	-2.30888	-5.57172	4.09542	3.6551	4.33198	3.75842
231760	Rimbp2	-5.57172	-3.1659	-5.57172	5.415	5.59553	3.98986	5.8195
50769	Atp8a2	-5.57172	-1.38606	-5.57172	4.21223	4.15911	3.67545	4.14387
224997	Dlgap1	-5.57172	-1.77491	-5.57172	3.51134	3.89109	4.06329	4.267
66643	Lix1	-5.57172	-1.38606	-5.57172	4.90658	4.07706	3.37734	4.32782
93880	Pcdhb9	-5.57172	-1.08007	-5.57172	4.63423	3.33566	3.88236	3.43263
93887	Pcdhb16	-5.57172	-1.38606	-5.57172	4.27578	3.99603	3.66369	3.61937
227325	Dner	-5.57172	-3.1659	-5.57172	4.82782	6.18159	3.83072	4.27938
19275	Ptprn	0.952299	-3.1659	-0.809647	7.71567	7.75971	5.66779	7.2045
13839	Epha5	-1.16378	-5.57172	-2.93319	5.50694	5.76931	4.06329	4.73502
56471	Stmn4	-1.16378	-2.30888	-2.93319	8.39889	8.14817	9.02294	8.62972
20255	Scg3	0.784333	0.797884	0.0145237	7.68089	7.43079	7.74612	7.16004
319478	Cxxc4	-2.09737	-1.77491	-2.93319	4.62981	5.21051	5.26273	4.64228
14114	Fbln1	3.16232	1.8627	-0.151653	7.04496	6.42545	7.31383	7.95253
232975	Atp1a3	2.29636	2.515	3.98609	7.29686	8.455	6.90699	7.97932
12338	Capn6	-5.57172	-5.57172	-5.57172	4.43101	3.16611	2.05978	2.95054
22067	Trpc5	-5.57172	-5.57172	-5.57172	2.45533	1.25793	1.32766	1.17582
245595	Zfp711	-2.09737	-1.38606	-1.11834	6.04685	5.73405	5.46596	5.12941
16492	Kcna4	-5.57172	-5.57172	-5.57172	1.78057	4.20104	1.90859	2.45738
12558	Cdh2	0.952299	1.45044	-2.05395	7.0491	7.30127	6.3027	6.8413
14167	Fgf12	-5.57172	-3.1659	-5.57172	2.86898	3.32622	3.14339	1.8422
74004	Jakmip3	-5.57172	-5.57172	-2.93319	2.39417	3.66262	1.49624	2.19544
20203	S100b	-5.57172	-0.827765	-5.57172	1.37903	1.17621	3.05614	1.32648
93700	Pcdhgb2	-5.57172	-1.38606	-5.57172	1.84293	2.40294	1.9479	1.3734
207683	Igsf11	-5.57172	-1.38606	-5.57172	1.61175	1.5122	2.68947	1.80845
54678	Zfp108	-5.57172	-2.30888	-5.57172	1.9601	2.32924	2.05978	2.47899
66323	1700001K19Rik	-5.57172	-1.77491	-5.57172	2.0153	1.91621	2.40871	2.0586
320508	Cachd1	-1.16378	-1.08007	-2.05395	3.10357	1.66979	2.71247	3.43263
68955	Srrm4	-5.57172	-5.57172	-5.57172	6.19765	4.91862	5.43516	5.81525
210094	Iglon5	1.94444	-2.30888	-2.93319	6.48477	6.14581	6.52205	6.61355
68016	Murc	-5.57172	-5.57172	-5.57172	3.98913	3.23835	2.77938	3.43263
108073	Grm7	-5.57172	-5.57172	-5.57172	3.14128	2.97395	0.216339	2.54195
68187	Fam135a	-0.601646	1.24569	0.0145237	6.29287	6.19332	5.70556	5.35947
56013	Srcin1	0.116789	-0.613085	0.0145237	6.67997	7.07337	7.15494	6.86201
81904	Cacng7	0.375154	-0.426251	-2.93319	5.11994	5.52713	4.9889	5.84052
74519	Cyp2j9	-5.57172	-2.30888	-5.57172	0.691089	1.7283	2.12982	1.7022
15460	Hr	0.375154	1.45044	0.641189	4.58034	4.86421	5.57355	4.68475
53886	Cdkl2	2.02203	0.258426	-0.339492	5.28345	5.54556	3.59106	4.98583
22415	Wnt3	-5.57172	-3.1659	-5.57172	1.98797	0.737431	1.54832	2.75181
12777	Ccr10	-5.57172	-3.1659	-5.57172	1.61175	0.618718	1.13674	1.62676
20429	Shox2	-5.57172	-0.827765	-5.57172	5.17552	4.48601	4.64466	5.09833
72507	Dzip1l	0.784333	0.940611	0.0145237	4.594	4.79745	5.11514	3.74064
268451	Rab11fip4	2.02203	0.72085	-2.05395	6.06985	5.80713	4.88134	5.50878
244654	Mtss1l	3.8772	2.46863	-0.151653	7.12713	8.07467	6.82622	7.23896
14168	Fgf13	2.35751	0.871012	-1.5116	6.15373	6.98764	6.61961	5.97208
66104	Tceal6	-2.09737	-5.57172	-5.57172	3.66596	4.04289	4.07221	3.55977
245607	Gprasp2	1.86244	-1.38606	-2.05395	7.12164	7.80332	7.17578	7.25549
18197	Nsg2	5.76152	1.8627	0.641189	10.0027	9.60924	10.183	9.65006
57339	Jph1	-5.57172	-1.77491	-2.05395	4.37935	3.32622	2.94396	3.74955
20981	Syt3	-5.57172	-1.08007	-2.05395	3.51134	3.89109	3.90251	4.38045
210673	Prrt3	-5.57172	-1.38606	-2.05395	3.94716	3.73575	3.39166	4.0018
104174	Gldc	-2.09737	-3.1659	-5.57172	4.62539	3.96595	4.81379	5.4607
19762	Rit2	-5.57172	-5.57172	-5.57172	1.84293	4.12685	1.90859	3.12517
110893	Slc8a3	-5.57172	-5.57172	-5.57172	2.65971	4.43861	1.64717	2.56234
320091	Ano4	-5.57172	-5.57172	-5.57172	2.9562	3.78483	2.12982	2.78689
329502	Pla2g4e	-5.57172	-5.57172	-5.57172	5.10411	3.54547	4.15852	5.75895
22445	Xlr3a	-5.57172	-1.38606	-5.57172	3.17803	3.50421	3.67545	3.48697
76898	B3gat1	-2.09737	-3.1659	-2.93319	7.15198	7.03477	6.75043	7.28722
77771	Csrnp3	-2.09737	-2.30888	-2.93319	7.51664	7.23849	7.15284	6.52931
233107	Kctd15	1.23895	-1.38606	1.34977	7.6425	7.21502	6.94026	7.64541
12716	Ckmt1	-0.198162	-3.1659	-0.555502	5.12935	5.22582	5.53857	5.56291
231290	Slc10a4	-5.57172	-5.57172	-5.57172	4.00966	3.03317	3.31857	4.82637
18039	Nefl	2.57905	0.63947	0.29856	11.0602	11.0255	11.8654	11.7456
14432	Gap43	1.36341	-1.77491	-1.11834	10.0575	9.71747	10.8132	10.293
269437	Plch1	-2.09737	-5.57172	-2.93319	3.6916	3.60913	3.9709	3.66722
67847	Sncaip	0.594201	0.940611	-1.5116	5.60691	5.81051	4.15012	5.73445
94214	Spock2	1.10273	2.9792	0.99943	7.52854	8.25527	6.25059	7.91933
241727	Snph	-2.09737	-0.827765	-2.05395	4.19441	4.906	2.96327	3.62907
14804	Grid2	-5.57172	-5.57172	-5.57172	0.881383	1.13355	-0.636535	0.597559
78603	B230216N24Rik	-2.09737	-1.77491	-5.57172	4.05647	3.45308	3.8412	3.4976
100502653	C130060C02Rik	-5.57172	-3.1659	-5.57172	-0.358781	0.489353	0.339693	-0.547523
18705	Pik3c2g	-5.57172	-5.57172	-5.57172	3.12882	1.66979	3.01971	1.7022
73326	4932702P03Rik	-5.57172	-1.77491	-5.57172	3.20202	3.23835	1.90859	2.41315
320127	Dgki	-5.57172	-1.77491	-5.57172	2.74383	3.07886	1.49624	3.0975
93878	Pcdhb7	-5.57172	-1.38606	-1.5116	3.03844	3.84556	4.32453	3.57991
319655	Podxl2	2.77106	-0.827765	-1.5116	8.16642	8.50397	7.94682	8.56424
100042150	Nrg2	-5.57172	-1.38606	-5.57172	2.80776	3.40007	2.05978	3.933
22063	Trpc1	-5.57172	-1.77491	-5.57172	2.85392	3.32622	1.69416	2.76946
100038847	Gm10406	-5.57172	-5.57172	-5.57172	2.39417	3.09006	2.51723	0.516276
271786	Galnt13	-5.57172	-5.57172	-5.57172	2.06847	3.97202	2.94396	0.240706
241514	Zfp804a	-5.57172	-5.57172	-5.57172	2.09434	3.47032	3.03804	0.674506
192163	Pcdha3	-5.57172	-5.57172	-5.57172	3.65731	2.83441	3.12635	0.747556
116731	Pcdha1	-5.57172	-5.57172	-5.57172	-0.856779	1.94117	1.38607	-1.19924
210044	Adcy2	-5.57172	-5.57172	-5.57172	0.757349	2.61937	3.28826	1.12189
18419	Otog	-5.57172	-5.57172	-5.57172	0.820698	1.78454	2.66608	2.73394
16493	Kcna5	0.594201	0.363529	-2.93319	4.02991	4.88365	4.97945	4.34558
14658	Glrb	-5.57172	-2.30888	-5.57172	4.04325	4.60789	4.54564	3.56988
13841	Epha7	-5.57172	-1.77491	-5.57172	4.54794	4.536	4.60832	4.20999
353326	Rtl1	-5.57172	-2.30888	-5.57172	5.00191	4.88686	4.80846	4.4641
194237	Rimkla	-5.57172	-2.30888	-5.57172	4.91023	4.88043	4.45986	4.80514
331392	Gm5124	1.10273	-3.1659	-2.93319	3.98913	4.31996	2.35123	4.08871
12180	Smyd1	-2.09737	-5.57172	-5.57172	1.81209	0.737431	-0.420895	1.27799
16559	Kif17	-0.601646	-5.57172	-5.57172	1.68166	2.29093	0.453325	1.27799
12891	Cpne6	-5.57172	-2.30888	-5.57172	0.304631	3.27807	1.13674	0.946832
319582	6430573F11Rik	-5.57172	-5.57172	-5.57172	0.213157	1.63962	0.558657	0.747556
215090	Maneal	-5.57172	-0.112498	-5.57172	5.3654	5.451	5.53857	5.60529
237868	Sarm1	2.77106	0.258426	-2.93319	6.85849	7.15029	6.48745	7.11675
195646	Hs3st2	-5.57172	-5.57172	-5.57172	-0.506468	2.83441	2.51723	1.22781
100043450	AA387883	-5.57172	-5.57172	-5.57172	-0.506468	1.13355	1.98616	1.12189
29861	Dpf1	0.375154	-0.260862	1.9514	6.44511	6.70309	6.09075	7.11243
20965	Syn2	-2.09737	-1.08007	-2.05395	6.07147	6.7275	4.48011	6.60498
230735	Epha10	-5.57172	-5.57172	-5.57172	0.691089	0.898979	0.558657	1.12189
140904	Caln1	-5.57172	-5.57172	-5.57172	1.50008	2.25157	0.9938	1.3734
71132	Cabyr	-5.57172	-5.57172	-5.57172	2.0153	1.13355	1.06704	1.32648
77173	8030443G20Rik	-5.57172	-5.57172	-5.57172	-1.3204	-1.81394	-0.636535	0.0225855
240479	Fam69c	-5.57172	-5.57172	-5.57172	-0.224817	2.29093	0.216339	-0.947857
276952	Rasl10b	-2.09737	-3.1659	-5.57172	6.96046	7.08181	7.51044	7.06231
268970	Arhgap28	-2.09737	0.797884	-0.339492	6.46632	6.44084	7.17682	6.79896
19894	Rph3a	-5.57172	-5.57172	-5.57172	1.71539	1.96569	2.09523	4.24194
140492	Kcnn2	-2.09737	-5.57172	-5.57172	4.13334	3.24839	2.88442	2.87103
330267	Thsd7a	-0.198162	1.7509	0.739427	7.28005	7.33461	6.94391	6.04996
244579	Tox3	-0.601646	-3.1659	-5.57172	5.6181	6.37941	5.3275	5.811
109205	Sobp	-2.09737	-5.57172	-5.57172	5.27782	5.7233	4.49346	5.15649
12308	Calb2	-5.57172	-5.57172	-5.57172	1.81209	0.997429	2.77938	0.0225855
665037	Gm7457	-5.57172	-2.30888	-5.57172	2.14472	2.89951	2.38025	1.62676
380660	Acss3	-5.57172	-1.38606	-5.57172	3.28298	3.6169	3.05614	2.24674
229949	Ak5	-5.57172	-1.38606	-5.57172	3.21387	4.21645	4.33198	2.08703
269610	Chd5	0.375154	-1.77491	0.29856	6.13672	6.28145	4.72606	5.61995
384569	Nova2	-2.09737	1.96645	0.0145237	6.66386	7.25662	7.0162	7.1262
76156	Fam131b	-5.57172	-2.30888	-5.57172	6.18566	6.16712	6.74207	6.34151
68666	Svop	-5.57172	-3.1659	-5.57172	6.19017	6.49451	6.40157	6.05716
20974	Syngr3	-5.57172	-1.77491	-5.57172	5.98078	6.47007	6.38735	6.65805
104885	Tmem179	-5.57172	-3.1659	-5.57172	5.91699	5.52919	5.11082	4.95532
11941	Atp2b2	-5.57172	-3.1659	-5.57172	5.415	5.64193	5.66485	5.75231
22652	Mkrn3	-5.57172	-2.30888	-5.57172	5.49485	6.0109	5.46934	5.21562
11682	Alk	-5.57172	-2.30888	-5.57172	7.38398	6.36219	5.9837	6.69891
30785	Cttnbp2	1.47798	0.0220213	-1.11834	6.30677	5.49168	5.81058	4.79656
72088	Ush1c	-2.09737	-5.57172	-5.57172	1.37903	1.40866	1.44221	0.883417
14545	Gdap1	-1.16378	-1.77491	-5.57172	7.74148	7.75401	7.29395	6.81498
93705	Pcdhgb8	-5.57172	-1.77491	-5.57172	0.304631	2.16949	2.02344	2.58245
242297	Fam110b	-5.57172	-0.613085	-2.93319	4.04325	3.63994	3.57859	4.06747
108800	Ston2	-5.57172	0.258426	-2.05395	4.40024	4.76986	4.65063	4.5534
24004	Rai2	-5.57172	-0.260862	-1.5116	5.43791	5.73939	4.37588	5.43052
12805	Cntn1	-5.57172	-0.260862	-1.11834	5.8914	6.37255	5.21921	5.65123
105859	Csdc2	-5.57172	-0.426251	-0.339492	7.34209	7.48217	7.00459	7.64779
69938	Scrn1	-5.57172	-3.1659	-1.5116	5.57282	5.57774	4.32453	4.86792
68567	Cgref1	-5.57172	-3.1659	-1.11834	4.86586	5.3428	4.43932	5.24745
228598	Ebf4	-5.57172	-3.1659	-2.05395	4.53384	5.02456	4.42546	5.23162
240063	Zfp811	-5.57172	-1.77491	-2.05395	5.07518	4.27159	4.19982	4.68939
209645	Bend7	-5.57172	-1.77491	-1.5116	4.99849	4.96802	4.53277	4.9083
381677	Vgf	-5.57172	-2.30888	-1.5116	5.65767	5.22582	5.23916	4.62784
194309	Vps37d	-5.57172	-2.30888	-1.5116	5.00872	5.24599	5.33494	5.17977
328643	Vwa5b2	-5.57172	-1.77491	-1.11834	5.84454	5.18462	5.69693	5.3
239188	Enox1	-5.57172	-1.77491	-1.5116	5.55895	5.78662	5.46934	6.16942
70911	Phyhipl	-5.57172	-1.08007	-1.11834	5.94569	5.99162	6.32713	5.82794
100038460	Gm10677	-5.57172	-1.08007	-1.11834	5.25793	5.17414	4.66249	4.63749
20420	Shd	-5.57172	-2.30888	-1.5116	5.44546	5.21563	6.21075	6.33412
380728	Kcnh4	-5.57172	-1.77491	-0.809647	5.41756	4.86421	4.82439	5.12256
77531	Anks1b	-5.57172	-2.30888	-2.93319	4.089	4.33416	4.20793	4.56355
70713	Gpr137c	-5.57172	-2.30888	-2.93319	3.6916	3.70695	3.95169	3.47626
74438	Clvs1	-5.57172	-0.260862	-0.339492	5.58199	5.37291	5.49278	5.30908
102614	Rpp25	-5.57172	-0.827765	0.163521	5.16029	5.10681	5.73956	5.5114
11979	Atp7b	-5.57172	-2.30888	-5.57172	1.42052	0.347236	-0.636535	0.674506
118452	Baalc	-5.57172	-5.57172	-5.57172	-0.671017	1.40866	0.0814442	1.7022
17690	Msi1	-1.16378	-2.30888	-5.57172	6.83183	6.66053	6.98465	6.68967
242506	Frmd3	-5.57172	-1.77491	-5.57172	5.0654	5.00695	4.8191	3.65778
629059	Fam124a	-0.601646	0.72085	-2.05395	6.6021	5.80882	5.46596	6.14089
73340	Nptxr	-5.57172	-5.57172	-5.57172	1.98797	1.75669	-3.00311	2.19544
13193	Dcx	-0.198162	-0.613085	-2.05395	9.91277	9.56628	9.32353	9.28727
18209	Ntn3	0.375154	-1.08007	-5.57172	4.43608	3.67011	3.83072	4.48562
14695	Gnb3	-5.57172	-3.1659	-1.11834	2.37319	2.57223	2.2289	3.57991
242425	Gabbr2	-5.57172	-3.1659	-2.05395	2.92771	2.80752	1.64717	3.81899
99326	Garnl3	-2.09737	-0.112498	0.99943	6.03354	6.39078	4.79774	5.83634
105005	Fam84a	-5.57172	-3.1659	-2.05395	2.41484	3.13401	1.44221	1.9698
239845	Gpr156	-5.57172	-3.1659	-1.5116	2.514	2.70927	1.32766	2.66018
319613	Sybu	-5.57172	-2.30888	-0.809647	3.07787	3.47887	2.46399	3.38763
330149	Hfm1	-5.57172	-3.1659	-2.05395	3.40167	3.28783	2.49085	2.52127
320492	A830018L16Rik	-5.57172	-1.08007	-1.11834	4.13334	3.24839	3.52761	2.47899
552913	Gm14634	-5.57172	-2.30888	-1.5116	3.27169	1.86498	2.09523	2.11491
77609	Ccdc151	-5.57172	-2.30888	-2.05395	3.03844	2.01353	1.78379	1.62676
11434	Acr	-5.57172	-3.1659	-1.5116	2.65971	1.89082	2.02344	1.87517
224523	4732491K20Rik	-5.57172	-1.38606	-2.05395	2.74383	2.57223	2.64232	2.39052
246316	Lgi2	-5.57172	-0.827765	-1.5116	2.60678	3.22825	3.24156	2.19544
50915	Grb14	-5.57172	-1.77491	-1.5116	2.39417	3.15549	2.61815	2.41315
228139	P2rx3	-2.09737	0.871012	1.82285	5.19358	5.53944	5.4961	4.932
228564	Frmd5	-2.09737	0.258426	1.82285	5.63362	5.57176	5.58917	5.08782
434246	Trim72	-5.57172	-3.1659	-2.05395	2.41484	2.57223	2.26047	1.90741
15436	Hoxd4	0.952299	0.797884	-0.151653	5.62033	2.76623	4.96035	6.03544
106014	Fam19a5	-0.601646	-3.1659	-5.57172	4.90658	3.94143	5.07575	5.11568
268527	Greb1	0.116789	-3.1659	-5.57172	5.22611	4.20619	5.29358	5.22524
14402	Gabrb3	0.594201	-3.1659	-5.57172	7.66209	7.59407	7.0617	7.03065
20274	Scn9a	0.594201	-3.1659	-5.57172	7.23789	7.17614	6.17599	6.93713
58212	Srrm3	0.116789	-3.1659	-5.57172	6.82122	6.97562	7.10907	7.00294
212448	9330159F19Rik	0.952299	-3.1659	-5.57172	6.69906	6.67082	6.63324	6.16276
252838	Tox	2.89996	0.72085	-2.05395	6.00995	5.74649	5.73956	6.56259
19207	Ptch2	0.784333	-1.08007	-1.5116	4.22984	3.77792	3.20958	4.58364
432939	Gm5468	-1.16378	-5.57172	-5.57172	4.42083	3.56967	3.9709	3.74064
239364	Tspyl5	-5.57172	-3.1659	-2.93319	5.16945	5.05632	4.37588	4.16403
18012	Neurod1	-2.09737	-5.57172	-5.57172	4.97083	5.38205	6.81298	5.07368
110058	Syt17	-5.57172	-3.1659	-5.57172	2.79204	3.44438	2.84332	4.7573
140743	Rem2	-0.601646	-1.38606	0.29856	6.08121	5.08459	4.62661	3.79334
209966	Pgbd5	-5.57172	-1.77491	-2.93319	5.37335	5.23846	4.9747	5.49027
233067	Lrfn3	1.47798	-1.77491	-5.57172	4.56654	4.43422	3.96133	4.61326
214240	Disp2	0.952299	-1.38606	0.641189	8.00705	8.67665	7.69577	8.75818
14365	Fzd3	1.36341	-1.77491	-2.93319	7.56427	7.55571	8.28908	6.88748
14417	Gad2	-1.16378	-3.1659	-2.93319	7.05652	8.24372	8.00506	7.08979
237052	Tceal1	-5.57172	-0.827765	-0.339492	4.50037	4.58036	4.73732	3.74064
12212	Chic1	-5.57172	-0.112498	-0.151653	4.74859	4.78373	4.43932	4.03865
71306	Mfap3l	-5.57172	-0.260862	-0.339492	3.67455	3.95374	4.18344	3.57991
66158	Cxx1a	-5.57172	-0.112498	-0.809647	3.91123	4.06576	3.96133	4.44227
213945	Col28a1	-5.57172	0.553224	-0.339492	4.02319	4.08828	4.80311	4.0018
53614	Reck	-5.57172	0.461492	-1.11834	5.24932	4.52367	4.43932	4.64706
22762	Zfpm2	-5.57172	0.145061	-1.5116	3.84422	4.52779	4.38307	4.2732
17349	Mlf1	-5.57172	-0.613085	-1.5116	3.94005	3.79855	4.53277	4.04591
17153	Mal	-5.57172	-5.57172	-2.93319	0.621638	1.96569	2.12982	1.5875
623131	Prr19	-2.09737	-2.30888	0.422034	3.91123	4.89965	5.01227	4.75287
68957	Paqr6	-5.57172	-5.57172	-2.93319	0.881383	1.08959	2.05978	1.46289
22223	Uchl1	4.69852	3.07516	6.74379	10.7358	10.6818	11.415	11.2711
13110	Cyp2j6	-5.57172	0.72085	-2.05395	3.32728	3.39104	4.16688	2.58245
71703	Armcx3	-5.57172	0.145061	-2.05395	3.34893	3.63994	3.48815	3.0405
373852	4833422C13Rik	-5.57172	-0.112498	-2.05395	2.76008	2.98599	3.4199	3.52902
100418235	C130030K03Rik	-5.57172	-5.57172	-5.57172	0.691089	2.08244	0.9938	2.88729
320297	A830009L08Rik	-5.57172	-5.57172	-5.57172	1.81209	2.49006	1.54832	3.4103
320554	Tcp11l1	-5.57172	-0.613085	-2.93319	3.83657	3.6551	2.2289	3.64827
13195	Ddc	1.7755	0.63947	0.0145237	9.60773	8.93544	10.376	9.57255
12386	Ctnna2	-5.57172	-3.1659	-5.57172	6.96134	7.20282	6.78747	6.8895
100303644	C130080G10Rik	-5.57172	-5.57172	-5.57172	1.15156	-1.26497	-0.420895	1.27799
209692	Dhtkd1	-5.57172	-2.30888	-2.05395	3.3053	3.74995	2.29136	2.39052
67331	Atp8b3	-5.57172	-3.1659	-2.05395	3.15364	3.07886	2.80101	3.71354
242126	Slc22a15	2.02203	1.6297	-1.11834	5.48266	5.21819	6.44171	5.04499
241589	D430041D05Rik	-2.09737	-2.30888	-5.57172	6.29147	6.40878	5.01227	6.82873
16392	Isl1	2.77106	-0.613085	1.68172	10.0462	9.6854	9.46341	9.23861
257630	Il17f	-5.57172	-5.57172	-5.57172	2.1934	1.29711	0.216339	0.240706
245596	Hdx	-5.57172	-5.57172	-5.57172	1.87313	1.57732	-0.067377	0.597559
93761	Smarca1	-5.57172	-1.08007	-5.57172	5.70251	6.15917	5.90848	5.37684
225743	Rnf165	-5.57172	-1.77491	-5.57172	5.81178	5.93219	5.7945	6.09439
238988	Erc2	-2.09737	-5.57172	-5.57172	5.99286	6.36335	6.06193	5.23162
56622	Adam21	-5.57172	-5.57172	-5.57172	0.213157	0.618718	1.26678	0.135764
12294	Cacna2d3	-5.57172	-5.57172	-5.57172	2.14472	2.96181	5.12375	2.64114
76917	Flywch2	0.784333	-3.1659	-1.11834	5.07518	4.68007	5.38949	5.54509
320265	Fam19a1	-5.57172	-5.57172	-5.57172	1.57548	-0.424022	0.0814442	0.430138
12564	Cdh8	-5.57172	-5.57172	-5.57172	2.82331	5.96601	3.93222	2.34417
16499	Kcnab3	0.116789	-2.30888	-5.57172	3.10357	2.27139	1.8266	2.76946
20972	Syngr1	3.85617	1.71162	-1.5116	7.03247	6.9366	6.46052	6.84858
68797	Pdgfrl	-5.57172	-3.1659	-1.11834	2.11975	1.40866	2.80101	2.32042
244911	C2cd4a	-5.57172	-5.57172	-5.57172	0.820698	-1.26497	-1.19811	-0.733848
13593	Ebf3	0.116789	1.96645	1.46911	7.36883	6.33303	7.21961	5.46342
76980	Ube2ql1	-5.57172	-3.1659	-2.93319	2.04213	2.32924	3.22566	3.13882
319586	Celf5	-2.09737	-3.1659	-0.339492	7.78977	7.83612	6.97516	7.97932
353211	Prune2	0.116789	0.72085	0.163521	4.33122	5.61698	3.56601	5.15313
75429	Fam183b	-5.57172	-5.57172	-5.57172	-1.62351	0.103772	-2.13014	-0.733848
268902	Robo2	1.68298	1.67124	-1.5116	5.45548	6.50186	4.80846	5.08782
664883	Nova1	0.116789	1.29966	-2.93319	5.81567	6.12827	4.9065	4.98583
333639	Mamld1	-2.09737	-0.613085	-5.57172	3.412	4.46035	2.09523	2.80411
214579	Aldh5a1	1.23895	2.70698	-2.05395	6.36902	6.28997	5.82649	5.76995
60344	Fign	-2.09737	0.0220213	-5.57172	3.90394	4.65012	3.50142	3.59978
319804	Glt1d1	-2.09737	-0.112498	-5.57172	3.82889	3.75699	3.10912	3.68593
330485	Tmem145	-2.09737	-5.57172	-2.93319	6.01165	6.41658	6.40157	6.32967
19736	Rgs4	1.58412	0.871012	1.07663	7.69733	7.63575	7.68781	5.41378
13637	Efna2	-5.57172	-0.613085	0.163521	4.99506	4.41654	4.33939	5.02309
74430	4930452B06Rik	-2.09737	-2.30888	-5.57172	2.09434	3.24839	3.31857	2.29628
100216474	Ttll2	-5.57172	-5.57172	-5.57172	-0.856779	-2.71104	0.339693	0.674506
239652	Zfp641	-5.57172	-5.57172	-5.57172	-0.856779	-3.52496	-0.636535	0.338529
56808	Cacna2d2	-2.09737	-0.260862	0.0145237	4.94618	5.62855	5.00297	5.7322
226123	Morn4	-0.601646	1.7509	1.46911	7.05652	7.29765	7.17268	7.58876
16532	Kcnu1	-5.57172	-3.1659	-2.93319	2.39417	3.26824	2.73512	2.1691
12828	Col4a3	-5.57172	-3.1659	-2.93319	2.11975	3.50421	1.86818	1.54715
100503041	Pdzd7	-2.09737	-3.1659	-2.93319	-0.102244	1.57732	0.916643	1.5875
67790	Rab39b	-0.601646	-1.77491	1.41067	5.46542	5.57774	5.32377	4.53288
242819	Rundc3b	1.10273	-0.613085	1.73031	6.47126	6.22922	6.47909	6.07678
268595	D430019H16Rik	1.86244	1.00701	3.27682	8.1936	8.11361	7.59877	8.28904
13612	Edil3	-5.57172	-5.57172	-5.57172	1.74835	4.65767	2.64232	1.12189
269116	Nfasc	2.41616	2.03169	0.535769	8.27714	7.89357	5.0579	8.21047
331424	C230004F18Rik	-5.57172	-5.57172	-5.57172	1.37903	0.189574	1.86818	-0.733848
246048	Chodl	-5.57172	-5.57172	-5.57172	2.06847	-0.189288	2.2289	-0.382532
219149	Xkr6	-5.57172	-3.1659	-5.57172	1.20001	2.08244	1.98616	2.47899
100038353	Gm10532	-5.57172	-0.827765	-2.05395	3.06485	3.09006	1.8266	2.99622
12810	Coch	-5.57172	-0.827765	-2.93319	3.3053	3.40007	2.05978	3.81049
65115	Bean1	-5.57172	-1.38606	-2.05395	2.82331	2.05984	1.20323	2.43543
14869	Gstp2	-5.57172	-1.38606	-5.57172	1.78057	2.23149	1.64717	0.946832
29873	Cspg5	-5.57172	-1.38606	-2.05395	1.87313	3.80536	2.68947	1.7739
228543	Rhov	-5.57172	-5.57172	-2.93319	1.15156	2.08244	0.916643	1.3734
268890	Lsamp	-5.57172	-5.57172	-2.05395	2.76008	3.75699	1.59859	2.60228
320709	Tmem117	-5.57172	-5.57172	-1.5116	2.88389	3.33566	1.90859	2.58245
270624	Spin4	-5.57172	-5.57172	-2.93319	2.41484	2.64996	1.78379	2.27172
73094	Sgip1	-1.16378	-1.08007	0.831401	6.69272	6.69211	5.58917	6.20552
238252	Gpr135	-5.57172	-5.57172	-2.93319	2.16926	2.76623	0.916643	2.19544
102278	Cpne7	-5.57172	-1.38606	-5.57172	2.62464	3.70695	0.916643	2.08703
214931	Fbxl16	-2.09737	-5.57172	-2.05395	7.36352	7.29704	7.1654	7.35673
74189	Phactr3	-5.57172	-5.57172	-5.57172	7.04496	7.0923	6.86268	6.942
27062	Cadps	-5.57172	-5.57172	-5.57172	6.76395	6.98014	7.16956	6.94102
12064	Bdnf	-5.57172	-5.57172	-5.57172	6.34632	5.91654	7.17785	6.58518
70363	Fam135b	-5.57172	-5.57172	-5.57172	2.21714	3.03317	-0.636535	1.06587
790913	Gm11413	-5.57172	-5.57172	-5.57172	2.80776	2.73803	-0.636535	1.17582
21689	Tekt1	-5.57172	-5.57172	-5.57172	3.20202	3.26824	0.339693	1.7739
73884	Zdbf2	-2.09737	-2.30888	-5.57172	6.93921	7.31565	6.71242	7.05333
100038356	Gm15612	-2.09737	-2.30888	-5.57172	6.93474	7.33696	7.03229	7.54332
636931	Trim71	-5.57172	-5.57172	-5.57172	2.09434	-1.5135	-0.420895	1.41884
26875	Pclo	-2.09737	-2.30888	-5.57172	6.08927	6.52164	5.19899	6.59388
12563	Cdh6	-5.57172	-5.57172	-5.57172	1.33632	1.63962	-1.59013	-0.100233
330908	Opcml	-5.57172	-5.57172	-5.57172	1.53827	0.270558	-1.19811	-0.234489
72393	Faim2	-5.57172	-5.57172	-5.57172	3.42224	1.69935	2.82232	2.96592
21387	Tbx4	-2.09737	-5.57172	-5.57172	4.72395	4.75938	4.04528	3.37616
239318	Plcxd3	-5.57172	-5.57172	-5.57172	2.45533	1.75669	-3.00311	0.883417
217265	Abca5	-5.57172	-0.112498	-0.809647	5.50453	4.8511	5.6077	4.55848
75607	Wnk2	-5.57172	-1.08007	-2.05395	7.13416	7.02094	6.07974	7.03065
58869	Pex5l	-5.57172	-5.57172	-5.57172	5.47776	6.07993	6.21277	4.90032
75409	Slitrk5	-5.57172	-5.57172	-5.57172	5.54026	5.3428	5.80524	4.43675
244723	Olfm2	-1.16378	-1.77491	-1.5116	4.92831	3.40007	2.49085	4.77924
93712	Pcdhga4	-5.57172	-2.30888	-2.93319	1.46085	2.27139	1.32766	0.338529
223604	Kcnk9	-5.57172	-5.57172	-5.57172	5.57282	5.62855	2.82232	5.18307
245684	Cnksr2	-5.57172	-5.57172	-5.57172	6.05346	5.84728	3.01971	4.77488
15423	Hoxc4	1.10273	-2.30888	-0.809647	5.8747	5.76757	5.17434	6.82662
68566	Caly	-2.09737	-3.1659	-5.57172	6.45638	7.13347	6.40334	7.42164
76877	Rab36	-5.57172	-1.08007	0.0145237	2.94202	4.07142	2.56857	3.59978
382543	Ankfn1	-5.57172	-5.57172	-5.57172	-0.224817	-0.301886	-3.00311	1.22781
114873	Dscaml1	-0.601646	-0.613085	-2.93319	5.63362	4.03132	4.9889	5.25059
18111	Nnat	2.02203	2.21139	1.34977	10.725	9.52394	11.1545	10.4977
620695	Gm13889	0.594201	1.18962	2.27994	7.1952	5.56976	7.22961	6.32669
76505	1500009C09Rik	-5.57172	-5.57172	-5.57172	2.0153	1.89082	2.82232	3.56988
11519	Add2	-2.09737	-3.1659	-0.809647	6.71894	6.79664	5.62902	6.89152
77015	Mpped2	-5.57172	-3.1659	-2.93319	5.52844	5.60337	4.66249	5.75895
100037396	D030047H15Rik	-5.57172	-2.30888	-2.93319	0.939618	0.555485	1.20323	1.80845
240121	Fsd1	-0.198162	-5.57172	-2.93319	5.68346	5.91024	6.36574	6.36782
14802	Gria4	-0.198162	-5.57172	-2.93319	6.74162	6.48817	6.35846	6.55752
29859	Sult4a1	1.36341	-5.57172	-1.5116	7.17564	6.92648	7.02771	7.21017
12348	Car11	-2.09737	-3.1659	0.29856	5.58199	5.17677	5.60463	5.13283
27494	Amot	0.952299	1.00701	-5.57172	5.22611	4.62339	4.80846	4.32782
18212	Ntrk2	0.594201	0.797884	-5.57172	4.42083	4.78373	5.28593	4.57864
75219	Dusp18	0.116789	0.871012	-5.57172	5.08488	4.81106	3.95169	4.82637
22781	Ikzf4	0.952299	-1.38606	-0.809647	4.13334	4.11044	2.40871	4.10965
15221	Foxd3	0.116789	-5.57172	-5.57172	3.7251	2.53992	3.96133	3.45461
13599	Ecel1	-0.601646	-1.38606	-1.5116	7.51484	7.6892	6.92433	9.42308
64450	Gpr85	-5.57172	-1.08007	-5.57172	6.18867	6.04295	5.64704	5.93346
22152	Tubb3	1.94444	1.40191	2.79591	10.7926	10.0843	10.1705	10.7161
94090	Trim9	-5.57172	-2.30888	-1.5116	4.07608	5.10957	3.75518	4.33377
16502	Kcnc1	-5.57172	-1.38606	-0.555502	5.415	5.4401	4.35409	5.12941
16519	Kcnj3	-5.57172	-5.57172	-2.93319	2.06847	3.0562	1.8266	0.747556
17242	Mdk	2.94049	1.96645	2.21313	7.05487	5.96297	6.97397	5.3181
83556	Tex16	-5.57172	-5.57172	-5.57172	0.0107267	-1.5135	-0.067377	-2.4203
320111	Prr18	-5.57172	-0.613085	-0.809647	3.20202	2.61937	4.596	3.48697
68127	B230217C12Rik	-5.57172	0.363529	-5.57172	3.412	3.57765	3.54052	3.19213
66042	Sostdc1	-5.57172	-1.77491	-0.555502	2.67693	3.04473	4.30952	2.98115
71206	Katnal2	-5.57172	-1.77491	0.163521	2.60678	3.14479	3.69868	3.31738
386753	Dbpht2	-5.57172	-5.57172	-5.57172	0.621638	2.42079	-0.233335	-1.50386
77288	9430021M05Rik	-5.57172	-5.57172	-5.57172	1.46085	2.76623	0.216339	-0.382532
18377	Omg	-5.57172	-5.57172	-5.57172	1.24689	2.43842	-0.420895	-1.19924
18217	Ntsr2	-5.57172	-5.57172	-5.57172	-2.00773	-1.5135	-2.13014	-0.100233
20272	Scn7a	-5.57172	1.99944	0.163521	5.48511	5.30245	5.77003	4.85144
229722	5330417C22Rik	-5.57172	-1.08007	-1.11834	2.41484	3.02152	2.86401	3.7044
58200	Ppp1r1a	-5.57172	-0.260862	0.535769	3.35963	4.03712	4.57732	4.80085
242109	Zfp697	-5.57172	-0.613085	0.641189	4.12709	4.48176	4.72606	4.06032
77220	Tmem200a	-5.57172	-2.30888	-5.57172	0.881383	1.33526	0.0814442	2.32042
30052	Pcsk1n	-1.16378	-3.1659	-5.57172	8.08128	8.12828	7.86512	8.76287
21924	Tnnc1	-5.57172	-3.1659	-5.57172	2.514	2.29093	3.40585	3.1114
381633	Gm1673	3.69969	0.0220213	-2.05395	5.93141	5.99907	6.92925	6.63897
72634	Tdrkh	2.35751	0.0220213	-2.05395	6.20953	6.26425	6.92802	6.03727
50787	Hs6st3	-5.57172	-5.57172	-5.57172	3.23728	1.60881	-0.420895	1.12189
15437	Hoxd8	-1.16378	0.797884	-0.809647	5.33046	3.04473	4.51325	4.73502
626534	Gm6682	-5.57172	-3.1659	-5.57172	0.939618	-0.557461	0.558657	1.27799
18163	Ctnnd2	0.784333	-1.38606	-0.555502	6.51141	6.74886	5.81058	6.97469
245880	Wasf3	-5.57172	-3.1659	-2.93319	4.67337	5.25348	2.61815	4.63749
14687	Gnaz	-5.57172	-3.1659	-2.93319	3.80559	4.62724	2.98233	4.55848
23859	Dlg2	-5.57172	1.29966	-0.151653	6.6714	5.67577	5.80257	5.99476
14313	Fst	-5.57172	-1.77491	-5.57172	2.0153	1.21765	2.51723	1.22781
381485	Trim55	-5.57172	-5.57172	-5.57172	1.64713	1.21765	1.26678	3.83584
16514	Kcnj11	-5.57172	-3.1659	-2.93319	2.41484	2.69467	0.656819	2.64114
18549	Pcsk2	-2.09737	-5.57172	-5.57172	5.66416	4.60008	4.01784	4.26078
240518	Peli3	-5.57172	-1.38606	-5.57172	3.22562	3.37282	1.13674	3.16572
101613	Nlrp6	-5.57172	-5.57172	-5.57172	4.99506	3.31672	2.35123	5.2124
211468	Kcnh8	-5.57172	-3.1659	-5.57172	4.04988	2.96181	2.51723	3.52902
68709	Cilp2	-5.57172	-2.30888	-2.93319	1.93169	1.60881	-0.067377	1.5875
75209	Sv2c	-5.57172	-2.30888	-5.57172	5.30853	4.79745	2.88442	4.48562
68404	Nrn1	-5.57172	-2.30888	-1.5116	4.64739	4.68007	3.99924	1.8422
67703	Kirrel3	-5.57172	-2.30888	-1.11834	3.83657	3.97806	3.56601	2.11491
245049	Myrip	-5.57172	-1.08007	-5.57172	3.05171	3.23835	3.33348	3.68593
72293	Nkd2	-5.57172	-0.426251	-5.57172	3.15364	2.16949	2.43661	3.80194
238161	Akap6	0.784333	-0.426251	-2.05395	7.82448	7.83736	6.80363	7.18902
52589	Ncald	1.7755	-1.38606	-0.339492	6.31366	5.59945	4.46664	5.70035
237397	C2cd4c	-5.57172	-5.57172	-2.93319	2.39417	3.13401	2.98233	2.78689
83674	Cnnm1	0.594201	-3.1659	-5.57172	5.43791	5.59945	4.7317	5.2443
329274	Fam163a	-0.601646	-5.57172	-1.11834	8.56881	8.05588	7.71227	8.06577
12889	Cplx1	-0.601646	-5.57172	-2.05395	7.897	8.13843	7.53485	7.34941
100040724	Mirg	0.375154	-3.1659	-5.57172	6.46755	6.31286	6.70383	6.11006
245468	Pnma3	-5.57172	-3.1659	-2.93319	5.55197	5.79006	4.89648	5.42774
226518	Nmnat2	-5.57172	-2.30888	-2.05395	6.09088	6.27533	6.1425	5.68183
218038	Amph	-5.57172	-1.77491	-2.93319	6.27177	6.66989	5.80792	6.37792
225631	Onecut2	-5.57172	-3.1659	-2.05395	6.87071	6.86994	6.6272	5.72995
72832	Crtac1	-5.57172	-3.1659	-2.93319	5.13247	4.89965	4.17518	6.00969
270091	Lrrc36	-5.57172	-3.1659	-2.05395	2.09434	1.86498	1.59859	1.3734
68802	Mypn	-5.57172	-3.1659	-1.5116	1.9027	2.53992	2.12982	1.41884
93889	Pcdhb18	-5.57172	-1.77491	-0.555502	3.02506	2.96181	3.30349	2.60228
170835	Inpp5j	-5.57172	-3.1659	-1.11834	1.04948	2.36656	1.86818	1.62676
67252	Cap2	-5.57172	-3.1659	-2.05395	1.81209	3.02152	2.12982	-0.100233
330627	Trim66	-5.57172	-2.30888	-1.11834	2.99791	3.44438	2.80101	0.946832
20360	Sema6c	-0.198162	-1.77491	-5.57172	6.47003	6.53092	6.96562	6.78493
74023	Rd3	-5.57172	-1.08007	-2.93319	3.03844	3.38196	3.54052	2.36753
320840	Negr1	-5.57172	-1.77491	-2.05395	5.28906	6.23301	5.07131	5.09833
110877	Slc18a1	-5.57172	-1.08007	-1.5116	5.29186	6.42102	5.87828	6.5163
75906	Fam184a	0.116789	-5.57172	-5.57172	4.37408	4.51538	3.83072	4.06747
20616	Snap91	2.09565	-1.38606	-2.93319	7.88315	7.53127	7.9661	7.52005
14077	Fabp3	-2.09737	-3.1659	-5.57172	1.57548	2.45584	2.71247	0.597559
107065	Lrrtm2	-5.57172	-3.1659	-5.57172	1.9027	3.47887	2.46399	1.22781
105653	Phyhip	-5.57172	-3.1659	-5.57172	2.62464	2.80752	2.43661	1.27799
320846	A530058N18Rik	-2.09737	-5.57172	-2.93319	4.31481	3.67755	3.40585	4.11656
269152	Kif26b	0.952299	-3.1659	-0.555502	6.96134	6.41547	6.07974	6.89253
12555	Cdh15	-2.09737	-5.57172	-5.57172	3.6831	3.62462	4.7317	4.30984
50786	Hs6st2	0.594201	-2.30888	-1.5116	4.13956	4.51122	4.08989	2.36753
235379	Gldn	-5.57172	-5.57172	-5.57172	-0.856779	-1.05303	-3.00311	-0.947857
434778	Ccdc160	-5.57172	-5.57172	-5.57172	-0.856779	-1.05303	-3.00311	-1.19924
99887	Tmem56	-5.57172	-5.57172	-2.93319	3.43242	2.64996	3.00114	1.06587
104271	Tex15	-5.57172	-5.57172	-2.93319	3.40167	2.57223	1.32766	1.54715
19215	Ptgds	-5.57172	-2.30888	-5.57172	4.06304	3.28783	4.03619	3.9563
94332	Cadm3	1.86244	1.54285	-2.93319	5.37335	5.91812	5.0307	5.87761
227671	Gbgt1	-0.601646	-0.426251	-5.57172	3.53041	3.85215	1.9479	3.32933
69354	Slc38a4	-0.198162	0.797884	-1.5116	8.70829	7.37466	8.53759	8.29438
71837	1700003E16Rik	-5.57172	-3.1659	-5.57172	-0.671017	0.847114	-0.420895	-0.382532
12570	Cdk5r2	-5.57172	-3.1659	-2.93319	6.56789	6.85852	5.42823	7.04792
74002	Psd2	-5.57172	0.63947	0.29856	6.34498	7.03622	6.38735	6.9293
17957	Napb	-5.57172	0.0220213	0.29856	7.06145	7.15896	6.14884	6.56259
245683	Klhl34	-2.09737	-5.57172	-5.57172	5.44043	5.10405	2.59357	4.85144
100036537	Gm11149	-2.09737	-5.57172	-5.57172	4.43101	4.65012	2.68947	4.65183
26564	Ror2	-2.09737	-1.08007	-2.93319	4.06957	1.75669	3.88236	2.90336
23948	Mmp17	-5.57172	-0.426251	-0.339492	3.63104	3.1122	3.77717	3.71354
207227	Stxbp5l	-5.57172	-3.1659	-1.5116	4.42593	4.51538	4.33198	3.933
19091	Prkg1	-5.57172	-0.260862	-2.05395	5.15108	5.0099	3.47476	5.07013
11733	Ank1	-5.57172	-2.30888	-0.339492	3.74972	4.11044	3.43381	3.64827
237716	Gpr75	-5.57172	-3.1659	-0.555502	3.22562	3.77792	3.01971	3.01113
71687	Tmem25	-5.57172	-1.77491	-0.809647	4.10181	4.25178	3.05614	4.31586
237758	Zfp454	-5.57172	-3.1659	0.0145237	4.00285	4.04289	4.42546	3.90133
26877	B3galt1	-5.57172	-3.1659	-0.809647	4.63863	4.34355	3.8412	3.76723
236899	Pcyt1b	-5.57172	-0.426251	1.21965	5.65115	5.64762	4.92631	5.8674
12933	Crmp1	0.952299	3.17961	6.52883	9.76836	9.48549	9.96151	10.1887
242773	Slc45a1	-5.57172	-5.57172	-2.05395	5.05556	5.07898	4.60832	4.95146
73844	Ankrd45	-5.57172	-5.57172	-2.93319	4.87335	5.61504	4.69751	4.86382
54377	Cacng4	-5.57172	-5.57172	-2.05395	5.83306	5.57375	5.39306	5.7917
100040294	Gm2694	-5.57172	-5.57172	-2.05395	4.31481	3.81888	4.53922	4.65183
16980	Lrrn2	-5.57172	-5.57172	-1.5116	4.37408	3.87823	3.94199	4.58862
243547	Grip2	-5.57172	-5.57172	-1.5116	3.63985	2.87382	3.77717	4.02402
117148	Necab2	-5.57172	-5.57172	-2.05395	3.37026	3.50421	3.19331	3.91725
99662	Eps8l3	-5.57172	-5.57172	-2.93319	3.23728	3.83894	2.86401	3.21807
333050	Ksr2	-5.57172	-5.57172	-1.5116	4.10181	3.69232	1.73967	3.52902
270162	Elmod1	-5.57172	-5.57172	-1.11834	3.53041	4.37135	2.68947	3.90931
328789	Lhfpl5	-5.57172	-5.57172	-2.05395	2.98414	3.04473	1.90859	3.42151
17954	Nap1l2	-5.57172	-5.57172	-2.93319	4.18842	4.14844	4.2867	3.0975
210162	Zkscan2	-5.57172	-5.57172	-2.93319	5.28906	5.43132	3.12635	4.69402
94047	Cecr6	-5.57172	-5.57172	-2.93319	3.16589	2.43842	2.84332	2.47899
353237	Pcdhac2	-5.57172	-3.1659	-5.57172	3.47242	3.41796	0.656819	3.35293
22240	Dpysl3	-1.16378	1.99944	0.29856	8.15917	8.18357	5.32377	8.25851
170952	Prima1	-2.09737	-5.57172	-5.57172	3.412	3.43562	4.17518	4.76171
14810	Grin1	-0.601646	-5.57172	-2.93319	7.60532	7.50274	5.94537	7.31828
268859	Rbfox1	-1.16378	-5.57172	-2.93319	7.54388	6.78807	5.83175	7.5272
268510	Mgat5b	-1.16378	-5.57172	-2.93319	7.03414	6.534	6.90324	7.20855
94190	Ophn1	-5.57172	1.07048	-2.05395	4.57575	4.59616	3.96133	4.74397
211147	March11	-5.57172	-5.57172	-5.57172	4.19441	4.22155	5.90848	4.95146
277353	Tcfl5	-5.57172	-5.57172	-2.93319	0.881383	-0.704513	0.0814442	1.73849
100502829	Gm9899	-5.57172	-5.57172	-2.05395	0.390648	0.679295	1.13674	1.22781
212392	Ccdc110	-5.57172	-5.57172	-2.93319	-0.224817	0.420044	-2.13014	-0.234489
170935	Grid2ip	-5.57172	-5.57172	-2.93319	-0.102244	0.949044	-1.19811	-0.100233
384061	Fndc5	-5.57172	-5.57172	-2.93319	0.304631	0.420044	-0.233335	-0.733848
19739	Rgs9	1.94444	0.258426	3.22689	6.2661	7.0055	5.71413	6.19413
100504399	C130021I20Rik	-5.57172	-5.57172	-2.93319	0.304631	0.0125437	0.0814442	0.597559
18125	Nos1	-5.57172	-5.57172	-2.93319	1.2923	0.270558	0.0814442	-0.100233
12361	Cask	2.02203	1.40191	3.9143	7.32102	7.12737	6.37298	7.16171
105853	Mal2	-5.57172	-5.57172	-2.93319	0.621638	0.555485	-0.233335	0.338529
12323	Camk2b	2.41616	1.45044	4.1379	7.70575	7.60143	7.42944	7.26173
18991	Pou3f1	-5.57172	-5.57172	-2.93319	0.820698	0.270558	0.656819	0.516276
227733	Pip5kl1	-5.57172	-5.57172	-1.5116	1.61175	2.29093	1.98616	2.1691
17883	Myh3	-5.57172	-5.57172	-2.05395	1.68166	2.32924	0.748725	2.96592
94249	Slc24a3	-5.57172	-2.30888	-5.57172	1.04948	3.02152	1.8266	0.597559
320772	Mdga2	-5.57172	-1.38606	-5.57172	2.71077	4.13768	2.59357	2.78689
14169	Fgf14	-5.57172	-1.77491	-5.57172	2.514	4.16971	2.68947	2.29628
18167	Npy2r	-5.57172	-5.57172	-5.57172	4.01644	0.847114	-3.00311	0.883417
71174	4933416M06Rik	-5.57172	-5.57172	-5.57172	0.390648	1.66979	-1.19811	1.5875
93876	Pcdhb5	0.375154	-2.30888	-5.57172	3.82117	3.39104	4.58357	3.21807
13527	Dtna	-5.57172	-3.1659	-2.93319	4.21223	5.23089	4.73732	3.50815
16526	Kcnk2	1.68298	-1.77491	-5.57172	5.884	4.71666	4.58357	5.44432
235431	Coro2b	1.10273	1.99944	-0.339492	6.39786	5.77799	6.29319	6.09439
18616	Peg3	-0.601646	-1.77491	-0.151653	7.81721	8.11292	5.6077	7.64481
320311	Rnf152	-5.57172	-0.260862	-5.57172	3.05171	3.74995	3.34825	2.1691
20927	Abcc8	-2.09737	-5.57172	-2.93319	4.67765	4.63108	3.00114	5.47959
241568	Lrrc4c	-5.57172	-0.827765	-5.57172	0.820698	3.18712	2.38025	1.00758
110886	Gabra5	-5.57172	-5.57172	-5.57172	1.2923	1.17621	-3.00311	-0.234489
22754	Zfp92	-5.57172	-5.57172	-1.5116	1.33632	1.66979	0.216339	0.597559
16981	Lrrn3	-1.16378	-0.260862	2.03115	6.19765	6.25433	5.16603	5.16652
545207	E130008D07Rik	-5.57172	-5.57172	-2.93319	2.30836	2.12662	0.339693	0.597559
110637	Grik4	-5.57172	-1.77491	-2.93319	1.84293	3.58559	0.558657	2.22132
117600	Srgap1	-1.16378	1.40191	0.831401	7.08421	6.00647	4.9015	6.78385
330222	Sdk1	-2.09737	0.145061	-1.11834	5.20846	3.87175	3.31857	5.4607
214230	Pak6	0.952299	-1.77491	-5.57172	5.8597	5.7215	6.5334	6.7138
381217	Fam189a2	-2.09737	-0.112498	0.99943	3.88183	4.49867	2.71247	5.06656
269994	Gsg1l	-5.57172	-5.57172	-5.57172	2.21714	3.00977	5.37154	0.597559
320916	Wscd2	-2.09737	-3.1659	-0.809647	4.58034	2.50688	3.51458	4.46951
623279	Dok6	-5.57172	-3.1659	-5.57172	2.77615	3.28783	0.0814442	2.02961
215446	Entpd3	-5.57172	-5.57172	-1.5116	0.820698	2.79389	1.69416	1.22781
12287	Cacna1b	-5.57172	0.258426	0.831401	6.6821	6.95662	4.7317	6.79143
15572	Elavl4	0.116789	-2.30888	-5.57172	7.88269	8.74112	8.3826	7.40692
93873	Pcdhb2	-5.57172	-5.57172	-1.5116	2.97024	3.84556	1.86818	1.22781
11846	Arg1	-2.09737	-2.30888	-0.555502	5.13559	5.52507	3.31857	6.12727
105193	Nhlrc1	-5.57172	-1.08007	-2.93319	2.57038	3.13401	2.92438	3.6387
211134	Lzts1	0.116789	-5.57172	-5.57172	3.83657	4.11044	2.29136	4.13028
20254	Scg2	-2.09737	-5.57172	-5.57172	6.22571	6.27778	4.34676	4.66131
26414	Mapk10	-0.601646	-5.57172	-2.93319	8.24249	7.89796	8.31656	7.37845
54326	Elovl2	-5.57172	-1.77491	-5.57172	5.6983	4.15911	5.61076	4.92415
237387	Lrrc3	-5.57172	-1.38606	-5.57172	4.0366	4.35287	3.72155	4.66131
271697	Cdk15	-5.57172	-5.57172	-5.57172	0.390648	-1.26497	-0.067377	2.54195
432450	Nkain2	-5.57172	-5.57172	-5.57172	0.471824	-0.189288	1.06704	2.87103
239134	Gucy1b2	-5.57172	-5.57172	-2.05395	0.304631	0.347236	1.44221	0.946832
215707	Ccdc92	2.09565	0.0220213	3.00785	5.9188	6.1829	6.03252	6.69083
58238	Fam181b	-0.601646	-3.1659	-1.11834	2.71077	2.27139	3.4199	3.30534
12814	Col11a1	-2.09737	-1.38606	-5.57172	3.9329	5.1449	3.98986	3.44366
14408	Gabrr1	-5.57172	-5.57172	-5.57172	-2.00773	-2.71104	-0.636535	-1.19924
170571	Cntnap4	-5.57172	-5.57172	-5.57172	-3.36728	-2.71104	-0.420895	-1.50386
353282	Sfmbt2	-5.57172	-1.38606	-1.11834	3.6916	3.40007	3.01971	1.66497
20618	Sncg	0.784333	-3.1659	-1.5116	3.14128	4.40313	4.70327	3.71354
232664	Ccdc136	-2.09737	-5.57172	-2.93319	5.15723	5.57375	2.66608	4.62784
229474	Fhdc1	0.952299	0.363529	-1.5116	2.85392	3.89109	5.1323	4.33968
94253	Hecw1	-2.09737	-1.08007	-2.93319	6.03187	5.63621	4.64466	5.16652
77920	A330102I10Rik	-2.09737	-5.57172	-5.57172	4.49066	4.08268	3.60342	5.20917
380669	Lin28b	-5.57172	-2.30888	1.14992	6.00485	5.79691	5.28593	4.70323
14401	Gabrb2	-5.57172	-5.57172	-5.57172	2.98414	4.03132	3.12635	-0.947857
225724	Mapk4	-5.57172	-3.1659	-5.57172	5.86534	4.51953	6.54787	5.65835
27140	Tlx3	-5.57172	-3.1659	-5.57172	5.11994	4.65012	5.95022	6.72288
13508	Dscam	-5.57172	0.553224	-1.5116	4.98126	5.07898	5.16186	4.95146
71816	Rnf180	-5.57172	-1.08007	-0.809647	2.99791	2.80752	0.9938	3.23086
240888	Gpr161	-5.57172	-1.08007	-0.151653	3.37026	3.31672	0.835126	3.25612
241327	Olfml2a	-5.57172	-1.08007	-1.5116	3.3053	3.0562	1.32766	3.38763
100504195	Micalcl	-5.57172	-5.57172	-5.57172	1.57548	0.847114	2.75742	1.9698
320705	Bend6	-5.57172	-1.38606	-2.93319	4.26443	5.14758	5.39306	4.43122
56533	Rgs17	-5.57172	-0.827765	-2.93319	5.43791	5.28793	4.45986	4.29773
14051	Eya4	-5.57172	-2.30888	-2.93319	5.3654	5.45533	4.65063	3.80194
24050	Sept3	-5.57172	1.00701	0.91786	8.66202	8.12964	8.35041	8.40436
626802	Gm14322	-5.57172	-3.1659	-5.57172	0.995593	2.19045	2.43661	0.240706
93874	Pcdhb3	-1.16378	-2.30888	-5.57172	4.18842	5.02164	4.95071	3.7044
108653	Rimklb	1.7755	-5.57172	-2.93319	6.36504	6.47435	6.43999	6.2981
434064	Gm5577	-5.57172	0.940611	0.739427	4.224	4.40761	3.99924	4.80941
78923	Chsy3	-5.57172	-3.1659	-2.93319	1.46085	1.13355	0.656819	2.78689
16494	Kcna6	-5.57172	-5.57172	-2.93319	3.70845	3.51255	4.08989	5.16652
269784	Cntn4	-5.57172	-5.57172	-5.57172	-2.53295	-1.5135	0.216339	-0.547523
73748	Gadl1	-5.57172	-5.57172	-5.57172	-2.53295	-1.81394	-0.067377	-2.4203
11516	Adcyap1	0.375154	-0.827765	0.422034	8.19547	5.75002	6.64375	6.36782
269389	Tox2	1.68298	1.13128	-0.809647	3.95424	6.31644	4.53277	4.97447
100043229	Gm10046	-5.57172	-3.1659	-2.93319	0.691089	0.679295	0.748725	1.06587
214779	Zfp879	-5.57172	-3.1659	-2.93319	0.621638	1.33526	0.453325	0.516276
108897	Aif1l	-5.57172	0.363529	-0.339492	4.74452	3.74995	1.86818	4.44227
11735	Ank3	0.784333	-3.1659	-5.57172	8.60271	8.75371	7.78801	8.1376
14806	Grik2	-5.57172	-3.1659	-5.57172	3.9683	4.79061	2.61815	6.03362
14406	Gabrg2	-5.57172	-3.1659	-2.93319	4.72395	5.23846	5.64406	3.59978
387142	Mir24-1	-5.57172	-3.1659	-5.57172	2.09434	1.7283	0.558657	1.32648
229488	Fam160a1	-0.198162	-1.77491	-1.11834	6.23446	4.54009	4.9065	6.22484
67569	Mgat4c	-5.57172	-5.57172	-2.93319	2.57038	4.1214	4.89648	3.0405
53901	Rcan2	-2.09737	-3.1659	0.29856	5.41243	6.90762	8.11221	6.76857
320910	Itgb8	-5.57172	-5.57172	-1.5116	2.92771	1.81185	-0.420895	1.3734
210510	Tdrd6	-5.57172	-5.57172	-2.05395	1.9601	1.89082	-0.233335	1.9698
50994	Mtag2	-5.57172	-5.57172	-1.5116	0.621638	1.60881	-0.420895	2.00001
20980	Syt2	-5.57172	-5.57172	-1.5116	2.69395	1.81185	0.656819	3.21807
54612	Sfrp5	-5.57172	-3.1659	-1.5116	3.412	4.01965	4.85573	3.97162
381347	4930412O13Rik	-5.57172	-1.77491	-5.57172	6.72826	6.93737	6.68796	6.63777
18526	Pcdh10	-5.57172	-1.77491	-5.57172	5.69619	6.95586	6.0348	6.60498
58178	Sorcs1	-5.57172	-1.08007	-5.57172	8.13639	7.97927	7.62022	7.08539
380694	Ccnjl	-0.601646	-3.1659	-0.555502	3.40167	3.60133	4.85573	4.17731
13134	Dach1	-2.09737	-0.426251	-1.5116	5.5473	6.11325	6.69375	4.1027
104080	Nxph4	-5.57172	-2.30888	-5.57172	2.45533	1.75669	-0.233335	1.27799
77675	5033406O09Rik	-5.57172	-1.77491	-5.57172	0.757349	2.32924	-0.890169	2.54195
215493	A3galt2	-5.57172	-2.30888	-5.57172	1.68166	2.16949	-0.636535	1.73849
16527	Kcnk3	0.375154	-1.08007	-0.151653	3.22562	3.51255	4.22404	4.89631
20265	Scn1a	0.375154	-5.57172	-5.57172	4.68618	3.6323	3.57859	3.42151
58237	Nkain4	-5.57172	-5.57172	-2.93319	3.14128	2.38486	4.15852	3.26858
93888	Pcdhb17	-2.09737	-0.260862	-5.57172	4.69888	4.73462	4.45304	4.45868
101359	Prrt4	-2.09737	-0.260862	-5.57172	4.68618	5.13952	3.17686	5.13963
53626	Insm1	0.375154	2.94574	-2.05395	7.87431	7.73094	7.84638	8.58806
56874	Rnf32	-0.601646	-3.1659	-5.57172	0.995593	1.33526	2.02344	2.0586
140723	Cacng5	-5.57172	-5.57172	-5.57172	3.82117	6.63016	2.02344	5.16318
109731	Maob	0.116789	0.258426	-2.93319	3.17803	2.91219	4.78151	3.91725
208439	Klhl29	0.784333	0.72085	-2.05395	5.38387	4.89327	3.14339	3.61937
104001	Rtn1	2.09565	3.60099	-0.339492	9.86943	9.85727	9.51667	9.78021
67455	Klhl13	-1.16378	1.07048	-2.93319	6.71269	7.67207	6.80363	6.4846
232370	Clstn3	1.10273	2.66647	-2.05395	7.61205	7.92245	7.30912	8.0149
237730	Fbll1	0.116789	-5.57172	-5.57172	6.10208	5.75882	6.48077	5.88774
70892	Ttll7	-5.57172	-0.426251	-5.57172	4.50037	4.50287	5.09777	3.99431
20665	Sox10	-5.57172	-3.1659	-1.11834	3.78985	4.04289	4.7317	4.7573
338370	Nalcn	-5.57172	-3.1659	-5.57172	5.52131	6.98014	7.06282	6.1358
72003	Synpr	-5.57172	-5.57172	-5.57172	0.11549	1.75669	1.13674	-3.26643
74284	1700086L19Rik	-5.57172	-5.57172	-5.57172	0.0107267	0.898979	-0.233335	-3.26643
18553	Pcsk6	-2.09737	0.797884	-1.5116	4.33664	2.7522	0.835126	4.56355
50878	Stag3	-1.16378	0.553224	-1.11834	4.67337	3.69232	1.26678	5.3211
12958	Cryba2	-5.57172	-3.1659	-5.57172	0.757349	-0.424022	-3.00311	0.135764
320174	A830082K12Rik	-5.57172	-1.38606	0.29856	3.09078	4.18546	2.96327	3.71354
22634	Plagl1	-5.57172	-2.30888	-2.05395	7.50343	6.9726	7.09053	7.11675
103712	6330403K07Rik	-5.57172	-2.30888	-1.5116	7.79224	7.83902	7.5715	7.96312
109594	Lmo1	-5.57172	-2.30888	-2.93319	7.34546	6.53912	7.43377	7.51744
244810	AW551984	-5.57172	-3.1659	-2.93319	6.35035	6.58832	7.04481	7.31077
269643	Ppp2r2c	-5.57172	-1.38606	-2.93319	6.3822	6.4647	6.36392	6.59882
545554	Ankrd34a	0.375154	-1.77491	-5.57172	3.21387	4.46895	3.91248	2.60228
14580	Gfap	-5.57172	-3.1659	-5.57172	2.67693	0.997429	3.31857	2.56234
11784	Apba2	2.77106	-0.827765	-5.57172	8.33048	7.8588	8.09645	8.28904
68952	Fam57b	1.7755	-0.426251	-5.57172	7.51544	7.53997	7.42422	8.22293
72978	Cnih3	-5.57172	-3.1659	-2.93319	4.48089	4.20104	3.07402	4.16403
27386	Npas3	-5.57172	-3.1659	-2.93319	3.97528	4.33886	2.46399	4.33377
20679	Sox6	-5.57172	-3.1659	-1.5116	5.39952	3.77792	3.00114	4.15062
74521	Ppp4r4	-5.57172	-0.112498	-1.11834	3.02506	3.6169	2.26047	3.08346
18441	P2ry1	-5.57172	-1.08007	-2.93319	4.00966	3.50421	4.34676	2.85459
93883	Pcdhb12	-5.57172	-2.30888	-2.93319	4.39504	4.13228	4.51325	3.48697
329178	Unc80	1.23895	-3.1659	-5.57172	6.04187	6.68474	4.77606	5.71409
103967	Dnm3	-5.57172	0.0220213	-5.57172	3.46252	4.54417	2.92438	3.1114
260315	Nav3	-5.57172	-0.112498	-0.339492	5.30577	5.29278	3.37734	4.88421
53420	Syt5	-5.57172	-5.57172	-5.57172	5.26364	5.25845	0.748725	5.54252
24131	Ldb3	-5.57172	-3.1659	-5.57172	3.05171	2.19045	0.916643	0.597559
331374	Dgkk	-5.57172	-3.1659	-5.57172	2.92771	0.898979	1.73967	0.430138
229706	Slc6a17	-2.09737	-2.30888	-5.57172	5.01551	6.49767	4.16688	5.3181
66797	Cntnap2	-2.09737	-3.1659	-5.57172	4.86961	5.91654	3.54052	6.07678
14119	Fbn2	-5.57172	0.797884	0.29856	4.61202	5.6924	4.63867	6.16276
14706	Gng4	-2.09737	-3.1659	-2.93319	7.41446	7.84358	5.23121	6.80753
215456	Gpat2	-5.57172	-5.57172	-1.5116	2.3519	4.37135	6.37478	4.623
239114	Il17d	0.116789	-3.1659	-5.57172	3.39128	3.64754	3.62783	3.92515
216188	Aldh1l2	-5.57172	0.63947	1.14992	5.83306	5.57375	5.33123	5.68183
103098	Slc6a15	-1.16378	-5.57172	-2.05395	6.99777	7.17942	5.75349	6.26893
21987	Tpd52l1	-5.57172	-5.57172	-5.57172	1.37903	-0.557461	1.54832	1.7739
57246	Tbx20	-5.57172	-5.57172	-5.57172	2.24049	-0.424022	-0.420895	2.11491
16322	Inha	1.58412	-5.57172	-5.57172	5.03233	5.46397	3.72155	5.35071
11609	Agtr2	0.375154	-1.77491	-2.05395	8.86583	9.64219	10.1323	7.19719
329324	Syt14	-5.57172	-5.57172	-2.93319	2.28609	2.55616	-0.636535	1.80845
231605	Galnt9	-1.16378	-5.57172	-5.57172	4.253	3.81214	4.72606	5.50615
668940	Myh7b	-5.57172	-2.30888	-2.93319	3.02506	1.37243	1.86818	3.31738
14563	Gdf5	-5.57172	-5.57172	-5.57172	0.390648	-3.52496	-0.233335	-0.733848
11859	Phox2a	0.116789	-1.38606	-0.555502	7.897	6.18159	9.35197	6.72741
19051	Ppp1r17	-1.16378	-2.30888	-1.11834	6.5042	5.61116	8.50337	6.02446
381338	Lonrf2	-1.16378	-0.112498	-5.57172	6.48355	7.46507	6.05294	6.43017
75951	4930578M01Rik	-0.601646	-3.1659	-2.93319	1.33632	2.72372	1.64717	2.36753
16515	Kcnj12	-5.57172	-5.57172	-5.57172	0.390648	1.08959	3.80954	1.5875
116838	Rims2	-2.09737	-1.77491	-5.57172	6.79287	6.37025	5.76729	6.04634
320865	Cdh18	-5.57172	-5.57172	-2.93319	0.548675	2.53992	-1.59013	-0.947857
56544	Vmn2r1	-5.57172	-5.57172	-2.93319	1.04948	1.25793	-1.19811	-0.947857
12801	Cnr1	-5.57172	-1.38606	-5.57172	7.08583	6.9869	4.74292	6.81073
20451	St8sia3	0.116789	-5.57172	-5.57172	7.20858	7.57627	6.86781	6.89855
73032	Ttc9b	-0.601646	-5.57172	-5.57172	6.47742	6.21266	6.93416	7.07656
72661	Serp2	-5.57172	-3.1659	-1.11834	5.99114	6.10637	6.99758	6.69083
72225	1700003M07Rik	-5.57172	-5.57172	-5.57172	-1.07004	0.0125437	-1.59013	-3.26643
18795	Plcb1	-0.601646	1.24569	0.422034	4.45117	5.73939	4.96993	3.16572
225872	Npas4	-5.57172	-3.1659	-5.57172	3.48225	4.62724	1.13674	3.08346
64293	Stk32b	-5.57172	-3.1659	-5.57172	4.87708	4.30081	1.49624	3.15233
214084	Slc18a2	-0.198162	2.85852	1.82285	7.46181	6.23175	5.46934	6.74312
107815	Scml2	-1.16378	-5.57172	-1.5116	2.76008	3.26824	2.61815	2.32042
12941	Pcdha5	-5.57172	-5.57172	-5.57172	3.66596	-0.557461	-2.13014	0.240706
15438	Hoxd9	-0.601646	0.797884	0.0145237	5.67277	3.55358	4.91644	5.52705
15214	Hey2	-5.57172	-5.57172	-1.5116	2.57038	3.19752	4.05431	2.36753
83453	Chrdl1	-0.601646	3.36823	2.40495	7.20414	8.48474	6.42266	7.06589
93714	Pcdhga6	-5.57172	-1.38606	-5.57172	0.548675	2.83441	-0.420895	1.7739
211612	Ptchd1	-2.09737	-0.613085	-0.809647	6.47496	7.2843	7.28726	5.5979
18231	Nxph1	-5.57172	-2.30888	-5.57172	3.60428	3.39104	4.87115	1.9698
75693	3010001F23Rik	-5.57172	-5.57172	-1.5116	1.64713	1.78454	1.38607	1.73849
381813	Prmt8	-5.57172	-5.57172	-5.57172	-0.671017	1.94117	4.07221	-0.733848
107376	E330013P04Rik	-5.57172	-5.57172	-5.57172	1.71539	1.60881	-3.00311	0.747556
23828	Bves	-2.09737	-5.57172	-2.93319	1.2923	0.847114	0.339693	-0.234489
241764	L3mbtl1	-5.57172	-0.827765	-5.57172	2.3519	3.16611	0.0814442	1.93894
12804	Cntfr	1.86244	0.145061	0.29856	6.27036	5.17939	7.56203	7.08098
71791	Cpa4	-5.57172	-3.1659	-5.57172	-0.506468	-0.0848457	-2.13014	1.62676
241263	Gpr158	-0.198162	-5.57172	-5.57172	3.15364	3.47032	3.2573	1.7739
107751	Prrxl1	-5.57172	-2.30888	-5.57172	2.47515	1.75669	3.14339	0.0225855
14677	Gnai1	1.47798	0.145061	-5.57172	4.67765	5.3192	4.4324	3.51862
100504717	Gm12709	0.375154	-5.57172	-0.339492	4.06304	3.74287	2.73512	3.46548
20269	Scn3a	0.116789	-0.827765	-5.57172	7.6154	7.35157	6.27011	6.81498
231134	Dok7	-5.57172	-5.57172	-5.57172	-2.00773	-0.557461	-5.57172	1.00758
30049	Scd3	-5.57172	-5.57172	-5.57172	-2.00773	-1.26497	-5.57172	-1.19924
320752	Dpy19l2	-5.57172	-5.57172	-5.57172	-0.224817	0.189574	-5.57172	-0.947857
26918	Ern2	-5.57172	-5.57172	-5.57172	-1.3204	-1.26497	-5.57172	-1.19924
27390	Mmel1	-5.57172	-5.57172	-5.57172	-0.102244	-1.05303	-5.57172	0.0225855
319752	B230209E15Rik	-5.57172	-5.57172	-5.57172	0.213157	-1.26497	-5.57172	-0.947857
54003	Nell2	-0.198162	0.258426	-2.93319	7.63261	6.51023	7.06952	7.43484
229714	Gpr61	-5.57172	-5.57172	-1.5116	1.2923	2.70927	1.32766	-0.382532
210274	Shank2	-5.57172	1.54285	1.77732	5.7088	5.8783	3.50142	5.78086
20983	Syt4	-5.57172	-5.57172	-5.57172	6.76798	6.57343	6.19041	6.22803
667705	Gm8773	-5.57172	-3.1659	-5.57172	0.213157	0.189574	-2.13014	1.3734
93711	Pcdhga3	-5.57172	-1.38606	-2.93319	1.78057	3.0562	2.77938	4.09572
75141	Rasd2	-5.57172	-1.38606	-5.57172	2.55183	1.57732	3.51458	3.47626
16552	Kif12	-5.57172	-5.57172	-5.57172	-2.53295	-2.19385	-5.57172	0.0225855
11922	Neurod6	-5.57172	-5.57172	-5.57172	3.24884	1.08959	5.36429	2.78689
242667	Dlgap3	-5.57172	-0.827765	-0.809647	6.44763	6.00943	5.30875	6.49525
12653	Chgb	1.68298	-0.426251	0.739427	8.52698	8.04225	6.9231	6.15607
20745	Spock1	0.375154	-1.38606	-1.5116	8.16833	5.74825	6.08415	4.93592
269629	Lhfpl3	-2.09737	-5.57172	-5.57172	1.46085	2.73803	1.32766	-0.947857
66673	Sorcs3	-5.57172	-5.57172	-5.57172	1.50008	4.73818	1.38607	0.747556
17968	Ncam2	-2.09737	-5.57172	-2.05395	6.98227	6.45065	5.62599	5.80673
72902	Spock3	-2.09737	-5.57172	-2.93319	7.20116	5.29762	5.10648	5.3211
241520	Fam171b	-2.09737	-5.57172	-1.11834	6.86696	7.48376	5.90848	6.58269
52897	Rbfox3	-5.57172	-3.1659	-2.93319	4.51481	3.24839	4.73732	2.41315
75404	Arhgap36	-2.09737	-2.30888	-1.11834	8.65769	6.49556	8.7523	7.53947
320302	Glt28d2	-5.57172	-2.30888	-2.05395	4.33122	2.55616	3.48815	4.55848
24012	Rgs7	-5.57172	-5.57172	-2.93319	7.30381	6.20753	5.91841	6.54476
14617	Gjd2	-5.57172	-5.57172	-2.93319	6.82991	6.14849	5.41777	6.55879
58243	Nap1l5	0.594201	-5.57172	-5.57172	6.47003	6.47221	5.88336	6.26427
57340	Jph3	1.10273	0.0220213	-0.151653	6.04519	5.70884	1.54832	6.12384
72585	Lypd1	-1.16378	-2.30888	-2.05395	5.58655	8.13066	4.04528	7.09767
71111	Gpr39	-1.16378	-3.1659	-2.93319	5.29186	7.82317	3.55332	6.89253
12840	Col9a2	-2.09737	-2.30888	-5.57172	4.12081	4.20619	1.38607	2.66018
54524	Syt6	-5.57172	-5.57172	-2.05395	4.85456	3.85872	4.57104	2.22132
13797	Emx2	-5.57172	-5.57172	-5.57172	4.14576	3.25835	-0.233335	1.87517
230316	Megf9	-5.57172	1.54285	-0.809647	4.99506	4.73818	2.68947	4.11656
243616	Slc6a11	-2.09737	-5.57172	-5.57172	3.3053	2.82103	0.339693	3.64827
15424	Hoxc5	-2.09737	-5.57172	-5.57172	2.04213	2.38486	-0.067377	3.74955
380785	Begain	3.22928	2.46863	1.82285	9.18962	8.23901	10.3032	6.22164
18645	Pfn2	3.41332	1.13128	5.81197	8.45206	8.5358	9.11567	8.09143
93710	Pcdhga2	-5.57172	-3.1659	-2.93319	1.61175	-0.0848457	0.216339	-0.733848
227632	Kcnt1	-5.57172	-5.57172	-0.809647	4.36879	3.22825	3.56601	4.05313
12167	Bmpr1b	-5.57172	-5.57172	-2.93319	5.79216	7.18073	6.03252	5.60774
319247	9530080O11Rik	-5.57172	-3.1659	-5.57172	1.15156	1.5122	-3.00311	1.41884
217143	Gpr179	-5.57172	-1.08007	-0.809647	4.75266	6.0241	5.18261	6.8086
58807	Slco1c1	-5.57172	-5.57172	-2.93319	0.881383	-1.05303	0.339693	-0.234489
75426	Igfbpl1	-5.57172	-3.1659	-5.57172	4.05647	4.94661	3.09167	6.40498
11298	Aanat	-5.57172	-5.57172	-2.05395	1.74835	-0.0848457	2.29136	0.338529
94191	Adarb2	-5.57172	-2.30888	-5.57172	2.89864	3.97202	0.0814442	1.32648
19281	Ptprt	-5.57172	-3.1659	-5.57172	2.97024	3.52085	-1.19811	1.00758
12123	Hrk	-5.57172	-5.57172	-2.93319	6.13827	5.16357	7.01272	5.91376
19218	Ptger3	-2.09737	-0.613085	-2.05395	3.17803	3.46172	5.09339	1.12189
245446	Slitrk4	-5.57172	-5.57172	-5.57172	1.57548	0.555485	3.28826	-1.50386
619287	Zcchc16	-5.57172	-5.57172	-5.57172	1.9027	0.898979	2.90454	-0.100233
67071	Rps6ka6	1.68298	-0.260862	-5.57172	6.43756	6.1998	6.70383	5.75009
434128	Pnmal2	3.16232	0.940611	-5.57172	7.25088	7.57627	7.15179	7.65077
435376	Atp6ap1l	-5.57172	-2.30888	-5.57172	-0.856779	1.44401	1.49624	-2.4203
320343	Lypd6	-1.16378	-1.77491	-5.57172	1.46085	2.61937	3.86193	2.0586
211712	Pcdh9	-2.09737	-1.77491	1.52527	4.95326	4.83788	4.18344	3.94081
207175	Cetn4	-5.57172	-2.30888	-5.57172	-0.102244	0.898979	1.38607	0.135764
70375	Ica1l	-1.16378	-5.57172	-1.11834	4.12081	4.73818	3.55332	4.11656
13180	Pcbd1	-2.09737	-5.57172	-1.11834	4.01644	4.96498	4.08989	5.15649
231991	Creb5	-5.57172	0.0220213	-2.93319	5.97034	5.28306	2.80101	5.46883
56543	Kcnd3	-5.57172	-5.57172	-2.93319	4.10817	5.21307	5.27824	2.60228
74309	Osbp2	-5.57172	-5.57172	0.422034	4.45117	4.64253	2.90454	4.11656
77629	Sphkap	-5.57172	-2.30888	-5.57172	0.881383	4.2765	-0.233335	0.430138
58188	Vstm2b	-5.57172	-5.57172	-5.57172	-3.36728	-1.81394	-3.00311	1.46289
12405	Cbln2	-0.601646	-3.1659	1.82285	7.12164	7.06204	5.96466	6.85892
319832	Tmem229a	-5.57172	-3.1659	-5.57172	0.691089	2.52349	-2.13014	1.32648
106763	Ttbk1	1.86244	2.46863	2.06943	6.80956	6.45391	5.88589	6.81923
14867	Gstm6	-5.57172	-3.1659	-5.57172	1.20001	-2.71104	0.0814442	1.06587
16370	Irs4	-5.57172	-5.57172	-5.57172	-1.07004	1.08959	3.01971	-0.547523
230157	Tmeff1	-0.601646	0.871012	-5.57172	8.5514	8.32447	7.98983	8.46992
18155	Pnoc	-2.09737	-2.30888	-2.05395	2.06847	5.16887	9.09721	3.32933
329078	Emx2os	-2.09737	-5.57172	-5.57172	3.40167	3.00977	-0.233335	1.12189
109648	Npy	-5.57172	-5.57172	-5.57172	4.71147	2.47306	0.9938	3.02589
239530	Gpr20	-5.57172	-5.57172	-5.57172	-0.358781	-3.52496	-5.57172	-0.947857
626275	A930012L18Rik	-2.09737	-5.57172	-5.57172	0.939618	1.13355	0.216339	-2.4203
14462	Gata3	3.46979	0.0220213	-1.11834	7.63866	8.2456	8.6209	7.631
14587	Gfra3	-2.09737	-1.08007	-2.93319	5.62255	7.28308	7.55329	8.32305
13483	Dpp6	1.36341	-5.57172	-5.57172	5.83881	7.02021	6.59041	6.2549
15373	Hmx3	-5.57172	-5.57172	-5.57172	3.75784	-0.557461	-5.57172	1.06587
100040339	Gm2721	-5.57172	-5.57172	-5.57172	0.621638	0.997429	-5.57172	0.338529
20717	Serpina3m	-5.57172	-5.57172	-5.57172	0.939618	0.270558	-5.57172	1.00758
625638	Fam43b	-5.57172	-5.57172	-5.57172	0.213157	0.737431	-5.57172	-1.19924
229302	Tm4sf4	-5.57172	-5.57172	-5.57172	1.2923	1.33526	-5.57172	1.32648
210719	Mkx	-5.57172	-5.57172	-5.57172	1.24689	2.99793	-5.57172	-1.8905
11818	Apoh	-5.57172	-5.57172	-5.57172	1.9027	1.25793	-5.57172	-1.50386
17930	Myom2	-5.57172	-5.57172	-5.57172	2.37319	0.489353	-5.57172	-3.26643
27385	Magel2	0.594201	-5.57172	-1.5116	7.35151	9.41154	6.51716	7.5207
17536	Meis2	2.41616	1.54285	0.29856	4.69888	7.95727	7.77646	8.58027
11658	Alcam	3.19619	2.8221	0.422034	6.36238	7.18334	7.15284	5.1464
17986	Ndp	-5.57172	-5.57172	-2.93319	0.213157	2.14821	1.8266	4.82637
226041	Pgm5	0.594201	0.553224	0.29856	5.28626	7.03332	1.78379	7.51025
268354	Fam19a2	-5.57172	-2.30888	-5.57172	5.21731	4.68747	1.32766	5.74786
11441	Chrna7	-5.57172	-3.1659	-5.57172	4.87335	4.22155	0.453325	5.49558
170676	Peg10	0.952299	-0.426251	-0.809647	8.136	10.5893	8.62961	7.28032
72014	Btbd17	-5.57172	-5.57172	-5.57172	0.471824	-1.05303	4.39022	1.06587
195727	Nhs	0.952299	-1.77491	-5.57172	3.84422	4.18546	1.32766	3.15233
52463	Tet1	-5.57172	1.40191	-2.93319	6.53167	6.72391	6.0348	5.90181
270120	Fat3	-5.57172	-3.1659	-2.05395	1.33632	0.489353	-0.420895	2.11491
21823	Th	-0.198162	-3.1659	-2.05395	7.90478	7.11509	6.35115	7.97172
636808	Cntnap5a	-5.57172	-5.57172	-5.57172	2.57038	2.40294	-1.19811	-1.8905
13656	Egr4	-5.57172	-5.57172	-5.57172	4.25873	1.86498	-1.59013	-3.26643
17888	Myh6	-5.57172	-5.57172	-5.57172	-1.62351	3.41796	0.216339	-0.733848
15371	Hmx1	-5.57172	-5.57172	-2.93319	-0.856779	0.679295	3.00114	2.39052
217082	Hlf	-2.09737	-0.613085	-5.57172	8.15379	7.8332	8.94797	8.15113
18948	Pnmt	-5.57172	-5.57172	-5.57172	-1.62351	-2.19385	-5.57172	3.15233
13166	Dbh	-1.16378	-2.30888	-5.57172	7.69099	6.64637	6.0552	8.61972
15434	Hoxd3	-2.09737	-1.08007	-5.57172	5.13559	2.98599	4.43932	5.99664
241528	Lrrc55	0.784333	-3.1659	-2.93319	3.66596	4.20619	3.72155	2.41315
209268	Igsf1	0.116789	-5.57172	-5.57172	2.3303	1.08959	2.35123	2.83796
216166	Plk5	-5.57172	-5.57172	-2.05395	2.16926	0.618718	-2.13014	1.54715
80718	Rab27b	-5.57172	-3.1659	-5.57172	1.10142	1.7283	0.0814442	-1.8905
21909	Tlx2	-5.57172	-5.57172	-5.57172	2.97024	1.98981	-2.13014	4.76611
15425	Hoxc6	-2.09737	-3.1659	-5.57172	3.51134	5.01284	1.32766	5.67248
102941	B630019K06Rik	-5.57172	-5.57172	-1.5116	5.884	6.07431	5.44206	5.56796
13426	Dync1i1	-0.601646	-5.57172	-2.93319	1.64713	3.04473	0.558657	-0.100233
110891	Slc8a2	0.594201	-1.38606	-5.57172	5.67062	4.93734	1.90859	4.42009
112407	Egln3	3.72311	0.363529	-0.339492	8.36177	7.96831	5.03982	9.73658
192198	Lrrc4	0.116789	-5.57172	-2.93319	3.17803	4.24178	2.12982	3.87712
11514	Adcy8	1.47798	-5.57172	-2.05395	4.5052	4.35287	4.596	5.53481
96935	Susd4	1.36341	-3.1659	-0.151653	4.63863	5.23089	3.77717	3.92515
223726	Mpped1	-5.57172	-5.57172	-2.05395	1.64713	-1.81394	1.32766	-0.382532
12683	Cidea	0.375154	-3.1659	-2.93319	2.72739	2.25157	2.59357	4.05313
170638	Hpcal4	-5.57172	-5.57172	-5.57172	1.42052	3.97806	-5.57172	0.135764
239410	A930017M01Rik	-5.57172	-5.57172	-5.57172	0.691089	1.7283	-5.57172	-0.947857
20538	Slc6a2	-5.57172	-3.1659	-5.57172	0.691089	1.69935	0.656819	3.15233
109349	Fam163b	-0.601646	-5.57172	-2.05395	3.412	1.5122	2.26047	3.55977
93709	Pcdhga1	-5.57172	-1.77491	-5.57172	1.71539	2.49006	-1.59013	-0.234489
12140	Fabp7	-5.57172	-1.77491	-5.57172	2.72739	3.86525	6.07752	5.34189
76612	Lrrc27	-5.57172	-2.30888	-1.11834	1.74835	2.21111	0.216339	2.73394
13842	Epha8	-5.57172	-3.1659	-2.93319	0.691089	-0.301886	3.16022	-1.19924
93837	Dach2	-5.57172	-1.77491	-1.11834	1.2923	0.489353	3.73284	-0.382532
213262	Fstl5	-0.601646	0.797884	-5.57172	5.58883	4.52367	5.19899	5.13283
668303	Kif26a	1.10273	1.13128	1.14992	6.70746	2.23149	4.02704	4.35145
625850	Gm11166	-5.57172	-5.57172	-5.57172	-1.07004	-5.57172	-1.19811	-2.4203
78257	Lrrc9	-5.57172	-5.57172	-5.57172	-2.53295	-5.57172	-1.19811	-2.4203
17116	Mab21l1	-5.57172	-3.1659	-5.57172	3.79774	2.53992	0.453325	5.05222
69908	Rab3b	-5.57172	1.29966	-1.11834	4.3093	4.21645	6.04617	5.80673
18175	Nrap	-5.57172	-1.77491	-5.57172	3.33814	-0.0848457	-0.233335	0.747556
56838	Ccl28	-5.57172	-1.38606	-5.57172	3.05171	0.793314	-1.59013	-0.947857
11553	Adra2c	-2.09737	-5.57172	-5.57172	2.3519	4.0994	2.88442	4.90032
21367	Cntn2	-5.57172	-5.57172	-2.05395	5.35474	0.997429	1.59859	2.14226
13386	Dlk1	1.10273	1.13128	-0.339492	9.73201	8.70674	9.36836	6.37504
73679	Tex19.1	-5.57172	-5.57172	-2.93319	-2.53295	1.54513	3.14339	1.12189
230777	Hcrtr1	-5.57172	-5.57172	-5.57172	2.74383	1.78454	0.216339	-0.733848
20564	Slit3	0.116789	2.55992	1.14992	5.84454	3.72142	7.24941	4.55848
243937	Zfp536	-5.57172	0.63947	-5.57172	5.74395	6.42102	4.03619	5.67483
54561	Nap1l3	-2.09737	-5.57172	-2.05395	3.42224	4.44734	2.05978	0.338529
19017	Ppargc1a	-2.09737	-5.57172	-2.05395	1.15156	3.21808	2.09523	-0.547523
18993	Pou3f3	-2.09737	-5.57172	-1.11834	5.52607	5.93219	7.06394	6.65568
210417	Thsd7b	-2.09737	-5.57172	-2.05395	5.28906	7.13685	6.25452	4.71239
245610	Nxf3	-1.16378	-5.57172	-1.5116	7.37742	9.14242	8.70863	5.99476
258064	Olfr316	-5.57172	-5.57172	-5.57172	1.37903	2.34802	-5.57172	-5.57172
72605	Car10	-5.57172	-5.57172	-5.57172	-1.62351	2.52349	-5.57172	-5.57172
100043072	A230070E04Rik	-0.198162	-3.1659	-5.57172	10.0586	9.85563	9.71484	10.5519
20689	Sall3	-5.57172	-5.57172	-5.57172	2.53304	-0.424022	4.56473	-1.8905
14814	Grin2d	-5.57172	-1.08007	-1.5116	3.12882	2.91219	-3.00311	3.46548
268934	Grm4	-5.57172	-5.57172	-5.57172	-0.224817	-5.57172	-5.57172	-1.19924
242620	Dmrta2	-5.57172	-1.38606	0.163521	4.52435	4.2317	1.26678	1.32648
70357	Kcnip1	-5.57172	-3.1659	-2.93319	6.8939	4.85439	8.40396	5.21883
22441	Xlr	-5.57172	-3.1659	-2.93319	-0.358781	0.847114	4.18344	-1.8905
69974	2810405F15Rik	-0.601646	-5.57172	-5.57172	0.471824	3.03317	3.83072	4.45868
27220	Cartpt	-2.09737	-1.38606	-5.57172	8.52222	6.90762	4.96515	8.65426
103988	Gck	-5.57172	-5.57172	-5.57172	0.691089	4.60399	-0.067377	4.9202
263764	Creg2	-5.57172	0.871012	-0.151653	3.96129	5.70884	2.75742	2.0586
240444	Kcng2	-5.57172	-5.57172	-2.93319	-0.506468	0.347236	-0.233335	3.90931
14394	Gabra1	-2.09737	-5.57172	-5.57172	2.97024	4.22155	2.38025	-2.4203
242800	Ttc34	-5.57172	-5.57172	-2.93319	1.42052	0.618718	-5.57172	0.135764
233080	Ffar3	-2.09737	-5.57172	-0.555502	4.04325	0.997429	3.66369	5.27242
83603	Elovl4	0.116789	-5.57172	1.77732	6.03187	5.51472	6.23876	5.18964
15426	Hoxc8	-5.57172	-5.57172	-5.57172	3.45256	4.68747	-3.00311	4.84313
170734	Zscan5b	-5.57172	-5.57172	-5.57172	4.6561	4.44734	-5.57172	4.29164
29818	Hspb7	-5.57172	-3.1659	-1.5116	3.01155	0.793314	0.748725	-2.4203
667766	Gm8801	-5.57172	-5.57172	-5.57172	-3.36728	-5.57172	0.748725	1.17582
71003	Prss41	-5.57172	-5.57172	-5.57172	-3.36728	-5.57172	-2.13014	2.32042
386750	Slitrk3	-5.57172	-5.57172	-5.57172	-2.53295	-5.57172	1.98616	-1.19924
330166	Miat	-2.09737	-1.08007	-2.05395	2.45533	-1.05303	7.40493	4.61326
11722	Amy1	0.594201	0.940611	0.535769	5.16029	5.48533	5.653	4.95532
19649	Robo3	-5.57172	-1.77491	-5.57172	3.74156	5.26834	-0.890169	-0.547523
230868	Igsf21	-5.57172	-5.57172	-2.05395	4.95326	0.997429	5.67073	5.63206
18191	Nrxn3	-5.57172	-5.57172	-2.93319	0.548675	4.88686	1.06704	-1.8905
330790	Hapln4	-5.57172	-1.38606	-2.93319	5.47037	3.99006	0.216339	2.50028
242509	Bnc2	-2.09737	0.145061	-5.57172	4.59852	0.103772	2.86401	2.19544
225583	A730017C20Rik	-0.198162	-5.57172	-5.57172	2.11975	5.15026	4.22404	1.66497
16373	Irx3	-1.16378	-1.38606	-0.809647	2.514	4.13228	3.69868	-1.50386
18164	Nptx1	-5.57172	-5.57172	-5.57172	2.9562	-0.301886	-5.57172	-0.234489
16858	Lgals7	-5.57172	-5.57172	-5.57172	0.304631	-0.557461	-5.57172	2.0586
216867	Slc16a11	-5.57172	-1.77491	0.0145237	4.89559	4.65767	-2.13014	4.03136
54352	Irx5	-5.57172	-5.57172	-2.93319	3.31633	4.31519	4.78694	-2.4203
84036	Kcnn1	-5.57172	-3.1659	-1.11834	5.86909	3.56165	-1.19811	2.54195
21925	Tnnc2	-5.57172	-3.1659	-1.5116	5.24932	0.679295	-0.636535	0.946832
11459	Acta1	-5.57172	-3.1659	0.29856	6.23881	1.17621	1.06704	1.46289
20957	Sycp1	-5.57172	-5.57172	-5.57172	-5.57172	0.793314	-1.59013	-0.234489
243499	Lrrtm4	-5.57172	-5.57172	-5.57172	-5.57172	0.997429	-1.19811	-3.26643
74075	Syce1	-5.57172	-5.57172	-5.57172	-5.57172	0.270558	1.44221	-2.4203
100043902	Six3os1	-5.57172	-5.57172	-5.57172	0.548675	2.27139	2.09523	-5.57172
20508	Slc18a3	0.594201	-5.57172	-5.57172	3.55856	2.99793	6.8328	0.430138
319229	Sctr	-2.09737	-5.57172	-5.57172	4.42083	0.270558	-0.636535	4.63749
208151	Tmem132b	-5.57172	-3.1659	-5.57172	-0.224817	2.31021	1.32766	-5.57172
11474	Actn3	0.784333	-2.30888	-5.57172	5.1387	1.66979	0.656819	1.22781
234267	Gpm6a	-2.09737	1.07048	0.163521	4.74452	7.60583	2.19662	-0.733848
14761	Gpr27	-5.57172	-2.30888	-5.57172	1.9601	3.54547	-3.00311	-3.26643
56739	Rec8	1.47798	-1.08007	-1.11834	4.83934	4.6539	-0.890169	5.42496
23829	C1ql1	-5.57172	-1.08007	1.77732	7.11534	3.64754	7.76481	4.78359
17195	Mbl2	-2.09737	-5.57172	-5.57172	1.98797	0.847114	-0.420895	-5.57172
14397	Gabra4	-5.57172	-5.57172	-5.57172	-3.36728	-5.57172	0.0814442	-5.57172
15427	Hoxc9	-5.57172	-3.1659	-5.57172	2.64228	4.45169	-5.57172	4.13028
12307	Calb1	-5.57172	-5.57172	-5.57172	0.691089	-0.557461	3.00114	-5.57172
57780	Fxyd7	-0.601646	-5.57172	0.163521	3.21387	4.58432	0.453325	5.5755
18072	Nhlh2	0.784333	-3.1659	-5.57172	8.80422	8.82625	10.3356	8.17201
18630	Pet2	-2.09737	-5.57172	-5.57172	-1.62351	0.103772	4.00857	-5.57172
22353	Vip	-5.57172	-3.1659	-2.93319	7.02156	4.99806	4.25571	6.70695
65255	Asb4	-5.57172	-5.57172	-2.05395	-1.3204	4.10493	-0.420895	-1.50386
140919	Slc17a6	-5.57172	-5.57172	-5.57172	0.881383	5.01284	6.71669	-1.8905
12075	Bfsp1	0.952299	-1.77491	-2.93319	7.20339	0.618718	0.339693	1.22781
21418	Tfap2a	0.784333	-3.1659	-0.555502	5.65333	-0.868272	0.0814442	0.135764
17879	Myh1	-2.09737	-5.57172	-5.57172	6.68423	-0.557461	-2.13014	-0.947857
17884	Myh4	-5.57172	-5.57172	-5.57172	5.95631	-3.52496	-3.00311	-1.50386
12937	Pcdha6	-5.57172	-5.57172	-5.57172	-5.57172	-0.424022	2.3216	3.90931
20473	Six3	0.952299	-5.57172	-2.93319	4.45617	5.60141	4.51978	1.46289
22227	Ucp1	-5.57172	-5.57172	-5.57172	3.22562	-2.19385	-2.13014	-5.57172
140476	Strc	-2.09737	-5.57172	-1.11834	-2.53295	3.87175	4.32453	-2.4203
114570	Crip3	5.38205	-0.112498	-5.57172	-1.62351	0.189574	-5.57172	-0.234489
16667	Krt17	5.32961	-5.57172	-2.93319	-1.3204	-3.52496	-1.59013	0.516276
14955	H19	9.52862	6.27931	0.0145237	2.26347	-3.52496	-2.13014	0.430138
67719	2310057J18Rik	-2.09737	-5.57172	5.23291	-5.57172	-2.71104	-5.57172	-2.4203
54373	Prss16	8.06135	0.871012	-1.5116	-1.3204	-0.868272	-3.00311	-5.57172
73648	2410012E07Rik	0.594201	-5.57172	2.74951	-5.57172	-2.71104	-2.13014	-2.4203
110308	Krt5	4.54927	-2.30888	-2.93319	-5.57172	-3.52496	-1.19811	-5.57172
381580	Ccdc27	-0.198162	-5.57172	-5.57172	-5.57172	-5.57172	-5.57172	-5.57172
19668	Rbpjl	0.594201	1.6297	-5.57172	-5.57172	-5.57172	-3.00311	-2.4203
12902	Cr2	1.94444	5.94441	1.34977	-5.57172	0.847114	-3.00311	-1.8905
381924	Itgad	2.23251	1.8627	3.00785	-5.57172	-5.57172	-2.13014	-3.26643
76589	Unc5cl	2.85826	3.52373	5.32281	-5.57172	-5.57172	-5.57172	-3.26643
217071	Gm525	3.0921	-3.1659	-1.11834	-5.57172	-2.71104	-3.00311	-1.8905
100504375	Gm15880	-2.09737	3.52373	-1.5116	-5.57172	-3.52496	-2.13014	-3.26643
12672	Chrm4	0.594201	-0.426251	5.44794	0.0107267	-0.557461	-0.636535	-1.8905
17830	Prol1	1.86244	0.363529	7.64333	0.390648	-0.424022	0.916643	1.54715
75668	Rasl10a	-5.57172	3.88319	4.09216	-0.671017	-0.704513	-0.636535	-3.26643
17392	Mmp3	-5.57172	3.75382	3.00785	-1.3204	-1.81394	-2.13014	-0.733848
81897	Tlr9	-5.57172	4.32833	4.29154	-0.358781	-0.424022	-0.890169	0.0225855
233274	Siglech	-5.57172	3.24984	0.641189	-5.57172	-5.57172	-1.59013	-5.57172
497106	Rnase12	7.09102	1.24569	1.57933	-5.57172	-5.57172	-5.57172	-3.26643
14663	Glycam1	3.81317	3.55735	-1.5116	-5.57172	-0.557461	-5.57172	-5.57172
78473	Skap1	5.30654	4.63691	-0.339492	-2.53295	-2.19385	-2.13014	-2.4203
69165	Cd209b	-5.57172	5.41576	4.59687	-5.57172	-1.26497	-5.57172	-5.57172
382864	Colq	6.58711	4.24824	3.12152	-5.57172	-1.81394	-5.57172	-5.57172
16612	Klk1	-0.601646	-2.30888	4.67342	-2.53295	-3.52496	-5.57172	-1.8905
12143	Blk	6.59347	6.00861	7.69551	-2.53295	-0.301886	-5.57172	-5.57172
93721	Cpn1	-5.57172	4.81425	5.05357	-5.57172	-2.71104	-5.57172	-3.26643
19374	Rag2	6.30615	3.80137	4.57707	-3.36728	-2.71104	-5.57172	-5.57172
320563	Islr2	-1.16378	5.8616	2.57424	0.0107267	-1.26497	-0.636535	0.338529
17341	Bhlha15	-2.09737	5.47266	3.24372	-1.62351	-0.301886	0.339693	-1.19924
27371	Sh2d2a	5.35981	3.68451	4.86514	-3.36728	-0.868272	-5.57172	-5.57172
110880	Scn4a	2.67825	3.57934	3.06581	0.471824	-2.71104	-3.00311	-5.57172
100504518	3425401B19Rik	2.67825	5.3178	4.23372	0.757349	-3.52496	-2.13014	-5.57172
18436	P2rx1	4.22766	-3.1659	0.163521	-5.57172	-3.52496	-5.57172	-2.4203
16668	Krt18	6.73844	-1.08007	1.07663	-2.53295	-2.19385	-3.00311	-0.234489
107993	Bfsp2	7.80704	6.47819	4.21676	-3.36728	-2.19385	-5.57172	-1.50386
193022	Gm53	1.94444	-5.57172	1.52527	-5.57172	-5.57172	-5.57172	-3.26643
67375	Qprt	2.09565	0.797884	-5.57172	-5.57172	-3.52496	-5.57172	-5.57172
17068	Ly6d	6.54501	4.66288	7.8165	-5.57172	0.103772	-5.57172	-2.4203
667034	Pnp2	6.33304	2.15394	-0.809647	-2.53295	0.103772	-3.00311	-2.4203
16538	Kcns1	-5.57172	2.31985	3.73539	-5.57172	-3.52496	-5.57172	-5.57172
24108	Ubd	5.8964	2.74638	0.535769	-2.53295	-3.52496	-2.13014	-5.57172
21943	Tnfsf11	-5.57172	2.21139	0.91786	-5.57172	-2.19385	-5.57172	-5.57172
12769	Ccr9	5.50199	1.58693	-1.5116	-5.57172	-3.52496	-5.57172	-3.26643
329207	Rbm44	5.40395	-0.827765	-2.93319	-5.57172	-3.52496	-5.57172	-3.26643
14238	Foxf2	5.91177	5.73265	7.56009	-5.57172	-5.57172	-5.57172	-3.26643
213002	Ifitm6	-2.09737	2.26664	1.41067	-3.36728	-3.52496	-2.13014	-5.57172
15001	H2-Oa	3.26163	4.01809	3.8824	-5.57172	0.0125437	-1.59013	-3.26643
12502	Cd3g	6.81401	2.37117	1.21965	-5.57172	-1.5135	-3.00311	-3.26643
70973	4931431B13Rik	1.36341	-1.77491	0.91786	-5.57172	-5.57172	-3.00311	-5.57172
21940	Cd27	6.18488	1.89812	1.41067	-2.53295	-1.26497	-5.57172	-5.57172
12500	Cd3d	6.52516	2.09411	1.34977	-5.57172	-1.81394	-5.57172	-5.57172
12526	Cd8b1	7.70927	2.44487	0.99943	-5.57172	-2.71104	-5.57172	-5.57172
12525	Cd8a	8.62234	3.41789	3.04675	-3.36728	-0.868272	-5.57172	-3.26643
107477	Guca1b	2.97992	1.93269	1.21965	-0.856779	-1.81394	-3.00311	-5.57172
272382	Spib	7.04993	8.38424	8.79267	-3.36728	0.847114	-5.57172	-0.382532
68279	Mcoln2	5.60013	6.85347	6.40333	-5.57172	-1.26497	-5.57172	-0.947857
106347	Ildr1	1.47798	0.797884	2.46362	-3.36728	-5.57172	-2.13014	-1.8905
78826	P2ry10	4.87617	2.80354	5.10975	-3.36728	-0.301886	-2.13014	-5.57172
100302600	Snord43	-5.57172	0.258426	0.0145237	-5.57172	-2.71104	-5.57172	-5.57172
100041546	Ly6c2	3.29327	5.23365	4.25048	-5.57172	-1.81394	-5.57172	-2.4203
108052	Slc14a1	5.27519	5.68781	3.50343	-5.57172	-1.5135	-5.57172	-2.4203
98752	Fcrla	7.13969	7.4492	8.92251	-3.36728	-0.189288	-3.00311	-5.57172
243958	Siglecg	7.16557	7.47802	8.39083	-2.53295	-0.424022	-2.13014	-5.57172
12501	Cd3e	5.82243	2.26664	2.24692	-3.36728	-1.05303	-5.57172	-3.26643
17896	Myl4	6.36317	5.14059	8.41982	-1.3204	2.14821	-3.00311	0.135764
12763	Cmah	6.18909	7.82945	6.69413	-0.856779	-0.189288	-5.57172	-1.8905
380701	Slc47a2	0.375154	-5.57172	0.422034	-5.57172	-5.57172	-5.57172	-5.57172
59083	Fetub	2.29636	-2.30888	1.57933	-2.53295	-2.71104	-5.57172	-5.57172
14913	Guca1a	1.10273	-2.30888	1.07663	-3.36728	-2.19385	-5.57172	-5.57172
56619	Clec4e	4.76773	3.15053	0.535769	-5.57172	-1.81394	-5.57172	-2.4203
74748	Slamf8	3.97799	2.96256	1.14992	-5.57172	-2.71104	-5.57172	-0.733848
373864	Col27a1	8.08752	6.32232	1.77732	2.89864	2.19045	2.49085	2.69753
238405	Adam6b	-0.198162	-0.260862	-2.93319	-5.57172	-5.57172	-5.57172	-5.57172
14939	Gzmb	0.375154	0.461492	-2.05395	-5.57172	-5.57172	-2.13014	-5.57172
211666	Mgst2	4.16063	0.461492	3.51734	-2.00773	-1.5135	-2.13014	-5.57172
16842	Lef1	6.38169	7.01544	6.47637	-5.57172	-1.81394	-0.420895	-1.8905
620078	C130026I21Rik	-2.09737	1.99944	2.3438	-5.57172	-2.71104	-2.13014	-2.4203
233529	Kctd14	0.116789	4.09642	3.02743	-3.36728	-1.81394	-0.890169	0.240706
20555	Slfn1	0.116789	2.99564	1.68172	-5.57172	-2.19385	-1.59013	-1.50386
19193	Pipox	3.22928	2.94574	5.99464	-5.57172	-2.19385	-2.13014	-1.8905
114332	Lyve1	2.23251	5.00096	4.31562	-2.00773	1.47851	-5.57172	-2.4203
268857	Nlrc3	2.6295	2.09411	4.19095	-0.224817	-0.557461	-5.57172	-1.19924
21819	Tg	0.952299	-0.827765	-2.05395	-2.53295	-5.57172	-5.57172	-5.57172
140765	Tmprss3	4.62582	0.145061	3.84978	-5.57172	-5.57172	-5.57172	-5.57172
19011	Endou	6.46044	2.37117	6.17662	-3.36728	-2.19385	-5.57172	-3.26643
14412	Slc6a13	0.375154	-1.38606	2.57424	-3.36728	-5.57172	-5.57172	-3.26643
12482	Ms4a1	3.97799	7.67274	7.8533	-2.53295	-0.189288	-5.57172	-2.4203
16797	Lat	9.03638	2.64578	3.38701	0.939618	1.40866	0.916643	1.41884
57262	Retnla	0.594201	2.72682	0.163521	-2.53295	-5.57172	-2.13014	-5.57172
353346	Gpr141	1.23895	0.940611	0.535769	-2.53295	-3.52496	-3.00311	-5.57172
18054	Ngp	4.60075	5.43999	5.05834	-2.53295	-5.57172	-3.00311	-3.26643
20431	Pmel	4.98674	3.0119	2.10671	-0.224817	-2.19385	0.558657	-1.50386
75033	Mei4	-1.16378	2.12434	3.30917	-3.36728	-1.81394	-5.57172	-5.57172
225266	Klhl14	-2.09737	5.07633	4.11978	-2.53295	-2.19385	-5.57172	-3.26643
12507	Cd5	5.48154	1.82638	1.28618	-2.53295	-1.05303	-5.57172	-1.50386
57916	Tnfrsf13b	1.23895	3.76346	4.05448	-5.57172	-1.26497	-5.57172	-1.50386
16818	Lck	8.80834	4.968	5.75439	3.02506	2.31021	1.49624	3.75842
21410	Hnf1b	2.09565	1.18962	1.90981	-5.57172	-1.05303	-5.57172	-1.8905
54200	Sult2b1	0.594201	1.78913	1.07663	-5.57172	-2.19385	-5.57172	-1.8905
21414	Tcf7	7.83821	4.69848	3.26036	1.15156	1.75669	2.35123	0.747556
12409	Cbr2	6.99326	2.64578	1.21965	0.0107267	-0.704513	-0.636535	0.430138
51801	Ramp1	5.8546	1.40191	0.163521	-1.07004	-0.704513	-2.13014	-1.50386
243168	Hsd17b13	1.94444	1.58693	3.19261	-3.36728	-3.52496	-5.57172	-2.4203
83993	Tbx19	1.36341	-0.112498	3.54477	-5.57172	-5.57172	-5.57172	-3.26643
69187	Erp27	1.36341	0.363529	1.52527	-2.00773	-5.57172	-3.00311	-5.57172
20583	Snai2	1.86244	1.00701	-0.339492	-3.36728	-2.71104	-2.13014	-5.57172
12515	Cd69	4.71029	2.87639	1.52527	-2.53295	-2.71104	-5.57172	-5.57172
328795	Ubash3a	4.56231	0.797884	0.0145237	-5.57172	-2.71104	-3.00311	-5.57172
16428	Itk	5.70971	2.80354	1.99182	-5.57172	-2.19385	-0.890169	-1.19924
664702	A530088E08Rik	3.05567	4.39183	3.57169	-5.57172	-2.71104	-1.19811	-0.382532
56708	Clcf1	2.81532	3.95222	1.41067	-5.57172	-1.26497	-1.59013	-0.382532
20306	Ccl7	3.01829	2.89404	0.422034	-5.57172	-2.19385	-0.890169	-0.947857
246727	Oas3	2.52677	3.12086	1.34977	-2.00773	-3.52496	-3.00311	-0.100233
84544	Cd96	3.81317	1.35169	-0.809647	-5.57172	-5.57172	-5.57172	-5.57172
22165	Txk	4.48222	0.871012	0.0145237	-5.57172	-5.57172	-5.57172	-5.57172
108161	Fam50b	3.602	0.553224	2.14306	-5.57172	-3.52496	-5.57172	-1.19924
73246	Rassf6	-0.601646	4.76234	6.56946	-1.3204	-0.301886	-3.00311	-1.19924
12487	Cd28	4.67469	2.03169	0.91786	-3.36728	-0.424022	-2.13014	-0.100233
19373	Rag1	8.60589	6.23151	6.10701	-3.36728	1.29711	-0.890169	0.240706
27218	Slamf1	2.77106	3.55735	2.27994	-3.36728	-3.52496	-3.00311	-2.4203
78512	3300005D01Rik	4.84448	3.0119	4.5837	-1.3204	-1.81394	-3.00311	-5.57172
103161	Apof	-5.57172	0.461492	1.57933	-5.57172	-3.52496	-2.13014	-5.57172
21748	Terc	-5.57172	0.145061	0.422034	-5.57172	-3.52496	-3.00311	-5.57172
16634	Klra3	-5.57172	0.258426	-0.809647	-5.57172	-5.57172	-3.00311	-5.57172
433801	Gm13212	-5.57172	1.13128	1.9514	-5.57172	-5.57172	-3.00311	-5.57172
320377	9330175E14Rik	-5.57172	0.461492	1.9514	-5.57172	-5.57172	-3.00311	-5.57172
233079	Ffar2	-0.601646	1.35169	2.21313	-3.36728	-2.19385	-5.57172	-5.57172
207819	4930539E08Rik	2.81532	3.73436	4.90802	-2.53295	-1.5135	-5.57172	-5.57172
107766	Haao	4.17768	4.55051	4.89209	-2.53295	-1.5135	-5.57172	-5.57172
67765	5830432E09Rik	1.68298	0.258426	-0.555502	-3.36728	-2.19385	-5.57172	-5.57172
16516	Kcnj15	3.26163	0.72085	0.163521	-3.36728	-2.19385	-5.57172	-5.57172
14990	H2-M2	2.94049	3.32984	-1.5116	-2.00773	-1.5135	-5.57172	-3.26643
244237	Tnfrsf26	4.19453	3.56838	2.27994	-1.07004	-1.05303	-5.57172	-3.26643
20505	Slc34a1	-0.198162	0.553224	1.90981	-2.53295	-5.57172	-5.57172	-5.57172
18601	Padi3	1.94444	1.18962	2.21313	-2.00773	-5.57172	-5.57172	-3.26643
16136	Igll1	0.784333	0.258426	2.54737	-3.36728	-5.57172	-5.57172	-3.26643
20497	Slc12a3	1.47798	1.49738	3.34081	-2.53295	-5.57172	-5.57172	-2.4203
94094	Trim34a	4.32272	4.79089	4.24212	-1.07004	0.0125437	-5.57172	-0.547523
320277	Spef2	2.16571	1.24569	2.3747	-5.57172	-5.57172	-2.13014	-5.57172
67522	1700097N02Rik	3.12764	4.1266	5.99215	-5.57172	-5.57172	-5.57172	-5.57172
100049161	Gm13032	-2.09737	-0.827765	1.46911	-5.57172	-2.71104	-5.57172	-3.26643
57349	Ppbp	-5.57172	0.871012	0.163521	-3.36728	-5.57172	-5.57172	-5.57172
64380	Ms4a4c	2.52677	3.63288	0.0145237	-1.07004	-1.5135	-1.19811	-2.4203
665270	Plb1	2.29636	-3.1659	0.422034	-3.36728	-5.57172	-5.57172	-5.57172
15000	H2-DMb2	3.91837	6.31905	5.76318	-3.36728	-0.704513	-5.57172	-1.8905
16994	Ltb	6.22645	5.49018	3.04675	-2.00773	1.29711	-2.13014	-1.19924
666926	Gm8369	0.784333	2.74638	0.0145237	-5.57172	-2.19385	-5.57172	-5.57172
213439	Gpr174	1.58412	1.49738	2.65198	-5.57172	-1.81394	-5.57172	-5.57172
100504591	Gm15987	-2.09737	1.35169	3.00785	-5.57172	-2.19385	-5.57172	-5.57172
18985	Pou2af1	9.27989	9.74052	10.292	-0.358781	1.29711	-3.00311	0.516276
12578	Cdkn2a	5.97167	4.0656	8.93973	-0.358781	3.53731	0.656819	0.338529
16192	Il5ra	0.116789	-0.827765	2.43458	-5.57172	-1.81394	-5.57172	-5.57172
19418	Rasgrf2	1.58412	0.72085	3.10319	-2.00773	-1.5135	-5.57172	-1.50386
21899	Tlr6	0.375154	2.492	3.08462	-2.00773	-2.19385	-5.57172	-1.50386
14581	Gfi1	5.88087	5.54148	6.28632	-5.57172	-1.81394	-3.00311	-1.19924
22092	Rsph1	2.09565	2.80354	7.10103	0.390648	0.898979	-0.233335	0.883417
76432	2310001H17Rik	4.19453	2.44487	2.31223	-5.57172	-1.81394	-3.00311	-1.8905
16364	Irf4	7.28251	7.06401	7.37381	0.471824	1.29711	-5.57172	0.430138
110385	Pde4c	2.47253	2.96256	4.71023	-2.00773	-2.71104	-5.57172	-1.50386
12796	Camp	2.7254	3.52373	2.77289	-3.36728	-5.57172	-5.57172	-5.57172
667214	9930111J21Rik1	0.784333	2.94574	2.90577	-2.53295	-5.57172	-5.57172	-5.57172
75568	Capsl	0.375154	0.258426	1.52527	-5.57172	-5.57172	-2.13014	-5.57172
231932	Gimap7	2.81532	3.38081	2.40495	-5.57172	-0.704513	-5.57172	-3.26643
93675	Clec2i	2.16571	3.64336	1.07663	-2.53295	-0.868272	-5.57172	-3.26643
69142	Cd209f	1.58412	2.42072	0.831401	-3.36728	-1.26497	-5.57172	-3.26643
12481	Cd2	6.84369	6.8146	5.78635	-5.57172	-1.05303	-5.57172	-2.4203
109344	E130215H24Rik	2.7254	2.62479	2.84086	-3.36728	-3.52496	-0.636535	-2.4203
12478	Cd19	10.511	10.3171	10.1773	-1.07004	1.7283	-2.13014	-0.100233
330096	Shisa3	2.77106	2.91148	2.27994	-2.00773	-1.81394	-0.636535	-3.26643
98256	Kmo	4.68665	5.35651	3.44639	-3.36728	-1.81394	-5.57172	-3.26643
15002	H2-Ob	7.32139	7.89393	7.52436	-3.36728	1.57732	-0.890169	-1.8905
20201	S100a8	4.76773	5.83899	5.26213	-5.57172	-1.81394	-3.00311	-3.26643
100529079	5830418P13Rik	6.32158	4.5726	3.80511	-5.57172	-1.5135	-2.13014	-3.26643
66329	Susd3	6.31774	5.72527	4.71627	-5.57172	-1.5135	-2.13014	-3.26643
12511	Cd6	6.15935	4.17794	5.01976	-3.36728	-1.5135	-1.19811	-2.4203
244233	Cd163l1	3.05567	2.80354	0.422034	-2.53295	-3.52496	-3.00311	-5.57172
20304	Ccl5	2.77106	4.01002	2.57424	-2.00773	-1.05303	-5.57172	0.597559
14255	Flt3	1.23895	2.9792	1.90981	-2.53295	-1.81394	-5.57172	-1.8905
78416	Rnase6	2.09565	3.68451	3.5583	-2.53295	-1.81394	-5.57172	-3.26643
381810	Lpar5	1.7755	4.0341	4.19961	-0.856779	-0.868272	-5.57172	-2.4203
20557	Slfn3	1.47798	4.28884	4.48095	-0.671017	-1.26497	-5.57172	-3.26643
12516	Cd7	1.36341	0.797884	0.29856	-5.57172	-2.71104	-3.00311	-2.4203
212712	Satb2	3.8772	3.69462	5.39617	-0.856779	0.997429	1.32766	-1.8905
329160	9130024F11Rik	0.784333	0.871012	2.10671	-3.36728	-1.26497	-3.00311	-5.57172
16159	Il12a	3.05567	2.21139	1.07663	-5.57172	-1.81394	-5.57172	-5.57172
320871	B230206H07Rik	1.7755	1.49738	4.67962	-5.57172	-2.71104	-5.57172	-5.57172
53314	Batf	3.55056	3.81069	1.21965	-1.3204	-2.71104	-1.19811	0.135764
22780	Ikzf3	6.74131	7.70122	7.56344	-5.57172	-0.0848457	-3.00311	-3.26643
20339	Sele	0.784333	0.553224	-0.809647	-3.36728	-5.57172	-5.57172	-5.57172
17380	Mme	1.23895	1.49738	0.163521	-2.53295	-5.57172	-5.57172	-5.57172
54390	Sit1	4.88658	2.70698	4.73426	-5.57172	-0.868272	-5.57172	-3.26643
67596	Tespa1	4.71029	3.16514	4.87057	-5.57172	-1.81394	-5.57172	-3.26643
72316	2310008N11Rik	3.16232	0.797884	2.74951	-5.57172	-3.52496	-5.57172	-5.57172
547431	Btnl2	3.74615	1.45044	2.88446	-5.57172	-2.71104	-5.57172	-5.57172
414076	BC051537	2.23251	2.62479	2.67698	-5.57172	-1.5135	-5.57172	-3.26643
12145	Cxcr5	1.10273	2.78474	2.92677	-5.57172	-1.05303	-5.57172	-3.26643
13661	Ehf	2.29636	3.07516	0.641189	-2.53295	-5.57172	-3.00311	-3.26643
328274	Zfp459	2.52677	1.35169	0.831401	-2.53295	-5.57172	-3.00311	-1.8905
19219	Ptger4	4.27597	3.07516	3.10319	-0.856779	-0.868272	-5.57172	-0.234489
17444	Grap2	4.57524	3.13577	3.20985	-2.53295	0.270558	-5.57172	0.240706
18716	Pip	0.116789	-0.613085	5.59624	-1.3204	-2.19385	-0.890169	0.135764
12353	Car6	0.594201	0.0220213	5.94403	-0.358781	0.103772	0.216339	0.430138
17844	Mup5	-5.57172	-5.57172	3.00785	-5.57172	-5.57172	-5.57172	-5.57172
22242	Umod	-5.57172	-5.57172	0.641189	-5.57172	-5.57172	-5.57172	-5.57172
50701	Elane	2.6295	2.42072	2.51999	-5.57172	-5.57172	-3.00311	-5.57172
20849	Stat4	4.61334	3.32984	1.9514	-2.53295	-1.81394	-0.890169	-3.26643
208634	Tspan10	5.14251	4.0656	2.70157	-2.00773	-2.19385	-1.59013	-3.26643
17059	Klrb1c	2.77106	0.940611	0.641189	-5.57172	-3.52496	-3.00311	-5.57172
16182	Il18r1	0.784333	2.34574	1.73031	-3.36728	-1.05303	-3.00311	-3.26643
16819	Lcn2	3.19619	3.78254	3.98609	-1.07004	-1.5135	-0.890169	-5.57172
75255	4930562F07Rik	2.67825	4.05779	4.79834	-2.00773	-1.81394	-1.59013	-5.57172
58187	Cldn10	2.7254	4.01809	5.75145	-1.62351	-2.71104	-1.59013	-5.57172
16992	Lta	3.65167	2.34574	1.82285	-2.53295	-0.704513	-5.57172	-1.8905
19288	Ptx3	-2.09737	2.12434	0.0145237	-5.57172	-5.57172	-5.57172	-5.57172
56696	Gpr132	7.05916	5.5856	5.76609	-3.36728	-1.26497	-2.13014	-1.8905
64214	Rgs18	1.94444	1.67124	1.82285	-5.57172	-3.52496	-2.13014	-5.57172
30927	Snai3	1.36341	-0.426251	-1.11834	-5.57172	-5.57172	-5.57172	-1.8905
83408	Gimap3	4.74502	5.4756	4.23372	-3.36728	1.25793	-2.13014	-3.26643
57757	Pglyrp2	2.29636	2.44487	0.91786	-5.57172	-2.19385	-5.57172	-5.57172
11497	Adam3	0.116789	-0.827765	1.57933	-5.57172	-5.57172	-5.57172	-5.57172
17167	Marco	4.60075	5.94652	4.37031	0.820698	1.78454	-0.890169	1.41884
16643	Klrd1	1.36341	2.06324	0.739427	-3.36728	-2.19385	-5.57172	-2.4203
72310	Nkg7	2.09565	1.6297	1.21965	-3.36728	-1.81394	-5.57172	-3.26643
14058	F10	1.7755	2.37117	0.29856	-2.00773	-2.19385	-5.57172	-3.26643
16185	Il2rb	2.89996	3.57934	1.34977	-2.53295	-0.868272	-5.57172	-3.26643
442827	Rab44	2.41616	1.54285	3.19261	-2.53295	-3.52496	-3.00311	-5.57172
75115	4930509E16Rik	2.16571	1.24569	2.77289	-3.36728	-2.71104	-3.00311	-5.57172
55985	Cxcl13	5.70383	4.95964	3.24372	-2.53295	0.555485	0.453325	-1.8905
209488	Hsh2d	4.69852	4.97216	5.05834	-3.36728	-0.868272	-5.57172	-0.733848
12775	Ccr7	5.82784	5.81371	5.56309	-2.53295	-0.704513	-5.57172	-1.19924
98845	Eps8l2	3.41332	3.07516	6.57113	-2.00773	-1.5135	-3.00311	-1.50386
12643	Chad	2.97992	1.93269	1.14992	-3.36728	-2.71104	-5.57172	-1.8905
16196	Il7	3.05567	-0.260862	1.14992	-3.36728	-2.19385	-5.57172	-1.8905
12780	Abcc2	-5.57172	-3.1659	0.831401	-5.57172	-5.57172	-5.57172	-3.26643
77424	Spinkl	-5.57172	-3.1659	1.73031	-5.57172	-5.57172	-5.57172	-5.57172
208154	Btla	5.29095	7.57148	6.79181	-1.62351	0.679295	-1.59013	-0.733848
53374	Chst3	7.83149	8.67809	8.53885	-0.671017	1.37243	0.216339	0.747556
12493	Cd37	9.45622	8.87009	8.96533	-0.224817	2.32924	1.69416	1.00758
11443	Chrnb1	3.44183	2.46863	4.5903	0.304631	-0.0848457	-3.00311	-0.947857
68553	Col6a4	3.49722	2.89404	2.43458	-3.36728	-1.81394	-5.57172	-2.4203
237887	Slfn10-ps	0.116789	2.42072	2.14306	-5.57172	-5.57172	-3.00311	-5.57172
70772	Ggnbp1	5.19371	4.08109	7.49654	1.98797	1.89082	2.2289	2.56234
19023	Ppef2	1.36341	0.258426	-0.339492	-3.36728	-5.57172	-5.57172	-3.26643
20568	Slpi	1.10273	4.56159	4.77536	-1.3204	-1.05303	-0.420895	-0.733848
20558	Slfn4	1.7755	4.15616	2.49208	-1.07004	-1.81394	-0.067377	-0.947857
232414	Clec9a	0.784333	2.76569	1.28618	-2.53295	-2.71104	-0.890169	-3.26643
625360	BC147527	3.65167	1.49738	2.51999	-5.57172	-3.52496	-5.57172	-3.26643
75345	Slamf7	7.33476	7.50196	9.21891	-3.36728	-0.189288	-2.13014	-0.547523
620235	Siglec15	1.23895	0.258426	1.99182	-3.36728	-5.57172	-5.57172	-5.57172
12274	C6	1.7755	1.71162	1.46911	-3.36728	-5.57172	-5.57172	-5.57172
22362	Vpreb1	2.23251	-0.613085	1.34977	-3.36728	-5.57172	-5.57172	-5.57172
12265	Ciita	3.91837	7.50842	6.12757	-0.506468	0.347236	-0.067377	0.430138
16197	Il7r	5.63759	4.05779	6.11847	-0.224817	0.949044	-1.19811	-1.19924
73914	Irak3	3.85617	4.48213	3.46087	-0.224817	0.0125437	-2.13014	-2.4203
19143	St14	5.30654	4.91279	2.60062	1.2923	0.103772	-1.59013	0.240706
72281	Sh2d4a	2.16571	1.99944	-1.11834	-2.53295	-2.71104	-5.57172	-2.4203
14183	Fgfr2	3.44183	1.24569	-0.339492	-1.62351	-2.19385	-5.57172	-1.8905
434197	Fam169b	4.27597	3.52373	5.06309	-1.62351	0.103772	-3.00311	-2.4203
14786	Grb7	4.1259	1.29966	1.34977	-5.57172	-1.26497	-1.59013	-3.26643
16184	Il2ra	3.85617	1.45044	0.99943	-5.57172	-2.71104	-3.00311	-3.26643
76062	5830428M24Rik	2.67825	2.46863	2.24692	-3.36728	-3.52496	-5.57172	-5.57172
241113	Prkag3	1.7755	2.39616	3.58497	-3.36728	-3.52496	-5.57172	-5.57172
17002	Ltf	4.22766	4.86436	3.99606	-5.57172	-5.57172	-5.57172	-5.57172
319493	A430078G23Rik	4.68665	4.94701	4.45226	-5.57172	-5.57172	-5.57172	-5.57172
17305	Mfng	7.11998	6.70387	6.98942	1.74835	0.898979	3.95169	2.88729
20202	S100a9	5.1853	6.44564	5.76026	-1.62351	-1.81394	-2.13014	-3.26643
66222	Serpinb1a	6.35944	7.96663	6.15007	-0.856779	-1.26497	-0.636535	-1.8905
12477	Ctla4	0.116789	0.871012	-0.339492	-5.57172	-2.71104	-3.00311	-5.57172
240754	Lax1	6.14642	6.16218	6.18536	-1.3204	0.489353	-1.59013	-1.8905
18782	Pla2g2d	6.20581	6.74336	3.73539	0.0107267	1.33526	0.216339	2.56234
107526	Gimap4	6.13337	6.53132	3.63687	-0.506468	1.25793	0.0814442	0.430138
18106	Cd244	5.87565	2.21139	4.50209	-0.358781	-0.704513	-1.59013	-0.234489
226049	Dmrt2	1.47798	-3.1659	-0.555502	-5.57172	-5.57172	-5.57172	-5.57172
216859	Acap1	8.84416	7.47728	8.39554	1.04948	1.29711	-0.890169	-0.100233
30925	Slamf6	6.0754	6.03669	6.68953	-0.856779	-0.189288	-1.59013	-2.4203
21897	Tlr1	3.19619	4.57807	5.93628	0.757349	0.949044	-0.233335	1.66497
109032	Sp110	6.95173	6.7603	7.11711	-0.506468	-0.189288	-3.00311	0.747556
22029	Traf1	4.73354	4.08109	2.17852	-3.36728	-0.0848457	-1.19811	-0.547523
66120	Fkbp11	3.79117	4.21352	4.94966	-0.102244	-3.52496	-0.890169	-1.19924
69387	Dnajb13	2.41616	4.32833	2.62653	-1.62351	-1.5135	-3.00311	0.0225855
170732	Trhr2	1.68298	0.145061	3.75901	-5.57172	-5.57172	-5.57172	-5.57172
56792	Stap1	3.67588	4.26869	4.03527	-5.57172	-2.19385	-5.57172	-1.8905
54167	Icos	2.09565	1.96645	0.91786	-3.36728	-2.71104	-5.57172	-5.57172
27007	Klrk1	0.784333	1.67124	-0.151653	-3.36728	-3.52496	-5.57172	-5.57172
241794	Kcng1	-5.57172	0.461492	1.77732	-5.57172	-3.52496	-5.57172	-5.57172
100504255	Gm12159	-5.57172	-0.613085	1.73031	-5.57172	-5.57172	-5.57172	-3.26643
14527	Gcgr	-5.57172	-1.08007	1.63143	-5.57172	-5.57172	-5.57172	-3.26643
381287	A530032D15Rik	-5.57172	1.6297	1.52527	-5.57172	-5.57172	-5.57172	-3.26643
77583	Notum	-5.57172	-0.613085	1.63143	-5.57172	-5.57172	-5.57172	-5.57172
245533	Awat1	-5.57172	-0.260862	0.29856	-5.57172	-5.57172	-5.57172	-5.57172
74174	Gtsf1	-5.57172	-1.38606	0.739427	-5.57172	-5.57172	-5.57172	-5.57172
214531	Tmprss13	-5.57172	1.7509	1.77732	-5.57172	-5.57172	-5.57172	-5.57172
18646	Prf1	-5.57172	1.07048	1.14992	-5.57172	-5.57172	-5.57172	-5.57172
108956	Apol7c	-5.57172	1.00701	0.422034	-5.57172	-5.57172	-5.57172	-5.57172
76897	Ralyl	-5.57172	0.871012	0.91786	-5.57172	-5.57172	-5.57172	-5.57172
72297	B3gnt3	3.65167	2.23928	1.52527	-1.62351	-2.19385	-3.00311	-0.234489
22271	Upp1	3.26163	1.71162	1.28618	-1.3204	-1.81394	-3.00311	-1.50386
244049	Mctp2	1.86244	4.27544	5.49088	-2.53295	-1.5135	-2.13014	-3.26643
22033	Traf5	2.16571	4.47041	4.46668	-2.53295	-0.704513	-1.59013	-3.26643
22351	Vill	5.01548	4.24824	4.50209	-0.506468	-0.868272	0.339693	-0.547523
76681	Trim12a	5.73297	4.57807	5.07725	-0.506468	0.189574	0.656819	-0.100233
77619	Prelid2	4.32272	2.66647	3.47519	-3.36728	-1.26497	0.216339	-1.8905
69443	1700027J07Rik	0.784333	1.96645	2.65198	-3.36728	-1.5135	-5.57172	-3.26643
244202	Nlrp10	-0.198162	1.6297	3.12152	-5.57172	-2.71104	-5.57172	-5.57172
140703	Emid1	6.97387	6.83873	6.00455	1.61175	-0.301886	0.656819	1.27799
21926	Tnf	4.74502	3.41789	-0.339492	-3.36728	-1.26497	-2.13014	-1.19924
76459	Car12	5.62521	6.21581	6.40145	2.37319	1.13355	1.69416	0.135764
328833	Treml2	6.59347	6.09318	6.45303	-3.36728	-0.557461	0.0814442	-0.382532
317758	Gimap9	5.94203	5.02919	5.79494	-5.57172	-0.704513	-0.636535	-1.19924
19415	Rasal1	4.1259	4.47041	5.08661	0.691089	0.489353	-2.13014	-0.947857
75870	Tcam1	2.16571	3.82916	4.99013	-0.102244	-0.557461	-3.00311	-1.8905
73906	4833417C18Rik	2.89996	2.15394	2.70157	-2.00773	-0.868272	-5.57172	-2.4203
13537	Dusp2	6.04784	5.60449	5.50841	0.757349	0.679295	-2.13014	0.883417
230806	Aim1l	3.01829	2.18295	2.98801	-1.62351	-2.71104	-5.57172	-1.8905
100628611	Mir5107	-0.601646	1.8627	2.3747	-5.57172	-1.5135	-5.57172	-5.57172
232406	BC035044	7.19099	6.59341	7.27797	-1.62351	-1.5135	-3.00311	-0.234489
381091	H2-Eb2	4.22766	5.41881	5.437	-5.57172	-1.5135	-5.57172	-5.57172
18507	Pax5	4.88658	5.76897	5.05357	-5.57172	-3.52496	-5.57172	-5.57172
15985	Cd79b	9.254	9.26758	9.6977	-0.856779	1.78454	-1.19811	-0.947857
74050	4921525O09Rik	5.54205	5.20565	5.78059	-5.57172	-2.71104	-5.57172	-3.26643
13482	Dpp4	7.33285	6.43211	7.70162	-1.62351	-0.704513	-3.00311	-0.947857
22364	Vpreb3	8.76104	7.44097	8.35883	-1.07004	-0.0848457	-2.13014	-0.733848
12518	Cd79a	9.20805	9.04446	9.22634	0.0107267	1.54513	-0.420895	0.0225855
20343	Sell	7.44627	7.24513	7.69857	-2.53295	-0.189288	-3.00311	-0.382532
320139	Ptpn7	7.57895	6.76869	6.88731	-2.53295	-0.704513	-3.00311	-1.19924
22626	Slc23a3	1.23895	-1.38606	0.535769	-5.57172	-5.57172	-5.57172	-5.57172
22637	Zap70	6.32541	6.33206	6.17662	-1.3204	-1.26497	-1.19811	-1.50386
55948	Sfn	5.46079	5.3178	3.19261	0.390648	0.0125437	-1.59013	-0.100233
217847	Serpina10	2.52677	2.74638	1.68172	-5.57172	-5.57172	-5.57172	-5.57172
60361	Ms4a4b	2.57905	3.54623	2.10671	-3.36728	-0.557461	-1.59013	-1.8905
73750	Whrn	4.79008	6.10649	3.72344	0.939618	-1.5135	1.44221	0.946832
12182	Bst1	4.16063	4.6211	6.00702	-2.53295	-0.301886	-1.19811	-1.8905
546336	Prrg1	-0.601646	2.34574	1.90981	-3.36728	-2.19385	-3.00311	-3.26643
16169	Il15ra	2.67825	3.70466	4.22527	0.390648	-0.189288	-0.636535	-2.4203
26365	Ceacam1	1.10273	5.09553	5.35802	-1.3204	-1.81394	-1.19811	-1.19924
14599	Gh	-1.16378	-1.08007	1.21965	-5.57172	-3.52496	-5.57172	-5.57172
71761	Amdhd1	-2.09737	0.0220213	0.91786	-5.57172	-3.52496	-5.57172	-5.57172
229499	Fcrl1	4.4545	6.11216	3.66214	-1.3204	0.489353	-1.59013	0.338529
16541	Napsa	6.91661	7.29082	8.01894	-0.671017	1.17621	-2.13014	0.883417
19265	Ptprcap	9.20857	8.239	7.71526	0.621638	1.13355	-0.233335	-0.382532
317757	Gimap5	5.74446	4.79559	4.16467	-3.36728	-1.81394	-1.59013	-0.733848
236539	Phgdh	7.75686	6.97144	7.00678	0.548675	-0.0848457	1.78379	0.240706
16780	Lamb3	3.16232	1.24569	2.46362	-1.3204	-3.52496	-3.00311	-1.8905
209005	Gm595	-1.16378	2.26664	2.57424	-5.57172	-5.57172	-5.57172	-5.57172
17060	Blnk	8.19403	8.15364	6.52883	-0.102244	0.847114	1.44221	1.87517
320435	Rinl	6.64956	6.05838	5.98215	-0.102244	0.270558	0.835126	0.338529
17155	Man1a	4.68665	7.09582	4.93419	1.74835	2.14821	1.26678	1.00758
77875	Cyp4f41-ps	0.952299	-0.260862	1.86699	-2.53295	-2.71104	-3.00311	-3.26643
51791	Rgs14	6.22235	5.42489	4.82655	-2.00773	-1.26497	-3.00311	-0.100233
79362	Bhlhe41	4.86568	5.09171	6.12984	1.46085	0.847114	-1.19811	1.27799
20708	Serpinb6b	2.67825	3.26348	2.70157	-3.36728	-1.26497	-0.233335	-1.50386
20299	Ccl22	0.375154	2.21139	1.63143	-5.57172	-1.81394	-5.57172	-5.57172
50930	Tnfsf14	1.68298	0.63947	0.0145237	-5.57172	-3.52496	-5.57172	-5.57172
16421	Itgb7	4.76773	6.00048	6.75705	-0.856779	0.189574	-2.13014	-1.50386
170786	Cd209a	0.116789	1.18962	-0.555502	-5.57172	-3.52496	-5.57172	-5.57172
67664	Rnf125	0.784333	2.515	-0.151653	-5.57172	-2.19385	-5.57172	-5.57172
12765	Cxcr2	0.594201	1.96645	0.29856	-5.57172	-2.71104	-5.57172	-5.57172
276950	Slfn8	3.49722	4.8418	3.86074	-2.53295	-0.557461	-3.00311	-3.26643
245195	Retnlg	2.35751	2.55992	1.9514	-5.57172	-3.52496	-5.57172	-5.57172
68891	Cd177	0.784333	2.53764	2.31223	-5.57172	-3.52496	-5.57172	-5.57172
100043102	4632428C04Rik	0.952299	1.78913	3.19261	-5.57172	-3.52496	-5.57172	-5.57172
53313	Atp2a3	8.50732	9.15313	10.1452	0.757349	2.03687	0.453325	1.12189
12759	Clu	8.26456	7.77571	5.52572	2.80776	3.85872	3.61568	3.37616
108723	Card11	5.72719	6.87251	6.90064	-1.3204	0.189574	-0.890169	0.240706
60504	Il21r	6.75274	4.87773	4.00597	-0.102244	1.54513	0.835126	0.747556
21390	Tbxa2r	5.11621	3.30366	2.40495	-2.00773	-1.26497	-0.067377	-1.19924
17395	Mmp9	5.17684	3.45404	1.73031	-1.07004	-0.868272	-2.13014	-1.50386
18670	Abcb4	2.77106	4.47628	4.17349	0.0107267	-0.0848457	0.0814442	-1.50386
209387	Trim30d	3.62705	4.86883	4.33931	-1.62351	-0.189288	-1.59013	-1.19924
14134	Fcnb	-0.198162	1.18962	0.831401	-5.57172	-5.57172	-5.57172	-5.57172
243219	2900026A02Rik	6.52516	5.82065	4.67962	1.64713	1.83866	2.2289	1.12189
14191	Fgr	3.69969	4.78143	3.38701	-2.00773	0.347236	0.216339	0.516276
108995	Tbc1d10c	8.64933	7.61071	6.9944	1.42052	2.08244	0.216339	1.7022
[truncated: 281 more rows]

## Sheet: Supp Table 3e. interaction
Supplementary Table 3e. Log2FC counts of DE significant genes for contrast for interaction for [(EμMyc/Casp2-/- vs EμMyc) v (Th-MYCN/Casp2-/- vs Th-MYCN)]. Genes were subsetted by log2FC>4 or log2FC<-4, and the order of the genes corresponds to the associated heatmap. Note that this is the same mathematically as comparing [(EμMyc vs Th-MYCN) vs (EμMyc/Casp2-/- vs Th-MYCN/Casp2-/-)].
EntrezID	GeneName	EμMyc 614	EμMyc 743	EμMyc 829	EμMyc 835	EμMycC2ko 215	EμMycC2ko 239	EμMycC2ko 245	ThMYCN 175	ThMYCN 235	ThMYCN 332	ThMYCN 391	ThMYCNC2ko 118	ThMYCNC2ko 144	ThMYCNC2ko 176	ThMYCNC2ko 180
18613	Pecam1	6.36158	7.11578	7.18581	7.03883	7.04529	7.30985	7.22279	4.81567	4.40495	4.19323	4.80908	3.35963	3.25835	3.16022	3.69519
76438	Rftn1	7.52282	6.96539	6.95099	6.96021	6.77251	7.16652	6.78894	4.30061	4.84001	4.2874	4.99166	2.89864	3.25835	3.16022	3.45461
19245	Ptp4a3	9.81111	9.2848	8.62268	9.28009	9.8478	9.73777	9.37749	6.99282	6.63899	6.15559	7.10148	5.26933	4.73818	6.00716	5.40252
15277	Hk2	6.31344	6.5842	6.65732	6.58917	6.91661	6.82614	6.86436	5.3892	4.49925	4.83668	4.17262	4.12081	3.21808	3.57859	3.68593
71683	Gypc	5.82991	5.4995	6.00285	5.31073	5.84396	5.7104	6.04593	2.69495	2.25275	0.970757	3.06252	0.471824	0.793314	0.9938	0.430138
17064	Cd93	7.0492	6.63955	7.38338	7.48237	7.99073	7.92913	8.24794	4.25744	3.39093	3.23595	3.43164	2.3519	2.49006	2.02344	2.99622
107589	Mylk	3.51011	4.55737	3.74161	3.71897	5.08943	4.55051	5.56644	3.02741	3.73081	3.46045	3.50679	2.16926	2.64996	2.59357	2.95054
27405	Abcg3	2.98619	3.76215	3.52857	3.15998	4.95741	3.96062	4.93419	2.6805	2.46442	2.29205	2.87355	1.37903	1.60881	1.59859	1.93894
236573	Gbp9	1.16199	2.46286	2.28165	1.87945	3.72311	4.0341	3.38701	0.920501	0.538062	0.258316	1.13783	-0.102244	0.793314	-0.636535	0.338529
58185	Rsad2	0.644345	2.20093	2.70747	1.46715	2.81532	3.63288	2.90577	0.318857	0.461219	2.14649	1.80014	-1.62351	-0.189288	-0.067377	-0.547523
72121	Dennd2d	3.07136	2.33783	0.348333	2.52033	5.22685	3.92672	3.9143	0.318857	0.538062	-0.583579	0.451189	-1.07004	-0.424022	-0.420895	-0.733848
15446	Hpgd	2.83851	3.58641	1.51553	2.3036	5.38939	4.98869	2.70157	1.93699	1.23622	1.77766	2.6264	0.304631	0.737431	-0.636535	1.50563
107526	Gimap4	3.34205	3.73265	2.94492	4.05292	6.13337	6.53132	3.63687	1.80997	-0.235321	1.28089	1.40556	-0.506468	1.25793	0.0814442	0.430138
71887	Ppm1j	-1.29858	-0.408699	-0.938291	-5.57172	0.784333	1.29966	1.07663	-0.21745	-0.681424	-0.863019	-1.09007	-1.62351	-1.26497	-2.13014	-0.947857
22351	Vill	0.349257	1.3696	1.55705	0.0702874	5.01548	4.24824	4.50209	-0.58542	0.000183476	0.109128	0.381909	-0.506468	-0.868272	0.339693	-0.547523
58207	Slc43a3	7.30184	7.78122	7.30939	7.6362	6.61241	6.57438	6.70784	3.73518	2.82796	3.94068	3.86514	4.50037	4.29598	4.65063	4.43122
218442	Serinc5	8.21456	7.65259	7.64217	6.88126	5.83323	7.10058	6.52022	4.46141	5.07412	4.79454	4.59619	5.58655	5.62085	4.53922	5.41378
16797	Lat	1.58912	3.61902	2.68892	2.5488	9.03638	2.64578	3.38701	1.01568	1.18934	1.75272	0.580503	0.939618	1.40866	0.916643	1.41884
320435	Rinl	6.48313	5.90852	6.00097	6.44517	6.64956	6.05838	5.98215	4.82883	1.09076	4.3717	1.6898	-0.102244	0.270558	0.835126	0.338529
21414	Tcf7	1.80345	3.90122	0.757402	2.87532	7.83821	4.69848	3.26036	2.33782	3.0277	1.963	2.6994	1.15156	1.75669	2.35123	0.747556
667034	Pnp2	-0.738705	0.381294	-2.41145	0.887667	6.33304	2.15394	-0.809647	0.0754824	-0.369258	0.258316	0.0657886	-2.53295	0.103772	-3.00311	-2.4203
20300	Ccl25	2.7991	1.72956	2.37746	2.52033	7.38701	1.78913	3.24372	3.15833	3.15514	3.87288	2.76889	1.84293	2.50688	3.00114	2.64114
22785	Slc30a4	2.38551	2.04966	1.63666	3.4589	3.49722	5.30796	5.35415	5.56668	5.2811	5.16195	5.32729	5.94569	5.73761	4.89648	4.85558
53867	Col5a3	4.27024	3.73265	6.04541	8.27748	3.05567	3.52373	3.63687	4.84188	4.85885	5.54989	4.68515	5.6446	5.2855	6.03936	5.85299
13056	Cyb561	2.91424	2.22937	1.23769	1.73828	2.77106	2.03169	1.63143	8.12866	8.74464	8.17212	8.41544	6.82509	6.21906	4.95554	6.11352
19249	Ptpn13	0.349257	-0.094847	0.145543	-0.75478	2.47253	0.258426	0.29856	5.61117	6.26242	5.87998	6.00277	4.65175	5.03619	4.86603	5.39685
16206	Lrig1	0.112571	1.56078	0.607391	2.94122	4.4545	4.13404	3.43178	1.10497	2.70003	3.48337	3.12745	1.71539	1.86498	2.51723	1.8422
16411	Itgax	0.235762	2.11208	1.38329	2.70872	4.73354	4.34767	2.96788	3.09435	2.90251	2.64358	5.38375	2.8387	2.63475	2.2289	2.29628
22041	Trf	5.48347	6.65536	5.1013	4.76104	7.2746	6.25731	5.16383	8.21016	7.77206	7.07027	6.7268	4.77682	4.92801	5.30118	6.43294
381319	Batf3	-0.738705	0.657287	-0.537858	0.219398	1.7755	1.58693	0.739427	2.54347	1.76987	2.00584	2.32797	0.820698	-0.704513	0.0814442	0.883417
13401	Dmwd	1.3373	2.64279	1.33637	3.4589	6.41443	5.53024	3.35638	7.14531	7.2847	7.31454	7.26131	7.30865	7.43957	7.23657	7.72274
243369	Sspo	-3.09049	-1.06281	-0.938291	-0.0960308	1.47798	0.940611	0.29856	4.1825	3.21488	3.08431	2.91092	2.3519	1.83866	2.19662	2.78689
547127	Tmem181b-ps	2.27494	2.74482	2.40045	2.2698	5.06214	4.17794	4.08283	7.21026	7.16563	6.90258	6.16106	6.8856	6.6157	6.76288	6.85892
67978	Tctn2	-0.523561	0.381294	-1.18975	-0.500302	2.09565	1.89812	0.91786	3.92492	4.39981	3.9626	4.45996	3.38081	3.6323	4.57104	3.83584
75605	Kdm5b	3.15179	2.20093	1.91732	2.80626	4.50941	3.8654	3.92478	7.21591	7.08069	7.11864	7.20351	7.26661	7.4086	6.65864	6.79681
77827	Krba1	2.58407	0.888864	1.85211	2.73373	4.72196	4.04204	4.67342	6.90153	6.09926	6.03668	5.99844	6.43123	6.53605	6.00716	6.55879
235300	Tmem136	-0.336377	-1.06281	-3.25848	1.133	2.09565	2.44487	2.77289	4.7856	4.9425	4.84849	4.88616	5.16335	5.13141	4.75405	4.91228
53322	Nucb2	5.47098	5.09824	5.19632	5.4939	3.91837	4.51672	4.63565	5.36003	4.9283	5.18543	4.79915	5.60916	5.70338	5.4317	5.5114
108116	Slco3a1	1.84274	2.41414	1.51553	3.00425	4.57524	3.47764	0.831401	5.85267	6.31387	6.16743	5.75646	4.61202	4.34355	3.91248	4.94371
14528	Gch1	3.98428	2.78369	2.94492	3.96059	4.16063	3.69462	2.79591	6.99062	7.24012	6.57379	7.48892	4.84316	5.59159	5.11082	4.80941
17342	Mitf	2.60707	1.26359	1.63666	1.133	3.55056	2.76569	1.86699	1.96111	3.43178	2.12722	4.32804	1.37903	1.5122	0.835126	0.817085
545192	Baiap3	0.812113	1.60486	1.38329	1.40623	4.39741	1.35169	1.21965	2.94517	6.25106	4.0316	6.26813	2.80776	3.69232	2.46399	3.13882
18844	Plxna1	6.30467	5.48188	6.43039	5.78162	7.33285	7.15192	6.29037	7.42974	7.40626	7.28658	7.33419	6.85566	7.2099	6.56851	7.08803
50780	Rgs3	1.91826	2.36372	1.85211	1.73828	2.94049	2.62479	1.63143	3.33482	5.92958	5.39332	5.1485	2.80776	2.87382	2.51723	2.99622
20480	Clpb	5.22553	5.50242	5.1996	4.84378	6.23462	5.55542	5.01486	6.08303	7.96226	6.62364	8.16171	5.79611	5.65141	6.0439	5.8195
17381	Mmp12	0.45447	0.479277	0.684345	2.4005	3.01829	1.35169	1.68172	1.96111	3.28344	3.06418	2.10965	0.820698	1.04424	-0.890169	-0.547523
207596	Thsd4	-0.738705	-2.29269	-2.41145	0.697362	2.29636	0.871012	-0.555502	0.764808	4.18365	1.77766	4.42163	0.390648	0.737431	0.656819	-0.947857
73332	Ccdc30	-5.57172	-2.29269	-3.25848	-5.57172	2.09565	1.7509	0.739427	3.94924	3.83346	3.96802	3.94537	4.24147	3.93523	3.91248	4.03865
242570	Raver2	-3.09049	-3.15123	-3.25848	-5.57172	1.36341	-2.30888	-0.809647	3.69979	3.6552	3.07428	3.20972	3.57702	3.06757	2.86401	3.42151
74337	Palm3	-5.57172	-1.75814	-3.25848	-5.57172	0.952299	0.0220213	-0.809647	2.98099	2.25275	3.11398	1.85229	2.97024	1.13355	1.64717	2.58245
66930	Fank1	-5.57172	-5.57172	-5.57172	-5.57172	0.594201	-5.57172	-2.93319	0.870447	0.984939	1.31536	1.29684	-0.856779	0.270558	-1.19811	-0.547523
19672	Rcn1	5.05617	5.82246	5.44878	5.72662	5.84396	5.76178	6.00455	6.6797	7.82381	8.0318	8.02957	3.17803	3.52911	2.96327	3.51862
16525	Kcnk1	3.82662	5.85932	6.21872	2.19972	2.47253	1.35169	1.82285	3.29742	3.73081	3.96802	3.78019	4.21813	4.32944	3.4199	3.9563
19679	Pitpnm2	6.27983	6.94731	6.93632	7.44216	2.77106	3.10579	2.3747	4.62506	5.1858	5.88142	4.65243	5.58199	6.06582	5.59846	4.85558
19885	Rorc	-0.170714	0.162778	-1.18975	-1.45802	6.94178	-0.260862	0.0145237	3.48375	5.16778	4.16988	5.33876	2.72739	3.07886	3.50142	2.50028
56405	Dusp14	-2.22583	-1.36898	-3.25848	-2.00191	1.36341	-3.1659	-0.339492	1.22933	2.68321	2.32625	2.61134	0.820698	0.103772	1.13674	0.135764
70673	Prdm16	-1.29858	0.27617	-0.938291	-1.06397	3.91837	3.57934	4.69806	4.86123	4.39981	3.79563	4.23779	3.40167	3.98407	4.07221	3.90931
68725	1110032F04Rik	0.235762	-0.810376	-0.537858	-2.88526	4.09032	1.18962	2.88446	2.42709	2.9595	2.77323	2.48488	2.88389	3.0562	3.19331	2.71585
74134	Cyp2s1	-5.57172	-3.15123	-5.57172	-2.88526	0.952299	-0.260862	-0.809647	-0.113056	1.45016	1.24558	0.451189	0.11549	-0.301886	-1.59013	-0.234489
20449	St8sia1	-0.738705	-0.094847	-0.537858	0.591885	3.76884	1.00701	1.28618	8.02237	7.64754	6.96565	8.12706	7.10742	7.76933	7.65701	6.78818
665113	Tnik	-0.738705	-0.810376	-2.41145	-0.284052	2.77106	0.461492	-0.151653	7.12411	6.79879	6.90823	6.80248	6.96748	6.77251	6.28362	6.75091
195727	Nhs	-5.57172	-5.57172	-5.57172	-5.57172	0.952299	-1.77491	-5.57172	3.1267	4.39466	3.71402	3.63886	3.84422	4.18546	1.32766	3.15233
17172	Ascl1	-5.57172	-5.57172	-5.57172	-5.57172	2.35751	-3.1659	-5.57172	3.98496	4.71319	4.3717	2.7415	3.27169	3.10117	3.01971	3.52902
102871	D330045A20Rik	-5.57172	-5.57172	-5.57172	-5.57172	0.784333	-3.1659	-5.57172	3.02741	2.85824	2.72276	3.29699	2.1934	1.94117	1.69416	2.34417
20255	Scg3	-0.991651	-1.06281	-1.49448	-2.00191	0.784333	0.797884	0.0145237	7.55436	7.53252	7.77629	7.75946	7.68089	7.43079	7.74612	7.16004
320027	Fstl4	-5.57172	-3.15123	-5.57172	-5.57172	1.36341	-5.57172	-5.57172	3.66351	3.59353	4.03677	2.92316	3.32728	2.19045	1.59859	2.11491
77521	Mtus2	-0.991651	-5.57172	-2.41145	-2.00191	4.09032	-1.08007	-2.93319	4.9928	5.07412	5.38523	4.71363	4.52435	4.32944	4.32453	5.33301
252838	Tox	-5.57172	-0.243255	-3.25848	-2.88526	2.89996	0.72085	-2.05395	6.57518	6.41665	6.21156	6.5075	6.00995	5.74649	5.73956	6.56259
16511	Kcnh2	-5.57172	-1.75814	-5.57172	-2.88526	3.74615	-1.38606	-2.93319	4.37878	5.5939	5.26253	5.26612	4.6561	4.69115	4.54564	4.35145
243725	Ppp1r9a	0.644345	0.381294	-1.49448	-2.00191	3.01829	4.67314	0.163521	6.68785	6.96456	6.58443	7.01403	6.5458	7.15029	5.94051	6.1392
70417	Megf10	-5.57172	-3.15123	-5.57172	-5.57172	1.7755	1.78913	-5.57172	2.33782	2.4446	3.32323	2.29065	2.57038	2.55616	3.28826	2.27172
210027	Slc35f3	-2.22583	-3.15123	-2.41145	-5.57172	1.10273	-0.260862	-2.93319	0.460929	1.14089	1.963	2.27163	0.548675	1.17621	-0.067377	-0.947857
240025	Dact2	-5.57172	-1.36898	-3.25848	-1.45802	3.05567	-2.30888	-0.339492	4.06503	4.37907	3.75226	3.98679	3.05171	3.12314	4.21601	3.80194
30805	Slc22a4	-1.68896	-0.408699	-0.938291	-2.00191	0.116789	0.145061	-0.339492	1.61096	4.49925	4.08252	4.77908	1.42052	0.555485	-2.13014	1.7739
76261	0610040J01Rik	-0.336377	-1.75814	-1.8813	-1.06397	4.76773	3.02798	-0.151653	0.242205	-0.369258	1.20938	-0.02539	-0.224817	1.29711	1.32766	0.338529
12349	Car2	-0.336377	2.31147	0.250498	-0.500302	4.09032	6.5285	1.9514	-0.21745	3.73897	3.43717	1.6898	1.61175	1.86498	2.40871	2.39052
320088	C030034L19Rik	-5.57172	-1.06281	-1.8813	-1.45802	4.19453	1.99944	-1.5116	-0.58542	0.294046	-0.349581	0.641058	-0.671017	-0.704513	0.558657	-0.100233
12399	Runx3	5.99815	6.58695	6.37488	6.15701	5.34479	5.97375	5.60278	0.0754824	0.380053	1.13414	0.0657886	1.50008	1.60881	0.9938	1.5875
56079	Astn2	-3.09049	-1.36898	-2.41145	-5.57172	-2.09737	-1.38606	-2.93319	2.92078	2.70003	1.91885	1.77333	-2.00773	-2.71104	-1.59013	-1.19924
96935	Susd4	-5.57172	-5.57172	-5.57172	-5.57172	1.36341	-3.1659	-0.151653	4.69503	4.47503	4.55234	4.62646	4.63863	5.23089	3.77717	3.92515
21336	Tacr1	-0.523561	0.381294	-0.0904874	0.0702874	1.7755	-1.77491	0.831401	1.69963	-1.3306	-1.02606	0.959091	-2.53295	-2.19385	-5.57172	-3.26643
77097	Tanc2	3.62726	2.38915	2.68892	3.50321	2.16571	1.99944	1.34977	9.3233	8.9051	8.41546	9.0712	9.42456	9.06932	9.53069	8.96162
12294	Cacna2d3	-1.68896	-3.15123	-3.25848	1.73828	-5.57172	-5.57172	-5.57172	0.242205	0.680461	1.91885	0.80882	2.14472	2.96181	5.12375	2.64114
16485	Kcna1	-1.68896	-2.29269	-3.25848	-1.45802	-5.57172	-5.57172	-5.57172	0.650817	0.984939	1.53601	1.57032	3.44252	2.76623	3.55332	3.71354
73094	Sgip1	2.1552	0.381294	1.5974	2.80626	-1.16378	-1.08007	0.831401	6.00398	5.69174	6.04312	5.67916	6.69272	6.69211	5.58917	6.20552
319455	Pld5	-3.09049	-5.57172	-3.25848	-0.75478	-5.57172	-5.57172	-5.57172	0.920501	0.000183476	0.327497	-0.461666	2.76008	3.0562	3.27286	1.9698
68016	Murc	-0.738705	-0.810376	-5.57172	-0.500302	-5.57172	-5.57172	-5.57172	3.64874	2.98717	2.83393	3.26848	3.98913	3.23835	2.77938	3.43263
67216	Mboat2	-1.29858	-2.29269	-5.57172	0.79565	-5.57172	-5.57172	-5.57172	3.92492	4.14732	4.11712	3.95733	4.62094	4.45603	3.87218	4.03865
230971	Megf6	-1.68896	-2.29269	-3.25848	-2.88526	3.29327	-0.260862	-2.93319	0.242205	3.15514	3.32323	3.32494	-1.62351	-0.704513	-0.890169	0.135764
56325	Abcb9	-1.68896	-1.36898	-5.57172	-2.88526	3.74615	1.54285	-2.93319	1.75585	1.48939	1.62114	1.2587	1.68166	1.96569	1.64717	1.17582
319520	Dusp4	-0.523561	-0.408699	-2.41145	-5.57172	3.97799	5.40963	-2.05395	0.318857	2.73309	2.53077	3.49043	2.86898	2.52349	1.32766	0.430138
64213	St7	4.40103	4.19597	3.45361	3.97115	2.35751	1.24569	1.46911	5.79179	5.32513	5.27791	5.20224	5.4679	5.64573	5.47607	5.71864
114229	Kiss1r	-0.991651	-0.810376	-1.49448	0.219398	-5.57172	-3.1659	-5.57172	0.764808	0.294046	1.01337	1.17925	2.16926	2.57223	1.26678	2.34417
106763	Ttbk1	-0.0221291	-3.15123	-1.49448	-5.57172	1.86244	2.46863	2.06943	6.08303	6.68407	6.69409	6.27889	6.80956	6.45391	5.88589	6.81923
21960	Tnr	-5.57172	-5.57172	-5.57172	-5.57172	0.116789	-5.57172	-0.151653	-0.21745	3.15514	2.80995	0.517295	-0.506468	1.7283	-3.00311	1.5875
381580	Ccdc27	-5.57172	-5.57172	-5.57172	-5.57172	-0.198162	-5.57172	-5.57172	-2.21991	2.29764	0.109128	2.46827	-5.57172	-5.57172	-5.57172	-5.57172
213262	Fstl5	-5.57172	-5.57172	-5.57172	-5.57172	-0.601646	0.797884	-5.57172	5.28797	5.60734	5.75528	5.38597	5.58883	4.52367	5.19899	5.13283
67071	Rps6ka6	-5.57172	-5.57172	-3.25848	-5.57172	1.68298	-0.260862	-5.57172	6.88034	6.47278	6.0224	6.75361	6.43756	6.1998	6.70383	5.75009
104010	Cdh22	-3.09049	-5.57172	-5.57172	-2.88526	1.10273	-0.426251	-0.809647	3.33482	4.93186	3.35671	5.30874	2.41484	1.78454	0.9938	3.23086
11514	Adcy8	-3.09049	-5.57172	-5.57172	-2.00191	1.47798	-5.57172	-2.05395	6.37544	6.26808	6.44351	6.15458	4.5052	4.35287	4.596	5.53481
244233	Cd163l1	-5.57172	-2.29269	-0.724226	-1.06397	3.05567	2.80354	0.422034	-5.57172	-2.01758	-2.34165	-2.22883	-2.53295	-3.52496	-3.00311	-5.57172
12274	C6	-5.57172	0.27617	-0.724226	-0.500302	1.7755	1.71162	1.46911	-2.73589	-2.5424	-2.34165	-0.74192	-3.36728	-5.57172	-5.57172	-5.57172
16667	Krt17	-0.170714	-3.15123	-3.25848	-1.45802	5.32961	-5.57172	-2.93319	-1.08062	2.68321	2.29205	2.7824	-1.3204	-3.52496	-1.59013	0.516276
330096	Shisa3	-0.170714	3.15379	2.03952	3.61512	2.77106	2.91148	2.27994	-1.29236	2.9595	3.26269	4.10437	-2.00773	-1.81394	-0.636535	-3.26643
217143	Gpr179	-5.57172	-5.57172	-5.57172	-5.57172	-5.57172	-1.08007	-0.809647	5.09714	6.6904	6.24212	6.29075	4.75266	6.0241	5.18261	6.8086
21952	Tnni1	-5.57172	-5.57172	-5.57172	-5.57172	-5.57172	-5.57172	-0.809647	2.3742	2.50327	1.80217	3.34329	-0.358781	-0.424022	1.54832	-1.8905
74376	Myo18b	-0.991651	-1.75814	-5.57172	-2.88526	-5.57172	1.49738	4.87598	1.98483	2.08362	0.393512	2.27163	2.514	0.489353	0.339693	0.597559
11722	Amy1	1.84274	9.32282	9.13622	10.6876	0.594201	0.940611	0.535769	5.25665	4.82858	4.43184	4.83524	5.16029	5.48533	5.653	4.95532
20599	Smr3a	-0.738705	9.06622	8.3464	10.2559	-5.57172	-2.30888	-2.93319	-5.57172	-3.37571	-2.34165	-1.30174	-5.57172	-5.57172	-5.57172	-2.4203
19194	Bpifa2	0.112571	10.4494	10.149	12.205	-1.16378	-1.08007	-1.11834	-0.45206	-0.112769	0.258316	0.580503	-2.00773	-0.868272	-2.13014	-0.234489
11571	Crisp1	-2.22583	3.9533	4.08454	5.68555	-5.57172	-5.57172	-5.57172	-3.54678	-3.37571	-3.64786	-5.57172	-5.57172	-5.57172	-3.00311	-2.4203
13184	Dcpp1	-0.336377	6.13586	6.86992	8.83991	-0.198162	-0.827765	-1.5116	-2.73589	-1.63358	0.258316	-1.84979	-0.358781	-1.81394	-1.19811	-0.547523
620253	Dcpp3	-0.991651	4.5741	4.96528	7.8226	0.594201	-1.38606	-1.11834	-0.329991	-0.867136	0.109128	-0.905518	-0.671017	-1.5135	-1.19811	0.0225855
630537	Dcpp2	-2.22583	3.36077	3.59983	7.2475	-1.16378	-2.30888	-0.555502	-1.84064	-3.37571	-0.245429	-1.09007	-0.671017	-1.81394	-2.13014	-1.50386
70691	3830403N18Rik	-5.57172	-5.57172	-5.57172	-5.57172	5.48154	-3.1659	-5.57172	0.391642	3.21488	0.393512	4.01567	-0.856779	2.7522	5.28209	-2.4203
12780	Abcc2	-2.22583	-5.57172	-5.57172	-5.57172	-5.57172	-3.1659	0.831401	-5.57172	1.32564	-0.863019	1.334	-5.57172	-5.57172	-5.57172	-3.26643
20476	Six6	-5.57172	-5.57172	-5.57172	-5.57172	-2.09737	-5.57172	-5.57172	-5.57172	6.37274	2.79781	7.43917	-2.53295	-3.52496	-5.57172	-5.57172
16842	Lef1	2.1552	6.47413	4.02661	1.46715	6.38169	7.01544	6.47637	-0.58542	3.91496	-0.716544	3.87148	-5.57172	-1.81394	-0.420895	-1.8905
14955	H19	1.80345	0.888864	-0.372835	0.219398	9.52862	6.27931	0.0145237	5.40027	3.4715	0.517118	3.0514	2.26347	-3.52496	-2.13014	0.430138
270120	Fat3	-3.09049	-2.29269	-5.57172	-1.06397	-5.57172	-3.1659	-2.05395	-5.57172	-5.57172	-3.64786	-2.22883	1.33632	0.489353	-0.420895	2.11491
240690	St18	-1.68896	-3.15123	-0.224765	-0.75478	-5.57172	0.145061	-2.93319	-5.57172	5.49377	2.73554	5.80027	-1.3204	-3.52496	-2.13014	-2.4203
