# Supplementary material for: Transcriptome profiling of caspase-2 deficient EμMyc and Th-MYCN mouse tumors identifies distinct putative roles for caspase-2 in neuronal differentiation and immune signaling
Source: Cell Death Dis. 2019 Jan 22;10(2):56. doi: 10.1038/s41419-018-1296-0 (PMC6343006; doi:10.1038/s41419-018-1296-0)
Supplement: Supplementary file 6 — Supplementary Table S4 [file 41419_2018_1296_MOESM6_ESM.xlsx]

## Sheet: Summary
Supplementary Table S4. Common and exclusive gene lists identified by a four-way Venn diagram analysis of differentially expressed genes comparing (a) all DEGs from (Th-MYCN/Casp2-/- vs Th-MYCN); (EμMyc/Casp2-/- vs EμMyc); (EμMyc vs Th-MYCN) and (EμMyc/Casp2-/- vs Th-MYCN/Casp2-/-), (b) up-regulated and down-regulated genes from (Th-MYCN/Casp2-/- vs Th-MYCN) and (EμMyc/Casp2-/- vs EμMyc) and (c) …

## Sheet: Supp Table 4a. All comparisons
Supplementary Table 4a: Common and exclusive gene lists identified by a four-way Venn diagram analysis of differentially expressed genes from multiple comparisons of EμMyc and Th-MYCN tumours from Casp2+/+ and Casp2-/- mice [FC>2<-2 = log2FC>1<-1; FDR<0.05].
[EμMycC2ko v EμMyc]:	[ThMYCNC2ko v ThMYCN]:	[EμMyc v ThMYCN]:	[EμMycC2ko v ThMYCNC2ko]:	[EμMycC2ko v EμMyc] [ThMYCNC2ko v ThMYCN] [EμMyc v ThMYCN] [EμMycC2ko v ThMYCNC2ko]:	[ThMYCNC2ko v ThMYCN] [EμMycC2ko v ThMYCNC2ko]:	[EμMycC2ko v EμMyc] [EμMyc v ThMYCN]:	[EμMycC2ko v EμMyc] [EμMycC2ko v ThMYCNC2ko]:	[ThMYCNC2ko v ThMYCN] [EμMyc v ThMYCN] [EμMycC2ko v ThMYCNC2ko]:	[EμMycC2ko v EμMyc] [EμMyc v ThMYCN] [EμMycC2ko v ThMYCNC2ko]:	[ThMYCNC2 v ThMYCN] [EμMyc v ThMYCN]:	[EμMyc v ThMYCN] [EμMycC2ko v ThMYCNC2ko]:
n=4	n=5	n=896	n=970	n=1	n=26	n=45	n=37	n=57	n=110	n=19	n=5473
Casp2	Ncor2	Abcc5	Mpp6	Megf6	Itgad	Bpifa2	Ggh	Rcn1	Pitpnm2	Astn2	Elavl3
Tdrd5	Diras2	Strn4	Rrp15		Shisa3	Smr3a	Camk2b	Dgkk	Amy1	Rgs3	Insm2
Nrgn	Ednrb	Ube2r2	Wdr1		Clec4a3	Dcpp1	Crlf1	Rftn1	St7	St18	Kif5c
Six5	Shb	Gnptg	2810004N23Rik		Camk2a	Crisp1	Dpf3	Cyb561	Coro2b	Six6	Myt1
	Eya2	Mgrn1	1110004E09Rik		Clec4a1	Dcpp3	Cacna2d3	Gch1	Tubb3	Cd300e	Dcx
		Pik3cb	Gar1		Tacr1	Cst10	Etv4	Gata2	Kcnk1	Fcgr4	Phox2b
		Slco3a1	Nop14		Rgs5	Dcpp2	Crip3	Rinl	Dnase1	Slc22a4	H2afy2
		Adar	Parl		Clec7a	Sav1	Pnp2	Cacng3	Dlgap3	Mical2	C530008M17Rik
		Camk1d	Bms1		Kdr	1700066N21Rik	Cr2	Pecam1	Ptpdc1	Clpb	Celsr3
		Coro1c	Pycr2		Notch3	Mta3	C030034L19Rik	Rtl1	Col5a3	Golm1	Slc7a14
		Trim24	Mylk		Lef1	Gal3st1	0610040J01Rik	Faim2	Padi2	Vstm2a	Srrm3
		Chchd6	E130309D02Rik		Dock10	3830403N18Rik	Lat	Ccdc27	Mboat2	Trf	Ap3b2
		Tubgcp2	Ddx47		Acta2	Xist	Car2	Car12	Sgip1	Batf3	Msi1
		Snrk	Psmg1		Ppef2	Tcte1	Prol1	Gypc	Hmox1	Ascl2	Sox11
		Gzf1	Sdf2l1		Tgfbi	Megf10	Cd163l1	Card11	Tanc2	Inppl1	Phactr3
		Gfpt1	Ruvbl1		Pilrb1	Pcdhac1	Bcl11b	Shmt2	Murc	Nespas	Tub
		Ing4	Pwp2		Fgr	Tnr	Tcf7	Ptp4a3	Rpp25	Cplx3	Ncan
		Osbpl10	Pdia6		Filip1l	Dusp4	Vill	Myh3	Syt4	Aff2	Gdap1l1
		Dhcr7	C6		Adamts6	Myo18b	Ccl25	Micalcl	Adam6b	Tmem163	Brsk2
		Dusp14	Urb2		Galnt6	Fank1	Cbr2	Cntnap4	Kiss1r		Ncam1
		Pex5	Dbf4		Fat3	Prdm16	Col27a1	Cbfa2t3	Fam135a		Mab21l2
		Pafah1b2	Gemin4		Mir24-1	Abcb9	Spry4	Stk38l	Ascl1		Adcy1
		Wrb	Tpst1		C1ql3	Mtus2	Art4	Lrrc9	H19		Mapk8ip2
		Trappc9	Anp32b		Tfap2a	Scn8a	Aqp11	Hk2	Susd4		Bex1
		Slc12a5	Srm		Ifitm2	Cyp2s1	Gbp8	Ampd3	Fstl5		Rtn2
		Dab2ip	Fastkd2		Dmrta2	1110032F04Rik	Etv5	Gldn	Prss16		Basp1
		Rnf144a	Usp39			Crym	Icosl	Crb1	Nhs		Fez1
		Slc4a5	Denr			Btbd11	Dok2	Mir431	Rorc		Dpysl5
		Bpnt1	Phb2			Slc1a2	Lrig1	Cd93	Zfp536		Atp6v0e2
		Rapsn	Mrpl3			Hivep3	Prkcq	Cd48	D330045A20Rik		4930412O13Rik
		Mtmr4	Xrcc5			Gpr162	Ppm1j	Wscd2	Kcnh2		B3gat1
		Ankmy2	Rpn1			Lrrc2	Card14	Unc5cl	Cd8b1		Bex2
		Tbc1d14	Thumpd3			Gdf11	Tfpi	Nmnat3	Skap1		Gm15612
		Drosha	Polr2h			Trim7	Slc26a11	Syt17	Gpr179		Fbxl16
		Tubg1	Gadd45gip1			Spry2	Sgsh	Slc6a4	Ccdc30		Hand2
		St3gal5	Hpgd			Tes	Abcg3	Kcnq4	Rps6ka6		Stmn2
		Tada3	Tsfm			Slc30a4	Arsb	Mmp12	Cd8a		Lrrc4b
		Ntrk3	Utp3			As3mt		Ypel2	Fn3k		Fam171a2
		Gse1	Grwd1			Tnfrsf25		Ntsr2	Syna		Tro
		Slc35f3	Wdr46			Smtn		Plekhh2	Cd3d		Mapt
		Doc2a	Ecsit			Spred2		Mitf	Tmem121		Lin7a
		Dcaf12l1	Scarb1			Crip2		Elf4	Fstl4		Astn1
		Slc2a3	Cpsf3			Tmem176b		Gabra4	Cdh22		Scg5
		B4galt3	Plcl2			Leprotl1		Zdbf2	B230217C12Rik		Celf3
		Hs2st1	Gpatch4			Pmvk		Vip	Dact2		Rundc3a
		Tmcc1	Rsad2					Kcna1	Gata3		Stmn4
		Inpp1	Cse1l					Pld5	Ppp1r9a		Dusp8
		Cul4a	Cpsf4					Slc18a1	Pnmal2		Chga
		Baiap3	Gcsh					Camk1	Ttbk1		Meis1
		Cxxc5	Ecscr					Ablim1	Cd27		St8sia2
		Cobl	Usp7					Sorcs1	Raver2		Gria4
		Slc25a12	Snx1					Daam2	Tox		Tfap2b
		Plxna1	Atr					Lrrtm1	Palm3		Fndc4
		Star	Aprt					Bdnf	Adcy8		Neo1
		Smarca2	Apeh					Fam65b	Nsg2		Cadps
		Tfcp2	Egfl7					Zc3hav1	Dlg5		Lhfpl4
		Agbl5	Pomp					Mamld1	Rimklb		Tmem150b
		Scgn	Myct1						Gpc2		Ina
		Eri3	Rhoa						Fhod3		Tagln3
		Hyal2	Isg20						Apba2		Clip3
		Midn	Slc7a7						Irs1		Svop
		Mir127	Cd244						Dmwd		Gdap1
		Pskh1	Mov10						Cd69		Nrcam
		Sirt5	Fip1l1						Klrb1c		Tuba1a
		Gm14379	Taf1a						Stat4		St8sia3
		Zfp512	Gtf3a						Tmem136		Mapk8ip1
		Mthfr	F11r						Plxnb1		Csrnp3
		Smurf1	Chchd4						St8sia1		Mgat5b
		Tef	Nfatc2						Tnfrsf26		Gabrb3
		Hjurp	Ube2f						Pcbp3		Brsk1
		Slc30a9	Wars2						Gprasp2		Ctnna2
		Lrrc42	Gimap8						Zap70		Phactr1
		Cngb1	Pla2g4a						Spock2		6330403K07Rik
		3110035E14Rik	Sepsecs						Atcay		Cacng4
		Ppp3r1	Casp1						Gpr174		Fam163a
		Mvk	Arpc4						Pmel		Cpe
		Dyrk1b	Entpd6						Rtkn		Scrt2
		Srpk2	Nmd3						Tnik		Gprin1
		Arl16	Hirip3						Dzip1		Rbfox2
		Lag3	Ankrd13a						Krba1		Gad2
		Blcap	Mettl13						Gimap4		Mark1
		Slc5a3	Bysl						Pou6f1		Shc2
		Med9	Mrto4						Cd4		Arnt2
		Nefh	Snrpa1						Usp35		Mapk10
		Fam81a	Mrpl9						Adcy6		AW551984
		Hic2	Prex1						Dennd2d		Ric3
		Scn2b	Rnf123						Dgka		Shisa7
		Stbd1	Pop5						Morn4		Efnb3
		Slc1a4	Hdac7						Ret		Sytl4
		Mpnd	Cyth4						Tctn2		Celf5
		Cx3cr1	Eif2b5						Tmem181b-ps		Chn1
		Slc25a44	Sesn1						Klhl32		Ttc9b
		Rhox5	Rab37						Nhsl1		Tram1l1
		Ly6h	Ptprk						Rapgef4		A230070E04Rik
		Cda	Nubp1						Dtx3		Rnf165
		Dnmt3a	Ssbp1						Sall2		Srcin1
		Auh	Fam53a						Scg3		Pard3
		Rab23	Irf7						Med12l		Atp2b2
		Mkrn1	Mrps18b						Gabbr1		Sept3
		Tesc	Lsm6						Mpzl1		Nsg1
		Tmem220	Fgfr2						Gbp9		Pkia
		Ntrk1	Fes						Kdm5b		Fsd1
		Sez6l	Mical1						Tspyl4		Pcsk1n
		Zfp664	Tmem39a						Vangl2		Dpysl4
		Exog	Gtf2h3						Eid2		Khdrbs3
		Abcb6	Tmem106a						Hcn3		Lmtk3
		Bpgm	Sh2d4a						Abhd8		Meg3
		Sohlh2	Tbl3						Pcbp4		Ank2
		Ppp1r16a	Neurl3						Atp11a		Slit2
		Tcerg1l	Cxcl10						Chpf		Syt11
		Nptx2	St14								Pak7
		Tulp3	Shq1								Cadm4
		Dmpk	Yeats4								Akap6
		C77080	Cdc37								Ctxn1
		Rit1	Mrpl1								Mycn
		Mrps6	Erp29								Mirg
		Thsd4	Mtif3								Ppfia2
		Zfp60	Btbd19								Cend1
		Fn3krp	Iigp1								Lrp3
		Oplah	Gm16845								Ppp2r2c
		Ccdc91	Edem1								Srrm4
		Pde7a	Vrk3								Dbn1
		Pigp	Rtn4ip1								Oprl1
		Tmem218	Cyb5r1								Caskin1
		Foxp2	Katna1								Nell2
		Htr3a	Eng								Zcchc18
		Fndc8	Mrpl44								Fhl1
		Ece2	Aldh1l1								Nmnat2
		Satb1	Slc23a3								Runx1t1
		Rbx1	Vamp5								Diras1
		Gng8	Klhdc4								B630019K06Rik
		Wdr41	Steap4								Asxl3
		Bche	Galnt10								Caly
		Znrd1as	Dnajb11								Add2
		Nit1	Enoph1								Obsl1
		Cd5l	Alpk1								Nnat
		Synpo2	Nol10								Bex4
		Zfp687	Taf10								Maged1
		B3galt5	Zfp106								Rufy3
		Plekhb1	Nudt1								Ctif
		Tmem151a	Lgals3bp								Rasl10b
		Lrrc10b	Rbm44								Zfp941
		Nlgn1	Slc6a13								Ypel1
		Mettl22	Tpi1								Nefl
		Vwce	Bcat2								2900011O08Rik
		Fads6	Kremen1								Srsf12
		Slc4a8	Xkrx								Gab2
		Pawr	Itgb1bp1								Csdc2
		Rara	Thumpd2								Mllt11
		Zfp518b	Rfc1								Trim67
		Gpr68	Safb2								Lmo3
		Fam167a	Tor1aip1								Arhgap32
		Sv2b	Exosc8								Amph
		Zfp784	Meox2								Adcyap1r1
		Ankrd42	Ppp3cc								Nudt10
		Sstr1	Hic1								Ppfia3
		Thrb	Fbxo7								Cpt1c
		Tmem159	Elof1								Tbx2
		4930525G20Rik	Cars2								Pak3
		Snhg11	Ung								Pou3f2
		Cog7	Ppcs								Hrk
		Exoc4	BC055324								Zfp9
		Lmo7	Tti1								Hap1
		Ap3m2	Pex7								Actl6b
		Mmp28	Srebf1								Mast1
		Abcb10	Lcp2								Zfp334
		Gbf1	Samsn1								4931428F04Rik
		Pla2g6	Trmt5								Atat1
		Iffo2	Nme6								4933431E20Rik
		Stx6	2310011J03Rik								Fbll1
		Nlk	Mrpl12								Sema6c
		Atp7a	Commd8								Lonrf2
		Glb1l2	Tomm7								Cxadr
		Rnf185	Ifitm3								Tox3
		Usp40	Hat1								Zfp711
		Bcl2l1	Cybb								Atp9a
		Ddhd2	Creld2								Lrp11
		Triobp	Tcea1								Rian
		0610009L18Rik	Snrpe								Stmn3
		Tex2	Clec12a								Nudt11
		Chd3	Ptges								Phyhipl
		Akt3	Trim68								Scn3a
		Sfrp4	Apol10b								Acsl6
		Bmp3	Nbn								Rab3a
		Kcnn3	Klk8								Mpped2
		Myh14	Rpf1								Ankrd45
		Rasl11b	Oas3								Jakmip2
		1700086O06Rik	Limd2								Magee1
		Rab40c	Psph								Vps37d
		Ppfia4	Rapgef3								Alk
		Vwa2	Gk5								Dixdc1
		Ifi202b	Tomm6								Prmt2
		Rerg	Ms4a4c								Kif1a
		Igfbp5	Irf9								Dusp26
		Nt5m	Snrpg								Erc2
		Zfp775	Fyb								Gjd2
		4930483K19Rik	Rffl								Serp2
		Casd1	Asnsd1								Armcx1
		Ryk	Eef1b2								Fnbp1l
		Tnfaip8l1	Rpl27a								Cbln1
		Ppp1r13l	Fyco1								Slc6a15
		Rhobtb1	Tmco4								Sh3gl2
		2810021J22Rik	Esm1								Enox1
		Map6d1	Il1rn								Cacna2d1
		Chdh	Ostc								Asphd2
		Fat1	Slc2a1								Cadm1
		Rarres2	Krtcap3								Fam131b
		Mxra7	Mx2								Gpr173
		Rps6kl1	Mrps28								Aplp1
		Hemk1	Tnfaip2								Pnma3
		Asl	Soat1								Gpr22
		Mafg	Anxa2								Maneal
		Gpc3	Tnfsf14								Nefm
		Arl2	Rbpms								Nbea
		Atp6v1h	Prelid2								Gnao1
		Spry1	Gtf2h4								Sv2a
		Gys1	Als2cl								Samd14
		Ldhb	Asb2								Ctnnbip1
		Sema3a	Hadhb								Rbms3
		1700037H04Rik	Mecr								Gpr85
		Kank2	Prnd								Rab3c
		Eci2	Fam162a								Tubb4a
		Rsph3b	Gins2								Rab6b
		Gabarapl2	Bcl2a1b								Zcchc12
		Tspan1	Cfp								Syn1
		Arhgef12	Thap6								Lmo1
		Tmsb10	Ifi204								Onecut2
		4933402D24Rik	Cxcl13								Smarca1
		Eno2	Sf3b5								Kif21a
		D3Ertd254e	Gfm1								Pnmal1
		Gm14207	Ccdc12								Hlf
		Sp4	Plek								Nalcn
		Zfp109	Flt4								Fam155a
		Tmem151b	Mrps30								Fbxo41
		Rpgrip1l	Mrpl16								Efna5
		Gm266	B3gnt7								Ank3
		Fsip1	2610001J05Rik								Pcdh10
		0610040B10Rik	Anxa4								Iqsec3
		Tbx3	Rai14								Exoc6b
		Eepd1	Cd28								Scrt1
		Mccc2	Rrp12								Gnb4
		Hipk2	Ier2								Tmem169
		Msrb2	Isoc2b								Tspan7
		Mmp13	Ddx41								Psd2
		R74862	Oas1a								Phldb1
		Ccdc90b	Atp6v0a2								Ptprn2
		Rhpn1	Atp8b4								Npdc1
		Popdc3	1700040L02Rik								Tmeff2
		Grb10	Gmps								L1cam
		1810041L15Rik	Gbp5								Cd276
		Gm5901	Mcm3								Zcchc14
		Ahcyl2	Dnase1l3								Nacad
		2610035D17Rik	Mx1								Cdk5r2
		Tst	Plb1								Slc4a3
		Pcdh15	Ptrh1								Adamts19
		Mmaa	Zfp94								Rimbp2
		Esyt3	Mmp14								Tmod2
		1190005I06Rik	Tagap								Nol4
		4930429B21Rik	Ceacam16								Dock7
		Nudt2	Rab8b								D430041D05Rik
		Klk1b22	Tipin								Pnma2
		Pbx4	Cuta								Slc45a1
		Fam110a	Fam173b								6430411K18Rik
		Ppfibp1	Txnrd3								Dpysl2
		Sycp2	Rpl37a								Sept5
		Ctdspl	Prkcb								Mest
		Pdzd3	Slc7a11								Nrp2
		Zfp605	Nod2								AF357359
		Nme5	Cd247								Sgtb
		Flrt3	Sox7								Elavl4
		Gm19557	Nop16								Rnf112
		Ifit2	Clec1b								Apc2
		Tbr1	Inhbb								Usp29
		Ppp1r15a	Tufm								Pnck
		Bcl2l15	Bckdhb								Eya1
		Gm9833	Serhl								Wnk2
		Ldoc1	Rgs16								Ica1
		Tert	Mmp23								Cdr2l
		Ulk4	Zfp783								Myt1l
		Ablim2	Emcn								Kif26b
		Phlpp2	Psen2								Fsd1l
		Slc12a7	Cox16								Pgbd5
		Doc2g	Ets2								Rnf208
		Fignl2	Abhd14a								Rbfox1
		Mvd	Acad11								Camta1
		Hspb8	Armc5								Tead1
		Gorab	Rtp4								Tceal3
		Wnt6	Grap2								Fam171b
		1700030J22Rik	Trim47								9330159F19Rik
		Gpr3	Nudt7								Thra
		Rap1gap2	Entpd1								Hunk
		Foxj1	Siva1								Stxbp5l
		Gpr63	Lipa								Npr2
		Kctd7	Med11								Dennd2a
		Tiam2	Smad6								Agap1
		Znrf1	Tfdp2								Ogdhl
		Parm1	Esam								Zswim5
		Gchfr	Gpr4								Fscn1
		Gucy2e	Thap7								Ecel1
		Tmem144	Ifih1								Syt16
		Kctd2	Fdxr								Isl1
		Abcd2	Il15								Mapk4
		Jrk	Ifit1								Syt7
		Flrt2	Stap2								Dchs1
		Has3	Capn12								Cdh2
		Shisa2	Plau								Tspyl5
		Fam13a	Igfbp4								Dock3
		Rgs8	Dbi								Sobp
		Bbc3	Rpl31								Slc35f1
		Gm10638	Hnf1b								Ttc3
		Hnf1a	Gm11696								Syp
		Pcdhgb5	6530402F18Rik								Nrsn1
		Dscc1	Mrpl52								Ndn
		Nckap5l	Map3k8								Ccdc120
		Lgr5	Kbtbd8								Dclk1
		Fut10	Gstm2								Efs
		Ntng2	Gpr160								Nol3
		2610307P16Rik	Lrrc32								Prpf40b
		Fhl4	Ccdc88c								Gm2694
		Mpp3	4931431B13Rik								Lonrf3
		Tmie	Snord42a								Scamp1
		Ttc12	Zcchc4								Pirt
		Gnal	Loxl2								Cd99l2
		Fbxl18	Snhg6								Prox1
		Gsr	Dnajc21								Ebf4
		Adamdec1	Slc25a13								Pcbd1
		Hsd11b2	Mkl2								Reep1
		Lpcat2	Lztfl1								Jph4
		Ephb6	Comtd1								Disp2
		Mboat1	Il17rb								Dact3
		Plscr4	Agpat2								Dlg4
		Zfp365	Eppk1								Greb1
		Zfp960	Tmem51								Fut9
		Actg2	Mall								Syngr3
		Bmyc	Mfsd2a								Dlgap2
		Trib3	Sema6b								Cntnap1
		Trpv6	Myo5c								Vamp2
		Baiap2l2	Klk1b4								Cxxc4
		Unc5b	Stard4								Agtr2
		Kcnj9	Msrb3								Cyth3
		Repin1	Naalad2								Arhgef25
		Mttp	Glce								Shox2
		Gpr1	Pot1b								Dscam
		Tspan9	Thbs1								Fgd1
		Msl3l2	Igsf6								Dtna
		A730017L22Rik	Alas2								Kif1b
		Zfp341	Dram1								Slc25a27
		Nckap5	Dedd2								Celf6
		Tha1	P2rx5								Shd
		Amotl1	Myo1f								Tspan6
		Angptl7	Clic5								Prkar1b
		Tsku	Rpp40								Unc13a
		Nebl	Ptafr								Frmd4a
		1700056E22Rik	Ift27								Epha7
		Serpinb1b	Fancl								Pou3f3
		Cd63	Cxcl16								Odf4
		Pacsin3	Inpp4b								Osbpl3
		Duox1	March1								Hecw1
		Foxo3	Prdm5								Rab11fip3
		Ppil6	P2rx4								Rimkla
		D830031N03Rik	Slc47a1								B3galnt1
		Casz1	Spata5								Spire2
		Lss	Cxcl9								Apba1
		Cdk3-ps	D930015E06Rik								Lrrn2
		Pcdh7	Ipcef1								Ccdc106
		Ephx2	Lst1								Chgb
		Tsix	C130074G19Rik								Eef1a2
		Gabra3	Gm6377								Kalrn
		Nlrx1	Igfbp3								Dapk1
		6330418K02Rik	Pvr								Gfra3
		Barhl1	Gtf2e1								Eya4
		Gm11346	Ly75								Sema4g
		Mier2	Rras								2010107G23Rik
		Gm14403	Rbm47								Tubb2b
		Ghrl	Fgd5								Elovl2
		Fbxl15	Idua								Plcb4
		Scara5	Zfp455								Arhgap36
		Ctla2b	Tpcn2								Armcx2
		0610005C13Rik	4930453N24Rik								Prima1
		Zfhx4	Cyp2f2								Sh3pxd2b
		Micall2	Pcdh12								Armcx4
		Hhip	Krt5								Xlr3a
		Mst1r	Uxt								Cntn1
		Rras2	Klk1b5								Pclo
		Fan1	Isg15								Enho
		Pdgfa	Crisp3								Rtn1
		D630041G03Rik	Gnat2								Pde3a
		Actr3b	Itpr1								Gria1
		Smpdl3b	Abhd15								Rai2
		Gal3st4	Bcl2a1a								Clstn1
		Klra17	L3mbtl3								Sgsm1
		Dbndd2	Sirpa								Rab33a
		Gm11110	B430306N03Rik								Dnajb5
		Pcyox1l	Mbd4								Dnm1
		Tcp11	Lhx8								Pbx1
		Tbck	Dhrs3								Thsd7a
		Plscr1	Hmga2-ps1								Camsap3
		Klhdc8a	Abcg1								Fam124a
		Elfn1	Adora2a								Adam22
		Tbc1d2b	Tmem200b								Enah
		Cacna1e	Ctla2a								Cxx1c
		Usp53	BC026585								Ncam2
		Afap1l1	Tlr12								March11
		Zfp820	Fgfrl1								Rnf182
		Zmynd10	Xdh								A530058N18Rik
		Ikzf2	Zmynd15								Ano8
		Enpp3	Tagln								9230102O04Rik
		A930013F10Rik	Efemp1								Gprasp1
		Arhgef37	Ccdc18								Gldc
		Grm5	Tmsb4x								Epha5
		Creb3l2	Pygl								Tlx3
		Robo1	Efna1								Crtac1
		Dnajb14	C1qtnf6								Ubqln2
		Spata9	Gm17801								Tmem132a
		Ildr2	P2ry13								Scrn1
		Klra2	Slc37a1								Mcf2l
		Ust	Ralyl								Grin1
		Tsga10	Csrp1								Unc13b
		Zfp558	Rps17								Bcar1
		Hdac9	Il1b								Zfp37
		Dlc1	Tnfrsf1a								Rgs4
		Myo5b	Klk1b16								Usp13
		Synm	Lipt1								Trank1
		Cmtm8	Angpt2								Panx2
		Angpt1	Mrpl23								Rab34
		Col18a1	Klhl4								Ctnnd2
		Havcr2	Gja4								Ptprr
		Pcp4	Kcne3								Cnr1
		Maff	Smc4								Cplx1
		Pla2g7	Zfp599								C77370
		Stc1	Nos3								Prrt4
		4930590J08Rik	Myo1e								Vstm2l
		Cacng8	Elf3								Ppp2r3a
		Hhat	Gapdh								Uggt2
		Mamstr	Smpdl3a								Zbtb10
		Rassf8	Vsig2								Gpsm1
		Higd1b	Sema4d								Ick
		Zfp345	Ccl4								Usp22
		Zfp931	Il11ra1								Chic1
		Nsun7	Arhgef3								Zfp811
		Pgf	Cd300lb								Pla2g4e
		Hebp1	Rpl41								Clec2l
		Cdyl2	Siglech								Gap43
		Ptgis	Wdr78								Cdk14
		Mybl1	Klk1b11								Erc1
		Vwa1	Rnd1								Slc38a4
		Gucy1a3	B430212C06Rik								Mtus1
		Chst2	Plxnd1								Tbc1d9
		Rapgef5	Trib1								Abat
		Pkdcc	Itgam								Ttbk2
		Cd1d2	Ifi44								Sh3d19
		Rho	Slc46a3								Slitrk5
		Rab13	St3gal6								Ptpn13
		Abcg2	Cdon								Tbc1d16
		Slc26a1	Itih4								Ptchd1
		Zfp799	4930404I05Rik								Dync2li1
		Acaa1b	1700010I14Rik								Peg3
		Podxl	Cd300ld								Fbxo16
		Tspan33	Rasgrp4								Bace1
		Ache	Sft2d1								March9
		Ksr1	Hp								Rgmb
		Capn11	Kcnh3								Prrg3
		Gmpr	2310009A05Rik								Sv2c
		Epha4	Rasgef1a								Cdk5r1
		Bspry	Krt7								Napb
		Nkd1	Ddx60								Trim9
		Mid1	Hck								Cacng7
		Egfl8	Txnip								Cfl2
		Ldhd	Serpina3f								Ralgds
		4933417D19Rik	Rnf144b								Vwa5b2
		Gm7694	Sik1								Ak1
		Gm15350	2010016I18Rik								Fbrsl1
		Trnp1	Ephx1								Shank1
		Mreg	Rgl1								Scn3b
		Zfp40	Kcne4								Hectd2
		Ppm1h	Pilrb2								Thbs3
		Pde9a	P2rx7								Rprm
		Pltp	Scube3								Mapre3
		3632451O06Rik	Tmem47								Lrrc3
		Rpl18a	Metrnl								Cttn
		Ipmk	Fn1								Nrsn2
		Nubp2	Napepld								Ptprn
		Rpl36al	Runx2								Zfp354a
		Uvrag	Dap								Pcsk2
		Rps15a	Gm5088								Smpd3
		Mknk1	Tlr3								Nf1
		Rbm3	Pld4								Pcdhb10
		Asf1a	9330020H09Rik								Ypel4
		Nob1	Heph								Fmnl2
		B3galnt2	2510002D24Rik								Gng3
		Tacc1	Clec5a								Tmem145
		Sbno2	Prdm1								Tceal8
		Nop10	Rspo1								Fxyd6
		Cnot2	Mob1b								Dlgap1
		Supv3l1	Zfp493								Fzd3
		Hdac10	Csf3r								Slc29a4
		Ino80e	Apln								C2cd4c
		Igbp1	Paox								Rasgef1c
		Idh3b	Ccnd2								Cul7
		Tomm34	Papln								Rusc2
		Tbrg4	Itga5								Eml5
		Tatdn2	Krt80								Stx1b
		Pcna	Zeb2								Ocrl
		Tapt1	Cdkl1								Abr
		Man2b1	Klk1b9								Scamp5
		Upf1	Arhgap31								Sh3gl3
		Tpt1	Met								Klhdc10
		Pkd1l3	Unc45b								Atl1
		Cdk19	Thy1								Nap1l5
		Ubl3	Celsr1								Ncald
		Dcp1a	Serpinb8								St3gal2
		Rps11	Gja5								Wdr6
		Man2a2	Cyr61								Agrn
		Wdr55	Fpr2								Ddc
		Rap1b	Tnfrsf10b								Mpdz
		Brcc3	Epcam								Cnih3
		Ube2a	A330009N23Rik								Atp8a2
		Sharpin	Umod								Ccnd1
		Cd24a	Emilin2								Pak6
		Gpbp1l1	Klrb1b								Rgs12
		Dph2	Mrap								Nfasc
		Hmgcl	Egr1								Sema4f
		Ncln	B3gnt5								Pcdhb6
		Polr3b	Lct								Pkd2
		Lman1	Gna15								Pik3r1
		Zfp592	Bcl6								Zfp57
		Lzic	Slc13a3								Zfp503
		Gt(ROSA)26Sor	Utp14b								Rab27a
		Trak1	Abi3bp								Wbscr17
		C030034I22Rik	P2ry2								Gstm7
		Fnbp4	Fam83g								Tom1l2
		Ndor1	Ltbr								Nckap1
		Rrp8	2810468N07Rik								Eps8l3
		Mpv17l2	Inmt								Chrnb2
		Ino80	Cit								Snap47
		Tardbp	Trim59								Fam69b
		Dhrs4	Col6a6								Tmx4
		Lmnb1	St6galnac3								Trim46
		Snrpd3	Gm16897								Dlgap4
		Ghitm	Slc16a9								Pdzd4
		Gm13031	Cbl								Neurod1
		Tmx3	Pamr1								Sult4a1
		Ero1l	Tmem91								Bmpr1a
		Usp1	Clec4b1								Nova2
		Rpl11	Cd200r1								Nav1
		Zfp35	Clec4n								Zfp462
		Gtpbp4	Tuba1c								Ddx25
		Tradd	Prrx1								Nicn1
		Metap1d	Zbp1								Lrrc7
		Rfxank	Aoc3								Gm11149
		Mms22l	Hsd11b1								Gpr137c
		Purb	Adap2								Idh1
		Rpp14	Mustn1								Dlg2
		Ivns1abp	Sdpr								Pmepa1
		Vps33b	Ccl3								Rab39b
		3110002H16Rik	Kif9								Rgs17
		Ndufa12	Gm3219								Nap1l2
		Cep192	Ubash3b								Cntfr
		Hspa2	1110019D14Rik								Csrnp2
		Srp19	1700037C18Rik								Fam184a
		Mfsd5	Slc1a3								Cyth2
		Tspan14	Akr1c13								Ppp1r17
		Zdhhc18	Eef1g								Fam57b
		Slc20a2	Gpr182								Ttll1
		Phf10	Kcnj8								A230057D06Rik
		Atoh8	Tfcp2l1								Shf
		Ccnl1	Gpr171								Plagl1
		Adam10	Pla1a								D630045J12Rik
		Nkrf	Nnmt								Rps6ka2
		Hexim1	Prr5l								Cttnbp2nl
		Pigw	Fabp4								2610316D01Rik
		Mpp1	Nlrp1b								Asap2
		Klf13	Tbx1								Evl
		Nrm	Pld2								Cnksr2
		Foxq1	Folr2								Cacna1d
		Lman2	Fam71f2								Kcnk9
		Ttc33	Mefv								Pcdhb20
		Vps13b	S100a1								Peli2
		Snx30	Ms4a6c								Nipa1
		Map3k15	Tlr13								Cnrip1
		Xrcc3	Snora64								Cnih2
		Irak1	Uprt								Fam19a5
		Zmpste24	Tmem45a								Dtx4
		Tmem64	Prss12								Fkbp1b
		Rnf138	Spint1								Dip2a
		Tbc1d15	Cyp27a1								Arxes1
		Atg5	Nsun3								Cgref1
		Ctcf	Sema3f								Arhgef17
		Pkn1	Itgae								Fjx1
		Zcchc24	Ptgir								Ugt8a
		Pdcd4	9930012K11Rik								Rnf217
		Camkk2	Rab32								Glrb
		Txn1	Il1a								Ppp2r2b
		Mon1a	Yap1								Tmem198
		Mrps18a	Ifit3								Gpc6
		Lsm2	Ggt5								Mtmr7
		Arpc2	Has2								Maged2
		Rabgap1l	Dyx1c1								Tacc2
		Pcf11	F2rl3								Mgat4c
		Rnf26	Cd300a								Numbl
		Tra2b	Ptpre								Lrch2
		Lmbrd1	Ngfr								Podxl2
		Alg6	Fam151a								Xlr3c
		Osgep	Cdk18								Mpp2
		Arfgef2	4930455D15Rik								Tmtc4
		Arrdc1	Pfkm								Grip2
		Ttc38	Aif1								Cdc42bpb
		Ptger1	Rbmx								Arf2
		Tlcd1	Sirt2								Cacna2d2
		Sp3	Dctn3								Papss1
		Slmap	Tm2d2								Chd5
		Mtmr12	R3hcc1								Zim3
		Zbtb2	Neurl4								Spock1
		Mcl1	Calm2								Ttl
		Rab4b	Slc9a6								Dynll2
		Wdr74	Nedd4l								Parp6
		Oat	Map1lc3b								Btbd3
		Srsf10	Pcyox1								Dcakd
		2610002M06Rik	Ralgapa1								Itsn1
		Zbtb8os	Dnajc12								Gstm5
		Mrpl35	Atrn								1500009L16Rik
		Lcmt2	Zfp46								Wasf3
		Rps26	Camk2g								Myh10
		Scrn3	Creb3								Fam169a
		Sspn	Dynlrb1								Vat1l
		Actr2	Dda1								Necab1
		Ngly1	Lrrc8a								Abcg4
		Hps6	Trappc6b								Spock3
		Hccs	Mmgt1								Pcdhb12
		C030016D13Rik	Lcmt1								Ehbp1
		Hipk3	Appl2								Pam
		Snora78	Zmynd11								Tdrkh
		Ccne2	Ube2e3								Gm10677
		Zfp961	Rnf14								Ndrg4
		Snord57	Smarcd1								Oaz3
		Prdx3	Ube2d1								Dock4
		Map2k3	Laptm4a								Psd
		Aldh16a1	Pard6a								Klhl34
		Ccdc38	Zdhhc17								Rab9b
		Rbms2	3110043O21Rik								Clasp2
		Ino80c	Stau1								Usp11
		Abcb7	Gde1								Hcn4
		Zfp764	Ndfip1								Zfp449
		Mta2	Tubb5								2900092D14Rik
		Cox6c	Pbk								Gng4
		Ccnh	Crtc1								Gabrg2
		Fam120a	Atg13								Anks1b
		Zdhhc13	Secisbp2l								Ntn3
		Cep76	Smad2								Ptprd
		Litaf	Atp6v1g1								Rnft2
		Snhg8	Zfyve1								Otud7a
		Eif1ad	Zfand5								Cartpt
		Zcchc10	Rufy2								Cacnb3
		Eif4b	Jund								Rorb
		Papd5	Smpd1								Dync1i2
		Twistnb	Tmem65								Ube2e2
		Zadh2	Wdfy1								B4galnt4
		Tmem179b	Pkd1								Ift81
		Uchl3	Col28a1								Lrrn1
		Nedd1	Klhl26								Xkr7
		Mettl5	Wasl								Bod1
		Mtfmt	Dctn4								Inpp5f
		Ltn1	Gphn								App
		Hspbap1	Tigd5								Aldh1l2
		Manba	Tbpl1								Sncb
		Ccr1	P2rx3								Gnb5
		E2f8	Aco1								Glt28d2
		Abi1	Ttc19								Vash1
		Gsto1	Terf2ip								Apbb1
		Fdxacb1	Nr1d1								Kctd17
		Pcsk4	Oxct1								4930452B06Rik
		Zfp959	Lin7c								Nfe2l3
		Lmtk2	Golga2								Plekha6
		Trim16	Serinc4								Zfpm2
		Ccdc114	Apc								Garnl3
		Ankrd37	Ppp4r4								Cul9
		Rps7	Zmiz2								Gng2
		Mtpap	Nucb2								Tusc3
		Plekhn1	Ptpn9								Srgap3
		BC051142	Eif1								Dcc
		Mrps16	Irx5								Tceal1
		Polr3f	Wfdc1								Pcdhb17
		Stx17	F8a								Gjc1
		Hist2h2be	Gm16907								Zkscan2
		Cep57l1	Stam2								Gucy1b3
		0610030E20Rik	Aldh1a1								Dnajb2
		1700018L02Rik	Sms								Rab11fip4
		6720468P15Rik	Syap1								Prkaca
		Fbxo24	Myo9a								Prkg1
		Ezh1	Chadl								Rab4a
		Nupl1	Gnl3l								Igfbpl1
		Rpl38	Psd3								Ccna1
		Chml	Agl								Fam189b
		Sub1	Ptdss2								Olfm3
		Ddn	Rbm4b								Fgf12
		Mospd3	Asb14								Alg2
		Klhl25	Timp2								Asb1
		1600002K03Rik	Mtch1								Snap25
		Fbxo33	Ube2n								Grik2
		Cdk12	Lrrc27								Enpp5
		Ankrd12	Dgat1								Celf4
		Chsy1	Gdap2								Slc30a10
		Phf7	Kifc1								Sgce
		Esco2	Rab3d								Fign
		Ltbp2	Map4k5								Pcdhb16
		Sytl2	Zdhhc9								Prkra
		Ddit4	Echdc2								Hoxc4
		Scn5a	Plekhb2								Clgn
		Ankrd28	Chka								Fads1
		Pxk	Paip1								Ddah1
		Omp	Zmiz1								Rims3
		Gtf2f2	Sh3tc2								Atp6v1b2
		Mtor	Pcsk6								Clip4
		Npr3	Mycbp2								Hdgfrp3
		Prep	Sos1								Slc44a5
		Cisd1	Fntb								Igsf3
		Snord58b	Ap1s2								Usp27x
		Suz12	Rab31								Ip6k2
		Slc23a1	Itpkc								Grik5
		Rtn4rl2	C130060C02Rik								Camsap1
		Pomt1	Nr6a1								Kcnmb2
		Orc1	Il17f								Arhgef7
		Pgm1	Zfp414								Ttc8
		Fancb	Peg12								Tsen34
		Rpp38	Fndc5								Cbln2
		Edem3	Pip5k1c								Galnt9
		Foxc1	Zfp868								Ccdc136
		Zfp715	Caml								Arhgef15
		Podn	Mff								Tmem28
		Fam76b	Abca2								Mfap3l
		Akap2	Prr15								Cntnap2
		C330027C09Rik	Galnt3								Slc18a2
		Rpl23a	Rhbdf1								Ptpn23
		S100a10	Grin2d								Scn9a
		Ncoa4	Zfp395								Klc1
		Larp4	Nr4a2								Klhl13
		Snora69	Abhd3								Tshz3
		Tmem68	Tbc1d25								Oscp1
		Birc6	Rab27b								Sez6l2
		Sorcs2	Tmem198b								Kcnip1
		Myo7a	Reep5								Jun
		Nek2	Mecp2								Slc22a17
		Nid2	Alg13								Grina
		Pde8a	Lancl2								Wwc1
		Zfp703	Rapgef6								Unc79
		Tmem165	Grip1								Negr1
		Dmxl1	Arrb1								Map3k10
		BC048403	Mfsd11								Dusp18
		Muc19	Klhl17								Fbxl19
		Sema3g	Stambp								Smad1
		1700067K01Rik	Slc44a1								Frs3
		Gpr155	Fbln5								Gm5468
		Gm16548	Slc16a11								Ptgds
		Klf9	2310030G06Rik								Grid1
		Krit1	Fstl3								Kif3a
		Cpxm1	Fam189a1								Eid1
		2310040G24Rik	Sipa1l2								Pcdhb3
		Pigr	Kctd6								Tspan3
		Fstl1	Gm14005								Gria2
		Fmr1	Txndc15								Nxf3
		Clic1	Scyl2								Zfp454
		Retsat	Ankra2								Ptch2
		Ccl11	Pm20d2								Sncaip
		Snord99	Tmc3								Flywch1
		Klf10	Fbxo2								Frmd3
		Gli1	Slc23a2								Tmem8b
		Naga	Dopey2								Bend7
		Ptprj	Dhrs1								Atp1a3
		Mir7-1	Slc25a20								Clvs1
		Gnrh1	Furin								Mmp16
		Ocel1	Tgfb2								Dpf1
		Col1a1	Fzd1								Ptprf
		Mxd4	1110012L19Rik								Tmem44
		Echdc1	Zfand2a								Cmas
		Tsc22d3	Upk1a								Jph1
		Nudt15	Wipi1								Ntng1
		Bloc1s2	Zbtb39								Klhdc8b
		1190002N15Rik	Tmem67								Dzip1l
		Mybpc2	Zfp61								Lhfpl5
		Ugt1a7c	Ccdc57								Tmem25
		Gda	Zfp14								Efna2
		Yy2	Syde2								Car11
		Trib2	A330023F24Rik								Plxna4
		Rpl34	Eif5a2								Cacnb2
		Adamtsl4	Hcrtr1								Necab2
		Klhl21	Galc								Fam168a
		Gfra1	Six3os1								Gdpd1
		1110006O24Rik	Klhl35								Pcdh8
		Gm13710	Zfp385c								Mycs
		Hist1h1b	Glis1								Flot2
		Thbs2	Nt5dc2								Sarm1
		Flt1	Ccdc73								Zfp13
		F630028O10Rik	Lrrc28								Fam160a1
		Slc40a1	Lclat1								Tulp4
		Kitl	Apoh								Igsf21
		Hsd17b1	Pitpnc1								Ahi1
		Gm5069	Plscr2								Gm14164
		Arrdc2	Serpina3m								Gnas
		Dnd1	Gm8234								Tsc22d1
		Pars2	Fam63a								Gnaq
		Kcnq5	Gm7854								Dbndd1
		She	Hist3h2a								Kcnh8
		Crot	Ism1								B3galt1
		1700025F24Rik	Pid1								Pxdn
		Vcan	Cpne3								Sec61a2
		Spag1	Cmtm3								Igdcc3
		Hes5	Vmn2r29								Bend6
		Kctd12	Adamtsl2								Tmem38a
		Nhej1	Gm15706								Spsb4
		4930513N10Rik	Plekhm2								Dctn1
		Lgals4	Dgkh								Kcnc1
		Zbtb6	Nrxn1								Unc80
		Zpbp	Lin28b								Rogdi
		Man1c1	Bcl6b								Fbf1
		Apon	Rnf103								Rims4
		Stard8	Myh4								Wdr17
		Angptl4	Sbk1								Ky
		Adam4	Dkk2								Ccdc24
		Slc25a18	Lonrf1								Fam110b
		Zcwpw1	Hspa12a								Gatm
		Rpl30	Lrp1								Phox2a
		Gm12504	Gdf5								Rims1
		Prelp	Me3								Greb1l
		Avpr2	Cdkn1c								Ndrg1
		Mybpc3	Slc27a1								Capn10
		Frat2	4933404O12Rik								Fbxo25
		Tnfrsf4	1700096K18Rik								Tceal5
		Card9	Srd5a1								Apbb2
		Hacl1	Zfp235								Gm11837
		Pou4f1	Mxi1								Zfp651
		Akap12	Gtdc1								Kcnu1
		Usp44	Trem2								Stau2
		Rps6ka4	Actn3								Pygo1
		AI182371	Slc2a5								Aak1
		S100a4	Myh6								Cxx1a
		Sox13	Itgbl1								Tet1
		Snord95	Tusc1								Samd4
		Apom	0610009B22Rik								Th
		Tanc1	Mlph								Ccnjl
		Rpl24	Ccl28								Purg
		Efemp2	Mtmr9								Phc1
		AI450353	1700007J10Rik								Gdpd3
		1700029J07Rik	Adam1a								Gal3st3
		Cmbl	Ahdc1								Pcdhb15
		Tfec	Zbtb8a								Dner
		Fhl3	Slc4a11								Snap91
		Gm6402	Kif19a								Shroom2
		Ltb4r1	Cyp4f16								Tppp
		Socs2	Ptpn21								Lama1
		Kbtbd11	Zrsr1								Golga7b
		Dpep1	Fam129b								Spats2
		Ltc4s	1810010H24Rik								Tceal6
		Sesn3	Adck2								Pacrg
		Lysmd3	Etv1								Ap2a2
		Ly6c1	Zfp74								Syn3
		Plekha7	Tspan12								Fyn
		Uchl4	Arhgap24								Sort1
		Gm4787	Csrp2								Map1lc3a
		Cyp1b1	Ccdc8								Ccdc92
		Creb3l1	Nxph4								Rnf122
		Snord1b	Pcdhga10								Fbln1
		Rapgefl1	H3f3b								Ttyh3
		Cdkn3	Hivep1								Stk32b
		Rab20	Acta1								Gabarapl1
		B930059L03Rik	A630066F11Rik								Stk36
		Gm3604	Caskin2								Megf8
		Fbxo36	Tymp								Mtss1l
		9930014A18Rik	Frmd6								Aifm2
		Slc45a3	Col12a1								Ppp1r3f
		Mapk12	9330133O14Rik								Tmem130
		Wwc2	Tatdn3								Zswim4
		Fhit	4930512B01Rik								Amt
		Deptor	Slc7a8								Dusp15
		Fgf11	Zfp105								Creb5
		Mt1	Ucp1								Dmxl2
		Rnu73b	Cdkn2d								Ptov1
		Lrtm2	Brwd1								Slc10a4
		Mir3101	Fkbp7								Pgrmc1
		Srpx	Gls2								Sema4c
		AI506816	Gapdhs								Kcnt1
		Kcnk12	Hook2								Src
		Slc12a4	D330023K18Rik								Gm7457
		Zglp1	Rbms1								Amz2
		Snora28	Galr2								Zfp111
		Cxcl1	Plcd4								Ano4
		Fcrlb	AA465934								Mmp15
		Tlr7	Pwwp2b								Ppp1r26
		Snord35b	C8g								Ckmt1
		Col3a1	Myom2								Ankrd50
		Srpk3	Sfxn4								Chrna3
		Gpr150	Eid2b								Slc6a8
		Rpph1	Izumo4								Dscaml1
		Nkpd1	Gpr21								Rnf150
		Wisp2	Pcdhgc3								Fam131c
		Adam33	Rgag4								Tppp3
		Xylt1	Kif13b								2310022B05Rik
			Apoo								Rundc3b
			9430037G07Rik								Tmcc2
			Pqlc1								Pcdhb11
			Ndst1								Kcnn2
			Sardh								D630003M21Rik
			Rxrg								Farp1
			Ltbp3								Fah
			Acsbg1								Mdk
			Casc4								Xkr4
			2810454H06Rik								Ttll7
			Gm14023								Stk39
			1700120K04Rik								Pcdhb22
			Galnt11								Hcn2
			Kremen2								Cald1
			Col5a2								Rnf214
			Lrrc29								Plekhh3
			Ccdc150								Trpc1
			Ccdc85c								Stard13
			Gm16702								Cecr6
			Zfp939								Abi2
			Dand5								Map4k3
			1810021B22Rik								Pex5l
			Mpp7								Gp1bb
			Tmem223								Gnaz
			Itgb1bp2								Katnal2
			A230072E10Rik								Arhgap28
			Syngr4								Ulk1
			Catsperg1								Npnt
			Pdk4								Zscan18
			Hif3a								Ccdc112
			Gm9776								BC030500
			Rtkn2								Fam163b
			Rin1								Stox2
			Rasl12								Peg10
			Gas2l3								Cirbp
			BC037032								Tiam1
			Fmo2								Kcnj3
			Akap7								Nav3
			Eml1								Tph2
			Hrh3								Praf2
			Erbb3								3010001F23Rik
			AI464131								Fto
			Trim23								Atp6v0a1
			Synpo2l								Nkain1
			Ppt2								Jazf1
			Zfp951								Zfp821
			Hspb7								Ror2
			Adcy9								Dst
			Ovgp1								P4htm
			Col25a1								Adcyap1
			Cx3cl1								Scml2
			Obscn								Aspdh
			Efcab7								Nradd
			Mfsd2b								Ppp1r1a
			Pard6g								Pde4dip
			Pcdhga12								Wdr13
			Gm16596								Lrpap1
			Ptpru								Rgs7
			Plcl1								Pja2
			Csmd1								Tmem74
			Gm5779								Arhgap44
			Cubn								Hmgb3
			Dleu2								Gamt
			Zfp516								Hip1
			Atrnl1								Slc26a4
			Aldh1a3								Magel2
			Gm5617								Gm13375
			Hmgcll1								Mfap2
			Fndc1								Sdk1
			Dmd								Myrip
			Fam151b								Psrc1
			Ehd3								Igsf9
			Bbs10								Nipsnap1
			Gulp1								Zfp316
											Dlg3
											Gpr37l1
											1500017E21Rik
											Evc2
											Zfp523
											Oaz2
											AI846148
											Ptms
											Cadm3
											Amn1
											Wdr54
											Mgat3
											Iglon5
											Kcnh4
											C2cd4b
											5330434G04Rik
											Rgs7bp
											Vash2
											Dfna5
											Ctnnd1
											Pex19
											Fgf15
											Ntn4
											Ddah2
											Pcdhac2
											Jag2
											Lsm14b
											Mlf2
											Ulk2
											Mapre2
											Magi2
											Acat2
											Zfp575
											Prune2
											Mcc
											Tubb2a
											Col11a1
											Gm10532
											Creld1
											Gdi1
											Srxn1
											Pcdhb19
											Myh7b
											Zfp804a
											Wbp2
											Trp53bp2
											Elmod1
											Zfhx2
											Cd151
											Kcnk2
											Gm2897
											Wdfy3
											Cep120
											Bmpr1b
											Syt6
											Gcnt2
											Lrsam1
											Cpd
											Gfra4
											Map3k13
											Pacs2
											Mdga2
											Neurl1a
											Kif5a
											Osbpl6
											Tspan15
											Gfod2
											Mmp24
											Stk33
											Pde10a
											Plce1
											Wasf1
											Vopp1
											Tgfb3
											Usp54
											Glis2
											Kcnc4
											Rps6kc1
											Ush1c
											Slc27a4
											Ss18l1
											Cdc42bpa
											Lrfn4
											Olfm1
											Mog
											Acvr2a
											Kif3c
											Tmem117
											Raph1
											Nisch
											Gm14827
											Jam3
											Kidins220
											Slitrk2
											Peg13
											Syn2
											Ipw
											Ano10
											Tcp11l1
											Gm13889
											Zfp580
											Fam181b
											Efna3
											Rcan2
											Kcnd2
											Osbpl5
											Dennd1a
											Prdx2
											Slc37a3
											Ksr2
											Hoxd4
											Cdh15
											Zkscan4
											Trp53inp2
											Mmd
											Dpysl3
											Acr
											Nkain4
											Lix1l
											Cacna1c
											Iqgap3
											Nbr1
											Prnp
											Cand2
											Mir3072
											Myef2
											Fam188b
											Tekt1
											Pcdhb13
											Gna11
											Mras
											Nlgn3
											Chrna4
											Gaa
											Slc46a1
											Gm10406
											Slc22a15
											Klc2
											Cdkl2
											Nanos2
											Pcdhb18
											Stk32a
											Atf5
											Prr12
											Trim62
											Atn1
											Glra2
											Ap2b1
											Adam23
											2410089E03Rik
											Flywch2
											Rnd2
											Ankrd34b
											A330076H08Rik
											Bbs1
											Trim3
											Slc25a4
											Rtn4
											Rab3b
											Tubg2
											Syt5
											Mex3d
											Trim55
											Ppp1r3d
											Grtp1
											Ephb1
											Carhsp1
											Lix1
											Unc93a
											Sh2b2
											D130043K22Rik
											Armcx6
											Slitrk1
											Fgf14
											Clstn3
											AI593442
											Cc2d2a
											Abcc8
											Pacsin1
											Cpeb1
											Peli3
											Zmat4
											4930402H24Rik
											4833439L19Rik
											Sspo
											Vat1
											Fxr2
											Fam189a2
											Nrg3
											Inpp4a
											Inpp5j
											Crmp1
											Ssbp3
											Caln1
											Rbm18
											Tcf4
											Mypn
											Ccdc157
											Bbs4
											Drd4
											Epn2
											Evc
											Twsg1
											Tmem200c
											Atp1b2
											Cttnbp2
											Degs2
											Gab1
											Pcdhb5
											Acap3
											Igdcc4
											Kirrel3
											Zfp287
											Gm5126
											Zdhhc15
											Asphd1
											Meis3
											Ak5
											Prrc2b
											Fam184b
											Ikzf4
											Slc6a11
											Cacna1b
											Sept8
											A830009L08Rik
											Zfp663
											Cacng2
											Fermt2
											Wbp1
											Cask
											Usp20
											Zfp90
											Syt2
											Necap1
											Ift46
											Ston2
											Pcdhb7
											Ddr1
											Meis2
											1700101I11Rik
											Foxd3
											Tmem63b
											Zfand3
											Arl3
											1500009C09Rik
											Rnf24
											Trim2
											Maob
											Ptn
											Syt1
											Zfp810
											Ppp6r2
											Sh3bp4
											Esrrg
											Vgf
											Tln2
											Nfil3
											Mex3a
											Tmem179
											Rilpl1
											Nphp4
											Fbxo21
											Xkr6
											Vldlr
											Tmprss5
											Zwint
											Fam159a
											Il17d
											Atp2b3
											Ift172
											Trp53bp1
											Fam109a
											Fam171a1
											Lypd1
											Cdkn1b
											Thtpa
											E130307A14Rik
											Zfp30
											Ptpn3
											Tcte2
											Aplp2
											Doc2b
											Dclk2
											Camk2n2
											Cited2
											Tspan17
											Atp8b3
											Myo1b
											Cacna1a
											Hoxd3
											Rab2a
											Filip1
											Sccpdh
											Slc25a25
											Rcor2
											Igsf1
											March8
											Adam11
											Ppp2r5b
											Dpp6
											Fbxo10
											A330093E20Rik
											Lgi1
											5330413P13Rik
											4930578M01Rik
											Ephb3
											Rnf11
											Fam149a
											4921536K21Rik
											Trafd1
											Olfm2
											Zfp768
											Trim35
											Arhgef40
											Nhlrc1
											Fras1
											Mettl9
											Ankdd1b
											Spin1
											Tsc2
											Trove2
											Zfyve9
											2700070H01Rik
											Kif3b
											Klhl8
											Tjp1
											Mpped1
											A330102I10Rik
											Lrrc49
											Ift122
											Slitrk6
											Reck
											Lrfn1
											Ywhag
											Clasp1
											Epdr1
											Rhou
											Prkar2b
											Zfp786
											Kcnd3
											Map4k4
											Pick1
											Kcna6
											Sestd1
											Capn6
											Gpr45
											Kcnb2
											B230216N24Rik
											Pcdha2
											Amot
											Otog
											Slc6a17
											Rhobtb3
											Hr
											Rhob
											Lingo1
											Gm1673
											Camsap2
											B4galt2
											Ssx2ip
											Phyhip
											Nlgn2
											Syt9
											Gm14322
											Srgap1
											Lrrtm3
											Hsf2
											Rusc1
											Rnf32
											Ankrd13b
											B230118H07Rik
											Tbc1d19
											Lrrc4
											Npas3
											Ebf3
											Pnkd
											Pappa
											Mapkbp1
											Nrg2
											Ube2ql1
											Cdh19
											Clip2
											Dagla
											Snx21
											Gdpd5
											Brdt
											Cacng5
											Plcb1
											Tmed4
											Rhbdd2
											Plekha8
											Hebp2
											Clcn1
											Fam134a
											Atp6v0d1
											Arhgef11
											4930452G13Rik
											Rabep1
											Spats2l
											Ninl
											Gm10560
											9030612E09Rik
											Slc27a6
											Steap2
											Bbs7
											Cldn11
											Pde5a
											Kcna4
											Sema6d
											Klhl7
											Shc4
											Resp18
											Gm2061
											Efr3b
											Gm6880
											Nat14
											Pcdhb2
											Hs6st2
											Pcnx
											Lypd6
											Cables1
											Wsb2
											Stx1a
											Mapk11
											Igsf10
											Cltb
											Tecr
											Wnt3
											Kifc3
											Gm14634
											Smarcc2
											Spin4
											Grik1
											4930570G19Rik
											2810408A11Rik
											Zfp467
											Rd3
											Dync1li2
											B4galt6
											Dach1
											Ttc39a
											Mir1895
											Rnf180
											Adarb2
											Gabbr2
											Pip5kl1
											Wdr47
											Zfp697
											Kdm6b
											9530082P21Rik
											Gucy1a2
											Setbp1
											Piwil1
											Hoxd8
											Ptbp2
											Snrpn
											Vps26b
											Ttyh1
											Fdps
											Serpini1
											Zfp879
											Robo2
											Mcts2
											Herc3
											Tmem63c
											Ccl27a
											Acss3
											Shroom3
											Mapk7
											Flot1
											Hdac5
											Calcoco1
											Tceal7
											Rph3a
											Cntln
											Prrt3
											Kif26a
											Acvr1
											Porcn
											Calb2
											Pcdha3
											Armcx3
											Kctd15
											Btbd2
											Chrna7
											Sec14l1
											H2-M5
											Dstn
											Klhl1
											Col9a1
											Kifap3
											Kifc2
											Sat2
											Igsf9b
											1700001L19Rik
											Hs1bp3
											Nova1
											Rph3al
											Trim45
											Tyro3
											Lgr4
											Dusp16
											Zmym3
											Kif27
											Gm5124
											Serf1
											Emx2
											Lrrc56
											Aatk
											Gpr75
											Nkd2
											Cmtm5
											Gtf2ird1
											Ttll8
											2210013O21Rik
											Frmd5
											Pcdhb9
											Aig1
											Fam196a
											Prkcz
											Laptm4b
											Pomgnt1
											Fam160a2
											Pik3r3
											Ccdc149
											Zar1
											Arl8a
											Iqsec2
											Fads2
											Dok6
											Nlrp6
											Dvl2
											Lrba
											Ggt7
											Txnrd1
											Dnm3
											Insr
											Tbx4
											Cyb5r3
											Ppp1r14c
											Ncs1
											Auts2
											Rem2
											Fnip2
											Asph
											Emilin1
											Kcnq2
											Kcnq3
											Zfp28
											Col24a1
											Elovl7
											Tnni1
											Stx12
											F2r
											Cntrob
											Vsnl1
											1700027H10Rik
											Sec24d
											Cdh4
											Sqstm1
											Fmn1
											March4
											Mllt3
											Fam174b
											Cln8
											Scn1a
											Efna4
											Gm10791
											Lysmd4
											Sprn
											Hspa4l
											Plxna2
											Sybu
											Gpr39
											Npas4
											4933427D14Rik
											Tmem9
											Kctd13
											Prickle2
											Atp8b2
											Tmtc1
											Tfe3
											Nxph1
											Mmd2
											Zfp92
											Hpca
											Parp8
											Ccdc13
											Mcam
											Rgag1
											Zyx
											Myl6b
											Pja1
											E130102H24Rik
											Zfp383
											Snx10
											Crim1
											Mid2
											H1f0
											Ngef
											Apod
											Efnb2
											Syt14
											Zfp108
											Rac3
											Zfp358
											Ids
											Unc5d
											Zfr2
											Zfyve28
											Dlk1
											Gm13629
											Als2
											Psg16
											Fam13c
											Cacnb1
											Cachd1
											Clcn2
											Cpa2
											1500011B03Rik
											Hsf4
											Epha10
											Cap2
											Drd2
											Trpc4
											Hoxc6
											Snx32
											Lrig2
											Cnnm2
											Marcksl1
											Mapk6
											Zfp760
											Extl3
											Gas8
											Ercc5
											Hdac11
											2810410L24Rik
											Mex3b
											Grb14
											Marcks
											Fbxw17
											4932702P03Rik
											Sgpp2
											Hmgn3
											Klf11
											Tmem200a
											Pknox2
											Spag9
											Pdxp
											Rab36
											9430021M05Rik
											Uchl1
											Serpine2
											Kcnj11
											Pcdhgb1
											Tmem158
											Matn2
											Slc8a2
											Zbtb38
											Ptprg
											Zmym4
											Sema6a
											Cnnm1
											Cldn12
											5330417C22Rik
											Frmd4b
											Slc8a1
											Igsf11
											Zfp354c
											Slc25a24
											Zfp612
											Slco5a1
											Rnd3
											Pcdh20
											Ccdc151
											Pak1
											Pdlim7
											Dctn2
											Gsg1l
											D5Ertd579e
											Tmtc2
											Fbn2
											Fam131a
											Pik3c2g
											Ppme1
											Adm
											Braf
											Khdrbs2
											Osbpl1a
											Lrguk
											Samd4b
											Megf11
											Ptpro
											Zeb1
											Lrrc61
											Morc4
											Zfp618
											Ccnyl1
											Ank1
											Zfp423
											Jph3
											Plcg1
											Acadsb
											Arl4c
											Irak1bp1
											Slc25a11
											Sbf2
											D430019H16Rik
											Gm2115
											Lin7b
											Ptprt
											Itgb8
											Acot7
											Cpne6
											Klf7
											Arhgef9
											Hfm1
											Gm14169
											Phf13
											Ankrd46
											Anks6
											Emx2os
											C2cd4a
											Rtn3
											Zbtb46
											Amotl2
											Thsd7b
											Cilp2
											Arhgap33
											Cpa4
											Nos1
											Phactr2
											Lgi2
											Lmna
											Lsamp
											Slc25a14
											Kdm4b
											Maml3
											Hapln4
											Ankfn1
											Hecw2
											Chst1
											Sh2d5
											Zfp286
											Mad2l2
											Arhgap23
											Tsg101
											Pcdhga3
											Gm11413
											Grik3
											Osbp2
											Ak4
											Slc9a5
											Ric8b
											Prkaa2
											Zfp704
											Dvl3
											Rala
											1700042O10Rik
											Tas1r1
											Tbc1d24
											Wdsub1
											Zfp428
											9530077C05Rik
											Ankrd55
											Pcdhb8
											Zfp579
											Kcnj12
											Tnfaip1
											Speg
											Nek1
											Tmem178
											Gck
											Ankrd34a
											Mecom
											Stk25
											Gatsl2
											Ripply2
											Cnih4
											Sec14l2
											Dbh
											6330408A02Rik
											Snx24
											Bves
											4833422C13Rik
											Zfp791
											Mxd3
											Prrt2
											Hoxc5
											Rragb
											Nos1ap
											Stag3
											Mt3
											Zfhx3
											Prepl
											Sgsm2
											St6gal2
											Slc8a3
											Fbxl7
											Zscan5b
											Heyl
											Dcaf5
											Clstn2
											Prr7
											Wscd1
											St8sia5
											Rnf215
											Slc3a1
											Rnf187
											Paqr8
											Dbpht2
											Fam19a2
											Tdrd6
											Chst11
											Elk1
											Kcnab3
											Gpr156
											Tmprss7
											Gbas
											Pcyt1b
											Ube2o
											Decr2
											Pea15a
											Usp47
											Sdc3
											Rab11fip2
											Bean1
											Prkg2
											Ext1
											Atp6v1g2
											Dhtkd1
											Mir568
											Zscan21
											Shisa4
											Parva
											2810029C07Rik
											Jkamp
											Tmem56
											Gpt2
											Tex15
											Pcdh1
											Hmgcs1
											Snph
											Phf21a
											Dync1i1
											Tpbg
											Akap5
											Plxna3
											Akr1e1
											Ica1l
											Zfp41
											Sox10
											Begain
											Xlr3b
											Wdr31
											Sh3bp5l
											Qpct
											Hsbp1
											Tmem88b
											Lrp8
											Tnks1bp1
											Rspo2
											Chodl
											Rap2a
											Hn1
											Gbgt1
											Tmco3
											Tmem231
											A830018L16Rik
											Samd10
											Kazn
											4930432K21Rik
											Rnf157
											Fkbp14
											Lrrtm2
											Tnrc6c
											Tmem14a
											Zfp229
											2700081O15Rik
											Fbxl17
											E130008D07Rik
											Ckb
											A730020E08Rik
											2310069G16Rik
											Galnt13
											Tctex1d2
											Rcan3
											Cyp2u1
											Reep2
											Fam20c
											Chrna5
											Rap1gap
											Ldlrad3
											Rhov
											Rab6a
											Eda
											Nrg1
											Farp2
											1110017D15Rik
											Gnb1
											Sgcb
											Jakmip3
											C130080G10Rik
											Arxes2
											Fam149b
											Klf12
											Cxx1b
											Chl1
											Gnai1
											Kcnma1
											Kif17
											Riiad1
											Cuedc2
											Uhrf1bp1
											Tril
											Alx4
											Spc25
											Elmo2
											Syne2
											Lzts2
											Syt3
											1810043G02Rik
											Dip2c
											Nrip2
											AU040320
											Hoxd9
											Zfp184
											A830052D11Rik
											Zfp442
											Park2
											6030419C18Rik
											Fam135b
											Serinc1
											Fbxo18
											Abcc12
											Camk1g
											Arg1
											Ciapin1
											Stxbp4
											Nanos1
											Chmp7
											Rit2
											Rbm11
											Mfsd6
											Gem
											Slc2a13
											Gpr19
											Bsdc1
											Nppc
											Gm9992
											Ttc9
											2810405F15Rik
											Rpgr
											Clcn6
											B9d1
											Ncoa6
											Dok7
											Neurod6
											Tpmt
											Kcnc2
											Mark4
											R3hdm2
											AI429214
											C130030K03Rik
											Ttll11
											Slc4a10
											Ctsf
											Egln3
											2810429I04Rik
											Gjc3
											Chac1
											Gramd2
											Slit3
											Mtag2
											Gm11166
											Camkk1
											Pcdhb4
											Evi5l
											B230209E15Rik
											Prss35
											Tbkbp1
											Zik1
											6430571L13Rik
											Siah3
											Nrip3
											Bcl9
											Mocs2
											Abca5
											Grik4
											Lgals2
											Aadat
											Ppp2r1a
											Tmtc3
											Dcbld2
											Fgfr1
											Gm2762
											Ctbp2
											Itfg1
											Flnb
											Pde8b
											Fam78b
											Hoxc8
											Tom1l1
											Arhgef10
											Rabgap1
											Adcy5
											Slc35f5
											Atpif1
											Nfxl1
											Ophn1
											Ghrh
											Aktip
											Rgs11
											Lyplal1
											Mkrn3
											Cacnb4
											A430033K04Rik
											Ern2
											Pcdhb21
											Nynrin
											Gabrb2
											Rasal2
											A230056P14Rik
											Wdr7
											Cntn2
											4930444P10Rik
											Kit
[truncated: 3,476 more rows]

## Sheet: Supp Table 4b. EuC2 + ThMYCNC2 
Supplementary Table 4b: Common and exclusive gene lists identified by a four-way Venn diagram analysis of upregulated and downregulated genes when comparing [EμMyc/Casp2-/- vs EμMyc] and [Th-MYCN/Casp2-/- vs Th-MYCN] samples [FC>2<-2 = log2FC>1 <1; FDR<0.05].
[EμMycC2ko v EμMyc] up:	[EμMycC2 v EμMyc] down:	[ThMYCNC2ko v ThMYCN] down:	[ThMYCNC2ko v ThMYCN] up:	[EμMycC2ko v EμMyc] up [ThMYCNC2ko v ThMYCN] down
n=158	n=38	n=86	n=21	n=1
3830403N18Rik	Pitpnm2	Rcn1	Vip	Megf6
Xist	Amy1	Dgkk	Fat3
Ascl1	St7	Astn2	Kcna1
Tcte1	Bpifa2	Rftn1	Mir24-1
H19	Smr3a	Cyb561	Pld5
Tdrd5	Dcpp1	Gch1	Slc18a1
Susd4	Crisp1	Gata2	C1ql3
Etv4	Coro2b	Rinl	Camk1
Fstl5	Casp2	Cacng3	Ablim1
Crip3	Dcpp3	Rgs3	Eya2
Prss16	Tubb3	Pecam1	Tfap2a
Megf10	Cst10	Itgad	Tmem163
Pcdhac1	Kcnk1	Shisa3	Sorcs1
Nhs	Dcpp2	Ncor2	Daam2
Tnr	Dnase1	Diras2	Lrrtm1
Rorc	Dlgap3	Rtl1	Bdnf
Zfp536	Ptpdc1	Faim2	Fam65b
Dusp4	Sav1	Ccdc27	Ifitm2
Myo18b	Col5a3	St18	Zc3hav1
D330045A20Rik	Padi2	Six6	Mamld1
Kcnh2	1700066N21Rik	Car12	Dmrta2
Fank1	Mta3	Gypc
Cd8b1	Mboat2	Cd300e
Skap1	Ggh	Card11
Gpr179	Camk2b	Shmt2
Ccdc30	Sgip1	Ptp4a3
Rps6ka6	Hmox1	Myh3
Cd8a	Crlf1	Micalcl
Fn3k	Tanc2	Cntnap4
Pnp2	Murc	Clec4a3
Syna	Rpp25	Fcgr4
Cr2	Syt4	Cbfa2t3
Cd3d	Adam6b	Camk2a
C030034L19Rik	Gal3st1	Slc22a4
Prdm16	Dpf3	Mical2
0610040J01Rik	Cacna2d3	Stk38l
Abcb9	Kiss1r	Lrrc9
Lat	Fam135a	Hk2
Mtus2		Clpb
Tmem121		Ampd3
Fstl4		Clec4a1
Scn8a		Golm1
Car2		Vstm2a
Cdh22		Gldn
Prol1		Crb1
Cyp2s1		Mir431
Cd163l1		Cd93
Bcl11b		Ednrb
B230217C12Rik		Tacr1
Dact2		Trf
Gata3		Rgs5
1110032F04Rik		Cd48
Ppp1r9a		Wscd2
Crym		Batf3
Tcf7		Unc5cl
Vill		Nmnat3
Pnmal2		Shb
Btbd11		Clec7a
Ttbk1		Kdr
Cd27		Syt17
Raver2		Notch3
Ccl25		Lef1
Tox		Ascl2
Nrgn		Slc6a4
Palm3		Kcnq4
Cbr2		Mmp12
Col27a1		Ypel2
Adcy8		Inppl1
Nsg2		Ntsr2
Slc1a2		Dock10
Dlg5		Nespas
Rimklb		Acta2
Gpc2		Ppef2
Hivep3		Tgfbi
Spry4		Cplx3
Fhod3		Plekhh2
Apba2		Pilrb1
Irs1		Fgr
Art4		Filip1l
Dmwd		Mitf
Cd69		Aff2
Klrb1c		Elf4
Gpr162		Gabra4
Lrrc2		Adamts6
Aqp11		Zdbf2
Gdf11		Galnt6
Stat4
Tmem136
Trim7
Gbp8
Plxnb1
Etv5
St8sia1
Icosl
Tnfrsf26
Spry2
Pcbp3
Gprasp2
Zap70
Tes
Spock2
Atcay
Gpr174
Pmel
Dok2
Six5
Rtkn
Tnik
Dzip1
Slc30a4
Lrig1
Krba1
Prkcq
Ppm1j
Gimap4
Pou6f1
Cd4
As3mt
Usp35
Adcy6
Dennd2d
Tnfrsf25
Dgka
Morn4
Ret
Card14
Tctn2
Tmem181b-ps
Klhl32
Nhsl1
Rapgef4
Dtx3
Smtn
Sall2
Scg3
Med12l
Gabbr1
Mpzl1
Tfpi
Gbp9
Spred2
Slc26a11
Kdm5b
Tspyl4
Sgsh
Crip2
Tmem176b
Vangl2
Eid2
Hcn3
Abhd8
Pcbp4
Abcg3
Atp11a
Chpf
Leprotl1
Arsb
Pmvk

## Sheet: Supp Table 4c. EuMyc v ThMYCN
Supplementary Table 4c: Common and exclusive gene lists identified by a four-way Venn diagram analysis of differentially expressed genes from comparisons between [EμMyc vs Th-MYCN] and [EμMyc/Casp2-/- vs Th-MYCN//Casp2-/-] tumours [FC>2<-2 = log2FC>1<-1; FDR<0.05].
[EμMyc v ThMYCN] down [EμMycC2ko v ThMYCNC2ko] up:	[EμMyc v ThMYCN] up [EμMycC2ko v ThMYCNC2ko] down:	[EμMyc v ThMYCN] up:	[EμMyc v ThMYCN] down:	[EμMycC2ko v ThMYCNC2ko] down:	[EμMycC2ko v ThMYCNC2ko] up:	[EμMyc v ThMYCN] down [EμMycC2ko v ThMYCNC2ko] down:	[EμMyc v ThMYCN] up [EμMycC2ko v ThMYCNC2ko] up:
n=10	n=4	n=429	n=531	n=374	n=659	n=3313	n=2314
Abcc2	Amy1	Rpl18a	Prdm16	Rbmx	Vill	Elavl3	Apobec3
Ccdc27	Col5a3	Ipmk	Pmvk	Sirt2	Mpp6	Insm2	Rcsd1
H19	Kcnk1	Nubp2	Abcc5	Dctn3	Abcg3	Kif5c	AI662270
Itgax	Pitpnm2	Rpl36al	Astn2	Tm2d2	Rrp15	Myt1	BC035044
Krt17		Uvrag	Strn4	R3hcc1	Wdr1	Dcx	Ptpn7
Megf6		Rps15a	Ube2r2	Neurl4	2810004N23Rik	Phox2b	Serinc3
Mitf		Mknk1	Megf10	Calm2	1110004E09Rik	H2afy2	Parvg
Mmp12		Rbm3	Gnptg	Slc9a6	Gar1	C530008M17Rik	Vpreb3
Rcn1		Asf1a	Mgrn1	Nedd4l	Nop14	Scg3	Plekha2
Rorc		Bpifa2	Pik3cb	Map1lc3b	Parl	Celsr3	Cd79a
		Nob1	Rgs3	Pcyox1	Bms1	Slc7a14	Slamf6
		B3galnt2	Tes	Ralgapa1	Pycr2	Srrm3	Arl5c
		Tacc1	Slco3a1	Dnajc12	Mylk	Ap3b2	Atp2a3
		Sbno2	Adar	Atrn	E130309D02Rik	Msi1	Myb
		Nop10	Slc22a4	Zfp46	Ddx47	Sox11	Runx3
		Cnot2	Camk1d	Camk2g	Psmg1	Phactr3	Psd4
		Supv3l1	Coro1c	Creb3	Sdf2l1	Tub	Stat6
		Sav1	Fank1	Dynlrb1	Ruvbl1	Ncan	Galk1
		Hdac10	Trim24	Dda1	Pwp2	Gdap1l1	Dock2
		Ino80e	Chchd6	Lrrc8a	Pdia6	Brsk2	Pax5
		Igbp1	Tubgcp2	Trappc6b	C6	Ncam1	Lrmp
		Idh3b	Snrk	Mmgt1	Urb2	Mab21l2	Acap1
		Mta3	Gzf1	Lcmt1	Kdr	Adcy1	Ets1
		Tomm34	Gfpt1	Appl2	Dbf4	Mapk8ip2	Prr5
		Tbrg4	Mtus2	Zmynd11	Gemin4	Bex1	Ikzf1
		Tatdn2	Slc30a4	Ube2e3	Tpst1	Rtn2	Btk
		Pcna	Ing4	Rnf14	Anp32b	Basp1	Arhgap15
		Tapt1	Cyp2s1	Smarcd1	Srm	Fez1	Inpp5d
		Dcpp1	Osbpl10	Ube2d1	Fastkd2	Dpysl5	Acss1
		Smr3a	Dhcr7	Laptm4a	Usp39	Atp6v0e2	Aldh2
		Man2b1	Dusp14	Pard6a	Denr	4930412O13Rik	Steap3
		Upf1	Pex5	Zdhhc17	Phb2	B3gat1	Lyl1
		Tpt1	Pafah1b2	Mir24-1	Mrpl3	Bex2	Ptprcap
		Pkd1l3	Wrb	3110043O21Rik	Xrcc5	Gm15612	Traf3ip3
		Cdk19	Spred2	Stau1	Rpn1	Fbxl16	Smad3
		Ubl3	Slc1a2	Gde1	Thumpd3	Hand2	Mcoln2
		Dcp1a	Trappc9	Cacna2d3	Cd163l1	Stmn2	Ripk3
		Rps11	Slc12a5	Ndfip1	Polr2h	Lrrc4b	Slc43a3
		Man2a2	Dab2ip	Tubb5	Gadd45gip1	Fam171a2	Slc9a3r1
		Wdr55	Clpb	Pbk	Hpgd	Tro	Tmc8
		Rap1b	Gpr162	Crtc1	Tsfm	Mapt	St6galnac4
		Brcc3	Rnf144a	Atg13	Utp3	Lin7a	Aff1
		Ube2a	Slc4a5	Secisbp2l	Grwd1	Astn1	S1pr4
		Sharpin	Bpnt1	Smad2	Wdr46	Scg5	Slc17a9
		Cd24a	Rapsn	Atp6v1g1	Ecsit	Celf3	Ly9
		Gpbp1l1	Mtmr4	Zfyve1	Scarb1	Rundc3a	Il16
		Dph2	Ankmy2	Zfand5	Cpsf3	Stmn4	Rassf2
		Hmgcl	Tmem176b	Rufy2	Plcl2	Dusp8	Nckap1l
		Ncln	Tbc1d14	Jund	Gpatch4	Chga	Galnt12
		Polr3b	1110032F04Rik	Smpd1	Rsad2	Meis1	Arhgap9
		Lman1	Drosha	Tmem65	Lat	St8sia2	Rbm38
		Zfp592	Tubg1	Camk2b	Cse1l	Gria4	Gfi1
		Crisp1	St3gal5	Wdfy1	Lef1	Tfap2b	Fam53b
		Lzic	Btbd11	Pkd1	Sgsh	Fndc4	Was
		Gt(ROSA)26Sor	Tada3	Col28a1	Cpsf4	Neo1	Chst3
		Trak1	Ntrk3	Klhl26	Gcsh	Cadps	Sept1
		C030034I22Rik	Tnr	Wasl	Ecscr	Lhfpl4	Srgn
		Fnbp4	Cplx3	Dctn4	Usp7	Tmem150b	Rasal3
		Ndor1	Gse1	Gphn	Snx1	Ina	4930523C07Rik
		Cst10	Slc35f3	Tigd5	Atr	Tagln3	Itga4
		Rrp8	Doc2a	Tbpl1	Aprt	Clip3	Vav1
		Dcpp3	Dcaf12l1	P2rx3	Apeh	Svop	Plcg2
		Mpv17l2	Slc2a3	Aco1	Cbr2	Gdap1	Emp3
		Ino80	B4galt3	Ttc19	Egfl7	Nrcam	Ncf4
		Tardbp	Hs2st1	Terf2ip	Pomp	Tuba1a	Apbb1ip
		Dhrs4	Tmcc1	Nr1d1	Myct1	Gata2	Treml2
		Lmnb1	Inpp1	Oxct1	Tcf7	St8sia3	Siglecg
		Snrpd3	Vstm2a	Lin7c	Rhoa	Mapk8ip1	Coro1a
		Ghitm	Six6	Golga2	Isg20	Csrnp3	Myc
		Gm13031	Cul4a	Serinc4	Slc7a7	Mgat5b	Wdfy4
		Tmx3	Leprotl1	Apc	Cd244	Gabrb3	Icam2
		Ero1l	Baiap3	Ppp4r4	Mov10	Brsk1	Rhoh
		Usp1	Cxxc5	Zmiz2	Fip1l1	Ctnna2	Chchd10
		Rpl11	Cobl	Nucb2	Taf1a	Phactr1	Lsp1
		Zfp35	Slc25a12	Ptpn9	Gtf3a	6330403K07Rik	Klhl6
		Gtpbp4	Plxna1	Eif1	F11r	Cacng4	Sell
		Tradd	Star	Irx5	Chchd4	Fam163a	Cd19
		Metap1d	Smarca2	Wfdc1	Nfatc2	Cpe	Tnfaip8
		Rfxank	Tfcp2	F8a	Ube2f	Scrt2	Elf4
		Mms22l	Agbl5	Gm16907	Wars2	Gprin1	Casp8
		Purb	Mical2	Stam2	Gimap8	Rbfox2	Mndal
		Rpp14	Scgn	Aldh1a1	Ppef2	Gad2	Rasgrp2
		Ivns1abp	Eri3	Sms	Pla2g4a	Mark1	Rac2
		Vps33b	Gdf11	Syap1	Sepsecs	Shc2	Cd22
		3110002H16Rik	Hyal2	Myo9a	Casp1	Arnt2	Pou2af1
		Ndufa12	Midn	Dmrta2	Arpc4	Mapk10	Sec11c
		Cep192	Mir127	Chadl	Entpd6	AW551984	Tbc1d10c
		Hspa2	Pskh1	Gnl3l	Nmd3	Ric3	Alpl
		Srp19	Sirt5	Psd3	Hirip3	Shisa7	Nuak2
		Mfsd5	Pcdhac1	Agl	Ankrd13a	Efnb3	AI467606
		Tspan14	Gm14379	Ptdss2	Mettl13	Sytl4	Phldb3
		Zdhhc18	Zfp512	Rbm4b	Bysl	Celf5	1700017B05Rik
		Slc20a2	Mthfr	Asb14	Mrto4	Chn1	Arhgdib
		Phf10	Smurf1	Timp2	Filip1l	Ttc9b	Psmb8
		Atoh8	Tef	Mtch1	Snrpa1	Morn4	D730005E14Rik
		Ccnl1	Hjurp	Ube2n	Mrpl9	Zdbf2	Akna
		Adam10	Slc30a9	Lrrc27	Prex1	Tram1l1	A430078G23Rik
		Nkrf	Lrrc42	Dgat1	Rnf123	A230070E04Rik	Def6
		Hexim1	Cngb1	Gdap2	Pop5	Rnf165	Irf5
		Pigw	3110035E14Rik	Kifc1	Hdac7	Srcin1	Phgdh
		Mpp1	Ppp3r1	Rab3d	Cyth4	Pard3	Irf8
		Klf13	Mvk	Map4k5	Eif2b5	Atp2b2	Gpr132
		Nrm	Dyrk1b	Zdhhc9	Sesn1	37865	Ifi203
		Foxq1	Srpk2	Echdc2	Rab37	Nsg1	Chd1l
		Dcpp2	Arl16	Plekhb2	Ptprk	Pkia	Nfatc1
		Lman2	Lag3	Chka	Nubp1	Fsd1	Susd1
		Ttc33	Blcap	Paip1	Ssbp1	Pcsk1n	Gimap9
		Vps13b	Slc5a3	Zmiz1	Fam53a	Dpysl4	Sigirr
		Snx30	As3mt	Sh3tc2	Irf7	Khdrbs3	Bak1
		Map3k15	Med9	Pcsk6	Mrps18b	Lmtk3	Arhgef6
		Xrcc3	Nefh	Mycbp2	Itgad	Meg3	Fam107b
		Irak1	Fam81a	Sos1	Lsm6	Ank2	Ggta1
		Zmpste24	Scn8a	Fntb	Fgfr2	Slit2	Fli1
		Tmem64	Spry2	Ap1s2	Fes	Syt11	Myo1c
		Rnf138	Hic2	Rab31	Mical1	Pak7	Plac8
		Tbc1d15	Scn2b	Itpkc	Tmem39a	Cadm4	Ccr7
		Atg5	Stbd1	C130060C02Rik	Gtf2h3	Akap6	Nmi
		Ctcf	Slc1a4	Nr6a1	Tmem106a	Ctxn1	Ptpn18
		Pkn1	Mpnd	Il17f	Pnp2	Mycn	Pop1
		1700066N21Rik	Cx3cr1	Zfp414	Galnt6	Mirg	Arap1
		Zcchc24	Slc25a44	Peg12	Gbp8	Ppfia2	Napsa
		Pdcd4	Rhox5	Fndc5	Sh2d4a	Cend1	Slc25a37
		Camkk2	Ly6h	Pip5k1c	Tbl3	Lrp3	Fgd2
		Txn1	Cda	Zfp868	Neurl3	Ppp2r2c	Itpr3
		Mon1a	Dnmt3a	Caml	Cxcl10	Srrm4	Helb
		Mrps18a	Auh	Mff	St14	Dbn1	Erap1
		Lsm2	Rab23	Abca2	Shq1	Oprl1	Prps2
		Arpc2	Mkrn1	Prr15	Yeats4	Caskin1	Ifrd2
		Rabgap1l	Tesc	Galnt3	Cdc37	Nell2	Blnk
		Pcf11	Tmem220	Rhbdf1	Mrpl1	Zcchc18	Stk10
		Rnf26	Ntrk1	Grin2d	Erp29	Fhl1	Cd37
		Tra2b	Sez6l	Zfp395	Mtif3	Nmnat2	Ezr
		Lmbrd1	Zfp664	Nr4a2	Btbd19	Runx1t1	Lcp1
		Alg6	Exog	Abhd3	Iigp1	Diras1	Dapp1
		Osgep	Abcb6	Tbc1d25	Gm16845	B630019K06Rik	Irf4
		Arfgef2	Batf3	Rab27b	Edem1	Asxl3	Wipf1
		Arrdc1	Bpgm	Tmem198b	Vrk3	Caly	Ldlrap1
		Gal3st1	Sohlh2	Reep5	Rtn4ip1	Add2	Dpp4
		Ttc38	Ppp1r16a	Mecp2	Cyb5r1	Obsl1	Cd93
		Ptger1	Lrrc2	Alg13	Katna1	Nnat	Gimap1
		Tlcd1	Tcerg1l	Lancl2	Eng	Bex4	Mthfd1
		Sp3	Nptx2	Rapgef6	Prkcq	Maged1	Sdc4
		Slmap	Tulp3	Grip1	Mrpl44	Rufy3	Psmb9
		Mtmr12	Dmpk	Arrb1	Aldh1l1	Ctif	Lax1
		Zbtb2	C77080	Mfsd11	Slc23a3	Rasl10b	Tap1
		Mcl1	Rit1	Fat3	Vamp5	Zfp941	Serpinb1a
		Rab4b	Mrps6	Klhl17	Klhdc4	Ypel1	Lgals9
		Wdr74	Thsd4	Stambp	Steap4	Nefl	Trim25
		Oat	Zfp60	Slc44a1	Galnt10	2900011O08Rik	Lrrk1
		Srsf10	Fn3krp	Fbln5	Dnajb11	Srsf12	Sash3
		2610002M06Rik	Oplah	Slc16a11	Enoph1	Gab2	Tmem173
		Zbtb8os	Ccdc91	2310030G06Rik	Alpk1	Csdc2	Necap2
		Mrpl35	Pde7a	Fstl3	Nol10	Mllt11	A630001G21Rik
		Lcmt2	Pigp	Fam189a1	Taf10	Trim67	Tnfrsf13c
		Rps26	Tmem218	Sipa1l2	Zfp106	Lmo3	Npepl1
		Scrn3	Foxp2	Kctd6	Nudt1	Arhgap32	Tomm5
		Sspn	Htr3a	Gm14005	Lgals3bp	Amph	Ifi30
		Actr2	Fndc8	Txndc15	Pilrb1	Ttbk1	Cat
		Ngly1	Ece2	Scyl2	Rbm44	Adcyap1r1	Ptgr1
		Hps6	Satb1	Ankra2	Slc6a13	Nudt10	Dock8
		Hccs	Rbx1	Pm20d2	Tpi1	Ppfia3	Bcl2l12
		C030016D13Rik	Gng8	Tmc3	Bcat2	Cpt1c	Tap2
		Hipk3	Wdr41	Fbxo2	Prol1	Tbx2	H2-Eb2
		Snora78	Bche	Slc23a2	Tgfbi	Pak3	Dok3
		Ccne2	Znrd1as	Dopey2	Kremen1	Pou3f2	Ttc7
		Zfp961	Nit1	Dhrs1	Xkrx	Hrk	Baz1a
		Snord57	Cd5l	Slc25a20	Itgb1bp1	Zfp9	Limd1
		Prdx3	Synpo2	Furin	Thumpd2	Hap1	Zc3hav1
		Map2k3	Zfp687	Tgfb2	Rfc1	Actl6b	Arpc1b
		Aldh16a1	B3galt5	Fzd1	Safb2	Mast1	Elf1
		Ccdc38	Plekhb1	1110012L19Rik	Tor1aip1	Zfp334	Map4k1
		Rbms2	Tmem151a	Zfand2a	Exosc8	4931428F04Rik	Stat5a
		Ino80c	Lrrc10b	Upk1a	Meox2	Atat1	Sp110
		Abcb7	Nlgn1	Wipi1	Art4	Tanc2	Tifa
		Zfp764	Mettl22	C1ql3	Ppp3cc	4933431E20Rik	Ddx27
		Mta2	Vwce	Zbtb39	Slc26a11	Fbll1	B4galt1
		Cox6c	Fads6	Tmem67	Hic1	Sema6c	Rgs14
		Ccnh	St18	Zfp61	Shisa3	Lonrf2	Rassf5
		Fam120a	Slc4a8	Ccdc57	Fgr	Cxadr	Arhgap4
		Zdhhc13	Pawr	Zfp14	Fbxo7	Tox3	Parp10
		Cep76	Rara	Syde2	Card14	Zfp711	Csk
		Litaf	Zfp518b	A330023F24Rik	Elof1	Atp9a	Rin3
		Snhg8	Abcb9	Eif5a2	Cars2	Lrp11	Heatr1
		Eif1ad	Gpr68	Hcrtr1	Ung	Rian	Plekhf2
		Zcchc10	Fam167a	Galc	Ppcs	Stmn3	Crlf3
		Eif4b	Sv2b	Six3os1	Clec7a	Nudt11	Syk
		Papd5	Zfp784	Klhl35	BC055324	Phyhipl	Kif21b
		Twistnb	Ankrd42	Zfp385c	Tti1	Scn3a	Exosc3
		Zadh2	Sstr1	Glis1	Pex7	Acsl6	Rbm43
		Tmem179b	Thrb	Nt5dc2	Srebf1	Rab3a	Cmtm7
		Uchl3	3830403N18Rik	Ccdc73	Lcp2	Mpped2	Gmfg
		Nedd1	Tmem159	Ifitm2	Samsn1	Ankrd45	Ucp2
		Mettl5	4930525G20Rik	Lrrc28	Trmt5	Jakmip2	Tgfb1
		Mtfmt	Snhg11	Lclat1	Ppm1j	Magee1	Exosc5
		Ltn1	Cog7	Apoh	Col27a1	Vps37d	Grap
		Hspbap1	Crym	Pitpnc1	Nme6	Alk	Sp100
		Manba	Exoc4	Plscr2	2310011J03Rik	Dixdc1	Kti12
		Ccr1	Lmo7	Serpina3m	Mrpl12	Prmt2	Hhex
		E2f8	Ap3m2	Gm8234	Commd8	Kif1a	Hopx
		Abi1	Mmp28	Fam63a	Tomm7	Dusp26	Birc3
		Gsto1	Abcb10	Gm7854	Ifitm3	Erc2	Arhgap27
		Fdxacb1	Ascl2	Hist3h2a	Hat1	Gjd2	Snx2
		Pcsk4	Gbf1	Ism1	Cybb	Serp2	Cib1
		Zfp959	Pla2g6	Pid1	Creld2	Armcx1	Cdca7
		Lmtk2	Iffo2	Cpne3	Tcea1	Fnbp1l	Susd3
		Trim16	Stx6	Cmtm3	Snrpe	Cbln1	Tmc6
		Ccdc114	Nlk	Vmn2r29	Clec12a	Slc6a15	Chst15
		Ankrd37	Atp7a	Adamtsl2	Ptges	Sh3gl2	Dtx3l
		Rps7	Glb1l2	Gm15706	Trim68	Enox1	Evi2b
		Mtpap	Rnf185	Plekhm2	Apol10b	Cacna2d1	Crip1
		Plekhn1	Usp40	Dgkh	Nbn	Asphd2	Map4k2
		BC051142	Bcl2l1	Nrxn1	Klk8	Cadm1	Nedd9
		Mrps16	Ddhd2	Lin28b	Rpf1	Fam131b	Nol9
		Polr3f	Triobp	Bcl6b	Oas3	Gpr173	Mafk
		Tmem163	0610009L18Rik	Rnf103	Limd2	Aplp1	Pbxip1
		Stx17	Tex2	Myh4	Psph	Pnma3	Cnp
		Hist2h2be	Chd3	Sbk1	Rapgef3	Gpr22	E2f4
		Cep57l1	Akt3	Dkk2	Gk5	Maneal	Fcrla
		0610030E20Rik	Sfrp4	Lonrf1	Tomm6	Nefm	Ddx39
		1700018L02Rik	Bmp3	Hspa12a	Ms4a4c	Nbea	Clp1
		6720468P15Rik	Kcnn3	Lrp1	Irf9	Gnao1	Junb
		Fbxo24	Myh14	Gdf5	Snrpg	Sv2a	Zfp217
		Ezh1	Rasl11b	Me3	Fyb	Samd14	Myh9
		Nupl1	1700086O06Rik	Cdkn1c	Rffl	Ctnnbip1	Hsh2d
		Rpl38	Rab40c	Slc27a1	Asnsd1	Rbms3	Spata13
		Chml	Ppfia4	4933404O12Rik	Eef1b2	Gpr85	Ppp2r5a
		Sub1	Vwa2	1700096K18Rik	Rpl27a	Rab3c	Ehd2
		Ddn	Ifi202b	Srd5a1	Tfpi	Tubb4a	Hcls1
		Mospd3	Rerg	Zfp235	Cr2	Rab6b	Prkd2
		Klhl25	Igfbp5	Mxi1	Fyco1	Zcchc12	Fmnl1
		1600002K03Rik	Nt5m	Gtdc1	Tmco4	Syn1	Rcc2
		Fbxo33	Zfp775	Trem2	Esm1	Lmo1	AB124611
		Cdk12	Xist	Actn3	Il1rn	Onecut2	Tec
		Ankrd12	4930483K19Rik	Slc2a5	Ostc	Smarca1	Il17ra
		Chsy1	Casd1	Myh6	Slc2a1	Kif21a	Elovl1
		Phf7	Ryk	Itgbl1	Krtcap3	Pnmal1	Lyar
		Esco2	Aff2	Tusc1	Mx2	Hlf	Kcnn4
		Ltbp2	Tnfaip8l1	0610009B22Rik	Mrps28	Nalcn	Snhg3
		Sytl2	Ppp1r13l	Mlph	Tnfaip2	Fam155a	Zfp36l1
		Ddit4	Rhobtb1	Ccl28	Soat1	Fbxo41	Ablim1
		Scn5a	2810021J22Rik	Mtmr9	Anxa2	Efna5	Rftn1
		Ankrd28	Map6d1	1700007J10Rik	Tnfsf14	Ank3	Shmt2
		Pxk	Chdh	Adam1a	Rbpms	Pcdh10	Cd44
		Omp	Fat1	Ahdc1	Prelid2	Iqsec3	Cd48
		Gtf2f2	Rarres2	Zbtb8a	Gtf2h4	Exoc6b	Lbr
		Mtor	Mxra7	Slc4a11	Als2cl	Scrt1	Gusb
		Npr3	Rps6kl1	Kif19a	Asb2	Gnb4	Utp14a
		Prep	Hemk1	Cyp4f16	Hadhb	Tmem169	Rreb1
		Cisd1	Asl	Ptpn21	Mecr	Tspan7	Trap1
		Snord58b	Mafg	Zrsr1	Prnd	Psd2	Kmo
		Suz12	Gpc3	Fam129b	Fam162a	Phldb1	Galnt4
		Slc23a1	Arl2	1810010H24Rik	Gins2	Ptprn2	Sypl
		Rtn4rl2	Atp6v1h	Adck2	Dok2	Npdc1	Rassf3
		Pomt1	Spry1	Etv1	Bcl2a1b	Kdm5b	Rcl1
		Orc1	Gys1	Zfp74	Ccl25	Tmeff2	Syvn1
		Pgm1	Ldhb	Tspan12	Cfp	L1cam	Spib
		Fancb	Sema3a	Arhgap24	Thap6	Cd276	Cdk2
		Rpp38	1700037H04Rik	Csrp2	Tacr1	Zcchc14	Pecam1
		Edem3	Kank2	Ccdc8	Ifi204	Nacad	Gpd1l
		Foxc1	Eci2	Nxph4	Cxcl13	Cdk5r2	Cd164
		Zfp715	Rsph3b	Pcdhga10	Sf3b5	Slc4a3	Fam78a
		Podn	Gabarapl2	H3f3b	Gfm1	Adamts19	Nip7
		Fam76b	Tspan1	Hivep1	Ccdc12	Rimbp2	Lfng
		Akap2	Arhgef12	Acta1	Plek	Tmod2	Fermt3
		C330027C09Rik	Trf	A630066F11Rik	Spry4	Nol4	Slc16a1
		Rpl23a	Tmsb10	Caskin2	Flt4	Dock7	4930562F07Rik
		S100a10	4933402D24Rik	Tymp	Mrps30	Tubb3	Foxo1
		Ncoa4	Eno2	Frmd6	Mrpl16	Rtl1	Hnrnpf
		Larp4	D3Ertd254e	Col12a1	B3gnt7	D430041D05Rik	Kcnk5
		Snora69	Gm14207	9330133O14Rik	2610001J05Rik	Pnma2	Chst7
		Tmem68	Sp4	Tatdn3	Anxa4	Slc45a1	Tor3a
		Birc6	Zfp109	4930512B01Rik	Acta2	6430411K18Rik	Tram1
		Sorcs2	Tmem151b	Slc7a8	Rai14	Dpysl2	Gramd3
		Myo7a	Nespas	Zfp105	Cd28	38596	Mavs
		Nek2	Rpgrip1l	Ucp1	Rrp12	Mest	Myo1g
		Nid2	Gm266	Cdkn2d	Ier2	Nrp2	Acsf2
		Pde8a	Fsip1	Brwd1	Isoc2b	Eid2	Ppan
		Zfp703	0610040B10Rik	Tfap2a	Ddx41	AF357359	Arhgap30
		Tmem165	Tbx3	Fkbp7	Oas1a	Sgtb	Jakmip1
		Dmxl1	Eepd1	Gls2	Atp6v0a2	Elavl4	Icam1
		BC048403	Dusp4	Gapdhs	Clec4a1	Rnf112	Arsi
		Muc19	Mccc2	Hook2	Atp8b4	Apc2	Anxa11
		Sema3g	Hipk2	D330023K18Rik	1700040L02Rik	Usp29	Tspan32
		1700067K01Rik	Msrb2	Rbms1	Gmps	Pnck	Irgm1
		Gpr155	Tcte1	Galr2	Gbp5	Eya1	Parp9
		Gm16548	Mmp13	Plcd4	Mcm3	Wnk2	Ap1m2
		Klf9	R74862	AA465934	Dnase1l3	Ica1	Zfp36l2
		Krit1	Ccdc90b	Pwwp2b	Mx1	Cdr2l	Thbd
		Cpxm1	Rhpn1	C8g	Plb1	Myt1l	Eed
		2310040G24Rik	Crip2	Myom2	Ptrh1	Kif26b	Akap13
		Pigr	Popdc3	Sfxn4	Zfp94	Fsd1l	Ap1g2
		Fstl1	Myo18b	Eid2b	Mmp14	Pgbd5	Mef2c
		Fmr1	Grb10	Izumo4	Tagap	Rnf208	Trim21
		Clic1	1810041L15Rik	Gpr21	Ceacam16	Tmem181b-ps	Wdr43
		Retsat	Gm5901	Pcdhgc3	Rab8b	Rbfox1	Arf6
		Ccl11	Ahcyl2	Rgag4	Tipin	Camta1	Csrnp1
		Snord99	2610035D17Rik	Kif13b	Cuta	Tead1	Cyba
		Klf10	Tst	Apoo	Fam173b	Tceal3	Sh3kbp1
		Gli1	Pcdh15	9430037G07Rik	Txnrd3	Fam171b	Tapbp
		Naga	Mmaa	Pqlc1	Rpl37a	9330159F19Rik	Cd79b
		Ptprj	Esyt3	Ndst1	Prkcb	Thra	Gadd45b
		Mir7-1	1190005I06Rik	Sardh	Slc7a11	Hunk	1810046K07Rik
		Gnrh1	4930429B21Rik	Rxrg	Adamts6	Stxbp5l	Cd47
		Ocel1	Nudt2	Ltbp3	Nod2	Npr2	Irak4
		Col1a1	Klk1b22	Acsbg1	Cd247	Dennd2a	Slc19a1
		Mxd4	Pbx4	Casc4	Sox7	Agap1	Stk4
		Echdc1	Fam110a	2810454H06Rik	Nop16	Ogdhl	BC017643
		Tsc22d3	Ppfibp1	Gm14023	Clec1b	Zswim5	Psmb10
		Nudt15	Sycp2	1700120K04Rik	Inhbb	Fscn1	Adcy7
		Bloc1s2	Ctdspl	Galnt11	Clec4a3	Ecel1	Pnpla7
		1190002N15Rik	Pdzd3	Kremen2	Tufm	Syt16	Snx5
		Mybpc2	Smtn	Col5a2	Bckdhb	Isl1	Swap70
		Ugt1a7c	Zfp605	Lrrc29	Serhl	Mapk4	5830428M24Rik
		Gda	Tnfrsf25	Ccdc150	Rgs16	Syt7	Fgd6
		Yy2	Nme5	Ccdc85c	Mmp23	Dchs1	Pik3cd
		Trib2	Hivep3	Gm16702	Zfp783	Cdh2	Ly86
		Rpl34	Flrt3	Zfp939	Arsb	Tspyl5	Uba7
		Adamtsl4	Gm19557	Dand5	Emcn	Dock3	Cd84
		Klhl21	Ifit2	1810021B22Rik	Psen2	Sobp	Ncf2
		Gfra1	Tbr1	Dpf3	Cox16	Slc35f1	Tespa1
		1110006O24Rik	Ppp1r15a	Mpp7	Ets2	Ttc3	Skap2
		Gm13710	Bcl2l15	Tmem223	Abhd14a	Med12l	Mgat2
		Hist1h1b	Gm9833	Itgb1bp2	Acad11	Syp	Ptbp1
		Thbs2	Ldoc1	A230072E10Rik	Armc5	Nrsn1	Mapkapk3
		Flt1	Tert	Syngr4	Rtp4	Ndn	E130215H24Rik
		F630028O10Rik	Ulk4	Catsperg1	Grap2	Ccdc120	Gsdmd
		Slc40a1	Ablim2	Ggh	Trim47	Dclk1	Mier1
		Kitl	Phlpp2	Pdk4	Nudt7	Efs	Slc1a5
		Hsd17b1	Slc12a7	Hif3a	Entpd1	Sorcs1	9530027J09Rik
		Gm5069	Doc2g	Gm9776	Siva1	Nol3	Nat10
		Arrdc2	Inppl1	Rtkn2	Lipa	Prpf40b	Arid5a
		Dnd1	Fignl2	Rin1	Med11	Gm2694	Mbd2
		Pars2	Mvd	Rasl12	Smad6	Lonrf3	Klf2
		Kcnq5	Hspb8	Gas2l3	Tfdp2	Scamp1	Jak3
		She	Gorab	BC037032	Esam	Pirt	Parp14
		Crot	Wnt6	Fmo2	Gpr4	Tspyl4	Slc25a5
		1700025F24Rik	1700030J22Rik	Akap7	Thap7	Bdnf	Mif4gd
		Vcan	Gpr3	Eml1	Ifih1	Cd99l2	Nlrc5
		Spag1	Rap1gap2	Hrh3	Fdxr	Prox1	Slc28a2
		Hes5	Foxj1	Erbb3	Il15	Ebf4	Klhl5
		Kctd12	Gpr63	AI464131	Ifit1	Pcbd1	H2-D1
		Nhej1	Kctd7	Trim23	Stap2	Reep1	Runx1
		4930513N10Rik	Tiam2	Synpo2l	Capn12	Jph4	Fgfr1op
		Lgals4	Znrf1	Ppt2	Plau	Disp2	Cobll1
		Zbtb6	Parm1	Zfp951	Igfbp4	Dact3	Foxf2
		Zpbp	Gchfr	Hspb7	Dbi	Dlg4	Mknk2
		Man1c1	Gucy2e	Adcy9	Rpl31	Greb1	1700027J07Rik
		Apon	Tmem144	Ovgp1	Hnf1b	Fut9	Rcc1
		Stard8	Kctd2	Col25a1	Gm11696	Syngr3	Gart
		Angptl4	Abcd2	Cx3cl1	6530402F18Rik	Fstl5	Zpbp2
		Adam4	Jrk	Obscn	Mrpl52	Dlgap2	Osm
		Slc25a18	Flrt2	Efcab7	Map3k8	Cntnap1	Unc13d
		Zcwpw1	Has3	Mfsd2b	Kbtbd8	Vamp2	Ddx21
		Rpl30	Shisa2	Pard6g	Gstm2	Cxxc4	Rasgrp1
		Gm12504	Fam13a	Pcdhga12	Gpr160	Agtr2	Me2
		Prelp	Rgs8	Gm16596	Lrrc32	Cyth3	Iqgap1
		Avpr2	Bbc3	Ptpru	Ccdc88c	Arhgef25	Npm3
		Mybpc3	Gm10638	Plcl1	4931431B13Rik	Shox2	Btg2
		Frat2	Hnf1a	Csmd1	Snord42a	Dscam	Mthfd1l
		Tnfrsf4	Pcdhgb5	Gm5779	Zcchc4	Fgd1	Ppm1m
		Card9	Dscc1	Cubn	Loxl2	Dtna	Hprt
		Hacl1	Nckap5l	Dleu2	Snhg6	Kif1b	Eif1a
		Pou4f1	Lgr5	Zfp516	Dock10	Slc25a27	Pa2g4
		Akap12	Fut10	Atrnl1	Dnajc21	Celf6	Pde2a
		Usp44	Ntng2	Aldh1a3	Slc25a13	Shd	Pear1
		Rps6ka4	2610307P16Rik	Gm5617	Mkl2	Tspan6	Cxcr4
		AI182371	Fhl4	Hmgcll1	Lztfl1	Tnik	Adrb2
		S100a4	Mpp3	Crlf1	Comtd1	Prkar1b	Irf1
		Sox13	Tmie	Fndc1	Il17rb	Unc13a	Rab19
		Snord95	Ttc12	Dmd	Agpat2	Frmd4a	B2m
		Apom	Gnal	Fam151b	Eppk1	Epha7	Tep1
		Tanc1	Fbxl18	Ehd3	Tmem51	Pou3f3	Btla
		Rpl24	Gsr	Bbs10	Mall	Odf4	Atad3a
		Efemp2	Adamdec1	Gulp1	Mfsd2a	Osbpl3	Trim11
		AI450353	Hsd11b2		Sema6b	Hecw1	Rrs1
		1700029J07Rik	Lpcat2		0610040J01Rik	Rab11fip3	Nr3c1
		Cmbl	Ephb6		Myo5c	Rimkla	Mob3b
		Tfec	Mboat1		Klk1b4	Ccdc30	Tln1
		Fhl3	Plscr4		Stard4	B3galnt1	Mogs
		Gm6402	Zfp365		Msrb3	Spire2	Slamf7
		Ltb4r1	Zfp960		Naalad2	Apba1	4930539E08Rik
		Socs2	Actg2		Glce	Lrrn2	Entpd5
		Kbtbd11	Bmyc		Pot1b	Ccdc106	Eif2s1
		Dpep1	Trib3		Thbs1	Cyb561	Hesx1
		Ltc4s	Trpv6		Igsf6	Chgb	Snx20
		Sesn3	Baiap2l2		Alas2	Eef1a2	Lrp10
		Lysmd3	Unc5b		Dram1	Kalrn	Mef2d
		Ly6c1	Kcnj9		Dedd2	Dapk1	Fcho1
		Plekha7	Repin1		C030034L19Rik	Gfra3	Creg1
		Uchl4	Mttp		P2rx5	Eya4	Adi1
		Gm4787	Gpr1		Myo1f	Sema4g	Zfp36
		Cyp1b1	Tspan9		Clic5	2010107G23Rik	Usp25
		Creb3l1	Msl3l2		Rpp40	Tubb2b	Trim12c
		Snord1b	A730017L22Rik		Ptafr	Elovl2	Sipa1
		Rapgefl1	Fcgr4		Ift27	Plcb4	Gypc
		Cdkn3	Zfp341		Fancl	Arhgap36	E2f2
		Rab20	Nckap5		Cxcl16	Armcx2	Llgl2
		B930059L03Rik	Tha1		Inpp4b	Gprasp2	Syngr2
		Gm3604	Amotl1		March1	Prima1	Polr1b
		Fbxo36	Angptl7		Prdm5	Gpr179	0610039K10Rik
		9930014A18Rik	Tsku		P2rx4	Sh3pxd2b	Ostf1
		Slc45a3	Nebl		Slc47a1	Armcx4	Slc35c1
		Mapk12	1700056E22Rik		Spata5	Xlr3a	Nup210
		Wwc2	Serpinb1b		Cxcl9	Cntn1	Sephs2
		Fhit	Cd63		Car2	Dgkk	Pdk3
		Deptor	Pacsin3		D930015E06Rik	Pclo	Nbeal2
		Fgf11	Duox1		Ipcef1	Enho	4930509E16Rik
		Mt1	Foxo3		Lst1	Rtn1	Elmo1
		Rnu73b	Ppil6		C130074G19Rik	Pde3a	AI504432
		Lrtm2	D830031N03Rik		Lrig1	Cacng3	Mylip
		Mir3101	Casz1		Gm6377	Gria1	Mir17hg
		Srpx	Lss		Igfbp3	Rai2	Padi4
		AI506816	Golm1		Pvr	Clstn1	Tsc22d4
		Kcnk12	Cdk3-ps		Gtf2e1	Sgsm1	Pml
		Slc12a4	Pcdh7		Ly75	Rab33a	Mctp2
		Zglp1	Ephx2		Rras	Dnajb5	Rabep2
		Snora28	Tsix		Rbm47	Dnm1	Bcap31
		Cxcl1	Gabra3		Fgd5	Pbx1	Serinc5
		Fcrlb	Nlrx1		Idua	Thsd7a	Il2rg
		Tlr7	Cd300e		Zfp455	Camsap3	Lpxn
		Snord35b	6330418K02Rik		Tpcn2	Fam124a	Acadl
		Col3a1	Barhl1		4930453N24Rik	Adam22	Nagpa
		Srpk3	Gm11346		Cyp2f2	Enah	Ikzf3
		Gpr150	Mier2		Pcdh12	Cxx1c	Abi3
		Rpph1	Gm14403		Krt5	Ncam2	Emid1
		Nkpd1	Ghrl		Uxt	March11	Trim65
		Wisp2	Fbxl15		Klk1b5	Rnf182	Tpcn1
		Adam33	Scara5		Isg15	A530058N18Rik	Uchl5
		Xylt1	Ctla2b		Crisp3	Ano8	A530088E08Rik
			0610005C13Rik		Gnat2	9230102O04Rik	Selplg
			Zfhx4		Itpr1	Gprasp1	Pdlim1
			Micall2		Abhd15	Gldc	Esyt1
			Hhip		Bcl2a1a	Epha5	B4galnt2
			Mst1r		L3mbtl3	Tlx3	Nfatc3
			Rras2		Sirpa	Crtac1	Cecr2
			Fan1		B430306N03Rik	Ubqln2	Dkkl1
			Pdgfa		Etv5	Tmem132a	Lpar5
			D630041G03Rik		Mbd4	Scrn1	Card6
			Actr3b		Lhx8	Mcf2l	Atic
			Smpdl3b		Dhrs3	Grin1	Snx33
			Gal3st4		Hmga2-ps1	Unc13b	Pdcd2
			Klra17		Abcg1	Bcar1	Ptprv
			Dbndd2		Adora2a	Zfp37	Dok1
			Gm11110		Tmem200b	Rgs4	Dazap2
			Pcyox1l		Ctla2a	Usp13	Cflar
			Tcp11		BC026585	Trank1	Hus1b
			Tbck		Tlr12	Panx2	Bag2
			Plscr1		Fgfrl1	Rab34	Rhog
			Klhdc8a		Xdh	Ctnnd2	Myzap
			Elfn1		Zmynd15	Rps6ka6	Nlrc4
			Tbc1d2b		Tagln	Ptprr	S100a9
			Cacna1e		Efemp1	Cnr1	Ccdc134
			Usp53		Ccdc18	Cplx1	Vasp
			Afap1l1		Tmsb4x	C77370	Gm6548
			Zfp820		Etv4	Prrt4	Sft2d2
			Zmynd10		Pygl	Vstm2l	Rpl35a
			Ikzf2		Efna1	Ppp2r3a	Fam117a
			Enpp3		C1qtnf6	Uggt2	Pes1
			A930013F10Rik		Gm17801	Zbtb10	Unc5cl
			Arhgef37		P2ry13	Gpsm1	C920009B18Rik
			Grm5		Slc37a1	Ick	Noc2l
			Creb3l2		Ralyl	Usp22	Smarcd2
			Robo1		Csrp1	Chic1	Gnl3
			Dnajb14		Rps17	Zfp811	Nfs1
			Spata9		Il1b	Pla2g4e	Fam129c
			Ildr2		Crip3	Clec2l	Pptc7
			Klra2		Tnfrsf1a	Gap43	Cast
			Ust		Klk1b16	Cdk14	Pkig
			Tsga10		Lipt1	Erc1	Rps12
			Zfp558		Angpt2	Slc38a4	Myd88
			Hdac9		Mrpl23	Mtus1	Nans
			Dlc1		Klhl4	Tbc1d9	Zfp456
			Myo5b		Gja4	Pcbp4	Foxp1
			Synm		Kcne3	Abat	Nfe2l2
			Cmtm8		Smc4	Ttbk2	S1pr1
			Angpt1		Zfp599	Sh3d19	Ptp4a3
			Col18a1		Nos3	Slitrk5	H2afj
			Havcr2		Myo1e	Ptpn13	Itpr2
			Pcp4		Elf3	Tbc1d16	Cd2
			Maff		Gapdh	Ptchd1	Rdh12
			Pla2g7		Smpdl3a	Dync2li1	Nop2
			Stc1		Vsig2	Peg3	Hvcn1
			4930590J08Rik		Sema4d	Fbxo16	Gpsm3
			Cacng8		Ccl4	Bace1	H2-T23
			Hhat		Il11ra1	39873	Nom1
			Mamstr		Arhgef3	Rgmb	Ccdc69
			Rassf8		Cd300lb	Prrg3	Nfkbid
			Higd1b		Rpl41	Sv2c	Slc25a32
			Zfp345		Siglech	St8sia1	Gstt2
			Zfp931		Wdr78	Cdk5r1	Lyn
			Nsun7		Klk1b11	Napb	Rexo2
			Pgf		Rnd1	Trim9	Abcd1
			Hebp1		B430212C06Rik	Cacng7	Capg
			Cdyl2		Plxnd1	Cfl2	Zbtb1
			Trim7		Trib1	Ralgds	Tcof1
			Ptgis		Itgam	Vwa5b2	Siglec15
			Mybl1		Ifi44	Ak1	Unc93b1
			Vwa1		Slc46a3	Fbrsl1	Spcs3
			Gucy1a3		Notch3	Shank1	Prkag3
			Chst2		St3gal6	Scn3b	Rps25
			Rapgef5		Cdon	Hectd2	Galnt1
			Pkdcc		Itih4	Thbs3	Map3k1
			Cd1d2		4930404I05Rik	Rprm	Arhgap25
			Rho		1700010I14Rik	Mapre3	Amz1
			Rab13		Cd300ld	Syt17	Zap70
			Abcg2		Rasgrp4	Lrrc3	Bhlhe41
			Slc26a1		Sft2d1	Cttn	Eif3m
			Zfp799		Hp	Nrsn2	E030030I06Rik
			Acaa1b		Kcnh3	Ptprn	H2-Ob
			Podxl		2310009A05Rik	Zfp354a	Hip1r
			Tspan33		Rasgef1a	Pcsk2	Tmem123
			Ache		Krt7	Smpd3	Crybg3
			Ksr1		Ddx60	Nf1	Wdr12
			Capn11		Hck	Pcdhb10	Bop1
			Gmpr		Txnip	Ypel4	Ftsj3
			Epha4		Serpina3f	Fmnl2	Fcgr2b
			Bspry		Rnf144b	Gng3	Ly6c2
			Nkd1		Sik1	Tmem145	Gm20324
			Mid1		2010016I18Rik	Tceal8	Gm5134
			Egfl8		Ephx1	Fxyd6	Card11
			Ldhd		Rgl1	Dlgap1	Cdca7l
			4933417D19Rik		Kcne4	Fzd3	Tgfbr2
			Gm7694		Pilrb2	Slc29a4	Trim12a
			Gm15350		P2rx7	C2cd4c	Ncl
			Trnp1		Scube3	Rasgef1c	Snx9
			Mreg		Tmem47	Cul7	Fbxl14
			Zfp40		Metrnl	Rusc2	Fam111a
			Ppm1h		Fn1	Eml5	4833417C18Rik
			Pde9a		Napepld	Stx1b	Ctdsp1
			Pltp		Runx2	Ocrl	Acaa2
			3632451O06Rik		Dap	Abr	Tspo
					Gm5088	Scamp5	H2-K1
					Tlr3	Sh3gl3	Ngp
					Pld4	Klhdc10	Chordc1
					9330020H09Rik	Atl1	Tmem206
					Heph	Nap1l5	Padi3
					2510002D24Rik	Ncald	Pipox
					Clec5a	St3gal2	Pold4
					Prdm1	Wdr6	Gimap5
					Rspo1	Agrn	Gne
					Mob1b	Ddc	Hepacam2
					Zfp493	Mpdz	Tmed5
					Csf3r	Cnih3	Gimap6
					Apln	Atp8a2	Ms4a1
					Paox	Ccnd1	Blk
					Ccnd2	Pak6	Dgka
					Papln	Rgs12	Etf1
					Itga5	Nfasc	Fam169b
					Krt80	Sema4f	Pde4c
					Zeb2	Pcdhb6	Atp5sl
					Cdkl1	Pkd2	Pabpc1
					Klk1b9	Pik3r1	Mast3
					Arhgap31	Zfp57	Cmah
					Met	Zfp503	Itpkb
					Unc45b	Rab27a	Rest
					Thy1	Wbscr17	Id3
					Celsr1	Pcbp3	Fig4
					Serpinb8	Gstm7	Snhg4
					Gja5	Tom1l2	Itgb7
					Cyr61	Nckap1	Otud1
					Fpr2	Eps8l3	Ifi35
					Tnfrsf10b	Chrnb2	Stk24
					Epcam	Snap47	Traf3
					A330009N23Rik	Spock2	Suclg2
					Umod	Fam69b	Nudt5
					Emilin2	Atcay	Dennd3
					Aqp11	Tmx4	Vwa5a
					Klrb1b	Trim46	Pde12
					Mrap	Dlgap4	Eif3b
					Egr1	Pdzd4	Rpl4
					B3gnt5	Wscd2	Padi2
					Lct	Neurod1	Ctsc
					Gna15	Sult4a1	Fpgs
					Bcl6	Bmpr1a	Stxbp2
					Slc13a3	Nova2	Mtap
					Utp14b	Nav1	H2-Q4
					Abi3bp	Zfp462	Naf1
					P2ry2	Ddx25	S100a8
					Fam83g	Nicn1	Hspa14
					Ltbr	Lrrc7	Ptprc
					2810468N07Rik	Gm11149	Tcf3
					Inmt	Gpr137c	Dpy19l1
					Cit	Idh1	Mycbp
					Trim59	Dlg2	Taf1d
					Col6a6	Pmepa1	Impa2
					St6galnac3	Rab39b	Polr1d
					Gm16897	Rgs17	Tprn
					Slc16a9	Nap1l2	Hes1
					Cbl	Cntfr	Pfn1
					Pamr1	Csrnp2	Ceacam1
					Tmem91	Fam184a	Zfp472
					Clec4b1	Cyth2	Ppargc1b
					Cd200r1	Ppp1r17	Tmem71
					Clec4n	Fam57b	Cd55
					Tuba1c	Ttll1	Prdm9
					Bcl11b	Sall2	Slc25a45
					Prrx1	A230057D06Rik	Mgat1
					Zbp1	Shf	Taf5l
					Camk2a	Plagl1	Rpl17
					Aoc3	Syt4	Malt1
					Hsd11b1	Slc18a1	Gm4759
					Adap2	D630045J12Rik	Plcb2
					Mustn1	Rps6ka2	Rdm1
					Sdpr	Cttnbp2nl	Ercc6l
					Ccl3	2610316D01Rik	Rgs19
					Kif9	Asap2	Sh3bgrl3
					Gm3219	Evl	Mak16
					Ubash3b	Cnksr2	Cxcl12
					1110019D14Rik	Cacna1d	Cd74
					1700037C18Rik	Kcnk9	Fam175a
					Slc1a3	Pcdhb20	Chchd7
					Akr1c13	Peli2	Cbfb
					Eef1g	Nipa1	Bst2
					Gpr182	Cnrip1	Spty2d1
					Kcnj8	Cnih2	Slc44a2
					Tfcp2l1	Fam19a5	Plagl2
					Gpr171	Dtx4	Atp13a3
					Pla1a	Fkbp1b	Tirap
					Rgs5	Dip2a	1190007I07Rik
					Nnmt	Arxes1	Kri1
					Prr5l	Krba1	Hes6
					Fabp4	Cgref1	Metrn
					Nlrp1b	Arhgef17	Ddx10
					Tbx1	Fjx1	Cldn10
					Pld2	Ugt8a	H2-Ab1
					Folr2	Rnf217	Traf3ip2
					Fam71f2	Glrb	Dcaf13
					Mefv	Ppp2r2b	Ap1s3
					S100a1	Tmem198	Nt5dc1
					Ms4a6c	Gpc6	Wdr36
					Tlr13	Mtmr7	Fgfr1op2
					Snora64	Maged2	Ffar1
					Uprt	Tacc2	Pik3cg
					Tmem45a	Mgat4c	Fam65b
					Prss12	Numbl	Celf2
					Spint1	Lrch2	Prpf38b
					Cyp27a1	Podxl2	Chd1
					Nsun3	Xlr3c	Rbks
					Sema3f	Mpp2	Rps18
					Itgae	Tmtc4	Dtx2
					Ptgir	Grip2	Polr3g
					9930012K11Rik	Cdc42bpb	Bccip
					Rab32	Arf2	Ankrd44
					Il1a	Cacna2d2	Gm2848
					Yap1	Papss1	Polr1e
					Ifit3	Chd5	Tnfrsf13b
					Ggt5	Zim3	Ldha
					Has2	Susd4	Ccdc125
					Dyx1c1	Klhl32	Slc16a6
					F2rl3	Spock1	Ak3
					Cd300a	Ttl	Gm6525
					Ptpre	Dynll2	Pon2
					Ngfr	Parp6	Alkbh1
					Fam151a	Btbd3	Aatf
					Cdk18	Dcakd	Hpse
					4930455D15Rik	Itsn1	Pabpc4
					Icosl	Gstm5	Slc35a4
					Pfkm	1500009L16Rik	Tmem229b
					Aif1	Wasf3	Trhr2
						Myh10	Msn
						Fam169a	Ifi47
						Vat1l	Cct8
						Necab1	Tfeb
						Abcg4	Snord100
						Spock3	Trim30a
						Pcdhb12	Ebna1bp2
						Tmem136	Pus1
						Ehbp1	Nfkb1
						Pam	Lgals3
						Tdrkh	Apobec1
						Gm10677	Zc3h12a
						Ndrg4	Prkcd
						Oaz3	Calhm2
						Dock4	Anxa7
						Psd	H2-Eb1
						Klhl34	Ciita
						Rab9b	Vamp8
						Clasp2	Atf1
						Usp11	Ptpn6
						Hcn4	Polr3e
						Zfp449	Lgals1
						2900092D14Rik	Serbp1
						Gng4	Sh2b3
						Gabrg2	Ptk2b
						Lrrtm1	Trp53inp1
						Micalcl	Prps1l3
						Anks1b	Naa16
						Ntn3	Bst1
						Ptprd	Arntl
						Rnft2	Mre11a
						Otud7a	Vps13a
						Cartpt	Il12a
						Cacnb3	Trmt61a
						Rorb	Ly6e
						Dync1i2	Insl6
						Ube2e2	Utp20
						B4galnt4	Cdc34
						Ift81	Slc2a9
						Lrrn1	Hspd1
						Xkr7	Ltf
						Bod1	Mbnl1
						Inpp5f	Imp4
						App	Wasf2
						Aldh1l2	Cebpz
						Sncb	Cd53
						Gnb5	Herpud1
						Glt28d2	Fbl
						Adcy8	5430427O19Rik
						Vash1	Stat5b
						Apbb1	Itsn2
						Kctd17	Rrp9
						4930452B06Rik	Rbm19
						Nfe2l3	Fam167b
						Plekha6	Rps21
						Zfpm2	Eif3e
						Garnl3	Cbfa2t3
						Cul9	Pdlim5
						Gng2	Samhd1
						Tusc3	Ddx54
						Srgap3	Fryl
						Dcc	Herc4
						Tceal1	Yy1
						Pcdhb17	Plp2
						Gjc1	Msl2
						Zkscan2	Bank1
						Gucy1b3	Cdv3
						Dnajb2	Sp1
						Rab11fip4	Api5
						Prkaca	Dkc1
						Prkg1	H6pd
						Rab4a	Endou
						Igfbpl1	Notch2
						Ccna1	Slc25a15
						Fam189b	Arhgap29
						Olfm3	Srfbp1
						Fgf12	Irgc1
						Alg2	Fcna
						Asb1	Lrpprc
						Dtx3	Alg8
						Snap25	Tifab
						Grik2	Bfsp2
						Enpp5	Bach2
						Celf4	Psme1
						Slc30a10	Hibadh
						Sgce	H2-M3
						Fign	Stt3a
						Pcdhb16	Polr3h
						Prkra	Gnai2
						Hoxc4	Ddx58
						Clgn	Samd9l
						Fads1	Irf3
						Ddah1	Taf12
						Rims3	Bri3bp
						Atp6v1b2	Tmed2
						Clip4	Oas1b
						Hdgfrp3	Med17
						Slc44a5	3110082I17Rik
						Igsf3	Taf4b
						Usp27x	Snord72
						Ip6k2	Gemin5
						Grik5	Stk17b
						Camsap1	C1qbp
						Kcnmb2	Arhgef1
						Arhgef7	Sorl1
						Ttc8	Dlg1
						Tsen34	Bid
						Cbln2	Mdn1
						Mpzl1	Pdha1
						Galnt9	Qrsl1
						Ccdc136	4632428C04Rik
						Arhgef15	E130218I03Rik
						Tmem28	Rpl12
						Mfap3l	Sec61b
						Cntnap2	Det1
						Slc18a2	Smad7
						Ptpn23	Cerkl
						Scn9a	Tmem63a
						Klc1	Pus7l
						Klhl13	H2-DMb2
						Tshz3	Arhgap17
						Oscp1	Pgd
						Sez6l2	Itpripl1
						Kcnip1	Orai3
						Jun	Hk2
						Slc22a17	Eif2ak2
						Grina	Pglyrp2
						Faim2	Il33
						Wwc1	Vars
						Unc79	Csf2rb
						Negr1	Pdk1
						Map3k10	Rpl7l1
						Dusp18	Plcd3
						Fbxl19	Atxn3
						Smad1	Padi1
						Rimklb	Prodh
						Frs3	Cnbp
						Gm5468	Ahsa1
						Ptgds	Eps8l2
						Grid1	Cr1l
						Kif3a	Marco
						Eid1	Rps4x
						Pcdhb3	Rsl1d1
						Tspan3	Cyp4f18
						Gria2	Fam72a
						Nxf3	Actr3
						Zfp454	Ifnar2
						Ptch2	Abcc4
						Sncaip	Tbc1d2
						Flywch1	Gm2a
						Frmd3	Adam6b
						Tmem8b	C030006K11Rik
						Bend7	Gimap7
						Atp1a3	Clec2d
						Clvs1	Morc3
						Mmp16	Dnajc2
						Dpf1	Dus4l
						Ptprf	Blvrb
						Tmem44	Nolc1
						Cmas	Trim34a
						Jph1	Snora68
						Ntng1	Spef2
						Klhdc8b	Eaf2
						Dzip1l	Magt1
						Lhfpl5	Vrk2
						Tmem25	Mob3c
						Efna2	Dhx16
						Car11	Fcrl1
						Plxna4	Mphosph10
						Cacnb2	Prkdc
						Necab2	Rock1
						Fam168a	Cnr2
						Gdpd1	Dusp2
						Pcdh8	Psme2
						Mycs	Xrcc1
						Flot2	Chrnb1
						Sarm1	Nfkbia
						Zfp13	Hadh
						Atp11a	Rasal1
						Fam160a1	C920021L13Rik
						Tulp4	Ikbkb
						Igsf21	Tgif1
						Ahi1	Eif5a
						Gm14164	Rp9
						Gnas	Rpl7
						Tsc22d1	Ildr1
						Gnaq	Herc6
						Dbndd1	Ripk1
						Apba2	Wbscr22
						Kcnh8	Rps10
						B3galt1	Naaa
						Pxdn	Gm684
						Sec61a2	Nup160
						Igdcc3	Bcl7a
						Bend6	D1Ertd622e
						Tmem38a	Tcirg1
						Spsb4	Nsun2
						Dctn1	Mettl16
						Kcnc1	Ptpn2
						Unc80	Polg
						Rogdi	Mars2
						Fbf1	Zfp809
						Rims4	Rsl24d1
						Wdr17	Dennd1c
						Tctn2	Gabpb2
						Ky	Nop58
						Ccdc24	Tspan10
						Fam110b	Nfatc2ip
						Gatm	Ubtf
						Phox2a	2700038G22Rik
						Rims1	Dhx37
						Greb1l	H2-Aa
						Ndrg1	Polh
						Capn10	Hspa9
						Fbxo25	Clybl
						Tceal5	Derl3
						Apbb2	Fbxl12
						Gm11837	Il10rb
						Zfp651	Brix1
						Kcnu1	Nap1l1
						Stau2	Rpf2
						Pygo1	Zfp953
						Aak1	Sit1
						Cxx1a	Cdk9
						Tet1	3300005D01Rik
						Samd4	Rps20
						Th	Capn1
						Ccnjl	Klhl14
						Purg	Dusp5
						Phc1	Larp1b
						Gdpd3	Ppp1r3b
						Gch1	Sh2d2a
						Gal3st3	Rps8
						Pcdhb15	Hdac8
						Dner	Odc1
						Hcn3	Notch1
						Snap91	Mfsd12
						Shroom2	Trmt2b
						Tppp	Zfp593
						Lama1	Zbtb7a
						Golga7b	Cbx4
						Spats2	Snrpf
						Tceal6	Slc12a3
						Pacrg	Fam84b
						Ap2a2	Heatr3
						Syn3	Tcam1
						Fyn	Gm10584
						Sort1	Myl4
						Map1lc3a	Satb2
						Ccdc92	Rrp1b
						Rnf122	Ccnd3
						Fbln1	Chad
						Ttyh3	Lpcat3
						Stk32b	Nacc2
						Gabarapl1	Man2b2
						Stk36	9030404E10Rik
						Megf8	Aim1l
						Mtss1l	Adam17
						Nsg2	Cmtm6
						Aifm2	Plxdc1
						Ppp1r3f	Npm1
						Tmem130	Cyth1
						Zswim4	Cd6
						Amt	Fam96a
						Dusp15	Aup1
						Creb5	Crnkl1
						Dmxl2	Snord16a
						Ptov1	Sri
						Slc10a4	Psmd8
						Pgrmc1	Rnase6
						Sema4c	Ifngr1
						Nhsl1	Sh3tc1
						Kcnt1	Gas5
						Src	Fastkd5
						Gm7457	Cytip
						Amz2	Gm13032
						Zfp111	Tbc1d8b
						Ano4	Sp140
						Mmp15	Epsti1
						Ppp1r26	Ccl9
						Ckmt1	Ppil1
						Ankrd50	Cd180
						Pnmal2	Il1r1
						Chrna3	Rps6
						Slc6a8	Spns3
						Dscaml1	Mrps9
						Rnf150	Sdhd
						Fam131c	Pan3
						Raver2	Reep4
						Tppp3	Slc10a7
						2310022B05Rik	Acer2
						Rundc3b	Trim30d
						Myh3	Tlr6
						Tmcc2	Xk
						Pcdhb11	Crtap
						Kcnn2	D16Ertd472e
						D630003M21Rik	Efr3a
						Farp1	Abce1
						Fah	Tbxa2r
						Mdk	Tcp11l2
						Xkr4	Kcnk6
						Ttll7	AW146154
						Gata3	Lsg1
						Stk39	Tpm3
						Pcdhb22	Rnaseh1
						Hcn2	Mfng
						Cald1	Pinx1
						Rnf214	Ctu2
						Plekhh3	Relt
						Trpc1	Sdad1
						Stard13	Pcgf5
						Cecr6	Samm50
						Abi2	Eml3
						Map4k3	Cdc25b
						Tox	Tmcc3
						Pex5l	Nle1
						Gp1bb	Grk6
						Gnaz	Rpia
						Katnal2	Zfpm1
						Arhgap28	H2-DMb1
						Ulk1	Rplp2
						Npnt	Irf2
						Zscan18	Sgpp1
						Ccdc112	Gmip
						BC030500	Iars2
						Fam163b	Rbck1
						Stox2	Orai2
						Peg10	Mlxip
						Cirbp	Serp1
						Tiam1	Slc34a1
						Kcnj3	BC003965
						Nav3	Tyk2
						Tph2	Ctdp1
						Praf2	Prorsd1
						3010001F23Rik	Fkbp11
						Fto	Nhp2
						Cdh22	9130024F11Rik
						Atp6v0a1	Ddx18
						Nkain1	Tomm22
						Jazf1	Arpc3
						Zfp821	Msra
						Ror2	Timm10
						Dst	Nfkbie
						P4htm	Eif5b
						Adcyap1	Eri1
						Scml2	Dnase1
						Aspdh	Mlec
						Nradd	Uap1l1
						Ppp1r1a	Myl12a
						Pde4dip	Mlh1
						Zfp536	Msl3
						Wdr13	9430020K01Rik
						Lrpap1	Cnn2
						Rgs7	Eci1
						Pja2	Gm15545
						Tmem74	Dqx1
						Arhgap44	St13
						Hmgb3	AI314180
						Plxnb1	Atg9b
						Gamt	2810474O19Rik
						B230217C12Rik	Gm595
						Hip1	Snora33
						Slc26a4	Bcap29
						Magel2	Sgms1
						Gm13375	Itgal
						Mfap2	Ahnak
						Sdk1	Rexo4
						Myrip	Capsl
						Vangl2	Rhbdf2
						Psrc1	Rplp0
						Igsf9	Rps27l
						Nipsnap1	S100a13
						Zfp316	Gclc
						Dzip1	Umps
						Dlg3	Ggct
						Gpr37l1	Mbnl3
						1500017E21Rik	Btnl2
						Evc2	Erp27
						Zfp523	Hist1h4i
						Oaz2	Rilpl2
						AI846148	Cxcr5
						Ptms	Rnh1
						Cadm3	Cpsf2
						Amn1	Cdc40
						Wdr54	Cdk6
						Mgat3	Ppat
						Iglon5	Slc29a1
						Kcnh4	Polr1a
						C2cd4b	Serpina10
						5330434G04Rik	Iscu
						Rgs7bp	Chek2
						Vash2	Rbl1
						Dfna5	Rad50
						Ppp1r9a	Ppcdc
						Ctnnd1	Tmem81
						Pex19	Pkp3
						Fgf15	1810034E14Rik
						Ntn4	Gtsf1
						Ddah2	Sfn
						Pcdhac2	Krr1
						Jag2	Ing2
						Lsm14b	Mybbp1a
						Mlf2	Gm20605
						Ulk2	Xrcc6
						Mapre2	Slfn10-ps
						Magi2	Tmod3
						Acat2	Tgm4
						Zfp575	Naa50
						Prune2	Psmg2
						Mcc	Rbfa
						Tubb2a	Rpl10
						Ret	S100a11
						Col11a1	Ccl22
						Gm10532	Rpl14
						Creld1	4930404N11Rik
						Gdi1	Adamts14
						Srxn1	Msh6
						Pcdhb19	Traf5
						Myh7b	Thg1l
						Zfp804a	Exosc1
						Wbp2	Terc
						Trp53bp2	Zfp263
						Elmod1	Ttc27
						Zfhx2	Prcp
						Gabbr1	Prg2
						Cd151	Hmgb2
						Kcnk2	Ada
						D330045A20Rik	BC028528
						Gm2897	Nfya
						Wdfy3	Mfsd1
						Cep120	Tmppe
						Bmpr1b	Lsm14a
						Syt6	Galns
						Gcnt2	1700097N02Rik
						Lrsam1	Ell3
						Cpd	Trmt2a
						Gfra4	St8sia4
						Map3k13	Ncapg
						Pacs2	Pts
						Mdga2	Atp1b3
						Neurl1a	Rab43
						Kif5a	Dph5
						Osbpl6	Il7r
						Tspan15	Rasa3
						Gfod2	Rrbp1
						Mmp24	C1galt1
						Stk33	Slco2b1
						Pde10a	Kcnab2
						Plce1	Mrps14
						Wasf1	Zfyve21
						Vopp1	Ly6d
						Tgfb3	Cryl1
						Usp54	Tmem69
						Glis2	Plbd1
						Kcnc4	Emg1
						Rps6kc1	Arpc5l
						Ush1c	Gm3230
						Slc27a4	Pag1
						Ss18l1	Urb1
						Cdc42bpa	Ppp1r15b
						Chpf	Ccl12
						Lrfn4	Rpl13a
						Olfm1	Cox17
						Mog	Otub2
						Acvr2a	Gramd4
						Kif3c	5830418P13Rik
						Tmem117	Flt3
						Raph1	Ttc32
						Nisch	Slfn3
						Gm14827	Plekho2
						Jam3	Surf6
						Kidins220	P2ry10
						Slitrk2	Rplp1
						Peg13	Dnajb13
						Syn2	Slc10a3
						Ipw	Lrrn4
						Ano10	Plekhj1
						Tcp11l1	2310001H17Rik
						Gm13889	Pck2
						Zfp580	Cab39l
						Dmwd	Zbtb9
						Fam181b	Esco1
						Efna3	Ost4
						Rcan2	Rwdd2b
						Kcnd2	Rpl23
						Osbpl5	Exosc6
						Dennd1a	Llph
						Sgip1	Slc12a6
						Prdx2	Glipr1
						Slc37a3	H2-Oa
						Ksr2	Wdr76
						Hoxd4	Slc25a35
						Cdh15	Xpot
						Zkscan4	Ppie
						Trp53inp2	Camp
						Mmd	Slc14a1
						Dpysl3	Nde1
						Acr	Rxrb
						Nkain4	Pdlim2
						Lix1l	Acy1
						Cacna1c	Cd40
						Iqgap3	2900026A02Rik
						Nbr1	Mgmt
						Prnp	Wdyhv1
						Cand2	AI987944
						Mir3072	Pola1
						Myef2	Trim14
						Fam188b	4921525O09Rik
						Tekt1	Ptp4a2
						Pcdhb13	1700007L15Rik
						Gna11	Haus4
						Mras	A630033H20Rik
						Nlgn3	Pqlc3
						Chrna4	Mrpl19
						Gaa	Fzd9
						Slc46a1	Otud4
						Gm10406	Pmaip1
						Slc22a15	Pacsin2
						Klc2	Il27ra
						Cdkl2	H2-K2
						Nanos2	Naca
						Pcdhb18	Gpr174
						Stk32a	Zc3h7a
						Atf5	Lrwd1
						Prr12	Ttf1
						Trim62	Rassf6
						Atn1	Alyref2
						Glra2	3425401B19Rik
						Ap2b1	Vps36
						Adam23	Cd52
						2410089E03Rik	Tctn1
						Flywch2	Rnft1
						Rnd2	Txn2
						Ankrd34b	Slc4a2
						Rtkn	Rnf135
						A330076H08Rik	Efhd2
						Bbs1	Oma1
						Trim3	St3gal1
						Slc25a4	H2-DMa
						Rtn4	Snap23
						Rab3b	Arid3a
						Tubg2	Rbm27
						Syt5	Haao
						Mex3d	Fam35a
						Trim55	Stx4a
						Ppp1r3d	Gm17745
						Grtp1	Ptger4
						Ephb1	Sirt7
						Carhsp1	LOC100503496
						Lix1	Ppp6r1
						Unc93a	M6pr
						Sh2b2	Rnf125
						D130043K22Rik	Tti2
						Armcx6	Rpa1
						Slitrk1	Il12rb1
						Fgf14	Ggnbp1
						Clstn3	Csf2rb2
						AI593442	Mmp3
						Cc2d2a	Eif4ebp1
						Abcc8	Exoc6
						Pacsin1	Ripk2
						Cpeb1	Tars
						Peli3	1810032O08Rik
						Zmat4	Timm8a1
						4930402H24Rik	Gabpa
						4833439L19Rik	H2-T10
						Sspo	Ltb
						Vat1	Ddx51
						Fxr2	Cotl1
						Fam189a2	Wrn
						Nrg3	Paxip1
						Inpp4a	Dbr1
						Inpp5j	Snord12
						Nhs	Tmprss3
						Crmp1	Bin3
						Ssbp3	Lrrk2
						Caln1	Rab44
						Rbm18	Ms4a4b
						Tcf4	Nfkb2
						Mypn	Gm10548
						Ccdc157	Pnpo
						Bbs4	Txndc5
						Drd4	Itgb2l
						Epn2	Hoxb4
						Evc	Dera
						Twsg1	Cad
						Tmem200c	Mpo
						Atp1b2	Il2ra
						Cttnbp2	Ctsz
						Degs2	Rpl37
						Gab1	Gpx1
						Pcdhb5	Man1a
						Acap3	Dcun1d5
						Igdcc4	Nxt1
						Kirrel3	Tex10
						Zfp287	G3bp1
						Gm5126	Ppp1cc
						Zdhhc15	Prickle3
						Asphd1	Acot2
						Meis3	Sele
						Ak5	9330175E14Rik
						Prrc2b	Tfam
						Fam184b	Nr1d2
						Ikzf4	Aven
						Slc6a11	Hps3
						Cacna1b	Fam26f
						39692	Tapbpl
						A830009L08Rik	Abcb4
						Zfp663	Galnt7
						Cacng2	Nr2c2ap
						Fermt2	Gemin6
						Wbp1	Noa1
						Cask	Retnlg
						Usp20	Mrc1
						Zfp90	Dnmt3b
						Syt2	Cpm
						Necap1	Wfdc12
						Ift46	Rsbn1l
						Ston2	Rpe
						Pcdhb7	Pds5a
						Ddr1	Exosc7
						Meis2	Cacybp
						1700101I11Rik	Lcn2
						Foxd3	Zfp296
						Tmem63b	Utp23
						Zfand3	Pno1
						Arl3	Ppif
						1500009C09Rik	Tuba4a
						Rnf24	Zfp110
						Trim2	Kctd11
						Maob	Sgol1
						Ptn	Gm16675
						Syt1	Ebf1
						Zfp810	Isy1
						Ppp6r2	9930111J21Rik1
						Sh3bp4	Fam49b
						Esrrg	Nup50
						Vgf	Syncrip
						Tln2	Uhrf1
						Nfil3	B3gnt8
						Mex3a	Coro7
						Tmem179	Igll1
						Rilpl1	Lactb
						Nphp4	Mrpl15
						Murc	Sh3bp1
						Fbxo21	Isyna1
						Xkr6	Bub1b
						Vldlr	Snhg12
						Tmprss5	Mipep
						Zwint	Gtf2h1
						Fam159a	Tlr1
						Il17d	Tmprss13
						Atp2b3	Clcf1
						Ift172	Serpinb9
						Trp53bp1	Yars2
						Fam109a	Trim56
						Fam171a1	Hdac1
						Lypd1	Tgs1
						Cdkn1b	Rps3
						Thtpa	H2-T24
						E130307A14Rik	Pus7
						Zfp30	Haus3
						Ptpn3	Mri1
						Tcte2	Dgkz
						Aplp2	Frg1
						Doc2b	Hspe1
						Dclk2	Mmp9
						Camk2n2	Pnp
						Cited2	Rbm15
						Tspan17	Anxa1
						Atp8b3	Colq
						Myo1b	Actr5
						Cacna1a	Ncoa3
						Hoxd3	Nat2
						Rab2a	Ppp1cb
						Filip1	Kif1c
						Sccpdh	Cd72
						Slc25a25	Lrg1
						Rcor2	Hus1
						Igsf1	Tob2
						39508	Zc3h12d
						Adam11	Htatip2
						Ppp2r5b	Ganc
						Dpp6	A530032D15Rik
						Fbxo10	Grpel1
						A330093E20Rik	Fbxl5
						Palm3	1700020I14Rik
						Lgi1	Rpl3
						5330413P13Rik	Nup37
						4930578M01Rik	Slfn1
						Ephb3	Elane
						Rnf11	Alg1
						Fam149a	Rnaset2b
						4921536K21Rik	Nsun5
						Trafd1	Serping1
						Olfm2	Rpusd4
						Zfp768	Slbp
						Trim35	Alkbh4
						Arhgef40	Hmox1
						Nhlrc1	Il15ra
						Fras1	Snord47
						Mettl9	Foxn2
						Ankdd1b	Scn4a
						Spin1	Itprip
						Tsc2	Cd209b
						Trove2	Rpl19
						Zfyve9	Noc4l
						2700070H01Rik	Utp18
						Kif3b	Mns1
						Klhl8	Pigm
						Tjp1	Aste1
						Mpped1	Asf1b
						A330102I10Rik	Lrch1
						Lrrc49	N4bp2l2
						Ift122	Ifi27l2a
						Slitrk6	Slc50a1
						Reck	Rps14
						Lrfn1	Mitd1
						Ywhag	Pcmtd1
						Clasp1	Aasdh
						Epdr1	Rasl10a
						Rhou	Mcm4
						Prkar2b	1110008F13Rik
						Zfp786	Hspa8
						Kcnd3	Zfp473
						Map4k4	Ifitm6
						Pick1	Chst12
						Kcna6	Ranbp2
						Sestd1	Gpr141
						Capn6	Cyb5r4
						Gpr45	5730508B09Rik
						Kcnb2	Pstpip1
						B230216N24Rik	Ntpcr
						Pcdha2	Lats2
						Amot	Esr1
						Otog	Mr1
						Slc6a17	Trim30b
						Rhobtb3	Tsen54
						Hr	Lyve1
						Rhob	Awat1
						Lingo1	Mtr
						Mboat2	Tagap1
						Gm1673	Stambpl1
						Camsap2	Rap1a
						B4galt2	Osmr
						Ssx2ip	Snora75
						Phyhip	Nudt19
						Nlgn2	Cbr3
						Syt9	Rps9
						Gm14322	Capza1
						Srgap1	Rps27a
						Lrrtm3	Wdr75
						Hsf2	N4bp3
						Rusc1	Trnt1
						Rnf32	Snrnp48
						Ankrd13b	Pfkfb3
						B230118H07Rik	Lnpep
						Tbc1d19	Zfp595
						Lrrc4	Irak3
						Npas3	Arap2
						Ebf3	Clec14a
						Pnkd	Slc15a4
						Pappa	Serpina3g
						Mapkbp1	Itpka
						Nrg2	Cln5
						Ube2ql1	Tnfrsf14
						Cdh19	Stat1
						Clip2	1600029O15Rik
						Dagla	Col11a2
						Snx21	Mmp25
						Gdpd5	Clu
						Brdt	Selp
						Cacng5	Acsl5
						Plcb1	Plaur
						Tmed4	Tnfaip8l2
						Rhbdd2	Dsc3
						Plekha8	Fcf1
						Hebp2	Rps6ka1
						Clcn1	Abcf2
						Fam134a	Ing5
						Atp6v0d1	Gstt3
						Arhgef11	D930048N14Rik
						4930452G13Rik	Cdkn2a
						Rabep1	Uck2
						Spats2l	Pten
						Ninl	Stk38
						Gm10560	Memo1
						9030612E09Rik	Dusp7
						Slc27a6	B230206H07Rik
						Steap2	Snx8
						Bbs7	Ndufaf4
						Cldn11	Net1
						Pde5a	Nav2
						Kcna4	Gm525
						Sema6d	Il1rap
						Klhl7	2610020C07Rik
						Shc4	Ttpal
						Resp18	Oas1c
						Gm2061	Top1mt
						Crb1	Ccl7
						Efr3b	Pik3r5
						Gm6880	Gspt1
						Nat14	Cbx7
						Pcdhb2	A930007I19Rik
						Hs6st2	Ltk
						Pcnx	Fam185a
						Lypd6	3110009E18Rik
						Gpc2	Pik3ap1
						Cables1	Il5ra
						Wsb2	Ier5
						Stx1a	2410012E07Rik
						Mapk11	Naglu
						Igsf10	Zbtb32
						Cltb	Elk3
						Tecr	Stag2
						Wnt3	St3gal4
						Kifc3	Taf7
						Gm14634	Stat4
						Smarcc2	Dtwd2
						Spin4	Ehd4
						Grik1	Atg16l2
						4930570G19Rik	Prg3
						2810408A11Rik	Cebpb
						Zfp467	Ankle2
						Rd3	Foxp4
						Dync1li2	Mettl1
						Pou6f1	Grrp1
						B4galt6	Lpo
						Dach1	Rel
						Ttc39a	Lxn
						Mir1895	Cd38
						Rnf180	Rgs18
						Adarb2	Mmp8
						Gabbr2	Cd274
						Pip5kl1	Kctd14
						Wdr47	Rpl8
						Zfp697	Vpreb1
						Kdm6b	Il6ra
						9530082P21Rik	Aldh9a1
						Gucy1a2	Taf8
						Setbp1	Gpr65
						Piwil1	Rsph1
						Hoxd8	Twf2
						Ptbp2	Stom
						Snrpn	Psme3
						Vps26b	A630072M18Rik
						Ttyh1	Ticam2
						Fdps	4930520O04Rik
						Serpini1	2310057J18Rik
						Zfp879	1810014B01Rik
						Robo2	Cd82
						Mcts2	Mtdh
						Irs1	Dhdh
						Herc3	Carns1
						Tmem63c	Hmgb1
						Ccl27a	Snhg1
						Acss3	Eef1d
						Shroom3	Tfap4
						Mapk7	Rpl32
						Flot1	Egfl6
						Hdac5	Gm13212
						Calcoco1	Zfp831
						Tceal7	Dgkd
						Rph3a	Slfn4
						Cntln	Erlin1
						Prrt3	Rrm2b
						Kif26a	Tcf20
						Acvr1	Cnot6l
						Porcn	Tbx19
						Calb2	Cxcr2
						Pcdha3	Rpl6
						Armcx3	Fam195a
						Kctd15	Fhod1
						Btbd2	Ell2
						Chrna7	Elmo3
						Sec14l1	Cyb5rl
						H2-M5	Qk
						Dstn	Endog
						Klhl1	Car6
						Col9a1	Nt5e
						Kifap3	Snora31
						Kifc2	Man2a1
						Sat2	Sult2b1
						Mir431	Ehbp1l1
						Igsf9b	Mrpl18
						1700001L19Rik	Mir5107
						Hs1bp3	Tlr4
						Nova1	Zc3h8
						Rph3al	Rbm7
						Trim45	Rad1
						Tyro3	Aff3
						Lgr4	Hddc2
						Dusp16	Adssl1
						Ascl1	Zcchc2
						Zmym3	Samd11
						Kif27	Pms1
						Gm5124	Nin
						Serf1	Gpr108
						Emx2	Kcns1
						Lrrc56	Cd7
						Aatk	Sbds
						Gpr75	Slfn5
						Nkd2	Phf5a
						Cmtm5	Cd209f
						Gtf2ird1	Asxl2
						Ttll8	Rps16
						2210013O21Rik	Clec2i
						Frmd5	Gltp
						Pcdhb9	Ctso
						Aig1	Rpl9
						Fam196a	Hscb
						Prkcz	Snord68
						Laptm4b	Txndc11
						Pomgnt1	St6gal1
						Fam160a2	Npff
						Pik3r3	Fam50b
						Ccdc149	Gmppb
						Zar1	Ide
						Arl8a	Clec4e
						Iqsec2	Dars
						Fads2	Zbtb42
						Dok6	Dclre1c
						Nlrp6	Hs3st3b1
						Dvl2	Neil1
						Lrba	Maf
						Ggt7	Trp53i11
						Txnrd1	Tigd2
						Gldn	Acp5
						Dnm3	Snap29
						Insr	Ctse
						Tbx4	Neu1
						Cyb5r3	Elk4
						Ppp1r14c	Gh
						Ncs1	Rps15
						Auts2	Irgm2
						Rem2	Sost
						Fnip2	Mppe1
						Asph	4930549G23Rik
						Fn3k	Trappc6a
						Emilin1	Spinkl
						Kcnq2	Rpl39
						Kcnq3	Rps5
						Zfp28	Snord104
						Col24a1	Slc7a5
						Elovl7	Nek7
						Tnni1	Snora65
						Stx12	Slamf1
						F2r	Glycam1
						Cntrob	C3
						Vsnl1	Ccl2
						1700027H10Rik	Gimap3
						Sec24d	Snord34
						Cdh4	Lat2
						Sqstm1	Ccr2
						Fmn1	Notum
						38047	2310008N11Rik
						Mllt3	Rfx7
						Fam174b	Cerk
						Cln8	4933408J17Rik
						Scn1a	Zbtb11
						Efna4	Cpn1
						Gm10791	Arl6ip4
						Lysmd4	Naip6
						Sprn	Amdhd1
						Hspa4l	Ccbe1
						Plxna2	Ttll3
						Sybu	Gfod1
						Gpr39	Msh5
						Npas4	Zbtb44
						4933427D14Rik	Shmt1
						Tmem9	Grhpr
						Kctd13	Slc39a8
						Prickle2	Eps8
						Atp8b2	Il18r1
						Tmtc1	Rpl10a
						Tfe3	Gm20257
						Kcnh2	Cacna1i
						Nxph1	Ammecr1
						Mmd2	Pus3
						Zfp92	Rnase12
						Hpca	Tle3
						Parp8	Reln
						Ccdc13	Pmel
						Mcam	Nfam1
						Rgag1	Gm8369
						Zyx	Guca1b
						Myl6b	Nlrp10
						Pja1	Pip
						E130102H24Rik	Il10ra
						Zfp383	Cd96
						Snx10	Trmt6
						Crim1	Gpn3
						Mid2	Rps19
						H1f0	Xpo4
						Ngef	Mgst1
						Apod	Htra2
						Efnb2	Pik3r6
						Syt14	Pkn3
						Zfp108	Serpinb6b
						Rac3	Tg
						Zfp358	3000002C10Rik
						Ids	2010107E04Rik
						Unc5d	Lypla1
						Zfr2	Slc22a12
						Zfyve28	Cd80
						Dlk1	Gsg2
						Gm13629	Poli
						Als2	Mrvi1
						Psg16	Dis3
						Fam13c	Aim1
						Cacnb1	Lig4
						Cachd1	Vamp1
						Cntnap4	BC049715
						Clcn2	Gm614
						Cpa2	Ipp
						1500011B03Rik	Nek8
						Hsf4	Enpep
						Epha10	Tpst2
						Cap2	Ptx3
						Drd2	Fam83f
						Trpc4	Pak2
						Hoxc6	Ctsg
						Snx32	Rps2
						Lrig2	Sla
						Cnnm2	Sh3bp5
						Rapgef4	Ppm1f
						Marcksl1	Snora70
						Mapk6	Tada2b
						Zfp760	Plvap
						Extl3	Snora74a
						Gas8	F13a1
						Ercc5	Cd3g
						Hdac11	Fam103a1
						2810410L24Rik	Scly
						Mex3b	Igf2bp2
						Grb14	Pycard
						Marcks	Bola3
						Fbxw17	Gbe1
						4932702P03Rik	Hrh2
						Sgpp2	Hsd17b13
						Hmgn3	Zfp568
						Klf11	Lnx2
						Tmem200a	Cysltr1
						Pknox2	Gbp3
						Spag9	Cd69
						Pdxp	Rps29
						Rab36	Qrfp
						9430021M05Rik	A630089N07Rik
						Uchl1	Cutc
						Serpine2	Fcnb
						Kcnj11	Lck
						Pcdhgb1	Ubxn11
						Ntsr2	Mettl4
						Tmem158	Cyp4f41-ps
						Fstl4	Heg1
						Matn2	Fbxl8
						Slc8a2	Cyp4v3
						Zbtb38	Gm53
						Ptprg	Ankrd49
						Zmym4	Hint3
						Sema6a	Rfx5
						Cnnm1	Mast4
						Cldn12	Dnaja3
						5330417C22Rik	Slfn8
						Frmd4b	Gm4013
						Slc8a1	Noc3l
						Igsf11	Kpna1
						Zfp354c	Isg20l2
						Slc25a24	Prf1
						Zfp612	Rsl1
						Slco5a1	H2-Q8
						Rnd3	Dr1
						Pcdh20	Galnt14
						Ccdc151	Tnip1
						Pak1	L2hgdh
						Pdlim7	Spn
						Dctn2	B3gnt2
						Gsg1l	Rsad1
						D5Ertd579e	Cd86
						Tmtc2	Xylb
						Fbn2	C130026I21Rik
						Fam131a	Nmnat3
						Pik3c2g	Atp10a
						Ppme1	Hltf
						Adm	Add3
						Braf	Mrpl36
						Khdrbs2	Vcam1
						Osbpl1a	Pde4b
						Lrguk	Map3k14
						Stk38l	Mvp
						Samd4b	Adam3
						Megf11	Rpl13
						Ptpro	Itgb3
						Dact2	Nt5c
						Zeb1	Ctla4
						Lrrc61	Cass4
						Morc4	Slc16a10
						Zfp618	Igtp
						Ccnyl1	Rinl
						Ank1	Lpar6
						Zfp423	2010109I03Rik
						Jph3	Kcng1
						Plcg1	Ctsh
						Acadsb	Slc15a3
						Arl4c	Tjp3
						Irak1bp1	Naa15
						Slc25a11	6030408B16Rik
						Sbf2	Ces2g
						D430019H16Rik	Gimap4
						Gm2115	Rab11fip1
						Lin7b	Fxyd5
						Ptprt	Cklf
						Itgb8	Ipo7
						Acot7	Adcy4
						Cpne6	Calr3
						Klf7	C1ra
						Arhgef9	Socs1
						Hfm1	Sertad3
						Gm14169	Atp10d
						Phf13	Polm
						Ankrd46	Fmo5
						Anks6	Ahcy
						Emx2os	Slc43a1
						C2cd4a	Cd209a
						Rtn3	Tnfsf11
						Zbtb46	1700030K09Rik
						Amotl2	Apobec2
						Thsd7b	Cdc14a
						Cilp2	Fgf23
						Arhgap33	Snai3
						Cpa4	Ccdc63
						Nos1	Gm15987
						Phactr2	Dnajc25
						Lgi2	Hcst
						Lmna	Zbed4
						Lsamp	Snord83b
						Slc25a14	Zfp459
						Kdm4b	Eif2a
						Maml3	Mup5
						Hapln4	Lynx1
						Ankfn1	Hlx
						Hecw2	Engase
						Chst1	Tfb2m
						Sh2d5	Gapt
						Zfp286	Spic
						Mad2l2	Ccdc58
						Arhgap23	1700113A16Rik
						Tsg101	3110056K07Rik
						Pcdhga3	Lactb2
						Gm11413	Ptcd2
						Grik3	Kpna2
						Osbp2	Ccr9
						Ak4	Tnfrsf26
						Slc9a5	Ccl8
						Ric8b	Mob1a
						Prkaa2	Fmod
						Zfp704	Nudt6
						Dvl3	Fau
						Rala	Uimc1
						1700042O10Rik	Pdgfra
						Tas1r1	Ccr3
						Tbc1d24	Snord32a
						Wdsub1	Cdk8
						Zfp428	Acacb
						9530077C05Rik	Snord87
						Ankrd55	Snord96a
						Dlg5	Pde1b
						Pcdhb8	Pole2
						Zfp579	Apof
						Kcnj12	C330007P06Rik
						Tnfaip1	Uba52
						Speg	Rdh10
						Nek1	Ctss
						Tmem178	Ankrd9
						Abhd8	Eif2s3x
						Gck	AI427809
						Ankrd34a	Mei4
						Mecom	Tnfsf10
						Stk25	Lrrfip1
						Gatsl2	Cacna1f
						Ripply2	Txk
						Cnih4	Rpsa
						Sec14l2	Syt15
						Dbh	Cdc73
						6330408A02Rik	Rbpjl
						Snx24	Pxn
						Bves	Mir1949
						4833422C13Rik	Taok3
						Zfp791	Lta
						Mxd3	Dnttip2
						Prrt2	Thoc6
						Hoxc5	Tmem8
						Rragb	Gja1
						Nos1ap	Scml4
						Stag3	S100a6
						Mt3	Tnni3
						Zfhx3	Parp4
						Prepl	Oxsm
						Sgsm2	Dennd2d
						St6gal2	Slco4a1
						Slc8a3	Cd177
						Fbxl7	1110038B12Rik
						Zscan5b	Rpgrip1
						Heyl	Zfp429
						Dcaf5	Ero1lb
						Clstn2	5730408K05Rik
						Prr7	Zfp800
						Fhod3	Traf2
						Wscd1	Laptm5
						Adcy6	BC064078
						St8sia5	Gm12159
						Rnf215	BC051537
						Slc3a1	Nfe2
						Rnf187	Slco2a1
						Paqr8	Phf19
						Dbpht2	Gm10814
						Fam19a2	Nol8
						Tdrd6	Xcr1
						Chst11	Tnfrsf1b
						Elk1	Gcgr
						Kcnab3	Pdzd2
						Gpr156	Syde1
						Tmprss7	Stap1
						Gbas	Ubash3a
						Pcyt1b	Naip2
						Ube2o	Rfx2
						Decr2	Trmt11
						Pea15a	Dennd4a
						Usp47	Upp1
						Sdc3	4933412E12Rik
						Rab11fip2	Ffar2
						Bean1	Zfp709
						Prkg2	Papss2
						Ext1	Gpr146
						Atp6v1g2	Rpl36
						Dhtkd1	Rps13
						Mir568	Flt3l
						Zscan21	4831440E17Rik
						Shisa4	Parp3
						Parva	Agtrap
						2810029C07Rik	Relb
						Jkamp	Bcl3
						Tmem56	Klrk1
						Gpt2	Krcc1
						Tex15	Aasdhppt
						Pcdh1	Cd3d
						Hmgcs1	Hsph1
						Snph	Snora16a
						Phf21a	Mocs3
						Dync1i1	Zbtb40
						Tpbg	Snord22
						Akap5	Isoc2a
						Plxna3	N4bp2l1
						Akr1e1	Extl1
						Ica1l	Snord33
						Zfp41	Trps1
						Sox10	Gnb1l
						Begain	Pde4a
						Xlr3b	Immp2l
						Wdr31	Dhx58
						Sh3bp5l	Klrd1
						Qpct	Hsd17b11
						Hsbp1	Svep1
						Tmem88b	Tnn
						Lrp8	Alox5ap
						Tnks1bp1	B3gnt3
						Rspo2	Myof
						Chodl	Nthl1
						Rap2a	Cd8a
						Hn1	4931440P22Rik
						Gbgt1	Ccl5
						Tmco3	Snora7a
						Tmem231	Nipbl
						A830018L16Rik	Gdf15
						Samd10	Car12
						Kazn	Aldh1a2
						4930432K21Rik	Clec10a
						Rnf157	Il2rb
						Fkbp14	Setd4
						Lrrtm2	Ddr2
						Tnrc6c	Snord2
						Tmem14a	Dck
						Zfp229	Cd8b1
						2700081O15Rik	Nnt
						Fbxl17	Ccdc86
						E130008D07Rik	H2-Q6
						Ckb	9430038I01Rik
						A730020E08Rik	Cxcr3
						2310069G16Rik	Ppp1r16b
						Galnt13	Slfn2
						Tctex1d2	Tiparp
						Rcan3	Ly6a
						Cyp2u1	Cav1
						Reep2	Evi2a
						Fam20c	A130010J15Rik
						Chrna5	Acp6
						Rap1gap	Apol7c
						Ldlrad3	Loxl3
						Rhov	Igf2bp3
						Rab6a	Erg
						Eda	Calcrl
						Nrg1	Adamts9
						Farp2	Tlr9
						1110017D15Rik	Ccdc88b
						Gnb1	Ramp1
						Sgcb	Orai1
						Jakmip3	Snora62
						C130080G10Rik	Maml2
						Arxes2	Rpl29
						Fam149b	Rps28
						Klf12	1300002E11Rik
						Cxx1b	Slpi
						Chl1	Lmo2
						Gnai1	Gfi1b
						Kcnma1	Naa25
						Kif17	Hmga1
						Riiad1	Fam43a
						Cuedc2	Heatr5a
						Uhrf1bp1	Nkg7
						Tril	Psmg3
						Tmem121	Epha2
						Alx4	Itga6
						Spc25	2010315B03Rik
						Elmo2	Snord43
						Syne2	Rag2
						Lzts2	Hells
						Syt3	Bcl2l14
						1810043G02Rik	Gbp7
						Dip2c	Il18rap
						Nrip2	Mgst2
						AU040320	Brip1
						Hoxd9	E330020D12Rik
						Zfp184	Nlrc3
						A830052D11Rik	Tmem100
						Zfp442	Pla2g2d
						Park2	Lamb3
						6030419C18Rik	Pdcd1lg2
						Fam135b	Socs3
[truncated: 1,316 more rows]
