# Supplementary material for: Transcriptome profiling of caspase-2 deficient EμMyc and Th-MYCN mouse tumors identifies distinct putative roles for caspase-2 in neuronal differentiation and immune signaling
Source: Cell Death Dis. 2019 Jan 22;10(2):56. doi: 10.1038/s41419-018-1296-0 (PMC6343006; doi:10.1038/s41419-018-1296-0)
Supplement: Supplementary file 7 — Supplementary Table S5 [file 41419_2018_1296_MOESM7_ESM.xlsx]

## Sheet: Summary
Supplementary Table S5. Gene Ontology lists of unique upregulated and downregulated genes for each comparison: (a) Th-MYCN/Casp2-/- vs Th-MYCN, (b) EμMyc/Casp2-/- vs EμMyc, (c) EμMyc vs Th-MYCN, (d) EμMyc/Casp2-/- vs Th-MYCN/Casp2-/-. Ontology includes Biological Process (BP), Molecular Function (MF) and Cellular Component (CC) for each comparison and was performed using DAVID Bioinformatics reso…

## Sheet: Supp Table 5a. ThMYCNC2ko
Supplementary Table 5a: Gene Ontology of differentially expressed genes from Th-MYCN/Casp2-/- tumour samples.
upregulated genes (n=21)
None
downregulated genes (n=87)
Biological Process
Category	Term	Count	%	-log10 (Pvalue)	PValue	Genes	List Total	Pop Hits	Pop Total	Fold Enrichment	Benjamini	FDR
GOTERM_BP_DIRECT	GO:0030154~cell differentiation	13	14.9425	4.08753	8.17469e-05	BATF3, GLDN, FGR, ELF4, MITF, CBFA2T3, KDR, ASCL2, NOTCH3, MICALCL, GATA2, SHB, SYT17	76	780	18082	3.96535	0.0474774	0.120528
GOTERM_BP_DIRECT	GO:0008217~regulation of blood pressure	4	4.5977	2.66263	0.00217458	EDNRB, ACTA2, TACR1, GCH1	76	62	18082	15.3497	0.476721	3.16048
GOTERM_BP_DIRECT	GO:0000122~negative regulation of transcription from RNA polymerase II promoter	10	11.4943	2.50591	0.00311956	NOTCH3, ASCL2, BATF3, GATA2, EDNRB, MITF, LEF1, ST18, CBFA2T3, NCOR2	76	729	18082	3.26366	0.461883	4.50465
GOTERM_BP_DIRECT	GO:0048265~response to pain	3	3.44828	2.47014	0.00338736	EDNRB, TACR1, GCH1	76	21	18082	33.9887	0.396329	4.88242
GOTERM_BP_DIRECT	GO:0002931~response to ischemia	3	3.44828	2.01044	0.0097625	HK2, CAMK2A, FAIM2	76	36	18082	19.8268	0.688839	13.4742
GOTERM_BP_DIRECT	GO:0042100~B cell proliferation	3	3.44828	1.77135	0.0169297	SHB, CARD11, LEF1	76	48	18082	14.8701	0.816077	22.2671
GOTERM_BP_DIRECT	GO:0007204~positive regulation of cytosolic calcium ion concentration	4	4.5977	1.62642	0.0236364	GATA2, EDNRB, TACR1, KDR	76	148	18082	6.4303	0.869086	29.7337
GOTERM_BP_DIRECT	GO:0007275~multicellular organism development	10	11.4943	1.58322	0.0261083	NOTCH3, ASCL2, MICALCL, SHB, GLDN, SHISA3, MITF, RTL1, SIX6, KDR	76	1029	18082	2.31216	0.860209	32.313
GOTERM_BP_DIRECT	GO:0001666~response to hypoxia	4	4.5977	1.3408	0.0456244	ASCL2, SLC6A4, CBFA2T3, KDR	76	192	18082	4.95669	0.954373	49.7874
GOTERM_BP_DIRECT	GO:0030097~hemopoiesis	3	3.44828	1.30438	0.0496157	SHB, GATA2, KDR	76	86	18082	8.29957	0.951582	52.7977
GOTERM_BP_DIRECT	GO:0007155~cell adhesion	6	6.89655	1.29351	0.0508729	CD93, CNTNAP4, INPPL1, TGFBI, PECAM1, ITGAD	76	485	18082	2.94335	0.940645	53.7106
GOTERM_BP_DIRECT	GO:0042060~wound healing	3	3.44828	1.2358	0.058103	PECAM1, FCGR4, MMP12	76	94	18082	7.59323	0.948595	58.6487
GOTERM_BP_DIRECT	GO:0007169~transmembrane receptor protein tyrosine kinase signaling pathway	3	3.44828	1.1886	0.0647745	PILRB1, FGR, KDR	76	100	18082	7.13763	0.953349	62.7652
GOTERM_BP_DIRECT	GO:0001525~angiogenesis	4	4.5977	1.11297	0.0770959	SHB, TGFBI, PECAM1, KDR	76	239	18082	3.98194	0.966951	69.3819
Molecular Function
Category	Term	Count	%	-log10 (pvalue)	PValue	Genes	List Total	Pop Hits	Pop Total	Fold Enrichment	Benjamini	FDR
GOTERM_MF_DIRECT	GO:0005509~calcium ion binding	10	11.4943	2.60538	0.00248099	NOTCH3, CRB1, PPEF2, CD93, ASTN2, MEGF6, SYT17, RCN1, MMP12, GCH1	74	699	17446	3.37277	0.391534	3.06555
GOTERM_MF_DIRECT	GO:0030246~carbohydrate binding	5	5.74713	1.80842	0.0155448	CD93, GALNT6, CLEC4A1, CLEC4A3, CLEC7A	74	229	17446	5.14753	0.791264	17.829
GOTERM_MF_DIRECT	GO:0003682~chromatin binding	6	6.89655	1.3419	0.0455088	GATA2, SHMT2, MITF, LEF1, CBFA2T3, NCOR2	74	466	17446	3.03549	0.955181	44.2221
GOTERM_MF_DIRECT	GO:0043565~sequence-specific DNA binding	7	8.04598	1.30982	0.048998	ASCL2, BATF3, GATA2, ELF4, MITF, LEF1, NCOR2	74	633	17446	2.6071	0.91889	46.7246
GOTERM_MF_DIRECT	GO:0003779~actin binding	5	5.74713	1.27416	0.0531914	INPPL1, PLEKHH2, MYH3, MICAL2, STK38L	74	338	17446	3.48753	0.887672	49.5953
GOTERM_MF_DIRECT	GO:0000978~RNA polymerase II core promoter proximal region sequence-specific DNA binding	5	5.74713	1.19684	0.0635559	ASCL2, BATF3, ELF4, MITF, LEF1	74	359	17446	3.28352	0.887954	56.0909
GOTERM_MF_DIRECT	GO:0003700~transcription factor activity, sequence-specific DNA binding	8	9.1954	1.12115	0.0756573	ASCL2, BATF3, GATA2, ELF4, MITF, LEF1, ST18, CBFA2T3	74	883	17446	2.13596	0.894367	62.6963
GOTERM_MF_DIRECT	GO:0046872~metal ion binding	20	22.9885	1.02126	0.0952216	GALNT6, MICAL2, YPEL2, SLC6A4, CAR12, ASTN2, CBFA2T3, CYB561, AMPD3, MMP12, TRF, GCH1, GATA2, PPEF2, ITGAD, CLEC7A, ST18, STK38L, CAMK2A, RCN1	74	3355	17446	1.40541	0.918049	71.47
GOTERM_MF_DIRECT	GO:0005524~ATP binding	11	12.6437	1.01586	0.0964149	NMNAT3, FGR, ACTA2, MYH3, CLPB, SLC22A4, HK2, DGKK, STK38L, CAMK2A, KDR	74	1507	17446	1.72085	0.894916	71.9381
Cellular Component
Category	Term	Count	%	-log10 (pvalue)	PValue	Genes	List Total	Pop Hits	Pop Total	Fold Enrichment	Benjamini	FDR
GOTERM_CC_DIRECT	GO:0016020~membrane	50	57.4713	5.82294	1.50337e-06	GYPC, PILRB1, GLDN, TACR1, SLC6A4, CBFA2T3, CD48, SHB, EDNRB, KCNQ4, DIRAS2, CD93, SLC22A4, DOCK10, GOLM1, CNTNAP4, INPPL1, CAR12, UNC5CL, CACNG3, RFTN1, NTSR2, CARD11, PLEKHH2, FILIP1L, FAIM2, CPLX3, FGR, GALNT6, HK2, ASTN2, RTL1, TRF, CRB1, SHISA3, CAMK2A, STK38L, GABRA4, CD300E, CYB561, KDR, NOTCH3, PTP4A3, WSCD2, RGS3, RGS5, PECAM1, ITGAD, SYT17, NCOR2	80	6998	19662	1.75604	0.000175879	0.00171784
GOTERM_CC_DIRECT	GO:0045121~membrane raft	8	9.1954	4.05484	8.81372e-05	CD48, EDNRB, CARD11, PECAM1, SLC6A4, RFTN1, FAIM2, KDR	80	262	19662	7.50458	0.00514299	0.100665
GOTERM_CC_DIRECT	GO:0005886~plasma membrane	34	39.0805	3.17422	0.000669543	CPLX3, GYPC, PILRB1, FGR, GLDN, TACR1, SLC6A4, CD48, SHB, EDNRB, KCNQ4, DIRAS2, CRB1, CD93, CAMK2A, VSTM2A, GABRA4, CNTNAP4, INPPL1, CD300E, DGKK, RFTN1, NTSR2, KDR, NOTCH3, CARD11, PTP4A3, RGS3, PLEKHH2, RGS5, PECAM1, CLEC7A, SYT17, FAIM2	80	4874	19662	1.71447	0.0257827	0.7624
GOTERM_CC_DIRECT	GO:0015629~actin cytoskeleton	5	5.74713	2.05698	0.00877042	NOTCH3, RINL, FGR, ACTA2, STK38L	80	201	19662	6.11381	0.227147	9.57586
GOTERM_CC_DIRECT	GO:0016023~cytoplasmic, membrane-bounded vesicle	4	4.5977	1.63892	0.0229656	RINL, CD93, TRF, KDR	80	151	19662	6.5106	0.419383	23.3163
GOTERM_CC_DIRECT	GO:0098793~presynapse	3	3.44828	1.57546	0.026579	CPLX3, SLC6A4, SYT17	80	63	19662	11.7036	0.408624	26.4952
GOTERM_CC_DIRECT	GO:0071944~cell periphery	3	3.44828	1.47975	0.0331324	TACR1, PECAM1, KDR	80	71	19662	10.3849	0.430597	31.9555
GOTERM_CC_DIRECT	GO:0009986~cell surface	7	8.04598	1.38945	0.0407897	CD93, TACR1, PECAM1, FCGR4, NTSR2, TRF, KDR	80	629	19662	2.73517	0.456136	37.8652
GOTERM_CC_DIRECT	GO:0031410~cytoplasmic vesicle	7	8.04598	1.34261	0.0454347	RINL, CD93, ASTN2, CYB561, TRF, GCH1, KDR	80	646	19662	2.6632	0.453647	41.2179
GOTERM_CC_DIRECT	GO:0005769~early endosome	4	4.5977	1.20226	0.0627679	PTP4A3, ASTN2, TRF, KDR	80	226	19662	4.35	0.531606	52.3233
GOTERM_CC_DIRECT	GO:0005768~endosome	6	6.89655	1.16848	0.0678457	PTP4A3, SLC6A4, ASTN2, RFTN1, TRF, KDR	80	544	19662	2.71075	0.526346	55.1929
GOTERM_CC_DIRECT	GO:0030054~cell junction	7	8.04598	1.16306	0.0686976	CPLX3, GABRA4, CNTNAP4, PECAM1, CAMK2A, FAIM2, KDR	80	718	19662	2.39614	0.500386	55.6586
All genes (n=108)
Biological Process
Category	Term	Count	%	-log10 (Pvalue)	PValue	Genes	List Total	Pop Hits	Pop Total	Fold Enrichment	Benjamini	FDR
GOTERM_BP_DIRECT	GO:0030154~cell differentiation	15	13.8889	4.3662	4.30333e-05	BATF3, FGR, GLDN, ELF4, MITF, CBFA2T3, KDR, NOTCH3, ASCL2, SHB, GATA2, MICALCL, EYA2, CAMK1, SYT17	94	780	18082	3.69926	0.0323019	0.0656251
GOTERM_BP_DIRECT	GO:0007611~learning or memory	4	3.7037	2.63936	0.00229423	VIP, BDNF, TACR1, AFF2	94	51	18082	15.0872	0.583661	3.44309
GOTERM_BP_DIRECT	GO:0008217~regulation of blood pressure	4	3.7037	2.39789	0.00400042	EDNRB, ACTA2, TACR1, GCH1	94	62	18082	12.4104	0.639218	5.9315
GOTERM_BP_DIRECT	GO:0000122~negative regulation of transcription from RNA polymerase II promoter	11	10.1852	2.37412	0.00422554	NOTCH3, ASCL2, BATF3, GATA2, EDNRB, MITF, TFAP2A, LEF1, ST18, CBFA2T3, NCOR2	94	729	18082	2.90258	0.554131	6.25531
GOTERM_BP_DIRECT	GO:0048265~response to pain	3	2.77778	2.28762	0.00515682	EDNRB, TACR1, GCH1	94	21	18082	27.4802	0.545686	7.58385
GOTERM_BP_DIRECT	GO:0007275~multicellular organism development	13	12.037	2.19472	0.00638674	GLDN, MITF, RTL1, SIX6, KDR, ASCL2, NOTCH3, MICALCL, SHB, EYA2, FAT3, SHISA3, CAMK1	94	1029	18082	2.43023	0.557265	9.31145
GOTERM_BP_DIRECT	GO:0009615~response to virus	4	3.7037	2.0318	0.00929392	BATF3, ZC3HAV1, IFITM2, ACTA2	94	84	18082	9.16008	0.638602	13.2758
GOTERM_BP_DIRECT	GO:0002931~response to ischemia	3	2.77778	1.83217	0.0147173	HK2, CAMK2A, FAIM2	94	36	18082	16.0301	0.756853	20.242
GOTERM_BP_DIRECT	GO:0007169~transmembrane receptor protein tyrosine kinase signaling pathway	4	3.7037	1.8276	0.014873	BDNF, PILRB1, FGR, KDR	94	100	18082	7.69447	0.719271	20.434
GOTERM_BP_DIRECT	GO:0051930~regulation of sensory perception of pain	3	2.77778	1.7249	0.018841	VIP, EDNRB, FCGR4	94	41	18082	14.0752	0.76573	25.185
GOTERM_BP_DIRECT	GO:0006836~neurotransmitter transport	3	2.77778	1.64882	0.022448	CPLX3, SLC6A4, SLC18A1	94	45	18082	12.8241	0.792954	29.2725
GOTERM_BP_DIRECT	GO:0042100~B cell proliferation	3	2.77778	1.59645	0.0253248	SHB, CARD11, LEF1	94	48	18082	12.0226	0.804262	32.3819
GOTERM_BP_DIRECT	GO:0007155~cell adhesion	7	6.48148	1.40913	0.0389822	CD93, FAT3, CNTNAP4, INPPL1, TGFBI, PECAM1, ITGAD	94	485	18082	2.77635	0.903068	45.4775
GOTERM_BP_DIRECT	GO:0007204~positive regulation of cytosolic calcium ion concentration	4	3.7037	1.38842	0.0408861	GATA2, EDNRB, TACR1, KDR	94	148	18082	5.19896	0.897216	47.1021
GOTERM_BP_DIRECT	GO:0043524~negative regulation of neuron apoptotic process	4	3.7037	1.30501	0.0495434	BDNF, TFAP2A, FAIM2, KDR	94	160	18082	4.80904	0.92458	53.9354
GOTERM_BP_DIRECT	GO:0042472~inner ear morphogenesis	3	2.77778	1.27545	0.0530337	GATA2, KCNQ4, TFAP2A	94	72	18082	8.01507	0.92562	56.4493
GOTERM_BP_DIRECT	GO:0006357~regulation of transcription from RNA polymerase II promoter	6	5.55556	1.26764	0.0539953	ASCL2, BATF3, MITF, MAMLD1, TFAP2A, LEF1	94	397	18082	2.90723	0.917199	57.1191
GOTERM_BP_DIRECT	GO:0043066~negative regulation of apoptotic process	7	6.48148	1.14536	0.0715557	VIP, EDNRB, BDNF, MITF, TFAP2A, LEF1, KDR	94	566	18082	2.37903	0.957026	67.7796
GOTERM_BP_DIRECT	GO:0030097~hemopoiesis	3	2.77778	1.13994	0.0724532	SHB, GATA2, KDR	94	86	18082	6.71029	0.951216	68.2515
GOTERM_BP_DIRECT	GO:0001666~response to hypoxia	4	3.7037	1.11603	0.0765537	ASCL2, SLC6A4, CBFA2T3, KDR	94	192	18082	4.00754	0.952087	70.3263
GOTERM_BP_DIRECT	GO:0042060~wound healing	3	2.77778	1.07352	0.0844262	PECAM1, FCGR4, MMP12	94	94	18082	6.1392	0.959431	73.9594
GOTERM_BP_DIRECT	GO:0030335~positive regulation of cell migration	4	3.7037	1.06015	0.0870671	FGR, TFAP2A, LEF1, KDR	94	203	18082	3.79038	0.957543	75.082
GOTERM_BP_DIRECT	GO:0071222~cellular response to lipopolysaccharide	4	3.7037	1.0313	0.0930471	EDNRB, FCGR4, MIR24-1, MIR431	94	209	18082	3.68156	0.960833	77.4589
Molecular Function
Category	Term	Count	%	-log10 (pvalue)	PValue	Genes	List Total	Pop Hits	Pop Total	Fold Enrichment	Benjamini	FDR
GOTERM_MF_DIRECT	GO:0005509~calcium ion binding	11	10.1852	2.46196	0.00345179	NOTCH3, PPEF2, CRB1, CD93, FAT3, ASTN2, MEGF6, SYT17, MMP12, RCN1, GCH1	92	699	17446	2.98417	0.522867	4.28731
GOTERM_MF_DIRECT	GO:0003779~actin binding	7	6.48148	2.07069	0.00849794	ABLIM1, INPPL1, PLEKHH2, MYH3, MICAL2, DAAM2, STK38L	92	338	17446	3.92726	0.598748	10.2509
GOTERM_MF_DIRECT	GO:0043565~sequence-specific DNA binding	9	8.33333	1.75783	0.0174652	ASCL2, BATF3, GATA2, ELF4, MITF, DMRTA2, TFAP2A, LEF1, NCOR2	92	633	17446	2.69617	0.715453	20.0115
GOTERM_MF_DIRECT	GO:0030246~carbohydrate binding	5	4.62963	1.49665	0.0318675	CD93, GALNT6, CLEC4A1, CLEC4A3, CLEC7A	92	229	17446	4.1404	0.823188	33.6631
GOTERM_MF_DIRECT	GO:0003682~chromatin binding	7	6.48148	1.456	0.0349948	GATA2, SHMT2, MITF, TFAP2A, LEF1, CBFA2T3, NCOR2	92	466	17446	2.84853	0.782295	36.328
GOTERM_MF_DIRECT	GO:0000978~RNA polymerase II core promoter proximal region sequence-specific DNA binding	6	5.55556	1.401	0.0397195	ASCL2, BATF3, ELF4, MITF, TFAP2A, LEF1	92	359	17446	3.16931	0.764387	40.1677
GOTERM_MF_DIRECT	GO:0003700~transcription factor activity, sequence-specific DNA binding	10	9.25926	1.3918	0.04057	ASCL2, BATF3, GATA2, ELF4, MITF, DMRTA2, TFAP2A, LEF1, ST18, CBFA2T3	92	883	17446	2.14757	0.718083	40.8357
GOTERM_MF_DIRECT	GO:0000979~RNA polymerase II core promoter sequence-specific DNA binding	3	2.77778	1.32047	0.0478114	GATA2, MITF, TFAP2A	92	67	17446	8.49091	0.730326	46.252
GOTERM_MF_DIRECT	GO:0001077~transcriptional activator activity, RNA polymerase II core promoter proximal region sequence-specific binding	5	4.62963	1.2775	0.0527839	GATA2, ELF4, MITF, TFAP2A, LEF1	92	270	17446	3.51167	0.72457	49.7026
GOTERM_MF_DIRECT	GO:0046872~metal ion binding	24	22.2222	1.0266	0.0940594	ABLIM1, ZC3HAV1, GALNT6, YPEL2, MICAL2, SLC6A4, CAR12, DMRTA2, ASTN2, CBFA2T3, CYB561, AMPD3, MMP12, TRF, GCH1, GATA2, EYA2, PPEF2, ITGAD, ST18, CLEC7A, STK38L, CAMK2A, RCN1	92	3355	17446	1.35652	0.879237	71.402
Cellular Component
Category	Term	Count	%	-log10 (pvalue)	PValue	Genes	List Total	Pop Hits	Pop Total	Fold Enrichment	Benjamini	FDR
GOTERM_CC_DIRECT	GO:0016020~membrane	59	54.6296	5.60166	2.50231e-06	GYPC, PILRB1, GLDN, TACR1, SLC6A4, CBFA2T3, CD48, SHB, EDNRB, KCNQ4, DIRAS2, CD93, SLC22A4, DOCK10, GOLM1, CNTNAP4, INPPL1, PLD5, CAR12, UNC5CL, CACNG3, RFTN1, NTSR2, CARD11, PLEKHH2, FILIP1L, FAIM2, CPLX3, FGR, IFITM2, GALNT6, KCNA1, HK2, SORCS1, RTL1, ASTN2, TRF, FAM65B, FAT3, CRB1, SHISA3, LRRTM1, STK38L, CAMK2A, GABRA4, CD300E, CYB561, KDR, NOTCH3, PTP4A3, RGS3, WSCD2, TMEM163, PECAM1, RGS5, …	100	6998	19662	1.6577	0.000340256	0.00293742
GOTERM_CC_DIRECT	GO:0045121~membrane raft	8	7.40741	3.44216	0.000361279	CD48, EDNRB, CARD11, PECAM1, SLC6A4, RFTN1, FAIM2, KDR	100	262	19662	6.00366	0.024272	0.423284
GOTERM_CC_DIRECT	GO:0016023~cytoplasmic, membrane-bounded vesicle	6	5.55556	2.99941	0.00100135	BDNF, RINL, CD93, KCNA1, TRF, KDR	100	151	19662	7.81272	0.0444013	1.16918
GOTERM_CC_DIRECT	GO:0031410~cytoplasmic vesicle	11	10.1852	2.81257	0.00153969	BDNF, RINL, CD93, TMEM163, KCNA1, ASTN2, SLC18A1, CYB561, TRF, GCH1, KDR	100	646	19662	3.34802	0.0510412	1.79258
GOTERM_CC_DIRECT	GO:0005886~plasma membrane	39	36.1111	2.73174	0.00185464	CPLX3, GYPC, PILRB1, FGR, GLDN, IFITM2, TACR1, SLC6A4, KCNA1, CD48, FAM65B, SHB, EDNRB, KCNQ4, DIRAS2, CRB1, CD93, FAT3, LRRTM1, CAMK2A, VSTM2A, CNTNAP4, GABRA4, INPPL1, CD300E, DGKK, RFTN1, NTSR2, KDR, NOTCH3, CARD11, PTP4A3, RGS3, PLEKHH2, PECAM1, RGS5, CLEC7A, SYT17, FAIM2	100	4874	19662	1.57328	0.0492395	2.15561
GOTERM_CC_DIRECT	GO:0015629~actin cytoskeleton	6	5.55556	2.45655	0.00349506	NOTCH3, ABLIM1, RINL, FGR, ACTA2, STK38L	100	201	19662	5.86925	0.0762928	4.02672
GOTERM_CC_DIRECT	GO:0030054~cell junction	10	9.25926	1.9899	0.0102354	CPLX3, GABRA4, CNTNAP4, TMEM163, PECAM1, LRRTM1, KCNA1, CAMK2A, FAIM2, KDR	100	718	19662	2.73844	0.181174	11.3764
GOTERM_CC_DIRECT	GO:0045202~synapse	8	7.40741	1.85801	0.0138673	CPLX3, GABRA4, CNTNAP4, TMEM163, LRRTM1, KCNA1, CAMK2A, FAIM2	100	505	19662	3.11477	0.21132	15.1196
GOTERM_CC_DIRECT	GO:0009986~cell surface	8	7.40741	1.40301	0.0395361	CD93, TACR1, PECAM1, KCNA1, FCGR4, NTSR2, TRF, KDR	100	629	19662	2.50073	0.456413	37.7205
GOTERM_CC_DIRECT	GO:0043204~perikaryon	4	3.7037	1.39633	0.0401483	BDNF, KCNA1, ASTN2, NTSR2	100	150	19662	5.2432	0.427236	38.1849
GOTERM_CC_DIRECT	GO:0098793~presynapse	3	2.77778	1.39595	0.0401835	CPLX3, SLC6A4, SYT17	100	63	19662	9.36286	0.397743	38.2115
GOTERM_CC_DIRECT	GO:0071944~cell periphery	3	2.77778	1.30249	0.0498321	TACR1, PECAM1, KDR	100	71	19662	8.30789	0.439722	45.122
GOTERM_CC_DIRECT	GO:0030027~lamellipodium	4	3.7037	1.30087	0.0500187	ABLIM1, INPPL1, ACTA2, PLEKHH2	100	164	19662	4.79561	0.415391	45.2484
GOTERM_CC_DIRECT	GO:0042734~presynaptic membrane	3	2.77778	1.26012	0.0549387	CNTNAP4, KCNA1, CAMK2A	100	75	19662	7.8648	0.422421	48.4861
GOTERM_CC_DIRECT	GO:0005768~endosome	7	6.48148	1.24546	0.0568252	PTP4A3, TMEM163, SLC6A4, ASTN2, RFTN1, TRF, KDR	100	544	19662	2.53004	0.41165	49.6803

## Sheet: Supp Table 5b. EuMycC2ko
Supplementary Table 5b: Gene Ontology of differentially expressed genes from EμMyc/Casp2-/- tumour samples.
upregulated genes (n=159)
Biological Process
Category	Term	Count	%	-log10 (pvalue)	PValue	Genes	List Total	Pop Hits	Pop Total	Fold Enrichment	Benjamini	FDR
GOTERM_BP_DIRECT	GO:0002250~adaptive immune response	7	4.40252	3.29581	0.000506042	LAT, ICOSL, CD8B1, CD8A, ZAP70, CD4, SKAP1	131	139	18082	6.95118	0.339365	0.77634
GOTERM_BP_DIRECT	GO:0042127~regulation of cell proliferation	8	5.03145	2.89194	0.00128251	SPRY2, ASCL1, TCF7, EID2, TNFRSF26, TNFRSF25, CD27, TES	131	227	18082	4.86451	0.408756	1.9566
GOTERM_BP_DIRECT	GO:0002376~immune system process	10	6.28931	2.74187	0.00181189	PRKCQ, LAT, ICOSL, CR2, CD8B1, CD8A, GATA3, ZAP70, CD4, SKAP1	131	383	18082	3.60393	0.390487	2.75374
GOTERM_BP_DIRECT	GO:0042110~T cell activation	4	2.51572	2.73372	0.00184622	ICOSL, CD3D, CD8A, CD4	131	34	18082	16.2389	0.315019	2.80523
GOTERM_BP_DIRECT	GO:0046632~alpha-beta T cell differentiation	3	1.88679	2.65313	0.00222265	TCF7, BCL11B, RORC	131	10	18082	41.4092	0.305439	3.36808
GOTERM_BP_DIRECT	GO:0050805~negative regulation of synaptic transmission	3	1.88679	2.65313	0.00222265	TNR, GABBR1, RAPGEF4	131	10	18082	41.4092	0.305439	3.36808
GOTERM_BP_DIRECT	GO:0035556~intracellular signal transduction	10	6.28931	2.61453	0.00242923	DGKA, PRKCQ, RPS6KA6, LAT, TNIK, ADCY8, ADCY6, ZAP70, RAPGEF4, NRGN	131	400	18082	3.45076	0.282508	3.67568
GOTERM_BP_DIRECT	GO:0045582~positive regulation of T cell differentiation	3	1.88679	1.9672	0.0107845	GATA3, ZAP70, CD27	131	22	18082	18.8223	0.718787	15.3762
GOTERM_BP_DIRECT	GO:0070373~negative regulation of ERK1 and ERK2 cascade	4	2.51572	1.92254	0.0119526	RPS6KA6, SPRY2, DUSP4, SPRY4	131	66	18082	8.36549	0.708006	16.9018
GOTERM_BP_DIRECT	GO:0050850~positive regulation of calcium-mediated signaling	3	1.88679	1.89396	0.0127654	CD8A, ZAP70, CD4	131	24	18082	17.2538	0.689364	17.9482
GOTERM_BP_DIRECT	GO:0006955~immune response	7	4.40252	1.85741	0.0138864	LAT, CCL25, TNFRSF26, TNFRSF25, ZAP70, CD4, CD27	131	272	18082	3.55226	0.681862	19.3711
GOTERM_BP_DIRECT	GO:0007165~signal transduction	17	10.6918	1.74311	0.0180672	GPR174, MPZL1, ICOSL, GPR162, PLXNB1, TNFRSF25, SPOCK2, GABBR1, RTKN, IRS1, LAT, SALL2, STAT4, BCL11B, GATA3, HIVEP3, RAPGEF4	131	1255	18082	1.86974	0.742694	24.4769
GOTERM_BP_DIRECT	GO:0008285~negative regulation of cell proliferation	8	5.03145	1.67623	0.0210752	SPRY2, BCL11B, GATA3, GDF11, GABBR1, SIX5, TES, H19	131	384	18082	2.87564	0.766309	27.9616
GOTERM_BP_DIRECT	GO:0019933~cAMP-mediated signaling	3	1.88679	1.63046	0.0234174	ADCY8, ADCY6, RAPGEF4	131	33	18082	12.5482	0.775268	30.5703
GOTERM_BP_DIRECT	GO:0033077~T cell differentiation in thymus	3	1.88679	1.49537	0.0319616	BCL11B, GATA3, RORC	131	39	18082	10.6177	0.850474	39.3567
GOTERM_BP_DIRECT	GO:0002088~lens development in camera-type eye	3	1.88679	1.49537	0.0319616	GATA3, SIX5, NHS	131	39	18082	10.6177	0.850474	39.3567
GOTERM_BP_DIRECT	GO:0009966~regulation of signal transduction	3	1.88679	1.47511	0.0334883	SPRY2, SPRED2, SPRY4	131	40	18082	10.3523	0.844293	40.8127
GOTERM_BP_DIRECT	GO:0030217~T cell differentiation	3	1.88679	1.4554	0.035043	CD3D, GATA3, CD4	131	41	18082	10.0998	0.838935	42.2618
GOTERM_BP_DIRECT	GO:0007169~transmembrane receptor protein tyrosine kinase signaling pathway	4	2.51572	1.45027	0.0354592	LAT, RET, DOK2, ZAP70	131	100	18082	5.52122	0.82436	42.644
GOTERM_BP_DIRECT	GO:0007162~negative regulation of cell adhesion	3	1.88679	1.43622	0.0366253	DACT2, PLXNB1, TNR	131	42	18082	9.85932	0.816903	43.7025
GOTERM_BP_DIRECT	GO:0006954~inflammatory response	7	4.40252	1.41908	0.0381	PRKCQ, LAT, CCL25, TNFRSF26, TNFRSF25, ZAP70, CD27	131	344	18082	2.80876	0.812582	45.0148
GOTERM_BP_DIRECT	GO:0048469~cell maturation	3	1.88679	1.38161	0.041533	ASCL1, GATA3, GDF11	131	45	18082	9.20204	0.82397	47.96
GOTERM_BP_DIRECT	GO:0007193~adenylate cyclase-inhibiting G-protein coupled receptor signaling pathway	3	1.88679	1.38161	0.041533	ADCY8, ADCY6, GABBR1	131	45	18082	9.20204	0.82397	47.96
GOTERM_BP_DIRECT	GO:0055085~transmembrane transport	7	4.40252	1.32007	0.047855	ABCB9, SLC30A4, SCN8A, ABCG3, KCNH2, SLC26A11, HCN3	131	364	18082	2.65443	0.852286	53.0015
GOTERM_BP_DIRECT	GO:0050852~T cell receptor signaling pathway	3	1.88679	1.28374	0.0520306	GATA3, ZAP70, SKAP1	131	51	18082	8.11944	0.86319	56.0768
GOTERM_BP_DIRECT	GO:0042981~regulation of apoptotic process	5	3.14465	1.25512	0.0555744	CARD14, TNFRSF26, TNFRSF25, GDF11, DLG5	131	199	18082	3.4681	0.869456	58.5382
GOTERM_BP_DIRECT	GO:0030182~neuron differentiation	4	2.51572	1.19522	0.0637936	ASCL1, RET, GPC2, GATA3	131	127	18082	4.34742	0.894548	63.7592
GOTERM_BP_DIRECT	GO:0007275~multicellular organism development	13	8.1761	1.17487	0.0668541	SPRY2, ASCL1, EID2, TDRD5, DACT2, TNFRSF26, TNFRSF25, DZIP1, VANGL2, SPRED2, RORC, SIX5, SPRY4	131	1029	18082	1.74383	0.896355	65.5411
GOTERM_BP_DIRECT	GO:0072659~protein localization to plasma membrane	3	1.88679	1.13447	0.0733728	TNIK, SKAP1, GPR179	131	62	18082	6.6789	0.90932	69.0668
GOTERM_BP_DIRECT	GO:0016310~phosphorylation	9	5.66038	1.12861	0.0743693	DGKA, PRKCQ, RPS6KA6, RET, TNIK, TTBK1, FN3K, ZAP70, PMVK	131	612	18082	2.02986	0.904072	69.5751
GOTERM_BP_DIRECT	GO:0007517~muscle organ development	3	1.88679	1.12244	0.075433	EID2, SCN8A, MEGF10	131	63	18082	6.57288	0.899145	70.109
GOTERM_BP_DIRECT	GO:0007605~sensory perception of sound	4	2.51572	1.11064	0.0775098	SPRY2, LRIG1, SCN8A, CRYM	131	138	18082	4.00089	0.897559	71.1262
GOTERM_BP_DIRECT	GO:0045860~positive regulation of protein kinase activity	3	1.88679	1.11063	0.0775116	LAT, PPP1R9A, CD4	131	64	18082	6.47018	0.889482	71.1271
GOTERM_BP_DIRECT	GO:0071346~cellular response to interferon-gamma	3	1.88679	1.06549	0.0860024	GBP8, CCL25, GBP9	131	68	18082	6.08958	0.907062	74.9587
GOTERM_BP_DIRECT	GO:0007224~smoothened signaling pathway	3	1.88679	1.03364	0.0925458	GPC2, DZIP1, TCTN2	131	71	18082	5.83228	0.916713	77.5812
Molecular Function
Category	Term	Count	%	-log10 (pvalue)	PValue	Genes	List Total	Pop Hits	Pop Total	Fold Enrichment	Benjamini	FDR
GOTERM_MF_DIRECT	GO:0043565~sequence-specific DNA binding	14	8.80503	2.98705	0.00103026	POU6F1, TCF7, RORC, SIX5, PRDM16, ASCL1, SALL2, STAT4, BCL11B, GATA3, HIVEP3, ETV5, ZFP536, ETV4	133	633	17446	2.90114	0.235096	1.33832
GOTERM_MF_DIRECT	GO:0005031~tumor necrosis factor-activated receptor activity	3	1.88679	2.00551	0.00987395	TNFRSF26, TNFRSF25, CD27	133	20	17446	19.6759	0.724727	12.1645
GOTERM_MF_DIRECT	GO:0005515~protein binding	43	27.044	1.76625	0.0171297	SGSH, DZIP1, GABBR1, RORC, PRDM16, SKAP1, SPRY4, CCL25, SPRY2, STAT4, CBR2, PROL1, RAVER2, BCL11B, GATA3, ZAP70, SPRED2, APBA2, RAPGEF4, DLG5, TCTN2, HCN3, CD27, RET, ICOSL, CR2, CD8B1, TNIK, CD3D, PLXNB1, CRIP2, VANGL2, DTX3, IRS1, GPR179, ASCL1, PRKCQ, LAT, PPP1R9A, PPM1J, GDF11, SCN8A, TMEM176B	133	4092	17446	1.37841	0.776298	20.2158
GOTERM_MF_DIRECT	GO:0019901~protein kinase binding	9	5.66038	1.7581	0.0174542	SPRY2, LAT, PPP1R9A, CD8A, ADCY6, SPRED2, CD4, IRS1, SKAP1	133	434	17446	2.72018	0.681629	20.5593
GOTERM_MF_DIRECT	GO:0008013~beta-catenin binding	4	2.51572	1.58719	0.0258705	TCF7, DACT2, DLG5, MED12L	133	84	17446	6.24633	0.744101	29.0083
GOTERM_MF_DIRECT	GO:0000977~RNA polymerase II regulatory region sequence-specific DNA binding	5	3.14465	1.06008	0.0870795	ASCL1, POU6F1, STAT4, GATA3, ETV5	133	221	17446	2.96771	0.980706	69.6041
Cellular Component
Category	Term	Count	%	-log10 (pvalue)	PValue	Genes	List Total	Pop Hits	Pop Total	Fold Enrichment	Benjamini	FDR
GOTERM_CC_DIRECT	GO:0042101~T cell receptor complex	3	1.88679	2.2795	0.00525408	CD3D, ZAP70, SKAP1	145	15	19662	27.12	0.560359	6.13705
GOTERM_CC_DIRECT	GO:0009897~external side of plasma membrane	8	5.03145	2.04987	0.00891514	ICOSL, CR2, CD8B1, CD8A, CD69, CD4, KLRB1C, CD27	145	317	19662	3.42208	0.502669	10.2071
GOTERM_CC_DIRECT	GO:0009986~cell surface	11	6.91824	1.75665	0.0175125	ARSB, MPZL1, SLC1A2, CD8B1, CD8A, AQP11, TNR, TFPI, CD4, KCNH2, CD27	145	629	19662	2.37138	0.600971	19.1369
GOTERM_CC_DIRECT	GO:0001772~immunological synapse	3	1.88679	1.59105	0.0256416	PRKCQ, LAT, ZAP70	145	34	19662	11.9647	0.636897	26.8239
GOTERM_CC_DIRECT	GO:0030425~dendrite	9	5.66038	1.55268	0.0280107	ATCAY, RET, PPP1R9A, AQP11, GABBR1, RAPGEF4, SCN8A, NRGN, HCN3	145	490	19662	2.49061	0.587867	28.9346
GOTERM_CC_DIRECT	GO:0005887~integral component of plasma membrane	15	9.43396	1.43438	0.0367808	MPZL1, ICOSL, RET, TNFRSF26, TNFRSF25, PLXNB1, PMEL, GABBR1, SLC26A11, LAT, SLC1A2, KCNH2, HCN3, KLRB1C, CD27	145	1126	19662	1.80639	0.622555	36.2716
GOTERM_CC_DIRECT	GO:0045121~membrane raft	6	3.77358	1.35811	0.0438424	RET, TNR, ADCY6, ZAP70, GABBR1, CD4	145	262	19662	3.10534	0.631798	41.6672
GOTERM_CC_DIRECT	GO:0005768~endosome	9	5.66038	1.32717	0.047079	RET, TNIK, LEPROTL1, NSG2, ADCY6, PMEL, SLC30A4, ATP11A, PRSS16	145	544	19662	2.24338	0.609511	43.9974
GOTERM_CC_DIRECT	GO:0030424~axon	7	4.40252	1.25897	0.055085	ATCAY, RET, SLC1A2, RAPGEF4, NRGN, HCN3, CAR2	145	370	19662	2.56541	0.62548	49.3994
GOTERM_CC_DIRECT	GO:0016020~membrane	61	38.3648	1.11977	0.0758985	GPR162, MPZL1, LEPROTL1, CD8A, ADCY8, NSG2, CYP2S1, ADCY6, GABBR1, 1110032F04RIK, PMVK, SLC26A11, MEGF10, SKAP1, SPRY4, CDH22, ART4, SPRY2, SLC1A2, GPC2, PROL1, AQP11, SPRED2, RAPGEF4, GPR174, ICOSL, RET, CD3D, PLXNB1, VANGL2, PRKCQ, TMEM136, CHPF, SUSD4, KCNH2, TNFRSF26, TMEM121, ST8SIA1, LRIG1, DGKA, CD69, SCG3, ZAP70, SLC30A4, PALM3, CD4, TCTN2, HCN3, CD27, CAR2, ABCB9, CR2, CD8B1, PMEL, ATP11…	145	6998	19662	1.18199	0.708105	61.2867
GOTERM_CC_DIRECT	GO:0043197~dendritic spine	4	2.51572	1.02267	0.094915	SLC1A2, PPP1R9A, GABBR1, RAPGEF4	145	148	19662	3.66486	0.756905	69.8497
GOTERM_CC_DIRECT	GO:0005764~lysosome	6	3.77358	1.01561	0.0964704	SGSH, ARSB, ABCB9, SLC30A4, PRSS16, SLC26A11	145	331	19662	2.45801	0.732545	70.4668
GOTERM_CC_DIRECT	GO:0043025~neuronal cell body	8	5.03145	1.00896	0.097958	ASCL1, RET, PPP1R9A, GABBR1, RAPGEF4, SCN8A, NRGN, HCN3	145	534	19662	2.03146	0.709784	71.0461
downregulated genes (n=38)
Biological Process
Category	Term	Count	%	-log10 (pvalue)	PValue	Genes	List Total	Pop Hits	Pop Total	Fold Enrichment	Benjamini	FDR
GOTERM_BP_DIRECT	GO:2001235~positive regulation of apoptotic signaling pathway	2	5.26316	1.20224	0.0627706	CAMK2B, CASP2	31	39	18082	29.9123	0.999999	55.9141
GOTERM_BP_DIRECT	GO:0035094~response to nicotine	2	5.26316	1.14217	0.072083	HMOX1, KCNK1	31	45	18082	25.924	0.999612	61.1395
Molecular Function
Category	Term	Count	%	-log10 (pvalue)	PValue	Genes	List Total	Pop Hits	Pop Total	Fold Enrichment	Benjamini	FDR
GOTERM_MF_DIRECT	GO:0016787~hydrolase activity	7	18.4211		0.0374062	RPP25, AMY1, DNASE1, GGH, PADI2, CASP2, PTPDC1	30	1533	17446	2.6554	0.981739	34.7558
Cellular Component
Category	Term	Count	%	-log10 (pvalue)	PValue	Genes	List Total	Pop Hits	Pop Total	Fold Enrichment	Benjamini	FDR
GOTERM_CC_DIRECT	GO:0005576~extracellular region	8	21.0526	1.68915	0.0204574	AMY1, DNASE1, BPIFA2, CST10, CRLF1, CRISP1, GGH, SMR3A	33	1753	19662	2.71908	0.816383	19.8136
GOTERM_CC_DIRECT	GO:0043231~intracellular membrane-bounded organelle	5	13.1579	1.48797	0.0325113	PITPNM2, KISS1R, SYT4, HMOX1, MTA3	33	751	19662	3.96683	0.742082	29.749
GOTERM_CC_DIRECT	GO:0030425~dendrite	4	10.5263	1.34937	0.0447336	SYT4, CAMK2B, KCNK1, TUBB3	33	490	19662	4.86382	0.713756	38.6708
All genes (n=197)
Biological Process
Category	Term	Count	%	-log10 (pvalue)	PValue	Genes	List Total	Pop Hits	Pop Total	Fold Enrichment	Benjamini	FDR
GOTERM_BP_DIRECT	GO:0002250~adaptive immune response	7	3.5533	2.81257	0.00153966	LAT, ICOSL, CD8B1, CD8A, ZAP70, CD4, SKAP1	162	139	18082	5.62101	0.771481	2.39211
GOTERM_BP_DIRECT	GO:0035556~intracellular signal transduction	11	5.58376	2.50048	0.00315879	DGKA, PRKCQ, RPS6KA6, LAT, TNIK, ADCY8, HMOX1, ADCY6, ZAP70, RAPGEF4, NRGN	162	400	18082	3.06948	0.780292	4.84981
GOTERM_BP_DIRECT	GO:0050805~negative regulation of synaptic transmission	3	1.52284	2.47069	0.00338306	TNR, GABBR1, RAPGEF4	162	10	18082	33.4852	0.661136	5.18563
GOTERM_BP_DIRECT	GO:0046632~alpha-beta T cell differentiation	3	1.52284	2.47069	0.00338306	TCF7, BCL11B, RORC	162	10	18082	33.4852	0.661136	5.18563
GOTERM_BP_DIRECT	GO:0042110~T cell activation	4	2.03046	2.47033	0.00338586	ICOSL, CD3D, CD8A, CD4	162	34	18082	13.1314	0.556159	5.1898
GOTERM_BP_DIRECT	GO:0042127~regulation of cell proliferation	8	4.06091	2.36896	0.00427603	SPRY2, ASCL1, TCF7, EID2, TNFRSF26, TNFRSF25, CD27, TES	162	227	18082	3.93365	0.560028	6.51176
GOTERM_BP_DIRECT	GO:0002376~immune system process	10	5.07614	2.12838	0.00744073	PRKCQ, LAT, ICOSL, CR2, CD8B1, CD8A, GATA3, ZAP70, CD4, SKAP1	162	383	18082	2.91429	0.696532	11.0731
GOTERM_BP_DIRECT	GO:0048469~cell maturation	4	2.03046	2.12629	0.00747665	ASCL1, CST10, GATA3, GDF11	162	45	18082	9.92154	0.641948	11.1237
GOTERM_BP_DIRECT	GO:0008285~negative regulation of cell proliferation	10	5.07614	2.12132	0.00756272	SPRY2, KISS1R, BCL11B, GATA3, HMOX1, GDF11, GABBR1, SIX5, TES, H19	162	384	18082	2.9067	0.597104	11.2447
GOTERM_BP_DIRECT	GO:0045582~positive regulation of T cell differentiation	3	1.52284	1.79064	0.0161941	GATA3, ZAP70, CD27	162	22	18082	15.2205	0.824107	22.628
GOTERM_BP_DIRECT	GO:0007517~muscle organ development	4	2.03046	1.72969	0.018634	MURC, EID2, SCN8A, MEGF10	162	63	18082	7.08681	0.835028	25.5889
GOTERM_BP_DIRECT	GO:0050850~positive regulation of calcium-mediated signaling	3	1.52284	1.71838	0.0191258	CD8A, ZAP70, CD4	162	24	18082	13.9522	0.813965	26.1727
GOTERM_BP_DIRECT	GO:0070373~negative regulation of ERK1 and ERK2 cascade	4	2.03046	1.67647	0.0210636	RPS6KA6, SPRY2, DUSP4, SPRY4	162	66	18082	6.76468	0.817233	28.4315
GOTERM_BP_DIRECT	GO:0007224~smoothened signaling pathway	4	2.03046	1.59379	0.0254807	GPC2, DZIP1, TCTN2, PTPDC1	162	71	18082	6.2883	0.850741	33.3407
GOTERM_BP_DIRECT	GO:0030182~neuron differentiation	5	2.53807	1.5699	0.0269214	ASCL1, RET, GPC2, GATA3, TUBB3	162	127	18082	4.39438	0.845482	34.8724
GOTERM_BP_DIRECT	GO:0043627~response to estrogen	4	2.03046	1.53247	0.029345	ARSB, GATA3, HMOX1, CAR2	162	75	18082	5.95292	0.850762	37.3751
GOTERM_BP_DIRECT	GO:0007165~signal transduction	19	9.64467	1.51394	0.030624	GPR174, MPZL1, ICOSL, GPR162, PLXNB1, TNFRSF25, SPOCK2, SAV1, GABBR1, RTKN, IRS1, LAT, SALL2, KISS1R, STAT4, BCL11B, GATA3, HIVEP3, RAPGEF4	162	1255	18082	1.68982	0.844681	38.6593
GOTERM_BP_DIRECT	GO:0042981~regulation of apoptotic process	6	3.04569	1.48311	0.0328767	CARD14, TNFRSF26, TNFRSF25, GDF11, DLG5, CASP2	162	199	18082	3.36535	0.847995	40.8613
GOTERM_BP_DIRECT	GO:0019933~cAMP-mediated signaling	3	1.52284	1.45921	0.0347365	ADCY8, ADCY6, RAPGEF4	162	33	18082	10.147	0.847658	42.6232
GOTERM_BP_DIRECT	GO:0006955~immune response	7	3.5533	1.45461	0.0351064	LAT, CCL25, TNFRSF26, TNFRSF25, ZAP70, CD4, CD27	162	272	18082	2.8725	0.835018	42.9677
GOTERM_BP_DIRECT	GO:0010043~response to zinc ion	3	1.52284	1.41232	0.038697	SLC30A4, GGH, CAR2	162	35	18082	9.5672	0.848989	46.2128
GOTERM_BP_DIRECT	GO:0033077~T cell differentiation in thymus	3	1.52284	1.32698	0.0470994	BCL11B, GATA3, RORC	162	39	18082	8.58594	0.889294	53.1436
GOTERM_BP_DIRECT	GO:0002088~lens development in camera-type eye	3	1.52284	1.32698	0.0470994	GATA3, SIX5, NHS	162	39	18082	8.58594	0.889294	53.1436
GOTERM_BP_DIRECT	GO:0009966~regulation of signal transduction	3	1.52284	1.30719	0.0492953	SPRY2, SPRED2, SPRY4	162	40	18082	8.3713	0.889341	54.8118
GOTERM_BP_DIRECT	GO:0030217~T cell differentiation	3	1.52284	1.28796	0.0515277	CD3D, GATA3, CD4	162	41	18082	8.16712	0.889585	56.4506
GOTERM_BP_DIRECT	GO:0007399~nervous system development	8	4.06091	1.28336	0.0520767	ASCL1, DPF3, ATCAY, RET, SLC1A2, TNIK, GATA3, CAMK2B	162	377	18082	2.36854	0.881733	56.8451
GOTERM_BP_DIRECT	GO:0007162~negative regulation of cell adhesion	3	1.52284	1.26925	0.0537957	DACT2, PLXNB1, TNR	162	42	18082	7.97266	0.879845	58.0585
GOTERM_BP_DIRECT	GO:0007169~transmembrane receptor protein tyrosine kinase signaling pathway	4	2.03046	1.22205	0.0599718	LAT, RET, DOK2, ZAP70	162	100	18082	4.46469	0.89759	62.1597
GOTERM_BP_DIRECT	GO:0007193~adenylate cyclase-inhibiting G-protein coupled receptor signaling pathway	3	1.52284	1.21606	0.0608056	ADCY8, ADCY6, GABBR1	162	45	18082	7.44115	0.892025	62.6837
GOTERM_BP_DIRECT	GO:0019722~calcium-mediated signaling	3	1.52284	1.19923	0.0632083	LAT, PPP1R9A, KISS1R	162	46	18082	7.27939	0.892901	64.1558
GOTERM_BP_DIRECT	GO:0007266~Rho protein signal transduction	3	1.52284	1.19923	0.0632083	MURC, VANGL2, RTKN	162	46	18082	7.27939	0.892901	64.1558
GOTERM_BP_DIRECT	GO:0001657~ureteric bud development	3	1.52284	1.1668	0.0681082	RET, CRLF1, GDF11	162	48	18082	6.97608	0.902724	66.9911
GOTERM_BP_DIRECT	GO:0050852~T cell receptor signaling pathway	3	1.52284	1.121	0.075683	GATA3, ZAP70, SKAP1	162	51	18082	6.56572	0.918988	70.9642
GOTERM_BP_DIRECT	GO:0030198~extracellular matrix organization	4	2.03046	1.0879	0.0816779	SPOCK2, TNR, COL27A1, COL5A3	162	114	18082	3.9164	0.92815	73.7862
GOTERM_BP_DIRECT	GO:0006954~inflammatory response	7	3.5533	1.05787	0.087525	PRKCQ, LAT, CCL25, TNFRSF26, TNFRSF25, ZAP70, CD27	162	344	18082	2.27128	0.935566	76.2895
GOTERM_BP_DIRECT	GO:0030154~cell differentiation	12	6.09137	1.05037	0.0890492	MURC, ASCL1, EID2, TDRD5, SYT4, DZIP1, RORC, CAMK2B, PRDM16, NHS, ETV5, TMEM176B	162	780	18082	1.71719	0.9333	76.9043
GOTERM_BP_DIRECT	GO:0016310~phosphorylation	10	5.07614	1.01421	0.0967816	DGKA, PRKCQ, RPS6KA6, RET, TNIK, TTBK1, FN3K, ZAP70, CAMK2B, PMVK	162	612	18082	1.82381	0.943194	79.7996
Molecular Function
Category	Term	Count	%	-log10 (pvalue)	PValue	Genes	List Total	Pop Hits	Pop Total	Fold Enrichment	Benjamini	FDR
GOTERM_MF_DIRECT	GO:0043565~sequence-specific DNA binding	15	7.61421	2.6273	0.00235884	POU6F1, TCF7, MTA3, RORC, SIX5, PRDM16, ASCL1, SALL2, STAT4, BCL11B, GATA3, HIVEP3, ETV5, ZFP536, ETV4	163	633	17446	2.53627	0.525869	3.13078
GOTERM_MF_DIRECT	GO:0005515~protein binding	52	26.3959	1.93376	0.0116477	SGSH, DZIP1, GABBR1, RORC, SKAP1, SPRY4, SPRY2, KISS1R, PROL1, RAVER2, GATA3, SPRED2, RAPGEF4, DLG5, CASP2, TUBB3, ICOSL, RET, TNIK, CD3D, PLXNB1, VANGL2, MTA3, IRS1, GPR179, ASCL1, PRKCQ, PITPNM2, PPM1J, SAV1, PRDM16, CCL25, STAT4, CBR2, BCL11B, ZAP70, APBA2, CAMK2B, TCTN2, HCN3, CD27, SGIP1, CR2, CD8B1, CRIP2, DTX3, KCNK1, LAT, PPP1R9A, GDF11, SCN8A, TMEM176B	163	4092	17446	1.36012	0.842942	14.5981
GOTERM_MF_DIRECT	GO:0005031~tumor necrosis factor-activated receptor activity	3	1.52284	1.83592	0.0145908	TNFRSF26, TNFRSF25, CD27	163	20	17446	16.0546	0.787374	17.9605
GOTERM_MF_DIRECT	GO:0019901~protein kinase binding	10	5.07614	1.69424	0.0202191	SPRY2, LAT, PPP1R9A, CD8A, ADCY6, SPRED2, CD4, CAMK2B, IRS1, SKAP1	163	434	17446	2.46614	0.800846	24.0518
GOTERM_MF_DIRECT	GO:0005272~sodium channel activity	3	1.52284	1.50238	0.03145	SCN8A, KCNK1, HCN3	163	30	17446	10.7031	0.867287	34.9751
GOTERM_MF_DIRECT	GO:0001540~beta-amyloid binding	3	1.52284	1.47602	0.0334176	DLGAP3, GPRASP2, APBA2	163	31	17446	10.3578	0.833052	36.732
GOTERM_MF_DIRECT	GO:0008013~beta-catenin binding	4	2.03046	1.36265	0.0433864	TCF7, DACT2, DLG5, MED12L	163	84	17446	5.0967	0.864982	44.9771
GOTERM_MF_DIRECT	GO:0005509~calcium ion binding	12	6.09137	1.21132	0.0614723	CDH22, DGKA, AMY1, RET, SYT4, CD69, SPOCK2, FSTL5, PADI2, FSTL4, MEGF6, PCDHAC1	163	699	17446	1.83744	0.918405	57.4505
GOTERM_MF_DIRECT	GO:0042803~protein homodimerization activity	13	6.59898	1.16448	0.0684735	ASCL1, ABCB9, PPP1R9A, CR2, SYT4, CD8A, HMOX1, CD4, CAMK2B, KCNH2, KLRB1C, CRYM, MTUS2	163	798	17446	1.74361	0.917128	61.5324
GOTERM_MF_DIRECT	GO:0097110~scaffold protein binding	3	1.52284	1.0611	0.0868768	DLGAP3, ADCY6, KCNH2	163	53	17446	6.05834	0.943411	70.5981
Cellular Component
Category	Term	Count	%	-log10 (pvalue)	PValue	Genes	List Total	Pop Hits	Pop Total	Fold Enrichment	Benjamini	FDR
GOTERM_CC_DIRECT	GO:0030425~dendrite	13	6.59898	2.78065	0.0016571	ATCAY, RET, PPP1R9A, SYT4, AQP11, GABBR1, RAPGEF4, CAMK2B, SCN8A, NRGN, KCNK1, HCN3, TUBB3	178	490	19662	2.93059	0.269081	2.0384
GOTERM_CC_DIRECT	GO:0042101~T cell receptor complex	3	1.52284	2.10602	0.00783398	CD3D, ZAP70, SKAP1	178	15	19662	22.0921	0.524423	9.30462
GOTERM_CC_DIRECT	GO:0043231~intracellular membrane-bounded organelle	14	7.1066	1.73192	0.0185387	RET, SYT4, CYP2S1, MTA3, GABBR1, RORC, ATP11A, SIX5, IRS1, SLC26A11, PITPNM2, KISS1R, HMOX1, GDF11	178	751	19662	2.05919	0.692383	20.7347
GOTERM_CC_DIRECT	GO:0030424~axon	9	4.56853	1.71822	0.0191328	ATCAY, RET, SLC1A2, SYT4, RAPGEF4, NRGN, HCN3, CAR2, TUBB3	178	370	19662	2.68688	0.598596	21.3286
GOTERM_CC_DIRECT	GO:0043025~neuronal cell body	11	5.58376	1.63738	0.0230475	ASCL1, RET, PPP1R9A, SYT4, DLGAP3, GABBR1, RAPGEF4, SCN8A, NRGN, HCN3, TUBB3	178	534	19662	2.27541	0.585794	25.1398
GOTERM_CC_DIRECT	GO:0009897~external side of plasma membrane	8	4.06091	1.60266	0.0249652	ICOSL, CR2, CD8B1, CD8A, CD69, CD4, KLRB1C, CD27	178	317	19662	2.78765	0.549045	26.9443
GOTERM_CC_DIRECT	GO:0009986~cell surface	12	6.09137	1.56324	0.0273374	ARSB, MPZL1, SLC1A2, KISS1R, CD8B1, CD8A, AQP11, TNR, TFPI, CD4, KCNH2, CD27	178	629	19662	2.10736	0.526871	29.1211
GOTERM_CC_DIRECT	GO:0001772~immunological synapse	3	1.52284	1.42658	0.0374475	PRKCQ, LAT, ZAP70	178	34	19662	9.74653	0.594116	37.7459
GOTERM_CC_DIRECT	GO:0043197~dendritic spine	5	2.53807	1.34705	0.0449724	SLC1A2, PPP1R9A, DLGAP3, GABBR1, RAPGEF4	178	148	19662	3.73178	0.619518	43.5269
GOTERM_CC_DIRECT	GO:0005887~integral component of plasma membrane	17	8.62944	1.32223	0.0476182	MPZL1, ICOSL, RET, TNFRSF26, TNFRSF25, PLXNB1, PMEL, GABBR1, KCNK1, SLC26A11, LAT, SLC1A2, KISS1R, KCNH2, HCN3, KLRB1C, CD27	178	1126	19662	1.6677	0.602324	45.4392
GOTERM_CC_DIRECT	GO:0016020~membrane	75	38.0711	1.30127	0.0499727	GPR162, MPZL1, LEPROTL1, SYT4, CD8A, ADCY8, NSG2, CYP2S1, ADCY6, GABBR1, 1110032F04RIK, PMVK, SKAP1, SLC26A11, MEGF10, SPRY4, CDH22, ART4, SPRY2, KISS1R, SLC1A2, GPC2, PROL1, AQP11, HMOX1, SPRED2, RAPGEF4, CASP2, GPR174, RET, ICOSL, CD3D, PLXNB1, VANGL2, PRKCQ, PITPNM2, TMEM136, CHPF, SUSD4, KCNH2, TNFRSF26, TMEM121, ST8SIA1, LRIG1, CORO2B, DGKA, CD69, SCG3, ZAP70, SLC30A4, PALM3, CD4, CAMK2B, TC…	178	6998	19662	1.18385	0.585556	47.0908
GOTERM_CC_DIRECT	GO:0005768~endosome	10	5.07614	1.23596	0.058082	RET, TNIK, LEPROTL1, NSG2, ADCY6, PMEL, SLC30A4, ATP11A, PRSS16, KCNK1	178	544	19662	2.03053	0.610322	52.4336
GOTERM_CC_DIRECT	GO:0005764~lysosome	7	3.5533	1.10092	0.0792651	SGSH, ARSB, ABCB9, SLC30A4, GGH, PRSS16, SLC26A11	178	331	19662	2.33603	0.698996	64.1383
GOTERM_CC_DIRECT	GO:0045202~synapse	9	4.56853	1.06152	0.0867927	ATCAY, SLC1A2, PPP1R9A, SYT4, DLGAP3, GABBR1, NRGN, KCNK1, HCN3	178	505	19662	1.96861	0.706447	67.6139
GOTERM_CC_DIRECT	GO:0045121~membrane raft	6	3.04569	1.05303	0.088506	RET, TNR, ADCY6, ZAP70, GABBR1, CD4	178	262	19662	2.52963	0.688901	68.3604

## Sheet: Supp Table 5c. EuMyc v ThMYCN
Supplementary Table 5c: Gene Ontology of unique upregulated (n=429) and downregulated (n=531) genes, identified by Venn Diagram analysis of [EμMyc v Th-MYCN] tumour samples.
upregulated genes (n=429)
Biological Process
Category	Term	Count	%	-log10 (pvalue)	PValue	Genes	List Total	Pop Hits	Pop Total	Fold Enrichment	Benjamini	FDR
GOTERM_BP_DIRECT	GO:0006412~translation	20	4.662	3.51769	0.000303603	MRPS16, RBM3, RPS15A, RPL23A, RPL24, RPL38, RPS7, EIF4B, RPS26, RPL30, RPL18A, PARS2, MRPS18A, RPL34, RPL11, RPS11, MTFMT, SLC25A18, RPL36AL, MRPL35	349	401	18082	2.58408	0.373128	0.504773
GOTERM_BP_DIRECT	GO:0006281~DNA repair	16	3.7296	2.87123	0.00134516	UBE2A, XRCC3, BRCC3, UPF1, MMS22L, USP1, UVRAG, INO80, PCNA, RNF138, MTOR, INO80E, NHEJ1, ASF1A, INO80C, FANCB	349	318	18082	2.60684	0.644817	2.21833
GOTERM_BP_DIRECT	GO:0006516~glycoprotein catabolic process	3	0.699301	2.13813	0.00727555	NGLY1, EDEM3, MANBA	349	7	18082	22.2047	0.97633	11.4581
GOTERM_BP_DIRECT	GO:0006351~transcription, DNA-templated	52	12.1212	2.10776	0.00780257	FHIT, EZH1, E2F8, INO80, CNOT2, CTCF, RFXANK, GLI1, TARDBP, CREB3L1, POU4F1, ATOH8, TWISTNB, INO80C, ZFP35, SOX13, YY2, CCNH, MTPAP, HDAC10, CCNL1, PKN1, RRP8, PURB, ZFP592, MXD4, SUZ12, HES5, HIPK3, ZGLP1, FOXC1, SBNO2, LITAF, GPBP1L1, ZBTB6, TXN1, FOXQ1, HEXIM1, TFEC, ASF1A, NKRF, POLR3F, KLF9, KLF13, SUB1, KLF10, ZFP703, PHF10, POLR3B, MAPK12, SP3, GTF2F2	349	1885	18082	1.42927	0.9508	12.2383
GOTERM_BP_DIRECT	GO:0006013~mannose metabolic process	3	0.699301	2.01873	0.00957794	MAN2A2, MAN2B1, MAN1C1	349	8	18082	19.4291	0.948201	14.819
GOTERM_BP_DIRECT	GO:0071044~histone mRNA catabolic process	3	0.699301	1.82371	0.0150069	UPF1, MTPAP, PAPD5	349	10	18082	15.5433	0.979265	22.2751
GOTERM_BP_DIRECT	GO:0006517~protein deglycosylation	3	0.699301	1.82371	0.0150069	NGLY1, MAN2A2, MAN2B1	349	10	18082	15.5433	0.979265	22.2751
GOTERM_BP_DIRECT	GO:0001501~skeletal system development	7	1.6317	1.7605	0.0173579	USP1, COL3A1, FOXC1, VCAN, COL1A1, NPR3, RPL38	349	107	18082	3.3895	0.978662	25.3098
GOTERM_BP_DIRECT	GO:0001649~osteoblast differentiation	7	1.6317	1.656	0.0220802	GTPBP4, CREB3L1, VCAN, COL1A1, RPS11, ASF1A, GLI1	349	113	18082	3.20952	0.986329	31.0717
GOTERM_BP_DIRECT	GO:0006355~regulation of transcription, DNA-templated	58	13.5198	1.65339	0.0222134	FHIT, EZH1, E2F8, CNOT2, CTCF, RFXANK, GLI1, TARDBP, CREB3L1, POU4F1, PDE8A, ATOH8, INO80C, ZFP35, SOX13, YY2, CCNH, MTA2, MTA3, CCNL1, HDAC10, PKN1, RRP8, PURB, ZFP592, MXD4, SUZ12, HES5, HIPK3, ZGLP1, FOXC1, GM3604, ZFP961, SBNO2, LITAF, SRSF10, ZFP715, GPBP1L1, ZBTB6, ZFP764, TXN1, TSC22D3, FOXQ1, HEXIM1, TFEC, ZFP959, ASF1A, NKRF, KLF9, KLF13, SUB1, KLF10, ZFP703, PHF10, RPS6KA4, MAPK12, SP3,…	349	2279	18082	1.31857	0.978481	31.228
GOTERM_BP_DIRECT	GO:0008033~tRNA processing	6	1.3986	1.61846	0.0240736	RPP38, ZBTB8OS, OSGEP, LCMT2, FDXACB1, RPP14	349	85	18082	3.65724	0.976431	33.3763
GOTERM_BP_DIRECT	GO:0006468~protein phosphorylation	19	4.4289	1.50837	0.0310193	CDK19, SRPK3, IRAK1, FLT1, ADAM10, NEK2, MAP2K3, MKNK1, PKN1, PXK, TRIB2, CAMKK2, RPS6KA4, MAP3K15, MAPK12, HIPK3, CDK12, LMTK2, MTOR	349	576	18082	1.70904	0.987793	40.853
GOTERM_BP_DIRECT	GO:0045454~cell redox homeostasis	5	1.1655	1.4379	0.036484	KRIT1, TMX3, TXN1, ERO1L, PRDX3	349	65	18082	3.98545	0.991464	46.1732
GOTERM_BP_DIRECT	GO:0032418~lysosome localization	3	0.699301	1.43064	0.0370991	BLOC1S2, HPS6, VPS33B	349	16	18082	9.71454	0.988582	46.743
GOTERM_BP_DIRECT	GO:0030199~collagen fibril organization	4	0.932401	1.41135	0.0387841	CYP1B1, COL3A1, FOXC1, COL1A1	349	39	18082	5.31394	0.987035	48.275
GOTERM_BP_DIRECT	GO:0035855~megakaryocyte development	3	0.699301	1.29315	0.050916	RABGAP1L, ABI1, VPS33B	349	19	18082	8.18067	0.995291	58.1431
GOTERM_BP_DIRECT	GO:0006879~cellular iron ion homeostasis	4	0.932401	1.25639	0.0554128	NCOA4, ABCB7, SLC40A1, MON1A	349	45	18082	4.60541	0.99583	61.3283
GOTERM_BP_DIRECT	GO:0006974~cellular response to DNA damage stimulus	14	3.2634	1.19639	0.0636226	XRCC3, UBE2A, MMS22L, BRCC3, USP1, FMR1, PCNA, UVRAG, RNF138, INO80, CDKN3, NHEJ1, FANCB, INO80C	349	420	18082	1.72703	0.997387	66.5642
GOTERM_BP_DIRECT	GO:0046777~protein autophosphorylation	8	1.8648	1.19346	0.0640529	IRAK1, FLT1, NEK2, CDK12, LMTK2, MKNK1, MTOR, CAMKK2	349	183	18082	2.26496	0.996504	66.8193
GOTERM_BP_DIRECT	GO:0060048~cardiac muscle contraction	4	0.932401	1.1884	0.0648036	MAP2K3, MYBPC3, MTOR, SCN5A	349	48	18082	4.31757	0.995588	67.2601
GOTERM_BP_DIRECT	GO:0045089~positive regulation of innate immune response	3	0.699301	1.17877	0.0662566	POLR3F, CARD9, POLR3B	349	22	18082	7.06512	0.994866	68.0976
GOTERM_BP_DIRECT	GO:0043123~positive regulation of I-kappaB kinase/NF-kappaB signaling	7	1.6317	1.16462	0.0684511	S100A4, IRAK1, CARD9, LITAF, SHARPIN, ZDHHC13, TRADD	349	149	18082	2.43407	0.994445	69.3244
GOTERM_BP_DIRECT	GO:0006491~N-glycan processing	3	0.699301	1.14466	0.0716709	MAN2A2, EDEM3, MAN1C1	349	23	18082	6.75794	0.994478	71.0444
GOTERM_BP_DIRECT	GO:0000070~mitotic sister chromatid segregation	3	0.699301	1.14466	0.0716709	CEP57L1, NEK2, INO80	349	23	18082	6.75794	0.994478	71.0444
GOTERM_BP_DIRECT	GO:0042273~ribosomal large subunit biogenesis	3	0.699301	1.11225	0.0772228	WDR74, WDR55, RPL11	349	24	18082	6.47636	0.995365	73.7991
GOTERM_BP_DIRECT	GO:0032465~regulation of cytokinesis	3	0.699301	1.11225	0.0772228	UVRAG, KLHL21, BIRC6	349	24	18082	6.47636	0.995365	73.7991
GOTERM_BP_DIRECT	GO:0006310~DNA recombination	5	1.1655	1.08893	0.0814838	XRCC3, INO80, SUPV3L1, NHEJ1, INO80C	349	85	18082	3.0477	0.99569	75.744
GOTERM_BP_DIRECT	GO:0045672~positive regulation of osteoclast differentiation	3	0.699301	1.08142	0.0829051	CCR1, KLF10, TMEM64	349	25	18082	6.21731	0.995128	76.362
GOTERM_BP_DIRECT	GO:0006417~regulation of translation	6	1.3986	1.073	0.084527	KLHL25, RBM3, FMR1, CNOT2, MKNK1, RPL38	349	121	18082	2.56913	0.994615	77.0492
GOTERM_BP_DIRECT	GO:0043406~positive regulation of MAP kinase activity	4	0.932401	1.06759	0.0855875	IRAK1, FLT1, CD24A, KITL	349	54	18082	3.83784	0.993883	77.4883
GOTERM_BP_DIRECT	GO:0000027~ribosomal large subunit assembly	3	0.699301	1.05202	0.0887107	RPL23A, RPL11, RPL24	349	26	18082	5.97818	0.993919	78.7359
GOTERM_BP_DIRECT	GO:0007059~chromosome segregation	5	1.1655	1.03274	0.0927391	NEK2, UVRAG, CTCF, ESCO2, USP44	349	89	18082	2.91072	0.994267	80.2494
GOTERM_BP_DIRECT	GO:0045892~negative regulation of transcription, DNA-templated	17	3.9627	1.02681	0.0940124	NKRF, IRAK1, SBNO2, MTA2, KLF10, MTA3, ZFP703, HDAC10, CTCF, PDCD4, TNFRSF4, PURB, MXD4, HES5, HEXIM1, SP3, ATOH8	349	579	18082	1.52122	0.993664	80.7063
GOTERM_BP_DIRECT	GO:0006364~rRNA processing	6	1.3986	1.01611	0.0963576	WDR55, PAPD5, RRP8, RPL11, NOP10, RPS7	349	126	18082	2.46719	0.993441	81.522
GOTERM_BP_DIRECT	GO:0045727~positive regulation of translation	4	0.932401	1.01363	0.0969109	CYP1B1, RBM3, FMR1, MTOR	349	57	18082	3.63585	0.992548	81.7096
GOTERM_BP_DIRECT	GO:0010212~response to ionizing radiation	4	0.932401	1.01363	0.0969109	XRCC3, BRCC3, NHEJ1, LZIC	349	57	18082	3.63585	0.992548	81.7096
Molecular Function
Category	Term	Count	%	-log10 (pvalue)	PValue	Genes	List Total	Pop Hits	Pop Total	Fold Enrichment	Benjamini	FDR
GOTERM_MF_DIRECT	GO:0003735~structural constituent of ribosome	16	3.7296	3.80865	0.000155362	MRPS16, RPS15A, RPL23A, RPL24, RPL38, RPS7, RPS26, RPL30, RPL18A, MRPS18A, RPL34, RPL11, RPS11, SLC25A18, RPL36AL, MRPL35	330	264	17446	3.20404	0.0807644	0.226026
GOTERM_MF_DIRECT	GO:0044822~poly(A) RNA binding	35	8.15851	2.42485	0.00375965	S100A4, ZCCHC24, SRSF10, RBM3, TRA2B, SNRPD3, RPS15A, TXN1, SRP19, RPS26, RPL30, TARDBP, RBMS2, TPT1, RPL11, SUPV3L1, LSM2, NKRF, GTPBP4, UPF1, SUB1, FMR1, MTPAP, TBRG4, PAPD5, RRP8, RPL24, PURB, RPS7, EIF4B, LARP4, RPL18A, FAM120A, RPS11, KCTD12	330	1113	17446	1.66247	0.639688	5.33799
GOTERM_MF_DIRECT	GO:0003723~RNA binding	26	6.06061	2.15154	0.00705447	UPF1, SRSF10, EIF1AD, SNRPD3, TRA2B, RBM3, FMR1, MTPAP, RPL23A, RPL38, SRP19, PDCD4, PURB, EIF4B, SUZ12, RPL30, LARP4, FAM120A, PARS2, RPL34, TARDBP, RBMS2, RPL11, LSM2, RPS11, DND1	330	780	17446	1.76222	0.721691	9.7966
GOTERM_MF_DIRECT	GO:0005537~mannose binding	4	0.932401	2.05071	0.00889798	LMAN2, MAN2B1, LMAN1, MANBA	330	23	17446	9.1942	0.702122	12.2051
GOTERM_MF_DIRECT	GO:0016740~transferase activity	41	9.55711	1.91466	0.0121715	CDK19, NEK2, EZH1, MKNK1, ZDHHC18, ALG6, CAMKK2, UGT1A7C, XYLT1, POMT1, B3GALNT2, LMTK2, CDK12, GSTO1, IPMK, GAL3ST1, SRPK3, IRAK1, UBE2A, OSGEP, FLT1, METTL5, PIGW, LCMT2, MAP2K3, MTPAP, PKN1, PAPD5, RRP8, POLR3B, ESCO2, MAP3K15, RPS6KA4, MAPK12, ZDHHC13, HIPK3, CHSY1, MTOR, OAT, MTFMT, CROT	330	1472	17446	1.47251	0.734858	16.335
GOTERM_MF_DIRECT	GO:0004672~protein kinase activity	19	4.4289	1.90865	0.0123411	SRPK3, CDK19, IRAK1, FLT1, NEK2, MAP2K3, MKNK1, TBRG4, PKN1, PXK, TRIB2, CAMKK2, RPS6KA4, MAP3K15, MAPK12, HIPK3, CDK12, LMTK2, MTOR	330	531	17446	1.89165	0.67429	16.5439
GOTERM_MF_DIRECT	GO:0003682~chromatin binding	17	3.9627	1.80062	0.0158264	UPF1, MTA2, EZH1, FMR1, MTA3, PKN1, CTCF, GLI1, SUZ12, HES5, SP3, ZGLP1, PCNA, CREB3L1, POU4F1, ORC1, ASF1A	330	466	17446	1.92861	0.709228	20.7319
GOTERM_MF_DIRECT	GO:0004674~protein serine/threonine kinase activity	15	3.4965	1.47674	0.0333624	SRPK3, CDK19, IRAK1, NEK2, MAP2K3, MKNK1, PKN1, CAMKK2, RPS6KA4, MAP3K15, MAPK12, HIPK3, CDK12, LMTK2, MTOR	330	428	17446	1.8528	0.899627	38.9922
GOTERM_MF_DIRECT	GO:0004553~hydrolase activity, hydrolyzing O-glycosyl compounds	4	0.932401	1.46239	0.0344836	MAN2A2, NAGA, MAN2B1, MANBA	330	38	17446	5.56491	0.879165	40.0147
GOTERM_MF_DIRECT	GO:0016538~cyclin-dependent protein serine/threonine kinase regulator activity	3	0.699301	1.4468	0.0357437	CCNE2, CCNH, CCNL1	330	16	17446	9.9125	0.86093	41.1448
GOTERM_MF_DIRECT	GO:0005201~extracellular matrix structural constituent	4	0.932401	1.37852	0.0418292	COL3A1, VCAN, COL1A1, PRELP	330	41	17446	5.15772	0.878201	46.3288
GOTERM_MF_DIRECT	GO:0004843~thiol-dependent ubiquitin-specific protease activity	5	1.1655	1.17466	0.0668872	BRCC3, USP1, UCHL4, UCHL3, USP44	330	81	17446	3.26337	0.956144	63.5136
GOTERM_MF_DIRECT	GO:0019901~protein kinase binding	14	3.2634	1.16532	0.0683416	PTPRJ, ADAM10, SLC12A4, MAP2K3, CCNL1, PRDX3, CD24A, CCNE2, STX17, CDK12, RNF138, MTOR, LSM2, SCN5A	330	434	17446	1.70538	0.947731	64.3331
GOTERM_MF_DIRECT	GO:0003697~single-stranded DNA binding	5	1.1655	1.14385	0.0718043	XRCC3, SUB1, RNF138, POU4F1, PURB	330	83	17446	3.18474	0.944129	66.2158
GOTERM_MF_DIRECT	GO:0000166~nucleotide binding	46	10.7226	1.09311	0.0807029	CDK19, FHIT, XRCC3, SRSF10, NEK2, MYO7A, TRA2B, RBM3, MKNK1, INO80, CAMKK2, ACTR2, HSPA2, PARS2, NUBP2, TARDBP, RBMS2, LMTK2, CDK12, SUPV3L1, DND1, RAB20, ORC1, IPMK, SRPK3, IRAK1, UBE2A, GTPBP4, FLT1, UPF1, MAP2K3, RAB4B, SPAG1, MTPAP, PKN1, RPL23A, ABCB7, EIF4B, MAP3K15, RPS6KA4, LARP4, MAPK12, HIPK3, GTF2F2, RAP1B, MTOR	330	1936	17446	1.25613	0.952188	70.6381
GOTERM_MF_DIRECT	GO:0004222~metalloendopeptidase activity	6	1.3986	1.07861	0.0834432	ADAM4, GM4787, ADAM10, ADAMTSL4, ADAM33, ZMPSTE24	330	123	17446	2.57886	0.947742	71.8873
GOTERM_MF_DIRECT	GO:0003677~DNA binding	44	10.2564	1.0672	0.0856638	XRCC3, GPBP1L1, ZBTB6, E2F8, INO80, TRIM16, CTCF, RFXANK, GLI1, FOXQ1, TFEC, TARDBP, CREB3L1, SUPV3L1, POU4F1, ATOH8, ORC1, NKRF, ZFP35, UPF1, KLF9, SOX13, YY2, KLF13, SUB1, HIST1H1B, KLF10, MTA2, MTA3, PAPD5, POLR3B, PURB, MXD4, ZFP592, HES5, HIST2H2BE, SP3, HIPK3, GTF2F2, ZGLP1, PCNA, RNF138, FOXC1, NHEJ1	330	1847	17446	1.25941	0.942461	72.8631
GOTERM_MF_DIRECT	GO:0016301~kinase activity	19	4.4289	1.05378	0.0883529	SRPK3, CDK19, IRAK1, FLT1, NEK2, CCNH, MAP2K3, AKAP12, MKNK1, PKN1, CAMKK2, RPS6KA4, MAP3K15, MAPK12, HIPK3, LMTK2, CDK12, MTOR, IPMK	330	674	17446	1.49031	0.938292	74.0025
GOTERM_MF_DIRECT	GO:0000287~magnesium ion binding	8	1.8648	1.05261	0.0885916	HACL1, RPS6KA4, MAPK12, PGM1, MTPAP, IDH3B, FDXACB1, HMGCL	330	202	17446	2.09373	0.929081	74.1015
GOTERM_MF_DIRECT	GO:0004860~protein kinase inhibitor activity	4	0.932401	1.03372	0.0925301	PODN, SOCS2, RTN4RL2, TRIB2	330	57	17446	3.70994	0.928013	75.6845
GOTERM_MF_DIRECT	GO:0016746~transferase activity, transferring acyl groups	7	1.6317	1.01427	0.0967675	TMEM68, OSGEP, PIGW, ZDHHC13, ZDHHC18, CROT, ESCO2	330	167	17446	2.21597	0.927688	77.2867
Cellular Component
Category	Term	Count	%	-log10 (pvalue)	PValue	Genes	List Total	Pop Hits	Pop Total	Fold Enrichment	Benjamini	FDR
GOTERM_CC_DIRECT	GO:0005840~ribosome	14	3.2634	4.18915	6.46919e-05	MRPS16, RPS15A, RPL23A, RPL24, RPL38, RPS7, RPS26, RPL30, RPL18A, MRPS18A, RPL34, RPL11, RPS11, MRPL35	374	188	19662	3.91495	0.023842	0.0892776
GOTERM_CC_DIRECT	GO:0005634~nucleus	150	34.965	4.15702	6.96592e-05	RPP38, S100A4, FHIT, XRCC3, SNRPD3, RBM3, FGF11, CNOT2, INO80, SRP19, WDR74, TARDBP, TRAK1, TPT1, RBMS2, CREB3L1, RPL11, ATOH8, DND1, LSM2, ORC1, RPL36AL, GTPBP4, MMS22L, YY2, MTA2, USP1, FMR1, MTA3, HDAC10, RRP8, NUPL1, TATDN2, TACC1, ESCO2, ZFP592, SUZ12, HES5, ZGLP1, RNF138, CYP1B1, LMNB1, SRSF10, MCL1, NEK2, GPBP1L1, RABGAP1L, TXN1, SESN3, FOXQ1, WDR55, ZPBP, BLOC1S2, HEXIM1, TFEC, SUPV3L1, Z…	374	6019	19662	1.31016	0.0129079	0.0961296
GOTERM_CC_DIRECT	GO:0030529~intracellular ribonucleoprotein complex	16	3.7296	2.90398	0.00124743	MRPS16, SNRPD3, FMR1, RPL23A, RPL24, RPL38, SRP19, NOP10, RPS7, RPL30, RPL18A, MRPS18A, RPL11, RPS11, LSM2, MRPL35	374	320	19662	2.62861	0.143751	1.70854
GOTERM_CC_DIRECT	GO:0022625~cytosolic large ribosomal subunit	8	1.8648	2.76265	0.00172724	RPL30, RPL18A, RPL34, RPL23A, RPL11, RPL24, RPL38, RPL36AL	374	91	19662	4.62173	0.148882	2.35846
GOTERM_CC_DIRECT	GO:0005737~cytoplasm	154	35.8974	2.74974	0.00177935	FHIT, XRCC3, CEP76, SNRPD3, RBM3, CNOT2, VPS33B, SRP19, TLR7, CMBL, TBC1D15, ATG5, TARDBP, TRAK1, TPT1, RPL11, ATOH8, DND1, LSM2, ORC1, APON, GTPBP4, SOCS2, FMR1, MTA3, MTPAP, SPAG1, HDAC10, RRP8, TATDN2, TACC1, DDIT4, PCF11, IGBP1, PGM1, RPS11, COL1A1, HSPBAP1, MRPS16, PODN, LITAF, LMNB1, MCL1, NEK2, AKAP12, TXN1, PXK, LMAN1, ARFGEF2, SESN3, RPS26, WDR55, BLOC1S2, HEXIM1, ARPC2, 1600002K03RIK, T…	374	6631	19662	1.22095	0.124411	2.42881
GOTERM_CC_DIRECT	GO:0005730~nucleolus	29	6.75991	2.52638	0.00297592	RPP38, NEK2, RBM3, NOB1, CTCF, SRP19, RPP14, WDR74, RPS26, WDR55, RPL34, CDK12, RPL11, TWISTNB, INO80E, IPMK, ORC1, INO80C, NKRF, GTPBP4, SUB1, FMR1, PAPD5, RRP8, RPS7, SUZ12, NEDD1, RPS11, USP44	374	842	19662	1.81068	0.169127	4.03122
GOTERM_CC_DIRECT	GO:0070062~extracellular exosome	68	15.8508	2.00764	0.00982552	S100A4, FHIT, GDA, LTBP2, SLC20A2, SNRPD3, ECHDC1, FSTL1, PRDX3, CMBL, TBC1D15, ACTR2, SLC23A1, WISP2, GHITM, CISD1, CST10, SEMA3G, TPT1, RPL11, PDE8A, MAN2B1, APOM, DPEP1, PTPRJ, BPIFA2, ADAM10, TTC38, CLIC1, PIGR, ALDH16A1, ARRDC1, PRELP, DHRS4, PGM1, UCHL3, RPS11, RPS15A, ABI1, TXN1, LMAN2, LMAN1, PKD1L3, RPS26, ZBTB8OS, RPL30, HSPA2, ARPC2, RPL34, NAGA, RTN4RL2, ZMPSTE24, GSTO1, GPR155, SUB1,…	374	2674	19662	1.33691	0.409124	12.744
GOTERM_CC_DIRECT	GO:0031012~extracellular matrix	13	3.0303	1.96847	0.0107529	RPL30, LTBP2, ADAMTSL4, COL3A1, RPS15A, RPL11, VCAN, COL1A1, NID2, RPS11, THBS2, PRELP, RPS7	374	294	19662	2.32462	0.395934	13.8655
GOTERM_CC_DIRECT	GO:0005652~nuclear lamina	3	0.699301	1.92699	0.0118308	LMNB1, NRM, PCNA	374	9	19662	17.5241	0.389358	15.1522
GOTERM_CC_DIRECT	GO:0022627~cytosolic small ribosomal subunit	5	1.1655	1.74504	0.0179871	RPS26, MRPS18A, RPS15A, RPS11, RPS7	374	53	19662	4.95964	0.491874	22.1661
GOTERM_CC_DIRECT	GO:0031932~TORC2 complex	3	0.699301	1.68003	0.0208915	RPL23A, MTOR, SESN3	374	12	19662	13.143	0.511256	25.2848
GOTERM_CC_DIRECT	GO:0005739~mitochondrion	45	10.4895	1.58512	0.0259947	HCCS, MRPS16, XRCC3, CYP1B1, MCL1, RPS15A, TXN1, PRDX3, SRP19, RPP14, TBC1D15, CISD1, GHITM, MPV17L2, HSPA2, BLOC1S2, PARS2, RPL34, STX17, TRAK1, SUPV3L1, HMGCL, TOMM34, MRPL35, GNRH1, RAB4B, MTPAP, IDH3B, TBRG4, CLIC1, ABCB7, NDUFA12, DDIT4, COX6C, DHRS4, MAPK12, NCOA4, MRPS18A, METAP1D, ZADH2, MTOR, OAT, MTFMT, CROT, SLC25A18	374	1721	19662	1.37464	0.558991	30.4854
GOTERM_CC_DIRECT	GO:0031011~Ino80 complex	3	0.699301	1.49459	0.032019	INO80, INO80E, INO80C	374	15	19662	10.5144	0.606914	36.1919
GOTERM_CC_DIRECT	GO:0005654~nucleoplasm	49	11.4219	1.48578	0.0326755	XRCC3, RBM3, EZH1, SNRPD3, CTCF, PDCD4, RFXANK, GLI1, TARDBP, ANKRD12, TPT1, RPL11, IPMK, TOMM34, MMS22L, BRCC3, CCNH, MTA2, MTA3, FMR1, HDAC10, SPAG1, SUZ12, ANKRD28, HES5, HIST2H2BE, FOXC1, LITAF, SRSF10, ZFP715, MCL1, LMNB1, HSD17B1, MKNK1, HSPA2, HEXIM1, TFEC, NKRF, UPF1, KLF9, EIF1AD, NEDD1, RPS6KA4, CHML, MAPK12, SP3, FNBP4, PCNA, PHF7	374	1935	19662	1.33129	0.587331	36.7869
GOTERM_CC_DIRECT	GO:0005765~lysosomal membrane	10	2.331	1.45443	0.0351212	3110002H16RIK, LITAF, BLOC1S2, HPS6, MYO7A, SLC12A4, TMEM165, MTOR, LMBRD1, VPS33B	374	234	19662	2.24667	0.588955	38.958
GOTERM_CC_DIRECT	GO:0005578~proteinaceous extracellular matrix	12	2.7972	1.40433	0.0394161	WISP2, PODN, LTBP2, ADAMTSL4, EFEMP2, COL3A1, VCAN, COL1A1, NID2, THBS2, ANGPTL4, PRELP	374	316	19662	1.99641	0.608389	42.6042
GOTERM_CC_DIRECT	GO:0005637~nuclear inner membrane	4	0.932401	1.39893	0.0399086	LMNB1, NRM, TRA2B, ZMPSTE24	374	40	19662	5.25722	0.590817	43.0091
GOTERM_CC_DIRECT	GO:0043235~receptor complex	7	1.6317	1.36978	0.0426799	FLT1, GFRA1, PIGR, TLR7, TRADD, PKD1L3, KCTD12	374	134	19662	2.74631	0.594993	45.2388
GOTERM_CC_DIRECT	GO:0005764~lysosome	12	2.7972	1.283	0.0521192	LITAF, BLOC1S2, TMEM165, NAGA, UVRAG, MT1, MTOR, LMBRD1, MAN2B1, VPS33B, TLR7, MANBA	374	331	19662	1.90594	0.650345	52.2406
GOTERM_CC_DIRECT	GO:0005856~cytoskeleton	30	6.99301	1.2793	0.0525657	TAPT1, MYBPC2, CEP76, NEK2, CEP57L1, MYO7A, MYBPC3, AKAP12, ABI1, ARFGEF2, IVNS1ABP, CCDC38, TRIB2, ACTR2, BLOC1S2, HSPA2, ARPC2, NUBP2, SLMAP, KLHL21, BRCC3, 1700029J07RIK, BIRC6, KITL, TACC1, TRADD, RPS7, NEDD1, PLEKHA7, KRIT1	374	1113	19662	1.41704	0.634707	52.5503
GOTERM_CC_DIRECT	GO:0000307~cyclin-dependent protein kinase holoenzyme complex	3	0.699301	1.26386	0.0544675	CCNH, CCNL1, PCNA	374	20	19662	7.88583	0.630199	53.8485
GOTERM_CC_DIRECT	GO:0031965~nuclear membrane	9	2.0979	1.17369	0.067036	GTPBP4, DHRS4, LMNB1, HSD17B1, FAM76B, GSTO1, CLIC1, NUPL1, RETSAT	374	226	19662	2.09358	0.691629	61.6337
GOTERM_CC_DIRECT	GO:0030134~ER to Golgi transport vesicle	3	0.699301	1.15549	0.0699055	STX17, LMAN2, LMAN1	374	23	19662	6.85724	0.691261	63.2311
GOTERM_CC_DIRECT	GO:0005815~microtubule organizing center	7	1.6317	1.12301	0.0753333	SLMAP, BIRC6, PXK, ARFGEF2, PHF7, TACC1, RPS7	374	155	19662	2.37423	0.703958	66.0854
GOTERM_CC_DIRECT	GO:0045111~intermediate filament cytoskeleton	4	0.932401	1.12028	0.0758094	NDOR1, ZFP715, EIF1AD, TACC1	374	52	19662	4.04401	0.691566	66.3257
GOTERM_CC_DIRECT	GO:0043679~axon terminus	5	1.1655	1.09195	0.0809191	GNRH1, SRSF10, ARPC2, FMR1, TANC1	374	86	19662	3.05652	0.701965	68.807
GOTERM_CC_DIRECT	GO:0005622~intracellular	39	9.09091	1.05356	0.0883969	FHIT, AVPR2, MRPS16, AKAP12, RABGAP1L, TRIM16, ABI1, ZFP764, RPL38, RPL30, CST10, RPL11, ERO1L, RAB20, SCN5A, MRPL35, GPR155, MPP1, RAB4B, RRP8, RPL23A, NPR3, UBL3, DDIT4, RPS7, CCL11, MAP3K15, MRPS18A, PCNA, UCHL4, DEPTOR, UCHL3, SYTL2, RAP1B, RPS11, GM3604, ZFP961, SLC40A1, RAPGEFL1	374	1599	19662	1.28225	0.721565	72.1341
downregulated genes (n=531)
Biological Process
Category	Term	Count	%	-log10 (pvalue)	PValue	Genes	List Total	Pop Hits	Pop Total	Fold Enrichment	Benjamini	FDR
GOTERM_BP_DIRECT	GO:0008285~negative regulation of cell proliferation	21	3.9548	2.90118	0.0012555	DLC1, ING4, TESC, DAB2IP, INPPL1, TRIM24, KANK2, RERG, SPRY2, SPRY1, GPC3, SSTR1, ROBO1, BCHE, NTRK1, SFRP4, GDF11, RARA, LDOC1, SMARCA2, TES	442	384	18082	2.23724	0.915617	2.13283
GOTERM_BP_DIRECT	GO:0055085~transmembrane transport	20	3.76648	2.79092	0.00161839	SLC5A3, SLC12A7, ABCB9, SLC12A5, SLC26A1, ABCB6, ABCG2, SLC25A12, SLC2A3, ABCD2, SLC30A4, SLC22A4, ABCB10, SLC25A44, CACNA1E, SV2B, SCN8A, TRPV6, SLC30A9, ABCC5	442	364	18082	2.24777	0.796845	2.74127
GOTERM_BP_DIRECT	GO:0019287~isopentenyl diphosphate biosynthetic process, mevalonate pathway	3	0.564972	2.75654	0.00175169	MVD, MVK, PMVK	442	3	18082	40.9095	0.683399	2.96386
GOTERM_BP_DIRECT	GO:0045926~negative regulation of growth	4	0.753296	2.57022	0.0026902	ING4, GPC3, BBC3, IGFBP5	442	12	18082	13.6365	0.734293	4.5176
GOTERM_BP_DIRECT	GO:0006468~protein phosphorylation	26	4.89642	2.38946	0.00407888	TRIB3, ULK4, DMPK, EPHB6, PSKH1, SNRK, RARA, AKT3, SRPK2, RYK, NLK, PKDCC, TRIM24, GUCY2E, TBCK, RPS6KL1, GRM5, NTRK3, EPHA4, DYRK1B, NTRK1, HIPK2, MST1R, KSR1, RHO, CAMK1D	442	576	18082	1.84661	0.799858	6.77368
GOTERM_BP_DIRECT	GO:0045824~negative regulation of innate immune response	4	0.753296	2.27823	0.00526956	IFI202B, HAVCR2, SMPDL3B, NLRX1	442	15	18082	10.9092	0.823244	8.66802
GOTERM_BP_DIRECT	GO:0006695~cholesterol biosynthetic process	5	0.94162	2.13604	0.0073107	MVD, DHCR7, LSS, MVK, PMVK	442	32	18082	6.39211	0.872915	11.8313
GOTERM_BP_DIRECT	GO:0007275~multicellular organism development	39	7.34463	2.13403	0.00734468	NKD1, TNFRSF25, PGF, PDGFA, SOHLH2, SPATA9, SPRY2, SPRY1, TCP11, PLEKHB1, UNC5B, SHISA2, ROBO1, RAB23, SPRED2, TEF, CREB3L2, CASZ1, ANGPT1, SEMA3A, WNT6, COL18A1, FLRT3, BMP3, FLRT2, DAB2IP, TBX3, TRNP1, NTNG2, PKDCC, SIX6, ASCL2, NTRK3, NME5, EPHA4, TULP3, NTRK1, SFRP4, HHAT	442	1029	18082	1.55051	0.836911	11.8831
GOTERM_BP_DIRECT	GO:0008299~isoprenoid biosynthetic process	4	0.753296	2.11941	0.00759608	MVD, PEX5, MVK, PMVK	442	17	18082	9.62577	0.811253	12.2653
GOTERM_BP_DIRECT	GO:0010633~negative regulation of epithelial cell migration	4	0.753296	2.04806	0.00895251	CORO1C, DAB2IP, SEMA3A, CD63	442	18	18082	9.091	0.829631	14.3006
GOTERM_BP_DIRECT	GO:0006811~ion transport	25	4.7081	2.03667	0.00919028	SLC5A3, SLC12A7, SCN2B, GABRA3, CACNG8, SLC12A5, ATP6V1H, SLC26A1, TRF, ATP7A, BSPRY, KCNJ9, KCNN3, SLC4A8, SLC22A4, SLC30A4, CACNA1E, SLCO3A1, SCN8A, TRPV6, HTR3A, SCARA5, SLC30A9, PDZD3, SLC4A5	442	584	18082	1.75126	0.808301	14.6527
GOTERM_BP_DIRECT	GO:0030853~negative regulation of granulocyte differentiation	3	0.564972	1.82173	0.0150755	CUL4A, RARA, PRDM16	442	8	18082	15.3411	0.91719	22.9471
GOTERM_BP_DIRECT	GO:0022038~corpus callosum development	3	0.564972	1.82173	0.0150755	RYK, RPGRIP1L, ULK4	442	8	18082	15.3411	0.91719	22.9471
GOTERM_BP_DIRECT	GO:0008589~regulation of smoothened signaling pathway	4	0.753296	1.80343	0.0157244	TULP3, ANKMY2, RAB23, RPGRIP1L	442	22	18082	7.43809	0.909222	23.8136
GOTERM_BP_DIRECT	GO:0043524~negative regulation of neuron apoptotic process	10	1.88324	1.77499	0.0167885	ATP7A, UNC5B, STAR, PCP4, BARHL1, NTRK1, HIPK2, ANGPT1, BCL2L1, TERT	442	160	18082	2.55684	0.907451	25.2148
GOTERM_BP_DIRECT	GO:0009887~organ morphogenesis	8	1.50659	1.76001	0.0173776	GPC3, THRB, TBX3, PDGFA, GDF11, HHIP, SYCP2, WNT6	442	109	18082	3.00253	0.89974	25.9801
GOTERM_BP_DIRECT	GO:0006694~steroid biosynthetic process	6	1.12994	1.75698	0.0174993	STAR, MVD, DHCR7, LSS, MVK, PMVK	442	62	18082	3.95898	0.885991	26.1373
GOTERM_BP_DIRECT	GO:0010628~positive regulation of gene expression	18	3.38983	1.71942	0.01908	MAFG, SRPK2, TESC, STAR, TADA3, PIK3CB, EPHX2, TRIM24, PAWR, NTRK3, DROSHA, PLSCR1, ACTG2, SPRY2, SFRP4, RARA, WNT6, PPP1R15A	442	399	18082	1.84554	0.892486	28.1502
GOTERM_BP_DIRECT	GO:0007605~sensory perception of sound	9	1.69492	1.69955	0.0199733	SPRY2, USP53, THRB, TMIE, BARHL1, PCDH15, MYH14, SCN8A, CRYM	442	138	18082	2.66801	0.889843	29.2648
GOTERM_BP_DIRECT	GO:0043407~negative regulation of MAP kinase activity	5	0.94162	1.6912	0.020361	SPRY2, SPRY1, HYAL2, DAB2IP, INPPL1	442	43	18082	4.75692	0.88125	29.7435
GOTERM_BP_DIRECT	GO:0008203~cholesterol metabolic process	7	1.31827	1.66458	0.0216482	HNF1A, STAR, MVD, DHCR7, MVK, PMVK, MTTP	442	89	18082	3.2176	0.883932	31.3111
GOTERM_BP_DIRECT	GO:0006635~fatty acid beta-oxidation	5	0.94162	1.65801	0.0219783	ECI2, ABCD2, PEX5, ACAA1B, AUH	442	44	18082	4.64881	0.875401	31.7076
GOTERM_BP_DIRECT	GO:0007268~chemical synaptic transmission	10	1.88324	1.59417	0.0254583	GRM5, SLC12A7, DOC2A, SSTR1, GABRA3, RAPSN, SLC12A5, EXOC4, SV2B, GPR1	442	172	18082	2.37846	0.900425	35.7599
GOTERM_BP_DIRECT	GO:0016126~sterol biosynthetic process	4	0.753296	1.56359	0.0273154	MVD, DHCR7, MVK, PMVK	442	27	18082	6.06067	0.906497	37.8287
GOTERM_BP_DIRECT	GO:0035264~multicellular organism growth	8	1.50659	1.5571	0.0277269	SLC1A2, NESPAS, DHCR7, SLC12A5, PCDH15, RARA, PKDCC, PPP1R13L	442	120	18082	2.7273	0.900313	38.2784
GOTERM_BP_DIRECT	GO:0051965~positive regulation of synapse assembly	6	1.12994	1.55293	0.0279943	NTRK3, FLRT3, FLRT2, NTRK1, NLGN1, GHRL	442	70	18082	3.50653	0.893024	38.5692
GOTERM_BP_DIRECT	GO:0048286~lung alveolus development	5	0.94162	1.53436	0.0292171	ATP7A, PDGFA, PKDCC, IGFBP5, FOXP2	442	48	18082	4.26141	0.894015	39.8819
GOTERM_BP_DIRECT	GO:0007264~small GTPase mediated signal transduction	12	2.25989	1.51472	0.030569	RERG, RASL11B, ARL2, GM266, RRAS2, RAB23, RHOBTB1, RAPGEF5, RAB40C, RIT1, ARL16, RAB13	442	236	18082	2.08014	0.895952	41.3026
GOTERM_BP_DIRECT	GO:0006355~regulation of transcription, DNA-templated	70	13.1827	1.48974	0.0323791	HNF1A, THRB, ZFP40, FOXO3, PAWR, SOHLH2, KANK2, ZFP784, MAMSTR, MIER2, ZFP931, CREB3L2, RARA, ZFP687, MSL3L2, BATF3, SATB1, ZFP960, ZFP518B, FOXJ1, BARHL1, TBR1, SIX6, ZFP799, GZF1, GRM5, HIPK2, MED9, D3ERTD254E, ZFP558, ST18, ZFP820, SMARCA2, ZFP512, TADA3, TRIB3, MYBL1, PRDM16, GM14403, HIC2, ZFP664, CASZ1, TEF, SLC30A9, CHD3, MAFG, 2810021J22RIK, ZFP345, MAFF, DNMT3A, ZFP605, IKZF2, TRNP1, TBX…	442	2279	18082	1.25654	0.90108	43.1553
GOTERM_BP_DIRECT	GO:0090630~activation of GTPase activity	6	1.12994	1.48449	0.0327724	NTRK3, CORO1C, TBC1D2B, FOXJ1, TBC1D14, TBCK	442	73	18082	3.36242	0.895781	43.5505
GOTERM_BP_DIRECT	GO:0006629~lipid metabolic process	19	3.57815	1.47755	0.0333004	MVD, EPHX2, LSS, PMVK, LPCAT2, FADS6, MTTP, DDHD2, PTGIS, SMPDL3B, DHCR7, MBOAT1, PLA2G7, PLA2G6, OSBPL10, MVK, PAFAH1B2, ACAA1B, PLTP	442	459	18082	1.69342	0.891576	44.077
GOTERM_BP_DIRECT	GO:0051593~response to folic acid	3	0.564972	1.47726	0.033323	MTHFR, BCHE, ABCG2	442	12	18082	10.2274	0.883693	44.0994
GOTERM_BP_DIRECT	GO:0040037~negative regulation of fibroblast growth factor receptor signaling pathway	3	0.564972	1.41165	0.0387573	SPRY2, SPRY1, SHISA2	442	13	18082	9.44065	0.912051	49.2541
GOTERM_BP_DIRECT	GO:0034260~negative regulation of GTPase activity	4	0.753296	1.40782	0.0391007	ARL2, SPRY2, SPRY1, DAB2IP	442	31	18082	5.27865	0.907323	49.5643
GOTERM_BP_DIRECT	GO:0060395~SMAD protein signal transduction	6	1.12994	1.39914	0.0398898	BMP3, HNF1A, HIPK2, GDF11, TRF, BTBD11	442	77	18082	3.18775	0.905223	50.2704
GOTERM_BP_DIRECT	GO:0007399~nervous system development	16	3.01318	1.3536	0.0442997	TRNP1, SCN2B, NLGN1, NTNG2, NTRK3, ASCL2, GNG8, EPHA4, SLC1A2, ROBO1, NTRK1, RAB23, SEMA3A, HDAC9, SMARCA2, CAMK1D	442	377	18082	1.73621	0.921744	54.048
GOTERM_BP_DIRECT	GO:0031076~embryonic camera-type eye development	3	0.564972	1.35163	0.0445014	TULP3, RARA, PPP1R13L	442	14	18082	8.76632	0.916969	54.2142
GOTERM_BP_DIRECT	GO:0098656~anion transmembrane transport	3	0.564972	1.35163	0.0445014	SLC1A2, SLC4A8, SLC4A5	442	14	18082	8.76632	0.916969	54.2142
GOTERM_BP_DIRECT	GO:0044255~cellular lipid metabolic process	3	0.564972	1.35163	0.0445014	STAR, INPPL1, PEX5	442	14	18082	8.76632	0.916969	54.2142
GOTERM_BP_DIRECT	GO:0030178~negative regulation of Wnt signaling pathway	5	0.94162	1.32349	0.04748	GRB10, NKD1, SHISA2, NLK, TSKU	442	56	18082	3.65263	0.92478	56.6027
GOTERM_BP_DIRECT	GO:0007626~locomotory behavior	7	1.31827	1.31125	0.0488366	ATP7A, GRM5, DDHD2, PCDH15, CACNA1E, SCN8A, ASL	442	108	18082	2.65154	0.92521	57.6513
GOTERM_BP_DIRECT	GO:0007015~actin filament organization	6	1.12994	1.28233	0.0522005	INPPL1, ACTR3B, FAT1, PCDH15, TMSB10, TRF	442	83	18082	2.95731	0.933154	60.1493
GOTERM_BP_DIRECT	GO:0030282~bone mineralization	4	0.753296	1.27529	0.0530529	GPC3, PKDCC, FBXL15, MMP13	442	35	18082	4.67537	0.931573	60.7599
GOTERM_BP_DIRECT	GO:0009615~response to virus	6	1.12994	1.26404	0.0544448	BATF3, IFIT2, HYAL2, MST1R, BCL2L1, ADAR	442	84	18082	2.92211	0.931928	61.7381
GOTERM_BP_DIRECT	GO:0040007~growth	4	0.753296	1.24514	0.0568671	BMP3, GDF11, BCL2L1, FOXP2	442	36	18082	4.5455	0.935648	63.3858
GOTERM_BP_DIRECT	GO:0006810~transport	56	10.5461	1.23561	0.0581288	SLC5A3, STAR, PEX5, SLC26A1, SLC1A4, SLC1A2, SLC2A3, RAB23, SLC22A4, ABCB10, SV2B, TRPV6, STX6, SLC12A7, SCN2B, CACNG8, ATP6V1H, PKDCC, BSPRY, OSBPL10, RAB13, CPLX3, CCDC91, ASTN2, TRF, ESYT3, AP3M2, SLC4A8, SLC30A4, ABCD2, EXOC4, SLC35F3, SLC25A44, SLCO3A1, HTR3A, SLC30A9, MYO5B, PLTP, GABARAPL2, TESC, ABCB9, GABRA3, SLC12A5, CD63, ABCB6, MTTP, ABCG2, ATP7A, SLC25A12, KCNJ9, COG7, KCNN3, CACNA1E…	442	1822	18082	1.25737	0.935485	64.2173
GOTERM_BP_DIRECT	GO:0045732~positive regulation of protein catabolic process	5	0.94162	1.23272	0.0585162	DAB2IP, NKD1, GPC3, CUL4A, TRIB3	442	60	18082	3.40913	0.932591	64.4691
GOTERM_BP_DIRECT	GO:0008152~metabolic process	18	3.38983	1.20266	0.0627108	ECI2, HYAL2, ENPP3, EPHX2, BPGM, LPCAT2, AUH, MTHFR, ECE2, SMPDL3B, CDYL2, GYS1, PLA2G6, MVK, GLB1L2, ACAA1B, MYO5B, CAMK1D	442	463	18082	1.59043	0.941124	67.09
GOTERM_BP_DIRECT	GO:0001701~in utero embryonic development	13	2.44821	1.19281	0.0641494	ATP7A, ASCL2, MAFG, MAFF, MYO18B, RARRES2, CUL4A, TBX3, RPGRIP1L, ANGPT1, EGFL8, BCL2L1, ADAR	442	299	18082	1.77867	0.941367	67.9461
GOTERM_BP_DIRECT	GO:0030154~cell differentiation	27	5.08475	1.16816	0.0678957	RARRES2, NKD1, PGF, ILDR2, MYBL1, PRDM16, SOHLH2, SPATA9, TCP11, ROBO1, DHCR7, ANGPT1, SEMA3A, BATF3, SRPK2, BMP3, TESC, NTNG2, PKDCC, NTRK3, ASCL2, NME5, TRAPPC9, NTRK1, SFRP4, SMURF1, TMEM176B	442	780	18082	1.4161	0.947349	70.0783
GOTERM_BP_DIRECT	GO:0007411~axon guidance	8	1.50659	1.13777	0.072817	FLRT3, FLRT2, EPHA4, UNC5B, RYK, ROBO1, NTRK1, SEMA3A	442	149	18082	2.19648	0.954941	72.6767
GOTERM_BP_DIRECT	GO:0009966~regulation of signal transduction	4	0.753296	1.13452	0.0733638	SPRY2, SPRY1, SPRED2, VWCE	442	40	18082	4.09095	0.953122	72.952
GOTERM_BP_DIRECT	GO:0007628~adult walking behavior	4	0.753296	1.08449	0.0823217	EPHA4, HIPK2, PCDH15, SCN8A	442	42	18082	3.89614	0.965999	77.1052
GOTERM_BP_DIRECT	GO:0000122~negative regulation of transcription from RNA polymerase II promoter	25	4.7081	1.06863	0.0853826	BATF3, SATB1, DNMT3A, DAB2IP, RHOX5, HNF1A, THRB, TBX3, FOXJ1, TRIB3, CXXC5, PAWR, FOXO3, PRDM16, PPP1R13L, FOXP2, GZF1, KANK2, ASCL2, HIPK2, TSIX, RARA, ST18, HDAC9, CRYM	442	729	18082	1.40293	0.968063	78.3809
GOTERM_BP_DIRECT	GO:0043525~positive regulation of neuron apoptotic process	5	0.94162	1.05628	0.0878465	SRPK2, BBC3, RAPSN, PAWR, FOXO3	442	69	18082	2.96446	0.969188	79.3589
GOTERM_BP_DIRECT	GO:0051897~positive regulation of protein kinase B signaling	6	1.12994	1.0526	0.088594	SPRY2, PDGFA, ANGPT1, RARA, MST1R, IGFBP5	442	97	18082	2.53048	0.968083	79.6473
GOTERM_BP_DIRECT	GO:0030182~neuron differentiation	7	1.31827	1.04191	0.0908019	DNMT3A, TRAPPC9, RYK, HIPK2, HDAC9, WNT6, TBR1	442	127	18082	2.25485	0.968859	80.477
GOTERM_BP_DIRECT	GO:0006325~chromatin organization	4	0.753296	1.03752	0.0917241	SATB1, ING4, HDAC9, SMARCA2	442	44	18082	3.71905	0.968014	80.8141
GOTERM_BP_DIRECT	GO:0045879~negative regulation of smoothened signaling pathway	3	0.564972	1.03651	0.0919364	TULP3, GPC3, HHIP	442	21	18082	5.84421	0.966265	80.8909
GOTERM_BP_DIRECT	GO:0015701~bicarbonate transport	3	0.564972	1.00193	0.0995576	SLC4A8, SLC26A1, SLC4A5	442	22	18082	5.57857	0.973237	83.4642
Molecular Function
Category	Term	Count	%	-log10 (pvalue)	PValue	Genes	List Total	Pop Hits	Pop Total	Fold Enrichment	Benjamini	FDR
GOTERM_MF_DIRECT	GO:0046872~metal ion binding	108	20.339	2.7205	0.00190325	MKRN1, THRB, CTDSPL, ZNRF1, DMPK, ZFP784, PTGIS, ZFP931, RARA, ZFP687, BPNT1, LPCAT2, ZFP799, NEBL, ST18, ZFP820, ZFP512, ENPP3, ASTN2, CXXC5, TRF, RBX1, ECE2, CASZ1, CDA, COL18A1, HAVCR2, DNMT3A, ZFP345, TESC, B4GALT3, ZFP605, IKZF2, CRIP2, AGBL5, ANKMY2, EPHX2, ZFP775, FOXP2, ATP7A, SLC25A12, ZFHX4, RAPSN, PDE7A, HIVEP3, CACNA1E, ZFP341, ADAR, RHO, ZFP40, CYP2S1, RNF185, MGRN1, SMPDL3B, NT5M, T…	430	3355	17446	1.30605	0.709568	2.80379
GOTERM_MF_DIRECT	GO:0042626~ATPase activity, coupled to transmembrane movement of substances	6	1.12994	2.16196	0.0068872	ABCB9, ABCD2, ABCB10, ABCB6, ABCC5, ABCG2	430	49	17446	4.96801	0.893821	9.80235
GOTERM_MF_DIRECT	GO:0003824~catalytic activity	22	4.14313	2.09645	0.00800841	LDHB, ECI2, HYAL2, PHLPP2, ENPP3, LDHD, EPHX2, BPGM, ASL, GMPR, AUH, MTHFR, ECE2, OPLAH, CDYL2, PPM1H, GYS1, CDA, HHIP, ACAA1B, MYO5B, CAMK1D	430	479	17446	1.86344	0.824385	11.3106
GOTERM_MF_DIRECT	GO:0005004~GPI-linked ephrin receptor activity	3	0.564972	1.93283	0.0116727	NTRK3, EPHA4, NTRK1	430	7	17446	17.388	0.851183	16.0773
GOTERM_MF_DIRECT	GO:0004672~protein kinase activity	23	4.33145	1.90551	0.0124306	SRPK2, RYK, NLK, TRIB3, PKDCC, TRIM24, ULK4, GUCY2E, TBCK, DMPK, RPS6KL1, NTRK3, EPHA4, EPHB6, PSKH1, SNRK, NTRK1, DYRK1B, HIPK2, MST1R, KSR1, AKT3, CAMK1D	430	531	17446	1.75736	0.802814	17.0329
GOTERM_MF_DIRECT	GO:0042803~protein homodimerization activity	31	5.83804	1.84944	0.0141438	GNPTG, ACHE, HNF1A, THRB, MVD, PGF, PDGFA, BCL2L1, DROSHA, GSR, PLEKHB1, TEF, ENO2, ABCD2, CDA, ABCB10, PAFAH1B2, TERT, MTUS2, FLRT3, ZFP365, ABCB9, DAB2IP, TESC, IKZF2, EPHX2, MID1, ABCG2, FOXP2, NTRK1, CRYM	430	798	17446	1.57611	0.785792	19.1556
GOTERM_MF_DIRECT	GO:0005525~GTP binding	18	3.38983	1.84449	0.0143056	ARL2, NUDT2, RAB40C, ARL16, GUCY2E, MMAA, RERG, RASL11B, GNAL, GM266, RRAS2, HHAT, RAB23, GUCY1A3, RHOBTB1, RIT1, TUBG1, RAB13	430	383	17446	1.90678	0.737083	19.3535
GOTERM_MF_DIRECT	GO:0005515~protein binding	119	22.4105	1.56422	0.0272757	RARRES2, PLXNA1, THRB, LDHD, FOXO3, AMOTL1, ZNRF1, DMPK, MAMSTR, USP53, UNC5B, PACSIN3, TIAM2, ROBO1, SPRED2, ABCB10, RARA, TUBG1, WNT6, DAB2IP, SIX6, GRB10, TRAPPC9, HSPB8, SMARCA2, COBL, ACHE, TNFAIP8L1, TADA3, BCL2L1, AFAP1L1, ASTN2, SYCP2, TRF, CASD1, RBX1, TEF, GYS1, RHOBTB1, HAVCR2, DNMT3A, GABARAPL2, CRIP2, RYK, PCDH15, CD63, FOXP2, NTRK3, ATP7A, EPHA4, NTRK1, THSD4, RIT1, SMURF1, SCN8A, H…	430	4092	17446	1.17988	0.893911	33.8221
GOTERM_MF_DIRECT	GO:0016787~hydrolase activity	50	9.4162	1.46384	0.0343687	NIT1, CTDSPL, CLPB, SMPDL3B, OPLAH, NT5M, EXOG, BPNT1, KLK1B22, NUDT2, HYAL2, INPPL1, MMP13, CAPN11, PPM1H, PLA2G7, PLA2G6, PDE9A, GLB1L2, SMARCA2, INPP1, ACHE, PHLPP2, ENPP3, ERI3, DROSHA, DDHD2, ECE2, FAN1, BCHE, DUSP14, CDA, PAFAH1B2, GCHFR, MTMR4, USP40, AGBL5, EPHX2, SIRT5, BPGM, MMAA, ATP7A, DUSP4, PDE7A, THSD4, AHCYL2, MPND, HDAC9, ADAMDEC1, ADAR	430	1533	17446	1.32329	0.919697	40.6712
GOTERM_MF_DIRECT	GO:0005524~ATP binding	49	9.22787	1.4183	0.038168	CLPB, PMVK, DMPK, MCCC2, ACTG2, PSKH1, OPLAH, SLC22A4, ABCB10, FIGNL2, AKT3, SRPK2, PIK3CB, PKDCC, TBCK, MYO18B, CDK3-PS, HIPK2, MVK, MST1R, KSR1, SMARCA2, CAMK1D, MVD, ACTR3B, TRIB3, NLRX1, ULK4, UBE2R2, EPHB6, SNRK, ABCD2, MYO5B, CHD3, ABCB9, RYK, NLK, ABCB6, GUCY2E, RPS6KL1, ABCG2, ATP7A, NTRK3, EPHA4, DYRK1B, NTRK1, MYH14, SCN8A, ABCC5	430	1507	17446	1.3192	0.919991	44.0619
GOTERM_MF_DIRECT	GO:0043565~sequence-specific DNA binding	24	4.51977	1.38685	0.0410347	MAFG, BATF3, SATB1, MAFF, HNF1A, THRB, TBX3, FOXJ1, BARHL1, MYBL1, FOXO3, TFCP2, CXXC5, TRIM24, PRDM16, GZF1, FOXP2, ASCL2, ZFHX4, CREB3L2, TEF, HIVEP3, RARA, PBX4	430	633	17446	1.53828	0.915594	46.4997
GOTERM_MF_DIRECT	GO:0004714~transmembrane receptor protein tyrosine kinase activity	5	0.94162	1.36143	0.043508	NTRK3, EPHA4, RYK, NTRK1, MST1R	430	54	17446	3.75668	0.909805	48.5229
GOTERM_MF_DIRECT	GO:0000166~nucleotide binding	59	11.1111	1.19026	0.0645269	CLPB, PMVK, DMPK, MCCC2, ACTG2, PSKH1, OPLAH, NT5M, RAB23, SLC22A4, GUCY1A3, ABCB10, TUBG1, AKT3, ARL2, SRPK2, NUDT2, PIK3CB, PKDCC, GNAL, RRAS2, HIPK2, HHAT, MVK, MST1R, RAB13, SMARCA2, CAMK1D, MVD, ACTR3B, RAB40C, NLRX1, ULK4, UBE2R2, EPHB6, SNRK, ABCD2, RHOBTB1, POPDC3, MYO5B, ABCB9, RYK, NLK, ABCB6, GUCY2E, RPS6KL1, MMAA, ABCG2, ATP7A, RERG, RASL11B, NTRK3, EPHA4, DYRK1B, NTRK1, RIT1, MYH14, …	430	1936	17446	1.23644	0.964207	63.0547
GOTERM_MF_DIRECT	GO:0050661~NADP binding	4	0.753296	1.15239	0.0704063	GSR, MTHFR, DHCR7, CRYM	430	39	17446	4.16124	0.966103	66.3732
GOTERM_MF_DIRECT	GO:0016740~transferase activity	46	8.6629	1.12473	0.0750355	B3GALT5, ULK4, PMVK, DMPK, UBE2R2, HS2ST1, NSUN7, METTL22, ECE2, PSKH1, SNRK, ST3GAL5, GYS1, ACAA1B, TERT, AKT3, HEMK1, SRPK2, DNMT3A, B4GALT3, RYK, PIK3CB, UST, NLK, FUT10, CHST2, FN3KRP, PKDCC, LPCAT2, PIGP, RPS6KL1, TST, NTRK3, EPHA4, NTRK1, GFPT1, DYRK1B, AS3MT, HIPK2, MBOAT1, HHAT, MVK, MST1R, HAS3, SMURF1, CAMK1D	430	1472	17446	1.26788	0.965775	68.7881
GOTERM_MF_DIRECT	GO:0003677~DNA binding	56	10.5461	1.1124	0.0771962	HNF1A, THRB, FOXO3, SOHLH2, ZFP784, MIER2, CREB3L2, RARA, ZFP687, TERT, BATF3, SATB1, ZFP518B, FOXJ1, BARHL1, TBR1, SIX6, EEPD1, GZF1, ASCL2, HIPK2, ST18, SMARCA2, ZFP512, DSCC1, CXXC5, MYBL1, SYCP2, PRDM16, JRK, HIC2, HJURP, ZFP664, TEF, CASZ1, CHD3, MAFG, MAFF, DNMT3A, RHOX5, IKZF2, TBX3, TRNP1, ZFP775, TRIM24, TFCP2, FOXP2, PLSCR1, ZFHX4, SP4, HIVEP3, ZFP60, ZFP341, REPIN1, PBX4, ADAR	430	1847	17446	1.23012	0.961563	69.859
GOTERM_MF_DIRECT	GO:0004713~protein tyrosine kinase activity	7	1.31827	1.10648	0.078256	NTRK3, EPHA4, RYK, NTRK1, DYRK1B, PKDCC, MST1R	430	121	17446	2.34715	0.95544	70.3716
GOTERM_MF_DIRECT	GO:0031434~mitogen-activated protein kinase kinase binding	3	0.564972	1.10592	0.078357	DAB2IP, TRIB3, KSR1	430	19	17446	6.40612	0.947242	70.4201
GOTERM_MF_DIRECT	GO:0008509~anion transmembrane transporter activity	3	0.564972	1.10592	0.078357	SLC1A2, SLC4A8, SLC4A5	430	19	17446	6.40612	0.947242	70.4201
GOTERM_MF_DIRECT	GO:0005516~calmodulin binding	9	1.69492	1.0918	0.080947	PCP4, KCNN3, STRN4, PLA2G6, MYH14, TRPV6, MYO5B, CAMK1D, MAP6D1	430	182	17446	2.00631	0.944051	71.637
GOTERM_MF_DIRECT	GO:0016922~ligand-dependent nuclear receptor binding	3	0.564972	1.03046	0.0932258	TADA3, TRIM24, SLC30A9	430	21	17446	5.79601	0.958232	76.7965
Cellular Component
Category	Term	Count	%	-log10 (pvalue)	PValue	Genes	List Total	Pop Hits	Pop Total	Fold Enrichment	Benjamini	FDR
GOTERM_CC_DIRECT	GO:0016020~membrane	222	41.8079	6.86073	1.37807e-07	DLC1, LDHB, PGF, B3GALT5, DNAJB14, ZNRF1, MEGF10, TMEM151B, TMEM151A, HS2ST1, GNG8, TMEM144, PSKH1, GBF1, CREB3L2, RAB23, ABCB10, 1810041L15RIK, HIGD1B, SLC12A7, DAB2IP, SCN2B, TMIE, STRN4, LPCAT2, DOC2A, SSTR1, CX3CR1, DOC2G, MST1R, HAS3, RAB13, BLCAP, ENPP3, RAB40C, CCDC91, BCL2L1, CHCHD6, TMCC1, EPHB6, GYS1, CD300E, CD5L, PCDH15, CD63, GUCY2E, ABCG2, NTRK3, RERG, EPHA4, TULP3, KCNJ9, RAPSN, RG…	470	6998	19662	1.32712	4.98849e-05	0.00018942
GOTERM_CC_DIRECT	GO:0043005~neuron projection	25	4.7081	4.10648	7.82558e-05	MICALL2, FLRT2, ACHE, STAR, PAWR, GPR1, ATP7A, GRM5, SCGN, SLC1A2, DOC2A, PCP4, SSTR1, KCNN3, CX3CR1, TSGA10, SLC4A8, ENO2, EXOC4, RARA, SV2B, RAB13, AHCYL2, RAP1GAP2, MYO5B	470	420	19662	2.49012	0.014065	0.107511
GOTERM_CC_DIRECT	GO:0005794~Golgi apparatus	49	9.22787	3.58082	0.000262532	GNPTG, B3GALT5, LGR5, HS2ST1, SPRY1, PSKH1, ST3GAL5, GBF1, TBC1D14, GOLM1, AKT3, ARL2, STX6, PARM1, INPPL1, FUT10, CHST2, PKDCC, LPCAT2, MMP13, GZF1, TRAPPC9, HSPB8, PDE9A, RAB13, PPP1R15A, MAP6D1, ACHE, GAL3ST4, CCDC91, DDHD2, ECE2, METTL22, AP3M2, EXOC4, RNF144A, GABARAPL2, B4GALT3, UST, NLGN1, ABCB6, GORAB, MTTP, ATP7A, EPHA4, PLSCR1, COG7, RAPSN, RHO	470	1190	19662	1.72258	0.0311864	0.360255
GOTERM_CC_DIRECT	GO:0043204~perikaryon	10	1.88324	2.00034	0.00999211	ATP7A, EPHA4, SLC12A5, ENO2, NEFH, RGS8, PDE9A, CACNA1E, ASTN2, ASL	470	150	19662	2.78894	0.597006	12.8932
GOTERM_CC_DIRECT	GO:0030175~filopodium	7	1.31827	1.99285	0.010166	ACTG2, EPHA4, TIAM2, INPPL1, KCNN3, FAT1, PODXL	470	77	19662	3.80309	0.522782	13.1032
GOTERM_CC_DIRECT	GO:0005737~cytoplasm	183	34.4633	1.95425	0.0111108	DLC1, FAM110A, LDHB, TSPAN1, NIT1, PLXNA1, FOXO3, AMOTL1, KANK2, DMPK, ACTG2, PTGIS, PSKH1, TIAM2, PACSIN3, ROBO1, SLC2A3, RAB23, SPRED2, RARA, ZFP687, TUBG1, BPNT1, MTUS2, DAB2IP, PIK3CB, STRN4, TMSB10, NEBL, IFI202B, ASCL2, GRB10, TRAPPC9, SSTR1, HSPB8, HSD11B2, STC1, MVK, HAS3, RAB13, 1700030J22RIK, MAP6D1, COBL, ACHE, TNFAIP8L1, DBNDD2, ACTR3B, BCL2L1, AFAP1L1, CXXC5, ASTN2, ASL, RBX1, JRK, M…	470	6631	19662	1.15452	0.490388	14.2365
GOTERM_CC_DIRECT	GO:0005777~peroxisome	9	1.69492	1.87428	0.0133573	ECI2, MVD, GBF1, EPHX2, ABCD2, PEX5, MVK, PMVK, ACAA1B	470	131	19662	2.87409	0.501135	16.8761
GOTERM_CC_DIRECT	GO:0030424~axon	17	3.20151	1.77854	0.0166516	COBL, ACHE, DAB2IP, NTNG2, PAWR, EPHA4, SLC1A2, AP3M2, PCP4, ROBO1, NTRK1, NEFH, GHRL, MYH14, SMURF1, SEMA3A, HTR3A	470	370	19662	1.9221	0.532253	20.6108
GOTERM_CC_DIRECT	GO:0005887~integral component of plasma membrane	39	7.34463	1.70141	0.0198879	SLC5A3, TSPAN1, PLXNA1, TNFRSF25, CNGB1, TSPAN9, SLC26A1, LGR5, GPR1, ESYT3, SLC1A2, EPHB6, GPC3, TSPAN33, SLC2A3, SLC4A8, SLC22A4, SLCO3A1, HHIP, TRPV6, SLC4A5, FLRT3, SLC12A7, FLRT2, SLC12A5, NLGN1, PCDH7, CD63, ATP7A, GRM5, NTRK3, EPHA4, PLSCR1, KCNJ9, SSTR1, NTRK1, HAS3, SCARA5, RHO	470	1126	19662	1.44896	0.554251	24.1279
GOTERM_CC_DIRECT	GO:0005829~cytosol	57	10.7345	1.68198	0.020798	DLC1, THA1, STAR, PEX5, FOXO3, PMVK, ZNRF1, DMPK, GSR, SPRY2, SPRY1, GBF1, UNC5B, OPLAH, PCP4, TBC1D14, STX6, ARL2, BCL2L15, HYAL2, INPPL1, GRB10, AS3MT, PLA2G6, MVK, PDE9A, MIDN, CPLX3, MVD, RHPN1, PPP3R1, BCL2L1, ASL, RBX1, DDHD2, MTHFR, PPP1R16A, CDA, PAFAH1B2, GCHFR, MICALL2, GABARAPL2, BAIAP2L2, AGBL5, EPHX2, SIRT5, BPGM, KCTD7, ATP7A, RERG, SCGN, PLSCR1, HEBP1, AHCYL2, SMURF1, CRYM, REPIN1	470	1784	19662	1.33663	0.532721	25.0906
GOTERM_CC_DIRECT	GO:0032809~neuronal cell body membrane	4	0.753296	1.50678	0.0311329	DAB2IP, CX3CR1, SLC4A8, RGS8	470	29	19662	5.77021	0.646843	35.2563
GOTERM_CC_DIRECT	GO:0045202~synapse	20	3.76648	1.45475	0.0350953	FLRT2, CPLX3, PPFIA4, ACHE, CACNG8, GABRA3, NLGN1, PCDH15, BCL2L1, ZNRF1, EPHA4, SCGN, SLC1A2, MTHFR, DOC2A, RAPSN, EXOC4, DOC2G, SV2B, HTR3A	470	505	19662	1.65679	0.659633	38.8025
GOTERM_CC_DIRECT	GO:0042995~cell projection	26	4.89642	1.4521	0.0353099	MICALL2, FLRT3, COBL, DAB2IP, TESC, ACTR3B, INPPL1, PODXL, SLC12A5, STRN4, ANKMY2, TMEM218, RPGRIP1L, AFAP1L1, MEGF10, CORO1C, ELFN1, SPRY2, EPHA4, TULP3, TIAM2, ROBO1, RGS8, PDE9A, RAB13, KSR1	470	712	19662	1.52765	0.632497	38.9894
GOTERM_CC_DIRECT	GO:0005770~late endosome	8	1.50659	1.42364	0.0377015	ATP7A, PARM1, TRAPPC9, NTRK1, SLC30A4, ASTN2, CD63, TRF	470	131	19662	2.55475	0.629798	41.0359
GOTERM_CC_DIRECT	GO:0030054~cell junction	26	4.89642	1.41164	0.0387581	DLC1, CPLX3, ACHE, BCL2L1, AFAP1L1, ZNRF1, AMOTL1, FAT1, SV2B, HTR3A, TES, HAVCR2, FLRT3, MICALL2, FLRT2, BAIAP2L2, GABRA3, CACNG8, RPGRIP1L, NLGN1, PPP1R13L, EPHA4, DOC2A, RAPSN, SYNM, RAB13	470	718	19662	1.51488	0.614792	41.9196
GOTERM_CC_DIRECT	GO:0030027~lamellipodium	9	1.69492	1.36358	0.0432934	CORO1C, ACTG2, TESC, TIAM2, INPPL1, FAT1, PODXL, RAB13, AMOTL1	470	164	19662	2.29577	0.632616	45.575
GOTERM_CC_DIRECT	GO:0031252~cell leading edge	5	0.94162	1.35258	0.0444035	ATP7A, BSPRY, GBF1, FAT1, TUBG1	470	56	19662	3.73518	0.619842	46.4367
GOTERM_CC_DIRECT	GO:0043025~neuronal cell body	20	3.76648	1.26078	0.054855	COBL, ACHE, DAB2IP, STAR, SLC12A5, SEZ6L, PAWR, ASL, ATP7A, SLC1A4, ROBO1, NTRK1, KCNN3, EXOC4, ENO2, RARA, SCN8A, SMURF1, HTR3A, MYO5B	470	534	19662	1.56682	0.678452	53.9512
GOTERM_CC_DIRECT	GO:0043198~dendritic shaft	5	0.94162	1.23959	0.0575984	GRM5, SLC1A2, SLC12A5, EXOC4, NLGN1	470	61	19662	3.42902	0.677055	55.7548
GOTERM_CC_DIRECT	GO:0030672~synaptic vesicle membrane	5	0.94162	1.23959	0.0575984	DOC2A, SLC2A3, SV2B, BCL2L1, ZNRF1	470	61	19662	3.42902	0.677055	55.7548
GOTERM_CC_DIRECT	GO:0055037~recycling endosome	7	1.31827	1.22606	0.0594209	MICALL2, STX6, TBC1D14, TUBG1, RAB13, MYO5B, TRF	470	116	19662	2.52447	0.670044	56.9166
GOTERM_CC_DIRECT	GO:0000139~Golgi membrane	16	3.01318	1.21879	0.0604247	GNPTG, GABARAPL2, PARM1, HYAL2, B3GALT5, UST, FUT10, CHST2, LPCAT2, ABCB6, HS2ST1, ECE2, PLEKHB1, ST3GAL5, GBF1, COG7	470	403	19662	1.6609	0.658499	57.5443
GOTERM_CC_DIRECT	GO:0005741~mitochondrial outer membrane	8	1.50659	1.12943	0.0742288	EPHA4, RNF185, NLRX1, BCL2L1, ASL, ABCB6, PPP1R15A, DMPK	470	153	19662	2.1874	0.718918	65.3597
GOTERM_CC_DIRECT	GO:0005740~mitochondrial envelope	3	0.564972	1.12876	0.0743423	BBC3, BCL2L1, ABCB6	470	19	19662	6.60538	0.703545	65.418
GOTERM_CC_DIRECT	GO:0001725~stress fiber	5	0.94162	1.11983	0.0758877	MICALL2, DLC1, MST1R, MYH14, NEBL	470	67	19662	3.12194	0.695901	66.2032
GOTERM_CC_DIRECT	GO:0001750~photoreceptor outer segment	5	0.94162	1.11983	0.0758877	PLEKHB1, HNF1A, PCDH15, CNGB1, RHO	470	67	19662	3.12194	0.695901	66.2032
GOTERM_CC_DIRECT	GO:0009986~cell surface	22	4.14313	1.11817	0.0761789	HAVCR2, HYAL2, ACHE, PDGFA, NLGN1, FCGR4, CD63, TRF, SLC1A4, EPHA4, SLC1A2, EPHB6, TSPAN33, ROBO1, NTRK1, TNR, SFRP4, HHIP, SLCO3A1, MST1R, WNT6, SCARA5	470	629	19662	1.46319	0.682523	66.3493
GOTERM_CC_DIRECT	GO:0005815~microtubule organizing center	8	1.50659	1.10614	0.0783182	SLC1A4, FAM110A, DDHD2, TRIOBP, PSKH1, PLA2G6, TUBG1, TUBGCP2	470	155	19662	2.15918	0.678739	67.4047
GOTERM_CC_DIRECT	GO:0045171~intercellular bridge	4	0.753296	1.03695	0.091844	FAN1, PIK3CB, SP4, PPP1R13L	470	45	19662	3.71858	0.725185	73.3987

## Sheet: Supp Table 5d EuMycC2 vThMYCNC2
Supplementary Table 5d: Gene Ontology of unique upregulated (n=659) and downregulated (n=374) genes, identified by Venn Diagram analysis of [EμMyc/Casp2-/- v Th-MYCN/Casp2-/-] tumour samples.
upregulated genes (n=659)
Biological Process
Category	Term	Count	%	-log10 (pvalue)	PValue	Genes	List Total	Pop Hits	Pop Total	Fold Enrichment	Benjamini	FDR
GOTERM_BP_DIRECT	GO:0002376~immune system process	40	6.0698	10.0119	9.73004e-11	IFIH1, CD244, LST1, FGR, IFITM3, OAS3, RSAD2, TLR3, HP, NLRP1B, ISG20, CFP, NOD2, MEFV, MAP3K8, IIGP1, BCL6, MX1, MX2, ZBP1, TLR12, ICOSL, CR2, GBP5, HCK, TLR13, ECSIT, CLEC4N, PRKCB, MARCH1, IFIT3, PRKCQ, LAT, IFIT1, CD300A, IRF7, PRDM1, CLEC5A, CD300LB, CD300LD	567	383	18082	3.33062	2.5084e-07	1.72248e-07
GOTERM_BP_DIRECT	GO:0006954~inflammatory response	37	5.61457	9.61206	2.4431e-10	CCL3, ELF3, AIF1, CXCL9, TLR3, IL15, NLRP1B, FPR2, CCL4, CXCL10, TNFRSF1A, CCL25, PTGIR, NOD2, MEFV, IL1B, BCL6, THBS1, IL1A, TLR12, GBP5, LTBR, LIPA, HCK, TLR13, GGT5, PRKCQ, LAT, CYBB, P2RX7, TNFRSF10B, CXCL13, CLEC7A, NGFR, HDAC7, PTAFR, IGFBP4	567	344	18082	3.4301	3.14916e-07	4.32494e-07
GOTERM_BP_DIRECT	GO:0009615~response to virus	16	2.42792	7.34171	4.55295e-08	IFIH1, ACTA2, IFITM3, TLR13, OAS3, RSAD2, TLR3, CXCL10, ISG20, IFIT3, IFIT1, DDX60, EEF1G, OAS1A, MX1, MX2	567	84	18082	6.07441	3.91242e-05	8.05993e-05
GOTERM_BP_DIRECT	GO:0006955~immune response	26	3.94537	5.79754	1.59391e-06	FYB, TLR12, CCL3, CD244, LST1, LTBR, SMAD6, C6, OAS3, CXCL9, TNFSF14, IL15, CCL4, CXCL10, MARCH1, CCL25, LAT, TNFRSF1A, TNFRSF10B, CXCL13, IL1B, NGFR, THBS1, IL1A, LCP2, CD28	567	272	18082	3.04837	0.00102675	0.0028216
GOTERM_BP_DIRECT	GO:0030335~positive regulation of cell migration	22	3.33839	5.77327	1.68551e-06	PLD2, CCL3, FGR, AIF1, PREX1, MYO1F, LEF1, MMP14, KDR, CXCL10, SEMA6B, ITGA5, SEMA3F, CXCL16, RHOA, HAS2, SEMA4D, THBS1, MYLK, PLAU, FN1, CYR61	567	203	18082	3.45613	0.000868674	0.00298377
GOTERM_BP_DIRECT	GO:0001525~angiogenesis	24	3.64188	5.71612	1.92255e-06	FGFR2, EMCN, EGFL7, EFNA1, FLT4, TBX1, ESM1, MMP14, GJA5, ANXA2, KDR, THY1, MEOX2, ITGB1BP1, ECSCR, TGFBI, NOS3, RAPGEF3, PLXND1, TNFAIP2, ANGPT2, ENG, PLAU, FN1	567	239	18082	3.20241	0.000825716	0.00340338
GOTERM_BP_DIRECT	GO:0045087~innate immune response	32	4.85584	5.44249	3.61005e-06	CD244, IFIH1, FGR, IFITM3, OAS3, RSAD2, TLR3, NLRP1B, FES, ISG20, CFP, NOD2, MEFV, IIGP1, MX1, MX2, ZBP1, TLR12, CR2, HCK, TLR13, ECSIT, CLEC4N, IFIT3, IFIT1, CYBB, TRIM59, IRF7, OAS1A, PRDM1, CLEC7A, CLEC5A	567	400	18082	2.55125	0.00132865	0.00639056
GOTERM_BP_DIRECT	GO:0051607~defense response to virus	19	2.88316	5.28558	5.18107e-06	IFIH1, IFITM3, OAS3, CXCL9, RSAD2, TLR3, CXCL10, ISG20, IFIT3, IFIT1, TAGAP, ISG15, KCNJ8, DDX60, OAS1A, MX1, DDX41, MX2, ZBP1	567	167	18082	3.62828	0.00166821	0.00917149
GOTERM_BP_DIRECT	GO:0001934~positive regulation of protein phosphorylation	18	2.73141	4.1596	6.92476e-05	AIF1, FLT4, ERP29, TLR3, TBX1, PRR5L, ANXA2, KDR, CARD14, P2RX7, RSPO1, CCND2, CDON, IL1B, RAPGEF3, SEMA4D, ENG, CYR61	567	184	18082	3.11974	0.0196408	0.122516
GOTERM_BP_DIRECT	GO:0006364~rRNA processing	14	2.12443	3.78879	0.000162633	TBL3, EXOSC8, GAR1, LSM6, RRP15, RPF1, ISG20, MRTO4, NOP14, DDX47, RPS17, POP5, GEMIN4, UTP14B	567	126	18082	3.54341	0.0410633	0.287513
GOTERM_BP_DIRECT	GO:0070125~mitochondrial translational elongation	4	0.60698	3.53603	0.000291049	TUFM, TSFM, GFM1, MRPL44	567	5	18082	25.5125	0.0659461	0.513983
GOTERM_BP_DIRECT	GO:0006412~translation	27	4.09712	3.40213	0.000396161	TUFM, EEF1B2, RPL27A, WARS2, MTIF3, ITGAM, MRPS30, MRPL12, RPL31, GFM1, MRPL16, SEPSECS, EIF2B5, MRPL1, MRPL52, MRPL3, MRPL9, DENR, MRPL23, SLC25A13, MRPS18B, RPL41, RPS17, TSFM, EEF1G, RPL37A, CARS2	567	401	18082	2.14725	0.0816028	0.698994
GOTERM_BP_DIRECT	GO:0045766~positive regulation of angiogenesis	13	1.97269	3.38216	0.000414799	C6, KDR, PRKCB, TNFRSF1A, CYBB, IL1B, RRAS, NOS3, RAPGEF3, THBS1, ENG, ANGPT2, IL1A	567	121	18082	3.42627	0.0789812	0.731767
GOTERM_BP_DIRECT	GO:0042127~regulation of cell proliferation	18	2.73141	3.0808	0.000830236	FGFR2, TXNIP, TCF7, LTBR, FGR, HCK, CXCL9, FES, CXCL10, FANCL, TNFRSF1A, PLA2G4A, TNFRSF10B, CXCL13, BCL6, PRDM1, YAP1, PLAU	567	227	18082	2.52877	0.141824	1.45959
GOTERM_BP_DIRECT	GO:0014070~response to organic cyclic compound	10	1.51745	3.06051	0.000869938	PLD2, HNF1B, P2RX7, TNFRSF10B, PTGES, TACR1, EPHX1, CASP1, MMP14, ANGPT2	567	80	18082	3.98633	0.138929	1.52889
GOTERM_BP_DIRECT	GO:0048844~artery morphogenesis	6	0.91047	3.03024	0.000932747	NOTCH3, PRRX1, TBX1, PRDM1, ENG, GJA5	567	25	18082	7.65376	0.139601	1.63841
GOTERM_BP_DIRECT	GO:0007169~transmembrane receptor protein tyrosine kinase signaling pathway	11	1.6692	2.93729	0.00115533	LAT, DOK2, PILRB2, PILRB1, FGR, HCK, FLT4, MET, ANGPT2, LCP2, KDR	567	100	18082	3.50797	0.160798	2.02563
GOTERM_BP_DIRECT	GO:0006935~chemotaxis	12	1.82094	2.92293	0.00119418	CCL25, CCL3, CXCL13, CXCL16, ECSCR, CXCL9, FPR2, FES, CCL4, PTAFR, CXCL10, CYR61	567	118	18082	3.24312	0.157293	2.09307
GOTERM_BP_DIRECT	GO:0032496~response to lipopolysaccharide	16	2.42792	2.85569	0.00139416	LTBR, CXCL9, TRIB1, CXCL10, TNFRSF1A, PTGIR, P2RX7, NOD2, TNFRSF10B, CXCL13, KCNJ8, PTGES, IL1B, NGFR, CASP1, PTAFR	567	197	18082	2.5901	0.17246	2.43951
GOTERM_BP_DIRECT	GO:0043410~positive regulation of MAPK cascade	11	1.6692	2.80711	0.00155916	FGFR2, NOD2, P2RX7, LTBR, FLT4, CDON, TBX1, NGFR, IGFBP3, IGFBP4, KDR	567	104	18082	3.37305	0.182196	2.72448
GOTERM_BP_DIRECT	GO:0000462~maturation of SSU-rRNA from tricistronic rRNA transcript (SSU-rRNA, 5.8S rRNA, LSU-rRNA)	6	0.91047	2.7967	0.00159698	UTP3, TBL3, BYSL, BMS1, WDR46, PWP2	567	28	18082	6.83371	0.178156	2.78969
GOTERM_BP_DIRECT	GO:0002040~sprouting angiogenesis	6	0.91047	2.72569	0.00188065	FLT4, LEF1, ESM1, LOXL2, THBS1, ENG	567	29	18082	6.59807	0.197951	3.27747
GOTERM_BP_DIRECT	GO:0050764~regulation of phagocytosis	4	0.60698	2.65258	0.00222545	FGR, HCK, SCARB1, POT1B	567	9	18082	14.1736	0.220982	3.86726
GOTERM_BP_DIRECT	GO:0032308~positive regulation of prostaglandin secretion	4	0.60698	2.65258	0.00222545	P2RX7, P2RY2, IL1B, IL1A	567	9	18082	14.1736	0.220982	3.86726
GOTERM_BP_DIRECT	GO:0045071~negative regulation of viral genome replication	6	0.91047	2.52981	0.00295247	ISG15, IFITM3, OAS3, RSAD2, MX2, ISG20	567	32	18082	5.9795	0.272116	5.09976
GOTERM_BP_DIRECT	GO:0060326~cell chemotaxis	9	1.36571	2.52201	0.00300601	PRKCQ, CCL25, CCL3, CXCL13, CXCL9, LEF1, FPR2, CCL4, CXCL10	567	78	18082	3.67969	0.26688	5.18992
GOTERM_BP_DIRECT	GO:0033198~response to ATP	5	0.758725	2.51051	0.00308669	P2RX5, P2RX4, P2RX7, IL1B, CASP1	567	20	18082	7.97266	0.264004	5.32567
GOTERM_BP_DIRECT	GO:0051281~positive regulation of release of sequestered calcium ion into cytosol	6	0.91047	2.4696	0.00339157	F2RL3, CXCL9, CLEC4B1, DBI, THY1, CXCL10	567	33	18082	5.7983	0.277027	5.83691
GOTERM_BP_DIRECT	GO:0009612~response to mechanical stimulus	8	1.21396	2.46285	0.00344466	TXNIP, INHBB, P2RX7, RHOA, THBS1, PSPH, MMP14, ANGPT2	567	63	18082	4.04961	0.27218	5.92566
GOTERM_BP_DIRECT	GO:0050715~positive regulation of cytokine secretion	6	0.91047	2.41165	0.00387571	P2RX7, FGR, CASP1, CLEC5A, CLEC4N, IL1A	567	34	18082	5.62776	0.291926	6.64341
GOTERM_BP_DIRECT	GO:0071346~cellular response to interferon-gamma	8	1.21396	2.27722	0.00528173	GBP8, CCL25, CCL3, GBP5, AIF1, TLR3, GAPDH, CCL4	567	68	18082	3.75184	0.365603	8.94884
GOTERM_BP_DIRECT	GO:0001570~vasculogenesis	8	1.21396	2.27722	0.00528173	EGFL7, MYO1E, WARS2, HAS2, YAP1, ENG, HDAC7, KDR	567	68	18082	3.75184	0.365603	8.94884
GOTERM_BP_DIRECT	GO:0045086~positive regulation of interleukin-2 biosynthetic process	4	0.60698	2.26489	0.00543393	PRKCQ, IL1B, IL1A, CD28	567	12	18082	10.6302	0.364361	9.19514
GOTERM_BP_DIRECT	GO:0007155~cell adhesion	27	4.09712	2.25102	0.00561023	PTPRK, F11R, EGFL7, BYSL, ITGAE, PCDH12, CELSR1, EMILIN2, FES, ITGAM, THY1, LGALS3BP, COL6A6, ITGA5, CDON, ITGB1BP1, TGFBI, RHOA, CSF3R, ITGAD, ESAM, HAS2, THBS1, ENG, AOC3, FN1, CYR61	567	485	18082	1.77536	0.364439	9.47967
GOTERM_BP_DIRECT	GO:0048662~negative regulation of smooth muscle cell proliferation	6	0.91047	2.19987	0.00631152	PTGIR, AIF1, NOS3, IL15, IGFBP3, TRIB1	567	38	18082	5.03537	0.390201	10.6032
GOTERM_BP_DIRECT	GO:0042254~ribosome biogenesis	9	1.36571	2.1723	0.00672519	NOP14, FASTKD2, GAR1, URB2, BYSL, BMS1, RPF1, MRTO4, UTP14B	567	89	18082	3.2249	0.400495	11.2597
GOTERM_BP_DIRECT	GO:0008284~positive regulation of cell proliferation	29	4.40061	2.16644	0.00681651	FGFR2, NBN, TIPIN, IL15, ESM1, CXCL10, EPCAM, NOD2, GADD45GIP1, FOLR2, YAP1, THBS1, RUNX2, APLN, FN1, ANP32B, HCK, FLT4, EFEMP1, LEF1, IL11RA1, TBX1, KDR, PLA2G4A, CCND2, ITGB1BP1, FABP4, HAS2, PLAU	567	542	18082	1.70633	0.395772	11.404
GOTERM_BP_DIRECT	GO:0014911~positive regulation of smooth muscle cell migration	6	0.91047	2.15136	0.00705728	EGR1, P2RY2, TMSB4X, HAS2, RAPGEF3, PLAU	567	39	18082	4.90625	0.397803	11.7835
GOTERM_BP_DIRECT	GO:0008652~cellular amino acid biosynthetic process	5	0.758725	2.14733	0.00712309	PYCR2, BCAT2, ASNSD1, ENOPH1, PSPH	567	25	18082	6.37813	0.392305	11.8869
GOTERM_BP_DIRECT	GO:0001666~response to hypoxia	14	2.12443	2.12107	0.00756719	EGR1, PLD2, MMP14, ITPR1, KDR, PRKCB, ALAS2, PSEN2, RHOA, LOXL2, CASP1, ANGPT2, LCT, PLAU	567	192	18082	2.32536	0.402694	12.582
GOTERM_BP_DIRECT	GO:0007229~integrin-mediated signaling pathway	9	1.36571	2.06013	0.00870706	LAT, FGR, PLEK, ITGA5, ITGB1BP1, ITGAE, RHOA, ITGAD, ITGAM	567	93	18082	3.08619	0.439025	14.3425
GOTERM_BP_DIRECT	GO:0035458~cellular response to interferon-beta	6	0.91047	2.05902	0.00872923	IFIT3, IFIT1, IIGP1, TLR3, DDX41, IFI204	567	41	18082	4.66692	0.431679	14.3764
GOTERM_BP_DIRECT	GO:0001660~fever generation	3	0.455235	2.03691	0.00918517	IL1RN, IL1B, IL1A	567	5	18082	19.1344	0.440222	15.0709
GOTERM_BP_DIRECT	GO:0033153~T cell receptor V(D)J recombination	3	0.455235	2.03691	0.00918517	TCF7, BCL11B, LEF1	567	5	18082	19.1344	0.440222	15.0709
GOTERM_BP_DIRECT	GO:0003158~endothelium development	3	0.455235	2.03691	0.00918517	GJA4, GJA5, KDR	567	5	18082	19.1344	0.440222	15.0709
GOTERM_BP_DIRECT	GO:0009749~response to glucose	8	1.21396	1.95724	0.0110347	EGR1, SREBF1, TXNIP, HNF1B, RHOA, THBS1, ANGPT2, EIF2B5	567	78	18082	3.27084	0.493933	17.8341
GOTERM_BP_DIRECT	GO:0071260~cellular response to mechanical stimulus	8	1.21396	1.95724	0.0110347	TNFRSF1A, LTBR, IL1B, TNFSF14, TLR3, NOS3, CASP1, ENG	567	78	18082	3.27084	0.493933	17.8341
GOTERM_BP_DIRECT	GO:0000902~cell morphogenesis	8	1.21396	1.87241	0.0134149	P2RX7, LST1, LIPA, TFCP2L1, RHOA, BCL6, YAP1, IDUA	567	81	18082	3.14969	0.555014	21.2653
GOTERM_BP_DIRECT	GO:0010818~T cell chemotaxis	3	0.455235	1.86988	0.0134935	CCL3, CXCL16, CXCL10	567	6	18082	15.9453	0.54886	21.3763
GOTERM_BP_DIRECT	GO:0060762~regulation of branching involved in mammary gland duct morphogenesis	3	0.455235	1.86988	0.0134935	PHB2, ETV5, ETV4	567	6	18082	15.9453	0.54886	21.3763
GOTERM_BP_DIRECT	GO:0051928~positive regulation of calcium ion transport	5	0.758725	1.8649	0.013649	CCL3, CAMK2A, CCL4, MYLK, ITPR1	567	30	18082	5.31511	0.544939	21.5955
GOTERM_BP_DIRECT	GO:0050729~positive regulation of inflammatory response	7	1.06222	1.8609	0.0137752	TNFRSF1A, PLA2G4A, CCL3, FABP4, TLR3, CCL4, IL17RB	567	63	18082	3.54341	0.54039	21.7728
GOTERM_BP_DIRECT	GO:0010628~positive regulation of gene expression	22	3.33839	1.83542	0.0146077	FGFR2, EGR1, HNF1B, CCL3, ACTA2, LRRC32, MET, ERP29, LEF1, TLR3, MUSTN1, TNFRSF1A, P2RX7, IL1B, PRDM1, NFATC2, ENG, RUNX2, IL1A, ETV4, CD28, FN1	567	399	18082	1.75838	0.553875	22.9336
GOTERM_BP_DIRECT	GO:0014068~positive regulation of phosphatidylinositol 3-kinase signaling	7	1.06222	1.82942	0.0148107	PLD2, FGR, CBL, SEMA4D, PRR5L, CD28, KDR	567	64	18082	3.48804	0.551303	23.2141
GOTERM_BP_DIRECT	GO:0018108~peptidyl-tyrosine phosphorylation	7	1.06222	1.79863	0.015899	FGFR2, FGR, HCK, FLT4, EFEMP1, FES, KDR	567	65	18082	3.43438	0.56967	24.702
GOTERM_BP_DIRECT	GO:0001755~neural crest cell migration	6	0.91047	1.74155	0.0181324	SEMA6B, SEMA3F, LEF1, TBX1, ZEB2, SEMA4D	567	49	18082	3.90498	0.610731	27.6705
GOTERM_BP_DIRECT	GO:0007204~positive regulation of cytosolic calcium ion concentration	11	1.6692	1.74139	0.018139	PTGIR, GNA15, CCL3, CXCL13, P2RY2, TACR1, IL1B, FPR2, ITPR1, GNAT2, KDR	567	148	18082	2.37025	0.603598	27.6791
GOTERM_BP_DIRECT	GO:0006919~activation of cysteine-type endopeptidase activity involved in apoptotic process	7	1.06222	1.739	0.0182389	XDH, TNFRSF10B, ANP32B, FAM162A, NLRP1B, DAP, NGFR	567	67	18082	3.33186	0.598512	27.8092
GOTERM_BP_DIRECT	GO:0032611~interleukin-1 beta production	3	0.455235	1.73278	0.0185022	IL1B, NLRP1B, CASP1	567	7	18082	13.6674	0.596832	28.1511
GOTERM_BP_DIRECT	GO:0043065~positive regulation of apoptotic process	19	2.88316	1.72536	0.0188211	TXNIP, USP7, C6, TLR3, SHQ1, PLA2G4A, P2RX7, BCL2A1B, BCL2A1A, PSEN2, IL1B, FAM162A, BCL6, NOS3, NGFR, CASP1, IGFBP3, EIF2B5, CYR61	567	335	18082	1.80872	0.596304	28.5633
GOTERM_BP_DIRECT	GO:0051592~response to calcium ion	7	1.06222	1.71013	0.0194928	TXNIP, PLA2G4A, P2RX7, SLC25A13, PTGES, ENTPD6, THBS1	567	68	18082	3.28286	0.602557	29.4242
GOTERM_BP_DIRECT	GO:0030593~neutrophil chemotaxis	7	1.06222	1.68185	0.0208042	CCL25, CCL3, PREX1, IL1B, CSF3R, CCL4, ITGAM	567	69	18082	3.23528	0.620097	31.0766
GOTERM_BP_DIRECT	GO:0007611~learning or memory	6	0.91047	1.67291	0.0212371	EGR1, DYX1C1, TACR1, PSEN2, LHX8, DBI	567	51	18082	3.75184	0.621242	31.614
GOTERM_BP_DIRECT	GO:0050852~T cell receptor signaling pathway	6	0.91047	1.67291	0.0212371	FYB, CD247, PSEN2, LCP2, CD28, THY1	567	51	18082	3.75184	0.621242	31.614
GOTERM_BP_DIRECT	GO:0048514~blood vessel morphogenesis	5	0.758725	1.63671	0.0230829	FLT4, TBX1, MKL2, THBS1, ANGPT2	567	35	18082	4.55581	0.645845	33.8614
GOTERM_BP_DIRECT	GO:0002446~neutrophil mediated immunity	3	0.455235	1.61684	0.0241633	MYO1F, WDR1, CD300LB	567	8	18082	11.959	0.656572	35.1444
GOTERM_BP_DIRECT	GO:0070098~chemokine-mediated signaling pathway	6	0.91047	1.54611	0.0284376	CCL25, CCL3, CXCL13, CXCL9, CCL4, CXCL10	567	55	18082	3.47898	0.710494	39.9936
GOTERM_BP_DIRECT	GO:0045671~negative regulation of osteoclast differentiation	4	0.60698	1.52017	0.0301876	CCL3, PILRB1, UBASH3B, INPP4B	567	22	18082	5.7983	0.726226	41.8784
GOTERM_BP_DIRECT	GO:0050718~positive regulation of interleukin-1 beta secretion	4	0.60698	1.52017	0.0301876	NOD2, P2RX7, CCL3, CASP1	567	22	18082	5.7983	0.726226	41.8784
GOTERM_BP_DIRECT	GO:0045909~positive regulation of vasodilation	5	0.758725	1.5192	0.0302555	NOS3, GJA5, APLN, PTAFR, KDR	567	38	18082	4.19614	0.721258	41.9505
GOTERM_BP_DIRECT	GO:0072593~reactive oxygen species metabolic process	5	0.758725	1.5192	0.0302555	P2RX7, PREX1, MET, SESN1, CYR61	567	38	18082	4.19614	0.721258	41.9505
GOTERM_BP_DIRECT	GO:0045080~positive regulation of chemokine biosynthetic process	3	0.455235	1.51668	0.0304312	EGR1, IL1B, TLR3	567	9	18082	10.6302	0.717649	42.1363
GOTERM_BP_DIRECT	GO:0070493~thrombin receptor signaling pathway	3	0.455235	1.51668	0.0304312	F2RL3, PLEK, HPGD	567	9	18082	10.6302	0.717649	42.1363
GOTERM_BP_DIRECT	GO:0071639~positive regulation of monocyte chemotactic protein-1 production	3	0.455235	1.51668	0.0304312	NOD2, IL1B, IL1A	567	9	18082	10.6302	0.717649	42.1363
GOTERM_BP_DIRECT	GO:0008360~regulation of cell shape	10	1.51745	1.51092	0.0308374	CCL3, LST1, VRK3, FGR, HCK, WDR1, SEMA4D, FES, FN1, KDR	567	139	18082	2.29429	0.716835	42.564
GOTERM_BP_DIRECT	GO:0048701~embryonic cranial skeleton morphogenesis	5	0.758725	1.48271	0.0329068	FGFR2, PRRX1, TBX1, MMP14, RUNX2	567	39	18082	4.08855	0.734752	44.6967
GOTERM_BP_DIRECT	GO:0043066~negative regulation of apoptotic process	27	4.09712	1.4748	0.033512	HNF1B, AIF1, UNG, EPCAM, TNFRSF1A, BCL11B, MICAL1, BCL6, THBS1, CYR61, FN1, ANP32B, HCK, SMAD6, FLT4, IL1RN, CBL, LEF1, KDR, IFIT3, CARD14, BCL2A1B, BCL2A1A, CCND2, PHB2, NGFR, CLEC5A	567	566	18082	1.52129	0.735902	45.3062
GOTERM_BP_DIRECT	GO:0002244~hematopoietic progenitor cell differentiation	8	1.21396	1.46689	0.034128	WDR78, PLEK, PLD4, TMEM91, PSEN2, GPATCH4, RBM47, SIRPA	567	98	18082	2.60332	0.73713	45.9201
GOTERM_BP_DIRECT	GO:0007264~small GTPase mediated signal transduction	14	2.12443	1.44944	0.0355267	RAB32, ARHGAP31, RAB8B, RND1, RAB37, RASGRP4, KLK1B4, RHOA, RASGEF1A, RRAS, RAPGEF3, DOCK10, IFT27, RGL1	567	236	18082	1.89182	0.746246	47.2898
GOTERM_BP_DIRECT	GO:0032760~positive regulation of tumor necrosis factor production	6	0.91047	1.43157	0.0370197	TNFRSF1A, NOD2, CCL3, TLR3, CCL4, PTAFR	567	59	18082	3.24312	0.755709	48.7157
GOTERM_BP_DIRECT	GO:0033628~regulation of cell adhesion mediated by integrin	3	0.455235	1.42873	0.0372626	EFNA1, ITGB1BP1, PLAU	567	10	18082	9.5672	0.753045	48.9442
GOTERM_BP_DIRECT	GO:0034405~response to fluid shear stress	3	0.455235	1.42873	0.0372626	P2RX4, P2RX7, NOS3	567	10	18082	9.5672	0.753045	48.9442
GOTERM_BP_DIRECT	GO:0046632~alpha-beta T cell differentiation	3	0.455235	1.42873	0.0372626	TCF7, BCL11B, LEF1	567	10	18082	9.5672	0.753045	48.9442
GOTERM_BP_DIRECT	GO:0031638~zymogen activation	3	0.455235	1.42873	0.0372626	KLK1B9, MMP14, PRSS12	567	10	18082	9.5672	0.753045	48.9442
GOTERM_BP_DIRECT	GO:0050850~positive regulation of calcium-mediated signaling	4	0.60698	1.42135	0.0379011	P2RX4, CCL3, CCL4, KDR	567	24	18082	5.31511	0.754127	49.5403
GOTERM_BP_DIRECT	GO:0045663~positive regulation of myoblast differentiation	4	0.60698	1.42135	0.0379011	CDON, CXCL9, TNFSF14, IGFBP3	567	24	18082	5.31511	0.754127	49.5403
GOTERM_BP_DIRECT	GO:0003148~outflow tract septum morphogenesis	4	0.60698	1.42135	0.0379011	FGFR2, SMAD6, TBX1, ENG	567	24	18082	5.31511	0.754127	49.5403
GOTERM_BP_DIRECT	GO:0071480~cellular response to gamma radiation	4	0.60698	1.42135	0.0379011	EGR1, XRCC5, ATR, YAP1	567	24	18082	5.31511	0.754127	49.5403
GOTERM_BP_DIRECT	GO:0042493~response to drug	18	2.73141	1.41064	0.0388471	TXNIP, SREBF1, XRCC5, HNF1B, CCL3, ADORA2A, ATR, PRKCB, KDR, P2RX7, CYBB, SLC1A3, RHOA, THBS1, CASP1, NFATC2, LCT, NNMT	567	339	18082	1.69331	0.757966	50.4115
GOTERM_BP_DIRECT	GO:0032259~methylation	11	1.6692	1.39568	0.0402086	ZCCHC4, METTL13, TRMT5, PRDM5, THUMPD3, THUMPD2, PRDM1, NSUN3, INMT, COMTD1, NNMT	567	169	18082	2.07572	0.765267	51.6404
GOTERM_BP_DIRECT	GO:0033209~tumor necrosis factor-mediated signaling pathway	4	0.60698	1.37574	0.0420981	TNFRSF1A, CARD14, LTBR, TNFSF14	567	25	18082	5.1025	0.776506	53.2983
GOTERM_BP_DIRECT	GO:0001816~cytokine production	4	0.60698	1.37574	0.0420981	LIPA, FABP4, NFATC2, PTAFR	567	25	18082	5.1025	0.776506	53.2983
GOTERM_BP_DIRECT	GO:0043542~endothelial cell migration	4	0.60698	1.37574	0.0420981	RHOA, NOS3, LOXL2, PLXND1	567	25	18082	5.1025	0.776506	53.2983
GOTERM_BP_DIRECT	GO:0043123~positive regulation of I-kappaB kinase/NF-kappaB signaling	10	1.51745	1.34792	0.0448832	TNFRSF1A, NOD2, LTBR, RHOA, IL1B, TLR3, CASP1, CLEC4N, IL1A, PRKCB	567	149	18082	2.14031	0.793712	55.6446
GOTERM_BP_DIRECT	GO:0035904~aorta development	4	0.60698	1.33238	0.0465178	ADAMTS6, SMAD6, PRDM1, PLXND1	567	26	18082	4.90625	0.801271	56.9694
GOTERM_BP_DIRECT	GO:0042475~odontogenesis of dentin-containing tooth	6	0.91047	1.32759	0.0470338	BCL11B, LEF1, TBX1, LHX8, RUNX2, CAR2	567	63	18082	3.03721	0.800702	57.3798
GOTERM_BP_DIRECT	GO:0051496~positive regulation of stress fiber assembly	5	0.758725	1.31749	0.0481406	PRKCQ, TACR1, ITGB1BP1, RHOA, RAPGEF3	567	44	18082	3.62394	0.804204	58.2476
GOTERM_BP_DIRECT	GO:0045907~positive regulation of vasoconstriction	5	0.758725	1.28749	0.051583	TACR1, SMAD6, RHOA, GJA5, PTAFR	567	45	18082	3.54341	0.822409	60.8415
GOTERM_BP_DIRECT	GO:0035457~cellular response to interferon-alpha	3	0.455235	1.28023	0.0524526	IFIT3, IFIT1, IFI204	567	12	18082	7.97266	0.823816	61.4722
GOTERM_BP_DIRECT	GO:0045088~regulation of innate immune response	3	0.455235	1.28023	0.0524526	FGR, IRF7, MYO1F	567	12	18082	7.97266	0.823816	61.4722
GOTERM_BP_DIRECT	GO:0010467~gene expression	3	0.455235	1.28023	0.0524526	LAT, P2RX7, MKL2	567	12	18082	7.97266	0.823816	61.4722
GOTERM_BP_DIRECT	GO:0032740~positive regulation of interleukin-17 production	3	0.455235	1.28023	0.0524526	PRKCQ, NOD2, IL15	567	12	18082	7.97266	0.823816	61.4722
GOTERM_BP_DIRECT	GO:0090051~negative regulation of cell migration involved in sprouting angiogenesis	3	0.455235	1.28023	0.0524526	MEOX2, ITGB1BP1, RHOA	567	12	18082	7.97266	0.823816	61.4722
GOTERM_BP_DIRECT	GO:0043950~positive regulation of cAMP-mediated signaling	3	0.455235	1.28023	0.0524526	PTGIR, CXCL9, CXCL10	567	12	18082	7.97266	0.823816	61.4722
GOTERM_BP_DIRECT	GO:0045765~regulation of angiogenesis	4	0.60698	1.25173	0.0560102	EFNA1, ITGA5, PLXND1, ANGPT2	567	28	18082	4.55581	0.840309	63.9542
GOTERM_BP_DIRECT	GO:0030855~epithelial cell differentiation	6	0.91047	1.23281	0.0585052	FGFR2, F11R, ELF3, TAGLN, TBX1, ANXA4	567	67	18082	2.85588	0.849734	65.604
GOTERM_BP_DIRECT	GO:0006414~translational elongation	5	0.758725	1.23018	0.05886	TUFM, EEF1B2, TSFM, GFM1, EEF1G	567	47	18082	3.39262	0.848052	65.8328
GOTERM_BP_DIRECT	GO:0040037~negative regulation of fibroblast growth factor receptor signaling pathway	3	0.455235	1.21656	0.0607346	FGFRL1, NGFR, THBS1	567	13	18082	7.35938	0.853829	67.0177
GOTERM_BP_DIRECT	GO:0001945~lymph vessel development	3	0.455235	1.21656	0.0607346	FLT4, TBX1, KDR	567	13	18082	7.35938	0.853829	67.0177
GOTERM_BP_DIRECT	GO:0030212~hyaluronan metabolic process	3	0.455235	1.21656	0.0607346	ITIH4, HAS2, IL15	567	13	18082	7.35938	0.853829	67.0177
GOTERM_BP_DIRECT	GO:0045840~positive regulation of mitotic nuclear division	4	0.60698	1.21414	0.0610741	MET, IL1B, IL1A, CD28	567	29	18082	4.39871	0.852115	67.2281
GOTERM_BP_DIRECT	GO:0042113~B cell activation	4	0.60698	1.21414	0.0610741	ICOSL, CR2, HDAC7, PRKCB	567	29	18082	4.39871	0.852115	67.2281
GOTERM_BP_DIRECT	GO:0046777~protein autophosphorylation	11	1.6692	1.20466	0.0624224	FGFR2, FGR, HCK, FLT4, MET, ATR, FES, SIK1, CAMK2A, THY1, KDR	567	183	18082	1.91692	0.855167	68.0513
GOTERM_BP_DIRECT	GO:0046330~positive regulation of JNK cascade	6	0.91047	1.16707	0.0680667	NOD2, LTBR, FLT4, IL1B, TLR3, IL1A	567	70	18082	2.73348	0.876176	71.2902
GOTERM_BP_DIRECT	GO:0051896~regulation of protein kinase B signaling	3	0.455235	1.15847	0.0694267	RRAS, INPP4B, SESN1	567	14	18082	6.83371	0.878512	72.023
GOTERM_BP_DIRECT	GO:0070997~neuron death	3	0.455235	1.15847	0.0694267	MEOX2, CBL, PLAU	567	14	18082	6.83371	0.878512	72.023
GOTERM_BP_DIRECT	GO:0032956~regulation of actin cytoskeleton organization	5	0.758725	1.15033	0.0707415	FGR, RHOA, MYO1F, CELSR1, IL1A	567	50	18082	3.18907	0.880592	72.7145
GOTERM_BP_DIRECT	GO:0070372~regulation of ERK1 and ERK2 cascade	4	0.60698	1.14379	0.0718133	FGFR2, RRAS, FN1, CYR61	567	31	18082	4.11492	0.881714	73.2663
GOTERM_BP_DIRECT	GO:0006486~protein glycosylation	8	1.21396	1.1424	0.0720446	ST6GALNAC3, GALNT10, B3GNT5, GALNT6, B3GNT7, SDF2L1, ST3GAL6, RPN1	567	116	18082	2.19936	0.879759	73.384
GOTERM_BP_DIRECT	GO:0016525~negative regulation of angiogenesis	6	0.91047	1.12556	0.0748935	ECSCR, NGFR, THBS1, ANGPT2, GPR4, CXCL10	567	72	18082	2.65755	0.887116	74.794
GOTERM_BP_DIRECT	GO:0006816~calcium ion transport	9	1.36571	1.12134	0.0756236	P2RX4, P2RX7, CCL3, PSEN2, GJA4, CAMK2A, ITPR1, TPCN2, PRKCB	567	141	18082	2.03557	0.886938	75.1439
GOTERM_BP_DIRECT	GO:0043967~histone H4 acetylation	4	0.60698	1.11082	0.077478	YEATS4, HAT1, LEF1, RUVBL1	567	32	18082	3.98633	0.890486	76.012
GOTERM_BP_DIRECT	GO:0016477~cell migration	11	1.6692	1.10731	0.0781071	PVR, PTPRK, EFNA1, ST14, RHOA, RASGEF1A, NFATC2, THBS1, MMP14, SIRPA, KDR	567	191	18082	1.83663	0.889963	76.2999
GOTERM_BP_DIRECT	GO:0002690~positive regulation of leukocyte chemotaxis	3	0.455235	1.10516	0.0784953	CXCL13, CXCL9, CXCL10	567	15	18082	6.37813	0.88867	76.476
GOTERM_BP_DIRECT	GO:0001935~endothelial cell proliferation	3	0.455235	1.10516	0.0784953	SCARB1, LOXL2, MMP14	567	15	18082	6.37813	0.88867	76.476
GOTERM_BP_DIRECT	GO:0050773~regulation of dendrite development	3	0.455235	1.10516	0.0784953	PREX1, RHOA, RTN4IP1	567	15	18082	6.37813	0.88867	76.476
GOTERM_BP_DIRECT	GO:0009268~response to pH	3	0.455235	1.10516	0.0784953	ARSB, KCNJ8, CAR2	567	15	18082	6.37813	0.88867	76.476
GOTERM_BP_DIRECT	GO:0006693~prostaglandin metabolic process	3	0.455235	1.10516	0.0784953	TNFRSF1A, PTGES, HPGD	567	15	18082	6.37813	0.88867	76.476
GOTERM_BP_DIRECT	GO:0032695~negative regulation of interleukin-12 production	3	0.455235	1.10516	0.0784953	NOD2, MEFV, THBS1	567	15	18082	6.37813	0.88867	76.476
GOTERM_BP_DIRECT	GO:0032755~positive regulation of interleukin-6 production	5	0.758725	1.10077	0.0792916	NOD2, P2RX7, IL1B, TLR3, IL1A	567	52	18082	3.06641	0.888709	76.8332
GOTERM_BP_DIRECT	GO:0055114~oxidation-reduction process	29	4.40061	1.08958	0.0813613	XDH, STEAP4, CYB5R1, ALDH1L1, CYP2F2, CHCHD4, SESN1, BC026585, AKR1C13, CBR2, MICAL1, NOS3, LOXL2, RTN4IP1, PAOX, BCKDHB, FDXR, MSRB3, CYBB, DHRS3, PYCR2, CYP27A1, HSD11B1, TXNRD3, HEPH, ACAD11, HPGD, MECR, AOC3	567	676	18082	1.36809	0.892729	77.738
GOTERM_BP_DIRECT	GO:0048247~lymphocyte chemotaxis	4	0.60698	1.07919	0.0833318	CCL25, CCL3, CXCL16, CCL4	567	33	18082	3.86553	0.89625	78.5684
GOTERM_BP_DIRECT	GO:0032230~positive regulation of synaptic transmission, GABAergic	3	0.455235	1.05597	0.0879083	ADORA2A, TACR1, CAR2	567	16	18082	5.9795	0.906719	80.3856
GOTERM_BP_DIRECT	GO:0030490~maturation of SSU-rRNA	3	0.455235	1.05597	0.0879083	NOP14, LSM6, UTP14B	567	16	18082	5.9795	0.906719	80.3856
GOTERM_BP_DIRECT	GO:0043547~positive regulation of GTPase activity	9	1.36571	1.05397	0.088314	F11R, CCL25, CCL3, PREX1, RAPGEF3, SEMA4D, RGS16, CCL4, THY1	567	146	18082	1.96586	0.905581	80.5395
GOTERM_BP_DIRECT	GO:0003151~outflow tract morphogenesis	5	0.758725	1.05389	0.0883298	DHRS3, TBX1, THBS1, PLXND1, GJA5	567	54	18082	2.95284	0.903413	80.5455
GOTERM_BP_DIRECT	GO:0008630~intrinsic apoptotic signaling pathway in response to DNA damage	5	0.758725	1.05389	0.0883298	TNFRSF1A, BCL2A1B, BCL2A1A, MBD4, HIC1	567	54	18082	2.95284	0.903413	80.5455
GOTERM_BP_DIRECT	GO:0050873~brown fat cell differentiation	4	0.60698	1.04881	0.0893689	MRAP, NUDT7, FABP4, METRNL	567	34	18082	3.75184	0.903976	80.9343
GOTERM_BP_DIRECT	GO:0071526~semaphorin-plexin signaling pathway	4	0.60698	1.04881	0.0893689	SEMA6B, MET, SEMA4D, PLXND1	567	34	18082	3.75184	0.903976	80.9343
GOTERM_BP_DIRECT	GO:0050679~positive regulation of epithelial cell proliferation	6	0.91047	1.04762	0.089614	FGFR2, NOD2, CCND2, TACR1, TBX1, KDR	567	76	18082	2.51768	0.902441	81.0249
GOTERM_BP_DIRECT	GO:0000187~activation of MAPK activity	6	0.91047	1.04762	0.089614	P2RX7, EFNA1, ERP29, MET, IL1B, THBS1	567	76	18082	2.51768	0.902441	81.0249
GOTERM_BP_DIRECT	GO:0008152~metabolic process	21	3.18665	1.03408	0.0924536	ARSB, ALDH1L1, BCAT2, ISOC2B, UNG, BCKDHB, PFKM, PSPH, EDEM1, HADHB, GSTM2, PLA2G4A, TPI1, NAALAD2, METTL13, ALAS2, PYGL, ENOPH1, ACAD11, AGPAT2, IDUA	567	463	18082	1.44644	0.90762	82.0458
GOTERM_BP_DIRECT	GO:0030334~regulation of cell migration	6	0.91047	1.02913	0.0935121	EGFL7, RHOA, TMSB4X, DOCK10, PLXND1, THY1	567	77	18082	2.48499	0.908164	82.4129
GOTERM_BP_DIRECT	GO:0019233~sensory perception of pain	6	0.91047	1.02913	0.0935121	P2RX4, P2RX7, P2RY2, TACR1, IL1RN, NGFR	567	77	18082	2.48499	0.908164	82.4129
GOTERM_BP_DIRECT	GO:0045776~negative regulation of blood pressure	4	0.60698	1.01962	0.0955832	NOS3, GJA5, APLN, PTAFR	567	35	18082	3.64465	0.911127	83.1108
GOTERM_BP_DIRECT	GO:0008625~extrinsic apoptotic signaling pathway via death domain receptors	4	0.60698	1.01962	0.0955832	TNFRSF1A, DDX47, TNFRSF10B, DEDD2	567	35	18082	3.64465	0.911127	83.1108
GOTERM_BP_DIRECT	GO:0042981~regulation of apoptotic process	11	1.6692	1.01758	0.096032	EGR1, TNFRSF1A, NOD2, CARD14, LTBR, TNFRSF10B, BCL2A1A, SDF2L1, NLRP1B, CASP1, DEDD2	567	199	18082	1.7628	0.910183	83.2586
Molecular Function
Category	Term	Count	%	-log10 (pvalue)	PValue	Genes	List Total	Pop Hits	Pop Total	Fold Enrichment	Benjamini	FDR
GOTERM_MF_DIRECT	GO:0003746~translation elongation factor activity	7	1.06222	3.76409	0.000172152	TUFM, EEF1B2, ELOF1, TSFM, GFM1, EEF1G, TCEA1	558	27	17446	8.1058	0.127769	0.263667
GOTERM_MF_DIRECT	GO:0030515~snoRNA binding	6	0.91047	3.1674	0.000680144	NOP14, TBL3, NUDT1, GAR1, NUDT7, PWP2	558	23	17446	8.15615	0.236704	1.03792
GOTERM_MF_DIRECT	GO:0044822~poly(A) RNA binding	54	8.19423	2.63572	0.00231358	XRCC5, 2810004N23RIK, FASTKD2, GAR1, LSM6, MRPS30, GRWD1, RPN1, RBM47, SNRPA1, MRPL1, MRPL3, SSBP1, BYSL, MRPL9, DNAJC21, MRTO4, RBPMS, RPS17, NOL10, CPSF4, WDR46, MRPL44, UTP3, TUFM, RALYL, FIP1L1, PTRH1, RPL27A, BMS1, HADHB, DDX47, MOV10, RPL31, GFM1, DDX41, NMD3, TBL3, MRPS28, RRP12, EPPK1, CSRP1, SAMSN1, RPF1, SAFB2, ANXA2, NOP14, APEH, ZFP106, TSFM, NOP16, RPL37A, GPATCH4, IFI204	558	1113	17446	1.51691	0.458297	3.48961
GOTERM_MF_DIRECT	GO:0005515~protein binding	159	24.1275	2.4366	0.00365933	PVR, XRCC5, ALDH1L1, AIF1, TLR3, LZTFL1, ISG15, DNAJB11, SLC2A1, CSF3R, IFT27, MX1, S100A1, F11R, ICOSL, GBP5, DYX1C1, STAP2, TOR1AIP1, PLD4, SIRPA, CLEC4N, PRDM1, OAS1A, GRAP2, CLEC5A, CD300LB, CD300LD, XDH, FGFR2, IFIH1, FIP1L1, CCL3, EEF1B2, TIPIN, SNX1, CHCHD4, SESN1, CCL4, MOV10, LGALS3BP, GADD45GIP1, CSE1L, UBASH3B, KATNA1, PLXND1, DDX41, RUNX2, FN1, SREBF1, YEATS4, RAB8B, SMAD6, TLR13, ATR…	558	4092	17446	1.21485	0.516986	5.46672
GOTERM_MF_DIRECT	GO:0008009~chemokine activity	7	1.06222	2.39231	0.0040522	CCL25, CCL3, CXCL13, CXCL16, CXCL9, CCL4, CXCL10	558	48	17446	4.55951	0.475231	6.03673
GOTERM_MF_DIRECT	GO:0005178~integrin binding	10	1.51745	2.32972	0.00468035	ITGA5, ITGB1BP1, TGFBI, ESM1, THBS1, MMP14, FN1, THY1, KDR, CYR61	558	100	17446	3.12652	0.462497	6.94142
GOTERM_MF_DIRECT	GO:0030246~carbohydrate binding	16	2.42792	2.15981	0.00692133	LY75, SIGLECH, EMCN, GALNT10, CLEC12A, PYGL, GALNT6, CLEC4A1, CLEC4B1, CLEC4A3, PFKM, CLEC7A, KLRB1B, CLEC5A, CLEC4N, CLEC1B	558	229	17446	2.18447	0.545158	10.1031
GOTERM_MF_DIRECT	GO:0045028~G-protein coupled purinergic nucleotide receptor activity	4	0.60698	2.13736	0.00728851	P2RY13, P2RY2, GPR171, PTAFR	558	13	17446	9.62007	0.516176	10.6114
GOTERM_MF_DIRECT	GO:0003924~GTPase activity	15	2.27618	2.13219	0.00737586	GBP8, TUFM, GNA15, GBP5, BMS1, GNAT2, RAB32, RAB37, GFM1, RHOA, IIGP1, RRAS, MX1, MX2, TUBA1C	558	209	17446	2.24392	0.479584	10.732
GOTERM_MF_DIRECT	GO:0048248~CXCR3 chemokine receptor binding	3	0.455235	2.02029	0.00954347	CXCL13, CXCL9, CXCL10	558	5	17446	18.7591	0.532983	13.675
GOTERM_MF_DIRECT	GO:0070290~N-acylphosphatidylethanolamine-specific phospholipase D activity	3	0.455235	2.02029	0.00954347	PLD2, NAPEPLD, PLD4	558	5	17446	18.7591	0.532983	13.675
GOTERM_MF_DIRECT	GO:0016811~hydrolase activity, acting on carbon-nitrogen (but not peptide) bonds, in linear amides	5	0.758725	1.99716	0.0100657	KLK1B9, KLK1B11, KLK1B4, KLK1B5, KLK1B16	558	27	17446	5.78986	0.518207	14.3703
GOTERM_MF_DIRECT	GO:0003723~RNA binding	38	5.76631	1.96643	0.0108037	GTF3A, RALYL, FIP1L1, IFIH1, FASTKD2, GAR1, LSM6, OAS3, TLR3, ISG20, MOV10, DDX47, DDX60, NUDT7, SEPSECS, RBM47, NSUN3, DDX41, ZBP1, MRPL1, SNRPA1, EXOSC8, NUDT1, RBM44, TLR13, THUMPD3, THUMPD2, RPF1, SAFB2, IFIT3, MRPL23, IFIT1, RBPMS, CPSF4, CPSF3, SNRPE, SNRPG, MRPL44	558	780	17446	1.52318	0.512632	15.3441
GOTERM_MF_DIRECT	GO:0005507~copper ion binding	7	1.06222	1.88712	0.0129683	CUTA, P2RX4, PRND, HEPH, LOXL2, IL1A, AOC3	558	61	17446	3.58781	0.54943	18.1406
GOTERM_MF_DIRECT	GO:0016787~hydrolase activity	65	9.86343	1.803	0.0157397	XRCC5, ARSB, KLK1B9, KLK1B11, KLK1B5, MMP23, PSPH, DNASE1L3, ISG20, PARL, SMPDL3A, PLA1A, ENOPH1, CASP1, IDUA, PLD2, PTPRK, GBP5, NUDT1, PLD4, MBD4, MCM3, MMP14, NAALAD2, NAPEPLD, PPEF2, PPM1J, CAPN12, ST14, PSEN2, INPP4B, KLK1B16, RUVBL1, CPSF3, MRPL44, USP7, IFIH1, PTRH1, UNG, DDX47, MOV10, UBASH3B, KATNA1, NUDT7, IIGP1, ENTPD6, PPP3CC, ENTPD1, DDX41, PRSS12, KLK8, ABHD15, LIPA, PTPRE, PLB1, AB…	558	1533	17446	1.32566	0.593334	21.5952
GOTERM_MF_DIRECT	GO:0004931~extracellular ATP-gated cation channel activity	3	0.455235	1.71652	0.0192079	P2RX5, P2RX4, P2RX7	558	7	17446	13.3994	0.641788	25.7265
GOTERM_MF_DIRECT	GO:0051879~Hsp90 protein binding	5	0.758725	1.69452	0.0202062	NOD2, PPEF2, NOS3, UNC45B, CDC37	558	33	17446	4.73716	0.636873	26.8774
GOTERM_MF_DIRECT	GO:0005525~GTP binding	21	3.18665	1.65718	0.0220199	GBP8, TUFM, GNA15, RAB8B, GBP5, GIMAP8, BMS1, GNAT2, P2RX5, RAB32, RND1, UPRT, RAB37, GFM1, RHOA, IIGP1, RRAS, MX1, IFT27, MX2, TUBA1C	558	383	17446	1.71428	0.646529	28.9258
GOTERM_MF_DIRECT	GO:0003735~structural constituent of ribosome	16	2.42792	1.64181	0.0228134	MRPL52, MRPL1, MRPL3, RPL27A, MRPL9, ITGAM, MRPS30, MRPL23, MRPL12, SLC25A13, MRPS18B, RPL41, RPL31, RPS17, MRPL16, RPL37A	558	264	17446	1.89486	0.638677	29.805
GOTERM_MF_DIRECT	GO:0003725~double-stranded RNA binding	7	1.06222	1.61722	0.0241422	IFIH1, DDX60, TLR13, OAS3, TLR3, OAS1A, MRPL44	558	70	17446	3.12652	0.639863	31.2546
GOTERM_MF_DIRECT	GO:0005031~tumor necrosis factor-activated receptor activity	4	0.60698	1.60854	0.02463	TNFRSF1A, LTBR, TNFRSF10B, NGFR	558	20	17446	6.25305	0.628443	31.7796
GOTERM_MF_DIRECT	GO:0001614~purinergic nucleotide receptor activity	3	0.455235	1.60077	0.0250747	P2RX5, P2RX4, P2RX7	558	8	17446	11.7245	0.617164	32.255
GOTERM_MF_DIRECT	GO:0004003~ATP-dependent DNA helicase activity	4	0.60698	1.49825	0.0317507	XRCC5, NBN, GTF2H4, RUVBL1	558	22	17446	5.68459	0.687921	39.0301
GOTERM_MF_DIRECT	GO:0016491~oxidoreductase activity	29	4.40061	1.49113	0.0322753	XDH, STEAP4, CYB5R1, ALDH1L1, CYP2F2, CHCHD4, SESN1, BC026585, AKR1C13, CBR2, MICAL1, NOS3, LOXL2, RTN4IP1, PAOX, BCKDHB, FDXR, MSRB3, CYBB, DHRS3, PYCR2, CYP27A1, HSD11B1, TXNRD3, HEPH, ACAD11, HPGD, MECR, AOC3	558	604	17446	1.50115	0.677799	39.5347
GOTERM_MF_DIRECT	GO:0005520~insulin-like growth factor binding	4	0.60698	1.44768	0.035671	ESM1, IGFBP3, IGFBP4, CYR61	558	23	17446	5.43743	0.699311	42.7077
GOTERM_MF_DIRECT	GO:0004252~serine-type endopeptidase activity	13	1.97269	1.40265	0.0395687	KLK1B9, KLK8, KLK1B11, KLK1B4, KLK1B5, PAMR1, HP, APEH, PARL, ST14, KLK1B16, PRSS12, PLAU	558	212	17446	1.91721	0.722585	46.1577
GOTERM_MF_DIRECT	GO:0005125~cytokine activity	13	1.97269	1.37448	0.04222	CCL3, IL1RN, CXCL9, TNFSF14, IL15, CCL4, CXCL10, INHBB, CCL25, CXCL13, CXCL16, IL1B, IL1A	558	214	17446	1.89929	0.732154	48.3924
GOTERM_MF_DIRECT	GO:0008168~methyltransferase activity	11	1.6692	1.36222	0.043429	ZCCHC4, METTL13, TRMT5, PRDM5, THUMPD3, THUMPD2, PRDM1, NSUN3, INMT, COMTD1, NNMT	558	168	17446	2.04713	0.729017	49.3825
GOTERM_MF_DIRECT	GO:0019838~growth factor binding	5	0.758725	1.3541	0.0442491	FLT4, IGFBP3, IGFBP4, KDR, CYR61	558	42	17446	3.72205	0.722903	50.0439
GOTERM_MF_DIRECT	GO:0017134~fibroblast growth factor binding	4	0.60698	1.31122	0.04884	FGFR2, CXCL13, FGFRL1, THBS1	558	26	17446	4.81004	0.746138	53.5996
GOTERM_MF_DIRECT	GO:0008201~heparin binding	10	1.51745	1.27369	0.0532492	FGFR2, RSPO1, CXCL13, FGFRL1, THBS1, ITGAM, ABI3BP, FN1, CXCL10, CYR61	558	151	17446	2.07055	0.765016	56.7906
GOTERM_MF_DIRECT	GO:0005524~ATP binding	60	9.1047	1.22939	0.0589674	XRCC5, CDK18, FES, NOD2, NUBP1, DDX60, MAP3K8, SIK1, ATP8B4, ACTA2, UBE2F, PFKM, MCM3, GMPS, NME6, PRKCB, PRKCQ, CDKL1, RFC1, RUVBL1, OAS1A, FGFR2, IFIH1, FGR, OAS3, WARS2, NLRP1B, KIF9, TRIB1, DDX47, MOV10, VRK3, P2RY2, KATNA1, GK5, ENTPD1, DDX41, SPATA5, RUNX2, CAMK2A, MYO5C, ALPK1, HCK, MYO1E, FLT4, MET, MYO1F, ATR, ABCG3, ABCG1, SMC4, KDR, P2RX5, P2RX4, P2RX7, PYGL, KCNJ8, CARS2, CIT, MYLK	558	1507	17446	1.2448	0.789167	60.624
GOTERM_MF_DIRECT	GO:0005085~guanyl-nucleotide exchange factor activity	10	1.51745	1.20189	0.0628213	ARHGEF3, TAGAP, RASGRP4, PREX1, CYTH4, RAPGEF3, DOCK10, FGD5, RGL1, EIF2B5	558	156	17446	2.00418	0.800086	63.0256
GOTERM_MF_DIRECT	GO:0015267~channel activity	3	0.455235	1.20136	0.062898	P2RX7, BCL2A1B, BCL2A1A	558	13	17446	7.21505	0.790505	63.072
GOTERM_MF_DIRECT	GO:0005044~scavenger receptor activity	5	0.758725	1.17769	0.0664217	LGALS3BP, CD163L1, CXCL16, LOXL2, PRSS12	558	48	17446	3.2568	0.799122	65.1449
GOTERM_MF_DIRECT	GO:0004175~endopeptidase activity	8	1.21396	1.1709	0.0674677	KLK1B9, KLK1B11, PARL, KLK1B4, KLK1B5, PSEN2, KLK1B16, CASP1	558	112	17446	2.23323	0.794976	65.739
GOTERM_MF_DIRECT	GO:0044212~transcription regulatory region DNA binding	13	1.97269	1.14785	0.0711463	XRCC5, SREBF1, EGR1, TCF7, HNF1B, SMAD6, LEF1, SOX7, PRDM5, YAP1, NFATC2, ETV5, RUNX2	558	233	17446	1.74441	0.803637	67.7539
GOTERM_MF_DIRECT	GO:0016208~AMP binding	3	0.455235	1.14344	0.0718712	PYGL, PFKM, APRT	558	14	17446	6.69969	0.798214	68.1377
GOTERM_MF_DIRECT	GO:0042803~protein homodimerization activity	34	5.15933	1.11611	0.0765399	FGFR2, PVR, XDH, USP7, HNF1B, SRM, SNX1, ASNSD1, HP, PSPH, PEX7, GSTM2, SCARB1, CAMK2A, S100A1, CD28, PTPRE, CR2, RBM44, PLEK, ERP29, TLR13, TBX1, PFKM, ABCG1, INHBB, RBPMS, BCL2A1B, BCL2A1A, PYGL, NGFR, KLRB1B, ENG, AOC3	558	798	17446	1.3321	0.810582	70.5088
GOTERM_MF_DIRECT	GO:0008236~serine-type peptidase activity	10	1.51745	1.10816	0.077955	APEH, KLK1B9, KLK8, KLK1B11, PARL, KLK1B5, ST14, KLK1B16, PRSS12, PLAU	558	163	17446	1.91811	0.808403	71.1943
GOTERM_MF_DIRECT	GO:0001618~virus receptor activity	3	0.455235	1.0903	0.081227	PVR, SIVA1, CLEC5A	558	15	17446	6.25305	0.813927	72.7226
GOTERM_MF_DIRECT	GO:0042288~MHC class I protein binding	3	0.455235	1.04128	0.0909319	CD244, PILRB2, PILRB1	558	16	17446	5.86223	0.842172	76.8217
GOTERM_MF_DIRECT	GO:0004713~protein tyrosine kinase activity	8	1.21396	1.03239	0.0928134	FGFR2, FGR, HCK, FLT4, MET, FES, CDC37, KDR	558	121	17446	2.06712	0.841414	77.5465
GOTERM_MF_DIRECT	GO:0016740~transferase activity	57	8.64947	1.01473	0.0966655	CDK18, FES, ART4, GSTM2, ST6GALNAC3, ALAS2, ST3GAL6, TRMT5, MAP3K8, RPN1, SIK1, AGPAT2, ZCCHC4, PFKM, NME6, PRKCB, PRKCQ, CDKL1, PRDM5, HAS2, PRDM1, LCT, FGFR2, TPST1, BCAT2, SRM, FGR, GALNT6, OAS3, HAT1, HADHB, GALNT10, B3GNT5, B3GNT7, SEPSECS, GK5, NSUN3, LIPT1, CAMK2A, SOAT1, ALPK1, HCK, FLT4, MET, THUMPD3, ATR, THUMPD2, INMT, KDR, APRT, GGT5, METTL13, PYGL, CIT, MYLK, NNMT, COMTD1	558	1472	17446	1.21068	0.846983	78.9649
GOTERM_MF_DIRECT	GO:0000062~fatty-acyl-CoA binding	4	0.60698	1.00015	0.0999666	SOAT1, ACAD11, DBI, HADHB	558	35	17446	3.57317	0.850522	80.1133
Cellular Component
Category	Term	Count	%	-log10 (pvalue)	PValue	Genes	List Total	Pop Hits	Pop Total	Fold Enrichment	Benjamini	FDR
GOTERM_CC_DIRECT	GO:0009986~cell surface	42	6.37329	5.27906	5.2594e-06	FGFR2, ARSB, SIGLECH, IFITM3, TACR1, TLR3, IL15, ITGAM, IL17RB, EPCAM, TNFRSF1A, NOD2, SLC1A3, FOLR2, AQP11, ENTPD6, SCARB1, THBS1, ENTPD1, IL1A, CD28, PTPRK, SCUBE3, MET, ERP29, ANXA4, SLC7A11, THY1, ANXA2, KDR, TNFRSF10B, CLEC12A, ITGA5, PHB2, CDON, VAMP5, TFPI, NGFR, CLEC5A, ENG, PLAU, AOC3	605	629	19662	2.17006	0.00208581	0.00732756
GOTERM_CC_DIRECT	GO:0070062~extracellular exosome	119	18.0577	4.62177	2.3891e-05	KLK1B9, ALDH1L1, KLK1B4, EFNA1, KLK1B5, LSM6, PPCS, SLC26A11, TGFBI, SLC2A1, ST3GAL6, RRAS, PLA1A, IL1B, RAPGEF3, ENOPH1, IDUA, CUTA, F11R, ICOSL, NUDT1, ERP29, SIRPA, THY1, CDKL1, NAPEPLD, RFC1, RPS17, TMEM106A, ST14, VAMP5, SNRPE, FGR, IFITM3, ARPC4, UMOD, CDC37, ITGAM, HADHB, LGALS3BP, TPI1, CSE1L, ENTPD6, FAM162A, SCARB1, ENTPD1, FN1, RAB8B, MYO1E, EFEMP1, SLC6A13, IL1RN, ABHD14A, PCDH12, CSR…	605	2674	19662	1.4463	0.0047312	0.0332817
GOTERM_CC_DIRECT	GO:0016020~membrane	263	39.909	4.43886	3.64029e-05	XRCC5, AIF1, EFNA1, FGFRL1, SLC26A11, MALL, DNAJB11, AQP11, RAPGEF3, F11R, PTPRK, PLD2, ICOSL, GBP5, BYSL, PLD4, SIRPA, GLCE, CLEC4N, THY1, VSIG2, RND1, NAPEPLD, RPS17, ST14, HSD11B1, HAS2, CLEC5A, TPST1, EMCN, RTP4, TFCP2L1, RFFL, HADHB, LGALS3BP, FAM162A, PLB1, PCDH12, CELSR1, ABCG3, ABCG1, GNAT2, KDR, TMEM39A, NOP14, NOTCH3, GGT5, SEMA6B, ADAP2, FAM151A, KCNJ8, CD300A, RGS5, POMP, HEPH, SLC46A…	605	6998	19662	1.22139	0.00480582	0.0507074
GOTERM_CC_DIRECT	GO:0005739~mitochondrion	83	12.5948	4.37151	4.25101e-05	ARSB, CYB5R1, ALDH1L1, FASTKD2, MRPS30, BC026585, STARD4, ALAS2, PARL, TRMT5, RHOA, NOS3, CASP1, COX16, RTN4IP1, MRPL1, MRPL52, MRPL3, NUDT1, SSBP1, MRPL9, RAI14, ECSIT, NME6, PYCR2, MRPS18B, CYP27A1, NGFR, OAS1A, MECR, MRPL44, TUFM, PTRH1, BCAT2, FGR, ISOC2B, UNG, RSAD2, WARS2, CHCHD4, MTIF3, HADHB, TNFRSF1A, MRPL12, CBR2, GADD45GIP1, TOMM7, TOMM6, KRT5, GFM1, P2RY2, MRPL16, GCSH, FAM162A, LIPT1…	605	1721	19662	1.56736	0.00421033	0.0592121
GOTERM_CC_DIRECT	GO:0005887~integral component of plasma membrane	60	9.1047	4.36408	4.32435e-05	PVR, F2RL3, STEAP4, PILRB2, PILRB1, TACR1, FGFRL1, TLR3, MFSD2A, GJA5, SLC26A11, SLC7A7, IL17RB, EPCAM, PTGIR, SLC2A1, ICOSL, LTBR, GPR171, SIRPA, SLC7A11, VSIG2, TNFRSF10B, ST14, PSEN2, VAMP5, HAS2, NGFR, SEMA4D, KCNH3, LCT, PTAFR, CLEC1B, FGFR2, ADORA2A, LRRC32, FPR2, GPR4, TNFRSF1A, SCARB1, PLXND1, TMEM45A, LY75, FLT4, SLC6A13, PCDH12, CELSR1, KDR, NOTCH3, P2RX5, P2RY13, LAT, P2RX4, SEMA6B, P2…	605	1126	19662	1.73175	0.00342772	0.0602333
GOTERM_CC_DIRECT	GO:0005840~ribosome	18	2.73141	4.13889	7.26288e-05	MRPL52, MRPL1, MRPS28, MRPL3, RPL27A, MRPL9, DENR, ITGAM, MRPS30, MRPL23, MRPL12, MRPS18B, RPL41, RPS17, RPL31, MRPL16, RPL37A, MRPL44	605	188	19662	3.11162	0.00479425	0.101145
GOTERM_CC_DIRECT	GO:0005737~cytoplasm	249	37.7845	4.10045	7.93505e-05	XRCC5, TTI1, AIF1, LSM6, ISG20, ISG15, DNAJB11, AQP11, MAP3K8, RAPGEF3, S100A1, EIF2B5, GBP5, BYSL, IFI44, UXT, RND1, NAPEPLD, RFC1, TAGLN, HSD11B1, HAS2, PRDM1, GRAP2, SIVA1, RTP4, ISOC2B, TFCP2L1, OAS3, WARS2, RFFL, CDC37, MOV10, UPRT, VRK3, UBASH3B, KBTBD8, FAM162A, UNC45B, FBXO7, CRIP3, SMAD6, IL1RN, KDR, NOTCH3, PLA2G4A, ADAP2, BCL2A1A, ETS2, RGS5, POMP, ENG, NNMT, ELF3, FANCL, NOD2, SLC23A3…	605	6631	19662	1.22037	0.00449037	0.110501
GOTERM_CC_DIRECT	GO:0030529~intracellular ribonucleoprotein complex	23	3.49014	3.40525	0.000393324	MRPL1, MRPL52, SNRPA1, MRPL3, MRPS28, GAR1, LSM6, RPL27A, MRPL9, MRPS30, MRPL23, MRPL12, MRPS18B, RPS17, RPL31, MRPL16, RPL37A, RUVBL1, CPSF3, NFATC2, GAPDH, SNRPE, MRPL44	605	320	19662	2.33588	0.0193332	0.546618
GOTERM_CC_DIRECT	GO:0005762~mitochondrial large ribosomal subunit	7	1.06222	3.07246	0.00084634	MRPL23, MRPL52, MRPL1, MRPL12, MRPL3, MRPL16, NSUN3	605	37	19662	6.14849	0.03666	1.17276
GOTERM_CC_DIRECT	GO:0005911~cell-cell junction	15	2.27618	2.42082	0.0037947	PTPRK, F11R, LAT, P2RX7, TMEM47, EPPK1, ITGA5, MYO1E, SLC2A1, PCDH12, WDR1, NGFR, MYLK, ANXA2, LCP2	605	201	19662	2.42531	0.140098	5.15928
GOTERM_CC_DIRECT	GO:0032040~small-subunit processome	6	0.91047	2.33601	0.00461311	NOP14, UTP3, TBL3, WDR46, PWP2, UTP14B	605	36	19662	5.41653	0.153696	6.23909
GOTERM_CC_DIRECT	GO:0071944~cell periphery	8	1.21396	2.2173	0.00606317	INHBB, SLC1A3, PHB2, TACR1, ITGB1BP1, RHOA, RAPGEF3, KDR	605	71	19662	3.66188	0.182252	8.12433
GOTERM_CC_DIRECT	GO:0005634~nucleus	214	32.4734	2.1459	0.00714668	XRCC5, KLK1B9, AIF1, KLK1B4, LSM6, KLK1B5, DNASE1L3, ISG20, DNAJB11, FAM53A, S100A1, EIF2B5, PLD2, BYSL, PLD4, MED11, UXT, RFC1, PRDM5, PRDM1, GRAP2, MRPL44, SIVA1, RALYL, FIP1L1, ISOC2B, TFCP2L1, OAS3, TPI1, UPRT, VRK3, UBASH3B, LHX8, FBXO7, YEATS4, TCF7, CRIP3, SMAD6, CSRP1, ATR, RPF1, KDR, NOP14, NOTCH3, PLA2G4A, NOP16, ETS2, POMP, ACAD11, POP5, RPP40, UTP14B, GTF3A, HNF1B, TAF1A, KLK1B11, ELF…	605	6019	19662	1.15548	0.196704	9.50998
GOTERM_CC_DIRECT	GO:0005829~cytosol	74	11.2291	2.14355	0.00718537	AIF1, PREX1, FES, PEX7, GSTM2, NOD2, PTGIR, STARD4, NUBP1, AQP11, SDPR, SLC2A1, RHOA, IL1B, RRAS, NOS3, YAP1, CASP1, SIK1, FAM83G, IL1A, CCDC88C, PFKM, GMPS, THY1, PRKCB, RND1, CCND2, SERPINB8, ITGB1BP1, PSEN2, TMSB4X, 1110004E09RIK, MECR, SNRPE, SNRPG, LCP2, XDH, USP7, CCL3, FGR, ASNSD1, SNX1, RFFL, KIF9, CDC37, SHQ1, TNFRSF1A, TPI1, UPRT, CSE1L, IPCEF1, NFATC2, GAPDH, UNC45B, CAR2, GEMIN4, ZBP1…	605	1784	19662	1.34806	0.184939	9.5591
GOTERM_CC_DIRECT	GO:0005615~extracellular space	64	9.71168	2.12935	0.00742425	KLK1B9, KLK1B11, KLK1B4, KLK1B5, SERPINA3F, TNFSF14, HP, IL15, CXCL10, RSPO1, SMPDL3A, SEMA3F, TGFBI, CEACAM16, IL1B, LOXL2, ANGPT2, APLN, IL1A, NUDT1, EGFL7, ACTA2, SPINT1, INHBB, SERPINB8, ST14, TFPI, KLK1B16, SEMA4D, AOC3, XDH, CCL3, CRELD2, C6, CXCL9, OAS3, UMOD, CCL4, ABI3BP, ITGAM, CCL25, TNFRSF1A, LGALS3BP, TPI1, MOV10, C1QTNF6, ENTPD6, THBS1, ENTPD1, CAR2, FN1, KLK8, MET, IL1RN, EFEMP1, D…	605	1504	19662	1.38294	0.178997	9.86182
GOTERM_CC_DIRECT	GO:0009897~external side of plasma membrane	19	2.88316	2.02129	0.00952151	LY75, CD244, ICOSL, CR2, ITGAE, CXCL9, ITGAM, ABCG1, THY1, KDR, CXCL10, P2RX7, ITGA5, NGFR, THBS1, KLRB1B, ENG, CD200R1, CD28	605	317	19662	1.9479	0.211312	12.4795
GOTERM_CC_DIRECT	GO:0005730~nucleolus	39	5.91806	1.93226	0.0116879	XRCC5, UTP3, NBN, LSM6, PRRX1, BMS1, ISG20, DDX47, TRIM68, RPL31, GRWD1, URB2, NOS3, HIRIP3, TCEA1, GEMIN4, DEDD2, ETV4, NMD3, EXOSC8, TBL3, RRP12, ANP32B, BYSL, RRP15, THUMPD3, ITPR1, RPF1, MRTO4, NOP14, MRPL23, ZFP106, RFC1, CCND2, NOP16, NOL10, WDR46, IFI204, UTP14B	605	842	19662	1.50531	0.240089	15.1091
GOTERM_CC_DIRECT	GO:0031982~vesicle	12	1.82094	1.8991	0.0126153	NOD2, IL1RN, SLC2A1, RHOA, IL1B, SNX1, KIF9, SLC47A1, GAPDH, KCNE3, TUBA1C, ANXA2	605	164	19662	2.37799	0.244222	16.2123
GOTERM_CC_DIRECT	GO:0031012~extracellular matrix	17	2.57967	1.69812	0.0200392	FGFR2, EGFL7, EFEMP1, PAPLN, MMP14, EMILIN2, MMP23, CFP, LGALS3BP, RPS17, TGFBI, RPN1, THBS1, LOXL2, GAPDH, FN1, CYR61	605	294	19662	1.8792	0.3449	24.5755
GOTERM_CC_DIRECT	GO:0005686~U2 snRNP	4	0.60698	1.65204	0.0222822	SNRPA1, SF3B5, SNRPE, SNRPG	605	20	19662	6.49983	0.36065	26.9454
GOTERM_CC_DIRECT	GO:0016323~basolateral plasma membrane	13	1.97269	1.6315	0.0233616	EPCAM, NOD2, SLC1A3, P2RY2, SLC2A1, ST14, UMOD, HEPH, ENTPD1, HPGD, CAR2, SLC7A7, ANXA2	605	203	19662	2.08123	0.360383	28.0612
GOTERM_CC_DIRECT	GO:0005783~endoplasmic reticulum	54	8.19423	1.55423	0.0279104	PDIA6, TLR3, HP, MFSD2A, MMP23, SLC26A11, DNASE1L3, STARD4, DNAJB11, AQP11, RPN1, MX1, AGPAT2, ERP29, PLD4, THY1, SLC37A1, PSEN2, TXNRD3, HSD11B1, D930015E06RIK, EEF1G, OAS1A, AOC3, EEF1B2, CRELD2, CYP2F2, MRAP, IFITM3, RSAD2, EDEM1, HADHB, SHISA3, IIGP1, DDX41, FGD5, THBS1, SOAT1, SREBF1, GIMAP8, EPHX1, DBI, ITPR1, MSRB3, KDR, RAB32, P2RY13, PSMG1, CYBB, PLA2G4A, TRIM59, ITGA5, SDF2L1, POMP	605	1323	19662	1.3265	0.399995	32.5915
GOTERM_CC_DIRECT	GO:0030027~lamellipodium	11	1.6692	1.51785	0.0303494	PLD2, ARHGAP31, MEFV, ACTA2, AIF1, ITGB1BP1, RHOA, SNX1, RAPGEF3, PLXND1, MYLK	605	164	19662	2.17982	0.412554	34.9101
GOTERM_CC_DIRECT	GO:0005794~Golgi apparatus	49	7.43551	1.49207	0.0322054	ARSB, STEAP4, FGFRL1, HP, FES, SLC26A11, SPRY4, ST6GALNAC3, ST3GAL6, NOS3, ATP8B4, PLD2, GBP5, GLCE, CLIC5, PSEN2, VAMP5, INPP4B, RUVBL1, NGFR, AOC3, TPST1, FGFR2, CRELD2, GALNT6, TIPIN, SNX1, UMOD, TNFRSF1A, GALNT10, TRIM68, B3GNT5, B3GNT7, KBTBD8, ENTPD6, IIGP1, FGD5, SREBF1, GIMAP8, HCK, ATR, DBI, ABCG1, KDR, MARCH1, CYBB, PSMG1, PLA2G4A, ITGA5	605	1190	19662	1.3382	0.418125	36.6247
GOTERM_CC_DIRECT	GO:0045121~membrane raft	15	2.27618	1.48987	0.032369	CBL, UMOD, RGS16, ITPR1, THY1, ANXA2, KDR, TNFRSF1A, MALL, SDPR, SLC2A1, NOS3, NGFR, KCNE3, CD28	605	262	19662	1.86064	0.406977	36.7737
GOTERM_CC_DIRECT	GO:0032587~ruffle membrane	7	1.06222	1.4618	0.0345302	FGR, PLEK, ITGA5, AIF1, RHOA, FGD5, CDC37	605	79	19662	2.87967	0.415249	38.7131
GOTERM_CC_DIRECT	GO:0008305~integrin complex	4	0.60698	1.39604	0.0401754	ITGA5, ITGAE, ITGAD, ITGAM	605	25	19662	5.19987	0.452789	43.5215
GOTERM_CC_DIRECT	GO:0016023~cytoplasmic, membrane-bounded vesicle	10	1.51745	1.35949	0.0437031	FGFR2, PLA2G4A, STARD4, MALL, IFITM3, SERHL, RFFL, FES, ALS2CL, KDR	605	151	19662	2.15226	0.46932	46.3459
GOTERM_CC_DIRECT	GO:0034663~endoplasmic reticulum chaperone complex	3	0.455235	1.29485	0.0507165	DNAJB11, SDF2L1, PDIA6	605	12	19662	8.12479	0.509591	51.5758
GOTERM_CC_DIRECT	GO:0005791~rough endoplasmic reticulum	6	0.91047	1.21616	0.0607909	ARSB, CYBB, RPN1, HSD11B1, NGFR, SLC7A11	605	69	19662	2.82602	0.563932	58.2647
GOTERM_CC_DIRECT	GO:0005622~intracellular	61	9.25645	1.21486	0.0609738	EFNA1, PREX1, TNFSF14, TLR3, RASGEF1A, RGL1, TRIM47, ZFP94, SLC2A1, RHOA, FAM53A, RRAS, RAPGEF3, DOCK10, PLD2, ARHGEF3, MRPL3, MRPL9, MRTO4, ARHGAP31, PRKCQ, DOK2, TNFRSF10B, MRPS18B, CAPN12, RPS17, ZFP599, PSEN2, KCNH3, GPR182, TUFM, CCL3, PNP2, RPL27A, ZFP455, ZFP493, MRPL12, B3GNT5, TRIM68, MEFV, FOLR2, CSE1L, RASGRP4, RPL31, GFM1, BCL11B, ETV4, RAB8B, PLEK, SMAD6, MRPL23, LAT, RAB32, CYBB, AD…	605	1599	19662	1.23981	0.553215	58.3778
GOTERM_CC_DIRECT	GO:0045177~apical part of cell	8	1.21396	1.1922	0.0642386	P2RX4, IFITM3, BYSL, HSD11B1, NOS3, UMOD, RAPGEF3, CAR2	605	115	19662	2.26081	0.561199	60.3494
GOTERM_CC_DIRECT	GO:0031410~cytoplasmic vesicle	28	4.24886	1.18525	0.0652754	FGFR2, IFITM3, UMOD, RFFL, FES, STARD4, MALL, MEFV, IL1B, FYCO1, PRSS12, ALS2CL, SREBF1, CRISP3, F11R, NUDT1, RAB8B, GBP5, MYO1E, HCK, SERHL, MMP14, KDR, MARCH1, RAB32, PLA2G4A, RAB37, ITGA5	605	646	19662	1.40863	0.556069	60.9571
GOTERM_CC_DIRECT	GO:0005847~mRNA cleavage and polyadenylation specificity factor complex	3	0.455235	1.17277	0.0671784	FIP1L1, CPSF4, CPSF3	605	14	19662	6.96411	0.556029	62.0501
GOTERM_CC_DIRECT	GO:0005639~integral component of nuclear inner membrane	3	0.455235	1.11929	0.075981	P2RX5, P2RX4, P2RX7	605	15	19662	6.49983	0.591941	66.7463
GOTERM_CC_DIRECT	GO:0034719~SMN-Sm protein complex	3	0.455235	1.06995	0.0851235	SNRPE, GEMIN4, SNRPG	605	16	19662	6.0936	0.625101	71.0484
GOTERM_CC_DIRECT	GO:0042470~melanosome	7	1.06222	1.04149	0.090888	RAB32, ERP29, SLC2A1, RPN1, PDIA6, MMP14, ANXA2	605	101	19662	2.25242	0.640271	73.4891
GOTERM_CC_DIRECT	GO:0015629~actin cytoskeleton	11	1.6692	1.03591	0.0920646	NOTCH3, FYB, FGR, ACTA2, CLIC5, RAI14, ARPC4, WDR1, CSRP1, NFATC2, CIT	605	201	19662	1.77856	0.635427	73.9631
GOTERM_CC_DIRECT	GO:0005732~small nucleolar ribonucleoprotein complex	3	0.455235	1.02422	0.0945766	LSM6, SNORA64, SNRPG	605	17	19662	5.73515	0.636275	74.949
GOTERM_CC_DIRECT	GO:0005741~mitochondrial outer membrane	9	1.36571	1.00063	0.099855	RAB32, TOMM7, TOMM6, BCL2A1B, BCL2A1A, PHB2, RSAD2, RTN4IP1, HADHB	605	153	19662	1.91172	0.647993	76.9088
downregulated genes (n=374)
Biological Process
Category	Term	Count	%	-log10 (pvalue)	PValue	Genes	List Total	Pop Hits	Pop Total	Fold Enrichment	Benjamini	FDR
GOTERM_BP_DIRECT	GO:0042551~neuron maturation	5	1.3369	4.63926	2.29479e-05	CDKN1C, IRX5, MECP2, NR4A2, NRXN1	303	11	18082	27.1257	0.0353874	0.0383323
GOTERM_BP_DIRECT	GO:0071398~cellular response to fatty acid	4	1.06952	2.30902	0.00490886	PID1, SMARCD1, PDK4, UCP1	303	21	18082	11.367	0.978994	7.89255
GOTERM_BP_DIRECT	GO:0008152~metabolic process	17	4.54545	2.29466	0.00507382	SLC27A1, NDST1, ACO1, CRTC1, PM20D2, ECHDC2, ACSBG1, ALDH1A1, TYMP, GPHN, ALDH1A3, OXCT1, GALC, SMPD1, LCLAT1, AI464131, ALG13	303	463	18082	2.19115	0.930196	8.14732
GOTERM_BP_DIRECT	GO:0046488~phosphatidylinositol metabolic process	4	1.06952	2.09248	0.00808205	GALR2, PIP5K1C, PLCD4, PITPNC1	303	25	18082	9.54825	0.958626	12.6787
GOTERM_BP_DIRECT	GO:0043524~negative regulation of neuron apoptotic process	8	2.13904	1.74193	0.0181163	STAMBP, LRP1, ERBB3, GDF5, CRLF1, MECP2, NR4A2, TFAP2A	303	160	18082	2.98383	0.996787	26.3205
GOTERM_BP_DIRECT	GO:0002027~regulation of heart rate	4	1.06952	1.6588	0.0219383	IRX5, DMD, MYH6, CALM2	303	36	18082	6.63073	0.996986	30.9683
GOTERM_BP_DIRECT	GO:0050680~negative regulation of epithelial cell proliferation	5	1.3369	1.48992	0.0323653	CDKN1C, GDF5, WFDC1, TGFB2, APC	303	72	18082	4.14421	0.999376	42.286
GOTERM_BP_DIRECT	GO:0032331~negative regulation of chondrocyte differentiation	3	0.802139	1.4477	0.0356699	CHADL, LTBP3, GDF5	303	18	18082	9.94609	0.999198	45.4921
GOTERM_BP_DIRECT	GO:0017015~regulation of transforming growth factor beta receptor signaling pathway	3	0.802139	1.40412	0.0394351	DAND5, IL17F, SMAD2	303	19	18082	9.42262	0.999105	48.9408
GOTERM_BP_DIRECT	GO:0016339~calcium-dependent cell-cell adhesion via plasma membrane cell adhesion molecules	3	0.802139	1.40412	0.0394351	PCDHGA12, NRXN1, PCDHGC3	303	19	18082	9.42262	0.999105	48.9408
GOTERM_BP_DIRECT	GO:0016567~protein ubiquitination	12	3.20856	1.3826	0.0414377	UBE2N, KLHL26, KLHL17, RNF103, ARRB1, FBXO2, ASB14, NEDD4L, TRIM23, KLHL35, RNF14, MYCBP2	303	362	18082	1.97823	0.998699	50.6905
GOTERM_BP_DIRECT	GO:0006541~glutamine metabolic process	3	0.802139	1.36308	0.0433434	GLS2, MECP2, GGH	303	20	18082	8.95149	0.998208	52.303
GOTERM_BP_DIRECT	GO:0006629~lipid metabolic process	14	3.74332	1.34532	0.0451525	CHKA, SLC27A1, CUBN, GDE1, SLC16A11, ABHD3, ECHDC2, ACSBG1, PLCL1, GALC, PLCD4, LCLAT1, SRD5A1, PTDSS2	303	459	18082	1.8202	0.99763	53.7878
GOTERM_BP_DIRECT	GO:0009725~response to hormone	4	1.06952	1.33748	0.045975	OXCT1, H3F3B, TIMP2, AGL	303	48	18082	4.97305	0.9966	54.4483
GOTERM_BP_DIRECT	GO:0007050~cell cycle arrest	5	1.3369	1.33089	0.0466777	CDKN1C, CDKN2D, PKD1, TGFB2, APC	303	81	18082	3.68374	0.995302	55.0057
GOTERM_BP_DIRECT	GO:0006935~chemotaxis	6	1.60428	1.3189	0.0479849	TYMP, CREB3, PIP5K1C, CX3CL1, CCL28, CMTM3	303	118	18082	3.0344	0.994183	56.0254
GOTERM_BP_DIRECT	GO:0006936~muscle contraction	4	1.06952	1.29359	0.0508642	MYOM2, MYH4, ACTN3, MYH6	303	50	18082	4.77413	0.994039	58.1954
GOTERM_BP_DIRECT	GO:0001964~startle response	3	0.802139	1.28763	0.0515666	GRIN2D, MECP2, CSMD1	303	22	18082	8.13771	0.992475	58.7093
GOTERM_BP_DIRECT	GO:0010842~retina layer formation	3	0.802139	1.25282	0.0558703	TSPAN12, FAT3, TFAP2A	303	23	18082	7.7839	0.993359	61.7305
GOTERM_BP_DIRECT	GO:0043401~steroid hormone mediated signaling pathway	4	1.06952	1.23174	0.0586491	NR1D1, NR6A1, NR4A2, RXRG	303	53	18082	4.50389	0.993223	63.5694
GOTERM_BP_DIRECT	GO:0046580~negative regulation of Ras protein signal transduction	3	0.802139	1.18819	0.0648352	STAMBP, TIMP2, TGFB2	303	25	18082	7.16119	0.994815	67.3692
GOTERM_BP_DIRECT	GO:0001822~kidney development	6	1.60428	1.1733	0.0670963	CDKN1C, FSTL3, PKD1, TFAP2A, TGFB2, APC	303	130	18082	2.7543	0.994442	68.6626
GOTERM_BP_DIRECT	GO:0015992~proton transport	4	1.06952	1.13798	0.0727806	SLC9A6, SLC4A11, ATP6V1G1, UCP1	303	58	18082	4.11563	0.99545	71.7045
GOTERM_BP_DIRECT	GO:0043588~skin development	4	1.06952	1.13798	0.0727806	PKD1, TFAP2A, COL5A2, APC	303	58	18082	4.11563	0.99545	71.7045
GOTERM_BP_DIRECT	GO:0050885~neuromuscular process controlling balance	4	1.06952	1.13798	0.0727806	AP1S2, ALDH1A3, CAMK2B, NRXN1	303	58	18082	4.11563	0.99545	71.7045
GOTERM_BP_DIRECT	GO:0048741~skeletal muscle fiber development	3	0.802139	1.12935	0.0742425	ACTA1, MYH4, AI464131	303	27	18082	6.63073	0.994835	72.4407
GOTERM_BP_DIRECT	GO:0008654~phospholipid biosynthetic process	4	1.06952	1.12048	0.0757735	CHKA, SERINC4, LCLAT1, PTDSS2	303	59	18082	4.04587	0.994228	73.1923
GOTERM_BP_DIRECT	GO:0006366~transcription from RNA polymerase II promoter	6	1.60428	1.08686	0.0818736	ARRB1, JUND, HIF3A, ETV1, ZFP516, RBMX	303	138	18082	2.59463	0.99532	76
GOTERM_BP_DIRECT	GO:0006914~autophagy	6	1.60428	1.04643	0.0898597	TBC1D25, MAP1LC3B, ATG13, WIPI1, 3110043O21RIK, SIRT2	303	142	18082	2.52155	0.996606	79.2594
GOTERM_BP_DIRECT	GO:0007612~learning	4	1.06952	1.00799	0.098176	GPR21, HRH3, MECP2, NRXN1	303	66	18082	3.61676	0.997543	82.2083
GOTERM_BP_DIRECT	GO:0060349~bone morphogenesis	3	0.802139	1.00241	0.0994467	LTBP3, TFAP2A, ACTN3	303	32	18082	5.59468	0.997186	82.6225
Molecular Function
Category	Term	Count	%	-log10 (pvalue)	PValue	Genes	List Total	Pop Hits	Pop Total	Fold Enrichment	Benjamini	FDR
GOTERM_MF_DIRECT	GO:0005515~protein binding	98	26.2032	4.20163	6.28599e-05	KIFC1, GDF5, MXI1, TGFB2, MFF, HOOK2, SMARCD1, RAB27B, TBPL1, PCDHGA12, PID1, ATRNL1, MECP2, ACTN3, MYH6, RALGAPA1, ARRB1, SCYL2, TFAP2A, AKAP7, DYNLRB1, ERBB3, STAM2, HCRTR1, CAML, DMD, UPK1A, JUND, UBE2D1, SH3TC2, AI464131, PARD6A, DAND5, CUBN, PAIP1, FBXO2, NDFIP1, NR4A2, SMAD2, UCP1, CSRP2, FURIN, REEP5, CDKN1C, UBE2E3, BCL6B, 3110043O21RIK, MLPH, GRIP1, NR6A1, PIP5K1C, TERF2IP, SYNPO2L, FRMD…	291	4092	17446	1.4358	0.0314902	0.0907096
GOTERM_MF_DIRECT	GO:0032947~protein complex scaffold	5	1.3369	2.15161	0.00705328	GPHN, KLHL17, SMARCD1, MPP7, AKAP7	291	46	17446	6.51651	0.834936	9.71381
GOTERM_MF_DIRECT	GO:0046872~metal ion binding	74	19.7861	2.14013	0.00724215	ZFP385C, ZFP14, ZFP46, MLPH, NR6A1, ZBTB39, NT5DC2, DMRTA2, FNTB, RBM4B, RNF103, ZRSR1, ZFP235, ZFP939, ZFYVE1, HMGCLL1, ACO1, RXRG, NRXN1, ACTN3, TATDN3, ZFP74, ADAM1A, ZMIZ2, ZMIZ1, ZFAND2A, ZFP868, NUCB2, ITGB1BP2, ZFP516, GALNT3, ZMYND11, ZFAND5, DPF3, ME3, ZFP395, FKBP7, EFCAB7, ZFP414, GLIS1, TIMP2, MYO9A, LIN28B, MYCBP2, GPHN, ZFP951, NR1D1, DMD, PLCD4, GALNT11, EHD3, RNF14, STAMBP, WDFY1,…	291	3355	17446	1.32234	0.708648	9.96142
GOTERM_MF_DIRECT	GO:0004842~ubiquitin-protein transferase activity	13	3.47594	2.06426	0.0086246	FBXO2, ASB14, TRIM23, UBE2N, UBE2E3, KLHL26, RNF103, KLHL17, NEDD4L, KLHL35, LONRF1, UBE2D1, RNF14	291	326	17446	2.39072	0.667874	11.7547
GOTERM_MF_DIRECT	GO:0008270~zinc ion binding	28	7.48663	1.66987	0.0213858	ZFP385C, DPF3, ZMYND11, ZFAND5, ADAMTSL2, NR6A1, LIN28B, MYCBP2, FNTB, RBM4B, RNF103, NR1D1, DMD, ZDHHC9, LONRF1, RNF14, NR4A2, RXRG, TRIM23, CSRP2, SIRT2, ZDHHC17, ZMIZ2, ZFAND2A, ZMIZ1, ITGB1BP2, SMPD1, HIVEP1	291	1075	17446	1.56154	0.889274	26.8082
GOTERM_MF_DIRECT	GO:0042803~protein homodimerization activity	22	5.88235	1.59194	0.0255895	CHKA, SLC27A1, CUBN, CREB3, CAMK2G, NR6A1, FZD1, DMRTA2, DGKH, SMAD2, MYH6, ACTN3, MYCBP2, TGFB2, MFF, GPHN, ALDH1A3, UPK1A, OXCT1, FBLN5, IL17F, CAMK2B	291	798	17446	1.65281	0.889097	31.2183
GOTERM_MF_DIRECT	GO:0031489~myosin V binding	3	0.802139	1.36683	0.0429708	RAB3D, MLPH, RAB27B	291	20	17446	8.99278	0.958981	46.9573
GOTERM_MF_DIRECT	GO:0019904~protein domain specific binding	10	2.6738	1.27544	0.0530344	STAMBP, MAP1LC3B, MECP2, TUBB5, PKD1, LIN7C, MPP7, AKAP7, RAB27B, CALM2	291	289	17446	2.07446	0.968792	54.4647
GOTERM_MF_DIRECT	GO:0003707~steroid hormone receptor activity	4	1.06952	1.17914	0.0662006	NR1D1, NR6A1, NR4A2, RXRG	291	56	17446	4.28228	0.979219	62.7981
GOTERM_MF_DIRECT	GO:0030742~GTP-dependent protein binding	3	0.802139	1.13294	0.0736312	PARD6A, RAB3D, RAPGEF6	291	27	17446	6.66132	0.979615	66.8506
GOTERM_MF_DIRECT	GO:0005509~calcium ion binding	18	4.81283	1.12404	0.0751561	PCDHGA12, GALNT3, PCDHGA10, CUBN, EFCAB7, FKBP7, LTBP3, NRXN1, PCDHGC3, ACTN3, LRP1, FAT3, FBLN5, NUCB2, ITGB1BP2, PLCD4, CALM2, EHD3	291	699	17446	1.54383	0.973091	67.6298
GOTERM_MF_DIRECT	GO:0000977~RNA polymerase II regulatory region sequence-specific DNA binding	8	2.13904	1.11553	0.0766431	ZMYND11, NR1D1, CREB3, GLIS1, BCL6B, NR4A2, RXRG, TFAP2A	291	221	17446	2.1702	0.96603	68.3731
GOTERM_MF_DIRECT	GO:0019003~GDP binding	4	1.06952	1.10821	0.077945	RAB31, UCP1, RAB27B, TRIM23	291	60	17446	3.99679	0.958304	69.0108
GOTERM_MF_DIRECT	GO:0000987~core promoter proximal region sequence-specific DNA binding	3	0.802139	1.07899	0.0833699	DMRTA2, TFAP2A, ZFP516	291	29	17446	6.20192	0.957783	71.5414
GOTERM_MF_DIRECT	GO:0000166~nucleotide binding	41	10.9626	1.06196	0.086704	CHKA, SLC27A1, RAB3D, ERBB3, CAMK2G, KIF19A, PIP5K1C, ABCA2, GNL3L, ITPKC, MYO9A, ACSBG1, RBM4B, GPHN, ADCK2, SBK1, TUBB5, CAMK2B, ZRSR1, UBE2D1, RAB27B, EHD3, RBMS1, OBSCN, R3HCC1, ACTA1, PDK4, MYH4, MYH6, PBK, RASL12, TRIM23, BBS10, RBMX, UBE2N, UBE2E3, RAB31, MAP4K5, HSPA12A, ADCY9, AKAP7	291	1936	17446	1.26964	0.95393	72.9998
GOTERM_MF_DIRECT	GO:0001540~beta-amyloid binding	3	0.802139	1.02931	0.0934744	FBXO2, COL25A1, TGFB2	291	31	17446	5.8018	0.955929	75.7498
GOTERM_MF_DIRECT	GO:0061631~ubiquitin conjugating enzyme activity	3	0.802139	1.00589	0.0986529	UBE2N, UBE2E3, UBE2D1	291	32	17446	5.62049	0.955392	77.6747
GOTERM_MF_DIRECT	GO:0016620~oxidoreductase activity, acting on the aldehyde or oxo group of donors, NAD or NADP as acceptor	3	0.802139	1.00589	0.0986529	GAPDHS, ALDH1A1, ALDH1A3	291	32	17446	5.62049	0.955392	77.6747
Cellular Component
Category	Term	Count	%	-log10 (pvalue)	PValue	Genes	List Total	Pop Hits	Pop Total	Fold Enrichment	Benjamini	FDR
GOTERM_CC_DIRECT	GO:0030017~sarcomere	6	1.60428	3.50222	0.000314614	OBSCN, ACTA1, MYH4, ACTN3, DCTN4, CALM2	321	37	19662	9.93281	0.0952195	0.423321
GOTERM_CC_DIRECT	GO:0005768~endosome	20	5.34759	2.80208	0.00157733	STAMBP, WDFY1, CUBN, SLC9A6, MMGT1, STAM2, NDFIP1, DGKH, ABCA2, APPL2, WIPI1, TGFB2, PLEKHB2, RAB31, LRP1, SCYL2, SMPD1, DOPEY2, 3110043O21RIK, EHD3	321	544	19662	2.25192	0.221972	2.1057
GOTERM_CC_DIRECT	GO:0043025~neuronal cell body	19	5.08021	2.51469	0.00305711	PARD6A, CREB3, GRIP1, CRTC1, NRXN1, TIMP2, STAU1, TGFB2, GPHN, LRP1, NR1D1, KLHL17, MAP1LC3B, P2RX3, SOS1, RIN1, SRD5A1, GOLGA2, APC	321	534	19662	2.17939	0.277148	4.04379
GOTERM_CC_DIRECT	GO:0005783~endoplasmic reticulum	35	9.35829	2.25116	0.00560841	SLC27A1, MMGT1, FKBP7, GRIP1, SLC16A11, ACSBG1, STAU1, FNDC5, CAML, RNF103, UPK1A, FMO2, TRAPPC6B, ZDHHC9, PLCD4, SRD5A1, ZFYVE1, APOO, PTDSS2, CUBN, HMGCLL1, CREB3, ACO1, FBXO2, RHBDF1, NRXN1, FURIN, TMEM67, DHRS1, DGAT1, 0610009B22RIK, NUCB2, LCLAT1, EIF5A2, ALG13	321	1323	19662	1.62043	0.360535	7.30205
GOTERM_CC_DIRECT	GO:0016020~membrane	136	36.3636	2.0897	0.00813397	KIFC1, SLC44A1, GDF5, SLC7A8, MFF, SLC25A20, SLC2A5, GRIN2D, GALR2, RAB27B, PQLC1, APOO, PCDHGA12, PCDHGA10, ATRNL1, PSD3, PTPRU, ARRB1, SCYL2, LCLAT1, AKAP7, DYNLRB1, IFITM2, ERBB3, STAM2, SFXN4, ABCA2, CX3CL1, MYO9A, CSMD1, HCRTR1, SERINC4, GPR21, CAML, FAM189A1, UPK1A, DMD, MTCH1, ZDHHC9, AI464131, PARD6A, CUBN, LAPTM4A, GDE1, TM2D2, RHBDF1, FBXO2, NDFIP1, CASC4, LIN7C, UCP1, CACNA2D3, WIPI1, …	321	6998	19662	1.19039	0.405144	10.4263
GOTERM_CC_DIRECT	GO:0031410~cytoplasmic vesicle	20	5.34759	2.00913	0.00979188	SLC27A1, OVGP1, SLC9A6, GDE1, GRIP1, ABCA2, WIPI1, ACSBG1, TBC1D25, MFF, RAB31, ZDHHC17, AP1S2, ARRB1, MAP1LC3B, SCYL2, WASL, SH3TC2, 3110043O21RIK, EHD3	321	646	19662	1.89636	0.406387	12.4239
GOTERM_CC_DIRECT	GO:0005737~cytoplasm	129	34.492	1.98108	0.0104453	PLEKHM2, SLC7A8, PTPN21, ITPKC, MXI1, TGFB2, HOOK2, SLC25A20, CDKN2D, APOH, F8A, PITPNC1, EIF1, TBPL1, KIF13B, PID1, CASKIN2, MECP2, MYH4, MYH6, DCTN3, DCTN4, MAP4K5, RALGAPA1, ARRB1, SCYL2, 0610009B22RIK, HSPB7, TFAP2A, AKAP7, NEURL4, DYNLRB1, CCDC8, CHKA, ZFAND5, CRTC1, STAM2, ASB14, CX3CL1, ACSBG1, SBK1, DMD, SYAP1, ZDHHC9, UBE2D1, RNF14, PARD6A, PTPN9, OVGP1, CUBN, PAIP1, FBXO2, NR4A2, LIN7C,…	321	6631	19662	1.19161	0.379363	13.1998
GOTERM_CC_DIRECT	GO:0005794~Golgi apparatus	31	8.28877	1.93316	0.0116639	GALNT3, MMGT1, NDST1, FSTL3, ACSBG1, AP1S2, SYAP1, TRAPPC6B, ZDHHC9, PKD1, RAB27B, GALNT11, ZFYVE1, APOO, GOLGA2, CUBN, LAPTM4A, ACO1, RHBDF1, NDFIP1, CASC4, TRIM23, WIPI1, FURIN, RAB31, ZDHHC17, SCYL2, 0610009B22RIK, P2RX3, NUCB2, TFAP2A	321	1190	19662	1.59565	0.372721	14.6298
GOTERM_CC_DIRECT	GO:0030139~endocytic vesicle	5	1.3369	1.912	0.0122461	KIFC1, CUBN, RAPGEF6, NRXN1, EHD3	321	55	19662	5.56839	0.352972	15.3053
GOTERM_CC_DIRECT	GO:0015629~actin cytoskeleton	9	2.40642	1.75855	0.0174361	GAS2L3, PARD6A, KLHL17, ACTA1, MLPH, HSPB7, FAM129B, SYNPO2L, 3110043O21RIK	321	201	19662	2.74264	0.428424	21.112
GOTERM_CC_DIRECT	GO:0031012~extracellular matrix	11	2.94118	1.64397	0.0227003	CHADL, ADAMTSL2, LTBP3, FBLN5, TUBB5, APOH, COL12A1, TIMP2, PCSK6, COL5A2, TGFB2	321	294	19662	2.29175	0.485113	26.6234
GOTERM_CC_DIRECT	GO:0005856~cytoskeleton	28	7.48663	1.59448	0.0254402	GAS2L3, KIF19A, PTPN21, SYNPO2L, HOOK2, GPHN, FRMD6, MYOM2, MAP1LC3B, DMD, TUBB5, CAMK2B, GOLGA2, APC, ACTA1, ANKRA2, ARHGAP24, DCTN3, DCTN4, WIPI1, SIRT2, TMEM67, EML1, RIN1, NEURL4, WASL, DYNLRB1, CCDC8	321	1113	19662	1.54094	0.494845	29.3488
GOTERM_CC_DIRECT	GO:0030054~cell junction	20	5.34759	1.57081	0.0268653	PARD6A, CCDC85C, GRIP1, PSD3, PIP5K1C, LIN7C, MPP7, NRXN1, PTPRU, ARHGAP24, MFF, ZDHHC17, GPHN, KLHL17, DMD, GRIN2D, CPNE3, PARD6G, FAM129B, APC	321	718	19662	1.70619	0.486321	30.7291
GOTERM_CC_DIRECT	GO:0045211~postsynaptic membrane	9	2.40642	1.53171	0.0293958	GPHN, KLHL17, ARRB1, ERBB3, GRIP1, GRIN2D, DMD, PSD3, LIN7C	321	222	19662	2.4832	0.492224	33.1185
GOTERM_CC_DIRECT	GO:0070062~extracellular exosome	56	14.9733	1.41331	0.0386095	2310030G06RIK, SLC44A1, MLPH, LTBP3, SLC7A8, FAM63A, SLC2A5, APOH, TUBB5, COL12A1, HIST3H2A, FAM129B, RAB27B, ACTA1, ACO1, C8G, UBE2N, SERPINA3M, NUCB2, WASL, PCYOX1, SMS, GALNT3, RAB3D, PPT2, PCDHGC3, ATP6V1G1, TIMP2, CCL28, STAU1, ALDH1A1, SYAP1, UPK1A, ALDH1A3, GALC, PKD1, DOPEY2, NEDD4L, STAMBP, CUBN, PM20D2, ATRN, FBXO2, GGH, LIN7C, TRIM23, FURIN, RBMX, APPL2, REEP5, HSPA12A, FBLN5, SMPD1, C…	321	2674	19662	1.28277	0.566014	41.1888
GOTERM_CC_DIRECT	GO:0000407~pre-autophagosomal structure	3	0.802139	1.38332	0.0413693	ATG13, WIPI1, ZFYVE1	321	20	19662	9.18785	0.568163	43.4245
GOTERM_CC_DIRECT	GO:0044306~neuron projection terminus	3	0.802139	1.38332	0.0413693	DMD, FSTL3, APC	321	20	19662	9.18785	0.568163	43.4245
GOTERM_CC_DIRECT	GO:0005874~microtubule	11	2.94118	1.36982	0.0426757	GAS2L3, HOOK2, KIFC1, EML1, MAP1LC3B, TUBB5, KIF19A, DYNLRB1, SIRT2, APC, GOLGA2	321	327	19662	2.06048	0.557724	44.4551
GOTERM_CC_DIRECT	GO:0005581~collagen trimer	5	1.3369	1.3323	0.0465268	COL12A1, COL28A1, COL25A1, C1QL3, COL5A2	321	83	19662	3.6899	0.569027	47.393
GOTERM_CC_DIRECT	GO:0010008~endosome membrane	6	1.60428	1.30682	0.0493377	PLEKHM2, SCYL2, NDFIP1, ABCA2, APPL2, WIPI1	321	122	19662	3.01241	0.571226	49.4459
GOTERM_CC_DIRECT	GO:0030018~Z disc	6	1.60428	1.28203	0.0522363	OBSCN, DMD, ITGB1BP2, ACTN3, MYH6, SYNPO2L	321	124	19662	2.96382	0.573881	51.4849
GOTERM_CC_DIRECT	GO:0043234~protein complex	17	4.54545	1.2808	0.0523842	PARD6A, CUBN, ACTA1, MECP2, SMAD2, NRXN1, UBE2N, FNTB, DMD, JUND, TUBB5, H3F3B, AKAP7, PARD6G, UBE2D1, GOLGA2, APC	321	628	19662	1.6581	0.557263	51.5869
GOTERM_CC_DIRECT	GO:0016328~lateral plasma membrane	4	1.06952	1.2389	0.0576894	ERBB3, PKD1, AKAP7, APC	321	54	19662	4.53721	0.576369	55.1159
GOTERM_CC_DIRECT	GO:0030425~dendrite	14	3.74332	1.23152	0.0586785	SLC9A6, MLPH, GRIP1, CRTC1, STAU1, GPHN, LRP1, FAT3, ADCY9, NR1D1, MAP1LC3B, RIN1, CAMK2B, APC	321	490	19662	1.75007	0.56659	55.747
GOTERM_CC_DIRECT	GO:0005923~bicellular tight junction	6	1.60428	1.19964	0.0631487	PARD6A, CCDC85C, LIN7C, MPP7, PARD6G, APC	321	131	19662	2.80545	0.578656	58.4977
GOTERM_CC_DIRECT	GO:0016529~sarcoplasmic reticulum	4	1.06952	1.16429	0.0685031	CAMK2G, AKAP7, CAMK2B, AGL	321	58	19662	4.2243	0.594503	61.584
GOTERM_CC_DIRECT	GO:0045202~synapse	14	3.74332	1.15185	0.070493	SLC9A6, GRIP1, CRTC1, PSD3, LIN7C, NRXN1, MFF, GPHN, ZDHHC17, HRH3, KLHL17, GRIN2D, DMD, APC	321	505	19662	1.69808	0.591017	62.6757
GOTERM_CC_DIRECT	GO:0005875~microtubule associated complex	3	0.802139	1.14878	0.070993	FNTB, MAP1LC3B, DCTN3	321	27	19662	6.80582	0.579917	62.9454
GOTERM_CC_DIRECT	GO:0005905~clathrin-coated pit	4	1.06952	1.12942	0.0742298	LRP1, CUBN, AP1S2, ARRB1	321	60	19662	4.08349	0.583541	64.6486
GOTERM_CC_DIRECT	GO:0044295~axonal growth cone	3	0.802139	1.12115	0.0756576	PARD6A, NRXN1, APC	321	28	19662	6.56275	0.577973	65.3767
GOTERM_CC_DIRECT	GO:0005776~autophagosome	4	1.06952	1.06403	0.0862922	TBC1D25, MAP1LC3B, ZFYVE1, 3110043O21RIK	321	64	19662	3.82827	0.6158	70.3779
