# Supplementary material for: Transcriptome profiling of caspase-2 deficient EμMyc and Th-MYCN mouse tumors identifies distinct putative roles for caspase-2 in neuronal differentiation and immune signaling
Source: Cell Death Dis. 2019 Jan 22;10(2):56. doi: 10.1038/s41419-018-1296-0 (PMC6343006; doi:10.1038/s41419-018-1296-0)
Supplement: Supplementary file 8 — Supplementary Table S6 [file 41419_2018_1296_MOESM8_ESM.xlsx]

## Sheet: Summary
Supplementary Table S6. Lists of enriched biological pathways for differentially expressed and unique genes determined by Venn Diagram analysis (FC>2 and <-2; FDR<0.05) of upregulated and downregulated genes from: (a) Th-MYCN/Casp2-/- vs Th-MYCN, (b) EμMyc/Casp2-/- vs EμMyc, (c) EμMyc vs Th-MYCN, (d) EμMyc/Casp2-/- vs Th-MYCN/Casp2-/- comparisons. Pathways include Kyoto Encyclopedia of Genes and …

## Sheet: Supp Table 6a. ThMYCNCasp2ko
Supplementary Table 6a: Enriched biochemical pathways (KEGG, REACTOME and PANTHER) from differentially expressed genes in Th-MYCN/Casp2-/- tumour samples.
upregulated genes (n=21)
None detected
downregulated genes (n=87)
Category	Term	Count	%	-log10 (Pvalue)	PValue	Genes	List Total	Pop Hits	Pop Total	Fold Enrichment	Benjamini	FDR
KEGG_PATHWAY	mmu04916:Melanogenesis	4	4.5977	1.96853	0.0107516	EDNRB, MITF, LEF1, CAMK2A	37	99	7720	8.43025	0.688844	11.4603
	mmu04066:HIF-1 signaling pathway	3	3.44828	1.07439	0.084258	HK2, CAMK2A, TRF	37	104	7720	6.01871	0.991375	62.8837
REACTOME_PATHWAY	R-MMU-416476:G alpha (q) signalling events	4	4.5977	1.52476	0.02987	EDNRB, RGS3, TACR1, NTSR2	37	143	7575	5.72671	0.876614	26.8689
	R-MMU-399719:Trafficking of AMPA receptors	2	2.29885	1.10862	0.0778713	CACNG3, CAMK2A	37	17	7575	24.0859	0.939003	56.6793
PANTHER PATHWAYS	Unclassified (UNCLASSIFIED)	63	74.1176	3.88273	0.000131		21	19687	22262	0.83	0.0214
	Inflammation mediated by chemokine and cytokine signaling pathway (P00031)	4	4.70588	1.73755	0.0183	CAMK2A, INPPL1, ACTA2, MYH3	21	254	22262	4.03	0.746
	Alzheimer disease-presenilin pathway (P00004)	4	4.70588	2.78781	0.00163	MMP12, ACTA2, LEF1, NOTCH3	21	125	22262	8.19	0.133
	Wnt signaling pathway (P00057)	3	3.52941	0.928118	0.118	ACTA2, LEF1, MYH3	21	304	22262	2.53	1.28
All genes (n=108)
Category	Term	Count	%	-log10 (Pvalue)	PValue	Genes	List Total	Pop Hits	Pop Total	Fold Enrichment	Benjamini	FDR
KEGG_PATHWAY	mmu04916:Melanogenesis	4	3.7037	1.81443	0.0153311	EDNRB, MITF, LEF1, CAMK2A	42	99	7720	7.42665	0.822783	16.0657
REACTOME_PATHWAY	R-MMU-416476: G alpha (q) signalling events	4	3.7037	1.38008	0.0416796	EDNRB, RGS3, TACR1, NTSR2	42	143	7575	5.04496	0.955302	35.8775
	R-MMU-399719: Trafficking of AMPA receptors	2	1.85185	1.05441	0.088224	CACNG3, CAMK2A	42	17	7575	21.2185	0.965651	61.8658
PANTHER PATHWAYS	Unclassified (UNCLASSIFIED)	79	75.2381	4.01144	9.74e-05		25	19687	22262	0.85	0.0159
	Wnt signaling pathway (P00057)	4	3.80952	1.21753	0.0606	ACTA2, FAT3, LEF1, MYH3	25	304	22262	2.74	0.581
	Inflammation mediated by chemokine and cytokine signaling pathway (P00031)	4	3.80952	1.44977	0.0355	CAMK2A, INPPL1, ACTA2, MYH3	25	254	22262	3.28	0.578
	Alzheimer disease-presenilin pathway (P00004)	4	3.80952	2.46218	0.00345	MMP12, ACTA2, LEF1, NOTCH3	25	125	22262	6.66	0.187
	Nicotinic acetylcholine receptor signaling pathway (P00044)	3	2.85714	1.92082	0.012	SLC18A1, ACTA2, MYH3	25	96	22262	6.5	0.39
	Huntington disease (P00029)	3	2.85714	1.42946	0.0372	NCOR2, BDNF, ACTA2	25	150	22262	4.16	0.551
	Cadherin signaling pathway (P00012)	3	2.85714	1.42251	0.0378	ACTA2, FAT3, LEF1	25	151	22262	4.13	0.474

## Sheet: Supp Table 6b. EuMycCasp2ko
Supplementary Table 6b: Enriched biochemical pathways (KEGG, REACTOME and PANTHER) from differentially expressed genes in EμMyc/Casp2-/- tumour samples
upregulated genes (n=159)
Category	Term	Count	%	log10 (pvalue)	PValue	Genes	List Total	Pop Hits	Pop Total	Fold Enrichment	Benjamini	FDR
KEGG_PATHWAY	mmu04660:T cell receptor signaling pathway	7	4.40252	4.39674	4.01109e-05	PRKCQ, LAT, CD8B1, CD3D, CD8A, ZAP70, CD4	49	104	7720	10.6044	0.00484176	0.046104
	mmu05340:Primary immunodeficiency	5	3.14465	4.27403	5.32074e-05	CD8B1, CD3D, CD8A, ZAP70, CD4	49	34	7720	23.1693	0.00321396	0.0611532
	mmu04640:Hematopoietic cell lineage	5	3.14465	2.75367	0.00176331	CR2, CD8B1, CD3D, CD8A, CD4	49	84	7720	9.37804	0.0687086	2.00855
	mmu04514:Cell adhesion molecules (CAMs)	5	3.14465	1.75051	0.0177618	MPZL1, ICOSL, CD8B1, CD8A, CD4	49	162	7720	4.86269	0.418488	18.6196
	mmu04015:Rap1 signaling pathway	5	3.14465	1.36413	0.0432379	LAT, ADCY8, ADCY6, RAPGEF4, SKAP1	49	214	7720	3.6811	0.656873	39.8395
	mmu04923:Regulation of lipolysis in adipocytes	3	1.88679	1.31284	0.0486582	ADCY8, ADCY6, IRS1	49	57	7720	8.29216	0.634303	43.6434
	mmu04976:Bile secretion	3	1.88679	1.14413	0.0717578	ADCY8, ADCY6, CAR2	49	71	7720	6.65709	0.723941	57.5169
	mmu04971:Gastric acid secretion	3	1.88679	1.13357	0.0735233	ADCY8, ADCY6, CAR2	49	72	7720	6.56463	0.684956	58.4366
	mmu04612:Antigen processing and presentation	3	1.88679	1.03661	0.0919156	CD8B1, CD8A, CD4	49	82	7720	5.76406	0.726454	66.9938
	mmu04911:Insulin secretion	3	1.88679	1.00167	0.0996167	ADCY8, ADCY6, RAPGEF4	49	86	7720	5.49597	0.719087	70.0724
REACTOME_PATHWAY	R-MMU-202433:Generation of second messenger molecules	4	2.51572	3.17376	0.000670261	LAT, CD3D, ZAP70, CD4	52	26	7575	22.4112	0.0629673	0.737194
	R-MMU-202430:Translocation of ZAP-70 to Immunological synapse	3	1.88679	2.55136	0.00280957	CD3D, ZAP70, CD4	52	12	7575	36.4183	0.127555	3.0572
	R-MMU-381676:Glucagon-like Peptide-1 (GLP1) regulates insulin secretion	3	1.88679	1.61618	0.0242	ADCY8, ADCY6, RAPGEF4	52	36	7575	12.1394	0.547103	23.6886
	R-MMU-198933: Immunoregulatory interactions between a Lymphoid and a non-Lymphoid cell	4	2.51572	1.39657	0.0401263	CD8B1, CD3D, CD8A, KLRB1C	52	113	7575	5.15657	0.629582	36.3614
PANTHER PATHWAYS	Unclassified (UNCLASSIFIED)	126	82.8947	1.8041	0.0157	-	28	19687	22262	0.93	0.855
	GABA-B receptor II signaling (P05731)	3	1.97368	2.61618	0.00242	GABBR1, ADCY8, ADCY6	28	36	22262	12.05	0.395
	T cell activation (P00053)	4	2.63158	2.47756	0.00333	ZAP70, PRKCQ, CD3D, LAT	28	85	22262	6.8	0.271
	EGF receptor signaling pathway (P00018)	4	2.63158	1.78516	0.0164	SPRY4, STAT4, SPRY2, PRKCQ	28	137	22262	4.22	0.667
	Endothelin signaling pathway (P00019)	3	1.97368	1.66756	0.0215	PRKCQ, ADCY8, ADCY6	28	83	22262	5.23	0.701
	Interleukin signaling pathway (P00036)	3	1.97368	1.6038	0.0249	RPS6KA6, IRS1, STAT4	28	88	22262	4.93	0.676
	FGF signaling pathway (P00021)	3	1.97368	1.284	0.052	SPRY4, SPRY2, PRKCQ	28	119	22262	3.64	0.941
	Gonadotropin-releasing hormone receptor pathway (P06664)	4	2.63158	1.08619	0.082	TCF7, ASCL1, IRS1, PRKCQ	28	234	22262	2.47	1.11
	Angiogenesis (P00005)	3	1.97368	0.931814	0.117	DOK2, TCF7, PRKCQ	28	170	22262	2.55	1.19
	Wnt signaling pathway (P00057)	4	2.63158	0.787812	0.163	CDH22, PRKCQ, PCDHAC1, TCF7	28	304	22262	1.9	1.47
downregulated genes (n=38)
Category	Term	Count	%	log10 (pvalue)	PValue	Genes	List Total	Pop Hits	Pop Total	Fold Enrichment	Benjamini	FDR
REACTOME_PATHWAY	R-MMU-5576892:Phase 0 - rapid depolarisation	2	5.26316	1.25791	0.0552193	CAMK2B, CACNA2D3	14	33	7575	32.7922	0.896904	40.5294
PANTHER PATHWAYS	Unclassified	16	43.2432	0.203426	0.626		4	19687	22262	0.98	1.63
	Gonadotropin-releasing hormone receptor pathway (P06664)	2	5.40541	1.21396	0.0611	CAMK2B, SYT4	4	234	22262	5.01	9.96
All genes (n=197)
Category	Term	Count	%	log10 (pvalue)	PValue	Genes	List Total	Pop Hits	Pop Total	Fold Enrichment	Benjamini	FDR
KEGG_PATHWAYS	mmu05340:Primary immunodeficiency	5	2.53807	3.89125	0.000128456	CD8B1, CD3D, CD8A, ZAP70, CD4	61	34	7720	18.6114	0.0180765	0.151837
	mmu04660:T cell receptor signaling pathway	7	3.5533	3.84282	0.000143609	PRKCQ, LAT, CD8B1, CD3D, CD8A, ZAP70, CD4	61	104	7720	8.51828	0.0101452	0.169734
	mmu04640:Hematopoietic cell lineage	5	2.53807	2.39752	0.00400388	CR2, CD8B1, CD3D, CD8A, CD4	61	84	7720	7.53318	0.172956	4.6346
	mmu04971:Gastric acid secretion	4	2.03046	1.73958	0.0182146	ADCY8, ADCY6, CAMK2B, CAR2	61	72	7720	7.03097	0.4793	19.542
	mmu04261:Adrenergic signaling in cardiomyocytes	5	2.53807	1.5402	0.0288269	ADCY8, ADCY6, RAPGEF4, CAMK2B, CACNA2D3	61	150	7720	4.21858	0.564262	29.2477
	mmu04911:Insulin secretion	4	2.03046	1.5381	0.0289667	ADCY8, ADCY6, RAPGEF4, CAMK2B	61	86	7720	5.88639	0.50126	29.3681
	mmu04514:Cell adhesion molecules (CAMs)	5	2.53807	1.43477	0.0367477	MPZL1, ICOSL, CD8B1, CD8A, CD4	61	162	7720	3.90609	0.532098	35.7798
	mmu04916:Melanogenesis	4	2.03046	1.3832	0.041381	TCF7, ADCY8, ADCY6, CAMK2B	61	99	7720	5.11343	0.527701	39.3399
	mmu04114:Oocyte meiosis	4	2.03046	1.27032	0.0536635	RPS6KA6, ADCY8, ADCY6, CAMK2B	61	110	7720	4.60209	0.581156	47.9215
	mmu04024:cAMP signaling pathway	5	2.53807	1.17787	0.0663944	ADCY8, ADCY6, GABBR1, RAPGEF4, CAMK2B	61	197	7720	3.21212	0.623018	55.6307
	mmu04923:Regulation of lipolysis in adipocytes	3	1.52284	1.14133	0.0722219	ADCY8, ADCY6, IRS1	61	57	7720	6.66091	0.620044	58.7981
	mmu04750:Inflammatory mediator regulation of TRP channels	4	2.03046	1.12911	0.0742826	PRKCQ, ADCY8, ADCY6, CAMK2B	61	126	7720	4.01769	0.59883	59.8676
	mmu04611:Platelet activation	4	2.03046	1.08961	0.0813565	ADCY8, COL27A1, ADCY6, COL5A3	61	131	7720	3.86435	0.604222	63.3487
	mmu04015:Rap1 signaling pathway	5	2.53807	1.07444	0.0842479	LAT, ADCY8, ADCY6, RAPGEF4, SKAP1	61	214	7720	2.95695	0.590439	64.6902
	mmu04720:Long-term potentiation	3	1.52284	1.03192	0.0929138	RPS6KA6, ADCY8, CAMK2B	61	66	7720	5.75261	0.602742	68.4462
REACTOME_PATHWAY	R-MMU-202433:Generation of second messenger molecules	4	2.03046	2.86589	0.0013618	LAT, CD3D, ZAP70, CD4	66	26	7575	17.6573	0.162349	1.57443
	R-MMU-202430:Translocation of ZAP-70 to Immunological synapse	3	1.52284	2.34416	0.00452733	CD3D, ZAP70, CD4	66	12	7575	28.6932	0.255427	5.14707
	R-MMU-381676:Glucagon-like Peptide-1 (GLP1) regulates insulin secretion	3	1.52284	1.42157	0.0378821	ADCY8, ADCY6, RAPGEF4	66	36	7575	9.56439	0.812403	36.2199
	R-MMU-5673001: RAF/MAP kinase cascade	4	2.03046	1.14809	0.0711074	LAT, RET, CAMK2B, IRS1	66	112	7575	4.09903	0.909034	57.6413
	R-MMU-198933: Immunoregulatory interactions between a Lymphoid and a non-Lymphoid cell	4	2.03046	1.13897	0.0726152	CD8B1, CD3D, CD8A, KLRB1C	66	113	7575	4.06275	0.859149	58.4351
	R-MMU-5610787: Hedgehog 'off' state	3	1.52284	1.09384	0.0805671	ADCY8, ADCY6, TUBB3	66	55	7575	6.26033	0.837968	62.4013
	R-MMU-170660: Adenylate cyclase activating pathway	2	1.01523	1.08293	0.0826171	ADCY8, ADCY6	66	10	7575	22.9545	0.79839	63.366
PANTHER PATHWAYS	Unclassified (UNCLASSIFIED)	159	84.127	1.64207	0.0228		30	19687	22262	0.94	0.929
	GABA-B receptor II signaling (P05731)	3	1.5873	2.34775	0.00449	GABBR1, ADCY8, ADCY6	30	36	22262	9.66	0.731
	T cell activation (P00053)	4	2.1164	2.14327	0.00719	ZAP70, PRKCQ, CD3D, LAT	30	85	22262	5.46	0.586
	Gonadotropin-releasing hormone receptor pathway (P06664)	6	3.1746	1.75945	0.0174	CAMK2B, TCF7, ASCL1, IRS1, SYT4, PRKCQ	30	234	22262	2.97	0.947
	EGF receptor signaling pathway (P00018)	4	2.1164	1.48017	0.0331	SPRY4, STAT4, SPRY2, PRKCQ	30	137	22262	3.39	1.08
	Endothelin signaling pathway (P00019)	3	1.5873	1.42481	0.0376	PRKCQ, ADCY8, ADCY6	30	83	22262	4.19	1.02
	Interleukin signaling pathway (P00036)	3	1.5873	1.36351	0.0433	RPS6KA6, IRS1, STAT4	30	88	22262	3.95	0.783
	FGF signaling pathway (P00021)	3	1.5873	1.05998	0.0871	SPRY4, SPRY2, PRKCQ	30	119	22262	2.92	1.09
	PDGF signaling pathway (P00047)	3	1.5873	0.89279	0.128	RPS6KA6, STAT4, AMY1	30	142	22262	2.45	1.3
	Angiogenesis (P00005)	3	1.5873	0.732828	0.185	DOK2, TCF7, PRKCQ	30	170	22262	2.05	1.59
	Wnt signaling pathway (P00057)	4	2.1164	0.468521	0.34	CDH22, PRKCQ, PCDHAC1, TCF7	30	304	22262	1.53	2.41

## Sheet: Supp Table 6c. EuMyc v ThMYCN
Supplementary Table 6c: Enriched biochemical pathways (KEGG, REACTOME and PANTHER) from unique upregulated (n=429) and downregulated (n=531) genes, identified by Venn Diagram analysis of [EμMyc versus Th-MYCN] tumour samples.
upregulated genes (n=429)
Category	Term	Count	%	-log10 (pvalue)	PValue	Genes	List Total	Pop Hits	Pop Total	Fold Enrichment	Benjamini	FDR
KEGG_PATHWAY	mmu03010:Ribosome	15	3.4965	5.99869	1.00303e-06	MRPS16, RPS15A, RPL23A, RPL24, RPL38, RPS7, RPS26, RPL30, RPL18A, MRPS18A, RPL34, RPL11, RPS11, RPL36AL, MRPL35	155	145	7720	5.15239	0.000196575	0.00125303
	mmu04151:PI3K-Akt signaling pathway	13	3.0303	1.32315	0.047517	EIF4B, CCNE2, FLT1, MCL1, COL3A1, FGF11, PKN1, CREB3L1, COL1A1, MTOR, THBS2, KITL, DDIT4	155	351	7720	1.84468	0.991528	45.5655
	mmu04668:TNF signaling pathway	6	1.3986	1.17764	0.0664292	CXCL1, RPS6KA4, MAPK12, MAP2K3, CREB3L1, TRADD	155	109	7720	2.74164	0.98879	57.6294
	mmu04146:Peroxisome	5	1.1655	1.07753	0.0836511	HACL1, DHRS4, MPV17L2, CROT, HMGCL	155	83	7720	3.00039	0.986165	66.4227
REACTOME_PATHWAY	R-MMU-1799339:SRP-dependent cotranslational protein targeting to membrane	9	2.0979	3.3427	0.000454257	RPS26, RPL30, RPL18A, RPL34, RPL23A, RPL11, RPL38, SRP19, RPS7	153	91	7575	4.89657	0.121459	0.600601
	R-MMU-975956: Nonsense Mediated Decay (NMD) independent of the Exon Junction Complex (EJC)	9	2.0979	3.31052	0.000489193	RPS26, RPL30, UPF1, RPL18A, RPL34, RPL23A, RPL11, RPL38, RPS7	153	92	7575	4.84335	0.0673517	0.646654
	R-MMU-156827: L13a-mediated translational silencing of Ceruloplasmin expression	9	2.0979	2.82411	0.0014993	EIF4B, RPS26, RPL30, RPL18A, RPL34, RPL23A, RPL11, RPL38, RPS7	153	109	7575	4.08797	0.132847	1.96967
	R-MMU-72706: GTP hydrolysis and joining of the 60S ribosomal subunit	9	2.0979	2.79863	0.00158991	EIF4B, RPS26, RPL30, RPL18A, RPL34, RPL23A, RPL11, RPL38, RPS7	153	110	7575	4.0508	0.107181	2.08756
	R-MMU-975957: Nonsense Mediated Decay (NMD) enhanced by the Exon Junction Complex (EJC)	9	2.0979	2.72398	0.00188808	RPS26, RPL30, UPF1, RPL18A, RPL34, RPL23A, RPL11, RPL38, RPS7	153	113	7575	3.94326	0.102123	2.47454
	R-MMU-72689:Formation of a pool of free 40S subunits	8	1.8648	2.43945	0.00363539	RPS26, RPL30, RPL18A, RPL34, RPL23A, RPL11, RPL38, RPS7	153	99	7575	4.00079	0.158859	4.71402
	R-MMU-73762:RNA Polymerase I Transcription Initiation	4	0.932401	1.16944	0.0676959	CCNH, MTA2, MTA3, TWISTNB	153	47	7575	4.2136	0.942382	60.5197
PANTHER PATHWAYS	Unclassified	340	88.5417	0.420216	0.38		44	19687	22262	0.98	2.38
	Oxidative stress response	5	1.30208	2.36452	0.00432	TXN1, NGLY1, MAPK12, MKNK1, MAP2K3	44	57	22262	4.99	0.704
	Apoptosis signaling pathway	5	1.30208	1.21824	0.0605	TRADD, HSPA2, MAP2K3, GHITM, MCL1	44	117	22262	2.43	1.97
	Integrin signalling pathway	5	1.30208	0.406714	0.392	MAP2K3, ARPC2, COL1A1, COL3A1, RAP1B	44	187	22262	1.52	2.28
	Gonadotropin-releasing hormone receptor pathway	5	1.30208	0.213249	0.612	GNRH1, MAPK12, MAP2K3, PTGER1, RAP1B	44	234	22262	1.22	2.56
	p38 MAPK pathway	4	1.04167	2.16178	0.00689	MAPK12, MAP2K3, RPS6KA4, MKNK1	44	40	22262	5.69	0.561
	Alzheimer disease-amyloid secretase pathway	4	1.04167	1.44491	0.0359	MAPK12, PSCK4, PKN1, ADAM10	44	68	22262	3.35	1.46
	PDGF signaling pathway	4	1.04167	0.489455	0.324	STARD8, RPS6KA4, MTOR, MKNK1	44	142	22262	1.6	2.29
	Inflammation mediated by chemokine and cytokine signaling pathway	4	1.04167	0	1	CCR1, CCL11, ARPC2, LTC4s	44	254	22262	0.9	1.15
	Hypoxia response via HIF activation	3	0.78125	1.72125	0.019	MTOR, TXN1, NGLY1	44	30	22262	5.69	1.03
	Toll receptor signaling pathway	3	0.78125	1.12205	0.0755	MAP2K3, IRAK1, TLR7	44	54	22262	3.16	1.54
	Parkinson disease	3	0.78125	0.603801	0.249	CCNE2, HSPA2, MAPK12,	44	97	22262	1.76	2.13
	FGF signaling pathway	3	0.78125	0.326979	0.471	MAP2K3, MAPK12, FGF11	44	119	22262	1.44	2.4
	Alzheimer disease-presenilin pathway	3	0.78125	0.312471	0.487	FSTL1, PSCK4, ACTR2	44	125	22262	1.37	2.41
	EGF receptor signaling pathway	3	0.78125	0.281498	0.523	MAP2K3, MAPK12, CDKN3	44	137	22262	1.25	2.43
downregulated genes (n=531)
Category	Term	Count	%	-log10 (pvalue)	PValue	Genes	List Total	Pop Hits	Pop Total	Fold Enrichment	Benjamini	FDR
KEGG_PATHWAY	mmu04360:Axon guidance	11	2.07156	3.31672	0.000482258	ABLIM2, EPHA4, EPHB6, UNC5B, PLXNA1, RGS3, ROBO1, PPP3R1, NTNG2, SEMA3A, ARHGEF12	169	129	7720	3.89523	0.0963368	0.607581
	mmu01130:Biosynthesis of antibiotics	13	2.44821	2.62177	0.00238907	LDHB, THA1, MVD, LSS, BPGM, ASL, NME5, GFPT1, ENO2, PLA2G7, MVK, ACAA1B, BPNT1	169	214	7720	2.77498	0.222096	2.97677
	mmu02010:ABC transporters	6	1.12994	2.51365	0.0030644	ABCB9, ABCD2, ABCB10, ABCB6, ABCC5, ABCG2	169	46	7720	5.95832	0.193327	3.80331
	mmu04146:Peroxisome	7	1.31827	2.0356	0.00921306	ECI2, EPHX2, ABCD2, PEX5, MVK, PMVK, ACAA1B	169	83	7720	3.85257	0.384873	11.0359
	mmu01100:Metabolic pathways	40	7.53296	1.82123	0.0150929	INPP1, LDHB, THA1, MVD, B3GALT5, ENPP3, CYP2S1, LSS, PMVK, ASL, AUH, MCCC2, MTHFR, PTGIS, ST3GAL5, NT5M, DHCR7, ENO2, CDA, PAFAH1B2, BPNT1, ACAA1B, MTMR4, CHDH, DNMT3A, B4GALT3, HYAL2, EPHX2, ATP6V1H, BPGM, LPCAT2, PIGP, TST, NME5, GFPT1, PLA2G7, MBOAT1, PLA2G6, MVK, AHCYL2	169	1278	7720	1.42975	0.47204	17.4807
	mmu04014:Ras signaling pathway	11	2.07156	1.55924	0.0275908	GNG8, PIK3CB, PGF, PDGFA, RRAS2, RAPGEF5, PLA2G6, ANGPT1, BCL2L1, KSR1, AKT3	169	229	7720	2.19426	0.624407	29.7762
	mmu00230:Purine metabolism	9	1.69492	1.38147	0.0415459	NME5, NUDT2, PDE7A, NT5M, ENPP3, GUCY1A3, PDE9A, GMPR, GUCY2E	169	179	7720	2.29678	0.720012	41.4979
	mmu00270:Cysteine and methionine metabolism	4	0.753296	1.25468	0.0556312	TST, LDHB, DNMT3A, AHCYL2	169	40	7720	4.56805	0.777429	51.4781
	mmu00565:Ether lipid metabolism	4	0.753296	1.15434	0.0700907	PLA2G7, PLA2G6, PAFAH1B2, LPCAT2	169	44	7720	4.15277	0.816509	60.0721
	mmu04066:HIF-1 signaling pathway	6	1.12994	1.11925	0.075988	PIK3CB, ENO2, ANGPT1, AKT3, TRF, RBX1	169	104	7720	2.63541	0.809792	63.1558
	mmu00900:Terpenoid backbone biosynthesis	3	0.564972	1.05342	0.0884266	MVD, MVK, PMVK	169	23	7720	5.95832	0.82924	68.954
	mmu04120:Ubiquitin mediated proteolysis	7	1.31827	1.05	0.0891251	CUL4A, MGRN1, RHOBTB1, SMURF1, MID1, UBE2R2, RBX1	169	142	7720	2.25185	0.804778	69.2532
	mmu04931:Insulin resistance	6	1.12994	1.03894	0.0914235	PIK3CB, GFPT1, GYS1, CREB3L2, TRIB3, AKT3	169	110	7720	2.49166	0.78749	70.2191
	mmu05014:Amyotrophic lateral sclerosis (ALS)	4	0.753296	1.00457	0.098954	SLC1A2, PPP3R1, NEFH, BCL2L1	169	51	7720	3.58278	0.79049	73.1916
REACTOME_PATHWAY	R-MMU-2426168:R-MMU-2426168; Activation of gene expression by SREBF (SREBP)	5	0.94162	2.42947	0.0037199	MVD, DHCR7, LSS, MVK, PMVK	191	26	7575	7.62686	0.631675	4.77659
	R-MMU-5620916:VxPx cargo-targeting to cilium	4	0.753296	1.95103	0.0111936	GBF1, EXOC4, CNGB1, RHO	191	19	7575	8.34941	0.778736	13.7426
	R-MMU-191273:R-MMU-191273; Cholesterol biosynthesis	4	0.753296	1.82942	0.0148109	MVD, LSS, MVK, PMVK	191	21	7575	7.55423	0.736317	17.796
	R-MMU-422085:Synthesis, secretion, and deacylation of Ghrelin	3	0.564972	1.13297	0.073625	BCHE, PLA2G7, GHRL	191	18	7575	6.60995	0.994047	63.3721
	R-MMU-2029485:R-MMU-2029485; Role of phospholipids in phagocytosis	3	0.564972	1.05291	0.0885299	PIK3CB, FCGR4, PLA2G6	191	20	7575	5.94895	0.993047	70.3996
PANTHER PATHWAYS	Unclassified	422	85.0806	3.57025	0.000269	-	74	19687	22262	0.94	0.0439
	Wnt signaling pathway	12	2.41935	1.48149	0.033	NLK, PPP3R1, SFRP4, WNT6, PCDH7, FAT1, PCDH15, GNG8, SMARCA2, NKD1, ACTG2, PCDHAC1	74	304	22262	1.87	0.359
	Inflammation mediated by chemokine and cytokine signaling pathway	10	2.01613	1.2668	0.0541	CX3CR1, AKT3, INPPL1, GNG8, MYH14, PIK3CB, ACTG2, RRAS2, VWA2, NLK	74	254	22262	1.89	0.42
	Heterotrimeric G-protein signaling pathway-Gi alpha and Gs alpha mediated pathway	9	1.81452	2.36957	0.00427	GYS1, RGS3, KCNJ9, CREB3L2, GNG8, SSTR1, RGS8, GRM5, GNAI	74	156	22262	2.8	0.232
	Heterotrimeric G-protein signaling pathway-Gq alpha and Go alpha mediated pathway	7	1.41129	2.08778	0.00817	RGS3, KCNJ9, GNG8, SSTR1, RGS8, GRM5, CACNA1E	74	120	22262	2.92	0.333
	EGF receptor signaling pathway	8	1.6129	1.78516	0.0164	AKT3, DAB2IP, RRAS2, SPRY2, SPRY1, PIK3CB, CDK3-PS, NLK	74	137	22262	2.55	0.268
	Nicotinic acetylcholine receptor signaling pathway	6	1.20968	2.07572	0.0084	BCHE, ACHE, MYH14, ACTG2, MYO18B, MYO5B	74	96	22262	3.19	0.274
	Endothelin signaling pathway	6	1.20968	1.82974	0.0148	AKT3, NLK, GNAI, ECE2, PIK3CB, GUCY1A3	74	83	22262	3.16	0.301
	Cadherin signaling pathway	6	1.20968	0.772113	0.169	WNT6, PCDH7, FAT1, PCDH15, ACTG2, PCDHAC1	74	151	22262	1.74	0.707
	TGF-beta signaling pathway	5	1.00806	1.11805	0.0762	NLK, GDF11, BMP3, SMURF1, RRAS2	74	96	22262	2.28	0.497
	PI3 kinase pathway	5	1.00806	2.02319	0.00948	GSK3B, AKT3, PIK3CB, FOXO3, MAPK6, INPPL1, GNG8,	74	53	22262	4.13	0.258
	PDGF signaling pathway	5	1.00806	0.570248	0.269	PIK3CB, DLC1, RERG, PDGFA, RPS6KL1	74	142	22262	1.54	0.893
	Muscarinic acetylcholine receptor 2 and 4 signaling pathway	4	0.806452	1.79588	0.016	BCHE, KCNJ9, GNG8, ACHE	74	61	22262	3.58	0.29
	Metabotropic glutamate receptor group III pathway	4	0.806452	1.67162	0.0213	GRM5, SLC1A2, CACNA1E, GNG8	74	66	22262	3.31	0.316
	FGF signaling pathway	5	1.00806	0.688246	0.205	AKT3, SPRY2, SPRY1, PIK3CB, NLK	74	119	22262	1.84	0.779
	CCKR signaling map	4	0.806452	0.103474	0.788	PIK3CB, FOXO3, BCL2L1, GUCY2E	74	160	22262	1.09	1.71
	Thyrotropin-releasing hormone receptor signaling pathway	3	0.604839	1.26043	0.0549	CACNA1E, GNG8, TRF,	74	60	22262	2.92	0.407
	Muscarinic acetylcholine receptor 1 and 3 signaling pathway	3	0.604839	1.26043	0.0549	BCHE, ACHE, GNG8	74	60	22262	2.92	0.389
	Integrin signalling pathway	4	0.806452	0	1	PIK3CB, ACTG2, VWA2, COL18A1	74	187	22262	0.94	1.65
	Gonadotropin-releasing hormone receptor pathway	4	0.806452	0.0840728	0.824	HTR3A, PLA2G6, KSR1, PCP4	74	234	22262	0.75	1.74
	Huntington disease	4	0.806452	0.107905	0.78	CAPN11, DLC1, AKT3, ACTG2	74	150	22262	1.17	1.72
	Heterotrimeric G-protein signaling pathway-rod outer segment phototransduction	3	0.604839	2.00043	0.00999	RHO, GNG8, CNGB1	74	34	22262	5.15	0.233
	Cholesterol biosynthesis	4	0.806452	3.33161	0.000466	MVK, PMVK, MVD, LSS	74	13	22262	13.46	0.038
	Apoptosis signaling pathway	4	0.806452	0.455932	0.35	AKT3, PIK3CB, BCL2L1, NLK	74	117	22262	1.5	1.02
	Angiogenesis	4	0.806452	0.0979971	0.798	ANGPT1, AKT3, PDGFA, PIK3CB	74	170	22262	1.03	1.71
	Alzheimer disease-presenilin pathway	4	0.806452	0.268411	0.539	WNT6, MMP13, ACTG2, MMP28	74	125	22262	1.4	1.35
	De novo purine biosynthesis	3	0.604839	1.40012	0.0398	NME5, GMPR, ASL	74	31	22262	4.23	0.406
	Interleukin signaling pathway	3	0.604839	0.337242	0.46	AKT3, PIK3CB, FOXO3	74	88	22262	1.49	1.19
	Insulin/IGF pathway-protein kinase B signaling cascade	3	0.604839	1.14874	0.071	INPPL1, PIK3CB, FOXO3	74	40	22262	3.28	0.482
	Axon guidance mediated by netrin	3	0.604839	1.30715	0.0493	NTNG2, UNC5B, PIK3CB	74	34	22262	3.86	0.401

## Sheet: Supp Table 6d. EuC2 v ThMYCNC2 
Supplementary Table 6d: Enriched biochemical pathways (KEGG, REACTOME and PANTHER) from unique upregulated (n=659) and downregulated (n=374) genes, identified by Venn Diagram analysis of [EμMyc/Casp2-/- versus Th-MYCN/Casp2-/-] tumour samples.
upregulated genes (n=659)
Category	Term	Count	%	log10 (pvalue)	PValue	Genes	List Total	Pop Hits	Pop Total	Fold Enrichment	Benjamini	FDR
KEGG_PATHWAY	mmu04015:Rap1 signaling pathway	19	2.88316	3.02344	0.000947464	FGFR2, FYB, F2RL3, ADORA2A, KLK1B4, EFNA1, FLT4, MET, ITGAM, PRKCB, KDR, LAT, RHOA, RRAS, RAPGEF3, NGFR, THBS1, ANGPT2, LCP2	287	214	7720	2.38822	0.209494	1.22234
	mmu05164:Influenza A	16	2.42792	2.78455	0.00164229	IFIH1, OAS3, TLR3, RSAD2, CXCL10, PRKCB, IRF9, TNFRSF1A, TNFRSF10B, IRF7, IL1B, OAS1A, CPSF4, CASP1, MX2, IL1A	287	171	7720	2.51686	0.184384	2.10997
	mmu04060:Cytokine-cytokine receptor interaction	20	3.0349	2.74237	0.0018098	CCL3, LTBR, FLT4, MET, CXCL9, TNFSF14, IL11RA1, IL15, CCL4, IL17RB, CXCL10, KDR, CCL25, TNFRSF1A, CXCL13, CXCL16, IL1B, CSF3R, NGFR, IL1A	287	245	7720	2.19583	0.139073	2.32285
	mmu05162:Measles	13	1.97269	2.35006	0.00446626	IRF9, PRKCQ, IFIH1, TNFRSF10B, CCND2, IRF7, TACR1, OAS3, IL1B, OAS1A, MX2, IL1A, CD28	287	136	7720	2.57122	0.242346	5.64231
	mmu04014:Ras signaling pathway	18	2.73141	2.31505	0.00484117	FGFR2, PLD2, EFNA1, KLK1B4, FLT4, MET, RGL1, PRKCB, KDR, LAT, PLA2G4A, RASGRP4, ETS2, RHOA, PLA1A, RRAS, NGFR, ANGPT2	287	229	7720	2.11433	0.213927	6.10232
	mmu04660:T cell receptor signaling pathway	11	1.6692	2.29943	0.00501844	PRKCQ, LAT, CD247, CBL, MAP3K8, RHOA, PPP3CC, NFATC2, GRAP2, LCP2, CD28	287	104	7720	2.84508	0.187753	6.31911
	mmu05202:Transcriptional misregulation in cancer	14	2.12443	2.0691	0.0085291	MET, SPINT1, ITGAM, BCL2A1B, BCL2A1A, CCND2, BCL6, NGFR, IGFBP3, ETV5, HPGD, RUNX2, PLAU, ETV4	287	166	7720	2.26859	0.261748	10.5183
	mmu04064:NF-kappa B signaling pathway	10	1.51745	2.01979	0.00955465	PRKCQ, TNFRSF1A, LAT, LTBR, BCL2A1B, BCL2A1A, IL1B, TNFSF14, CCL4, PLAU	287	97	7720	2.77309	0.257415	11.7118
	mmu03008:Ribosome biogenesis in eukaryotes	9	1.36571	1.94164	0.0114383	TBL3, GAR1, POP5, BMS1, SPATA5, RPP40, PWP2, NMD3, UTP14B	287	83	7720	2.91675	0.271672	13.8656
	mmu04623:Cytosolic DNA-sensing pathway	7	1.06222	1.51597	0.0304808	POLR2H, IRF7, IL1B, CASP1, CCL4, ZBP1, CXCL10	287	64	7720	2.94207	0.535914	33.077
	mmu04020:Calcium signaling pathway	13	1.97269	1.45611	0.0349861	P2RX5, P2RX4, P2RX7, GNA15, ADORA2A, TACR1, PPP3CC, NOS3, CAMK2A, PTAFR, MYLK, ITPR1, PRKCB	287	180	7720	1.9427	0.551974	37.0015
	mmu04640:Hematopoietic cell lineage	8	1.21396	1.44872	0.0355863	SIGLECH, CR2, ITGA5, IL1B, CSF3R, IL11RA1, ITGAM, IL1A	287	84	7720	2.56181	0.527092	37.508
	mmu03010:Ribosome	11	1.6692	1.3708	0.0425791	MRPL23, MRPL1, MRPL12, MRPL3, RPL41, RPS17, RPL31, MRPL16, RPL27A, MRPL9, RPL37A	287	145	7720	2.04061	0.563985	43.1384
	mmu05168:Herpes simplex infection	14	2.12443	1.34688	0.0449899	USP7, IFIH1, OAS3, TLR3, TNFSF14, IL15, IRF9, CFP, TAF10, TNFRSF1A, IFIT1, IRF7, IL1B, OAS1A	287	208	7720	1.81051	0.557559	44.9684
	mmu04360:Axon guidance	10	1.51745	1.30369	0.049695	SEMA6B, RND1, EFNA1, SEMA3F, MET, RHOA, PPP3CC, SEMA4D, NFATC2, FES	287	129	7720	2.08519	0.569471	48.3842
	mmu04672:Intestinal immune network for IgA production	5	0.758725	1.16304	0.0687	CCL25, ICOSL, LTBR, IL15, CD28	287	42	7720	3.20226	0.66819	60.2852
	mmu04370:VEGF signaling pathway	6	0.91047	1.15174	0.0705109	PLA2G4A, PPP3CC, NOS3, NFATC2, PRKCB, KDR	287	60	7720	2.6899	0.655856	61.2756
	mmu04620:Toll-like receptor signaling pathway	8	1.21396	1.09513	0.080328	CCL3, IRF7, MAP3K8, CXCL9, IL1B, TLR3, CCL4, CXCL10	287	101	7720	2.13061	0.684541	66.2593
	mmu04066:HIF-1 signaling pathway	8	1.21396	1.04297	0.0905805	CYBB, LTBR, SLC2A1, NOS3, ANGPT2, GAPDH, CAMK2A, PRKCB	287	104	7720	2.06915	0.710422	70.8267
	mmu04650:Natural killer cell mediated cytotoxicity	8	1.21396	1.02616	0.0941546	LAT, CD244, TNFRSF10B, CD247, PPP3CC, NFATC2, LCP2, PRKCB	287	105	7720	2.04944	0.706593	72.2798
	mmu04380:Osteoclast differentiation	9	1.36571	1.0207	0.0953457	IRF9, TNFRSF1A, CYBB, IL1B, PPP3CC, NFATC2, SIRPA, IL1A, LCP2	287	126	7720	1.92135	0.693747	72.749
	mmu04270:Vascular smooth muscle contraction	9	1.36571	1.00578	0.0986788	PRKCQ, PLA2G4A, PTGIR, ADORA2A, ACTA2, RHOA, MYLK, ITPR1, PRKCB	287	127	7720	1.90623	0.689994	74.0233
REACTOME_PATHWAY	R-MMU-5389840: Mitochondrial translation elongation	13	1.97269	4.28585	5.17789e-05	MRPL23, MRPL1, MRPL52, MRPL12, MRPL3, MRPS28, GADD45GIP1, MRPS18B, GFM1, MRPL16, MRPL9, MRPS30, MRPL44	287	82	7575	4.18437	0.0219688	0.0729321
	R-MMU-5419276:; Mitochondrial translation termination	12	1.82094	3.5343	0.000292213	MRPL23, MRPL52, MRPL1, MRPL12, MRPS28, GADD45GIP1, MRPL3, MRPS18B, MRPL16, MRPL9, MRPS30, MRPL44	287	84	7575	3.77053	0.0607644	0.410944
	R-MMU-381426: Regulation of Insulin-like Growth Factor (IGF) transport and uptake by Insulin-like Growth Factor Binding Proteins (IGFBPs)	7	1.06222	3.12003	0.00075852	KLK1B9, KLK1B11, KLK1B4, KLK1B5, KLK1B16, IGFBP3, IGFBP4	287	30	7575	6.15854	0.10283	1.06347
	R-MMU-416550: Sema4D mediated inhibition of cell attachment and migration	4	0.60698	2.58677	0.0025896	RND1, MET, RRAS, SEMA4D	287	8	7575	13.1969	0.242775	3.58756
	R-MMU-202733:Cell surface interactions at the vascular wall	7	1.06222	1.96621	0.010809	F11R, CD244, ITGA5, ESAM, SIRPA, ITGAM, FN1	287	50	7575	3.69512	0.606416	14.1981
	R-MMU-139853: Elevation of cytosolic Ca2+ levels	4	0.60698	1.93951	0.0114944	P2RX5, P2RX4, P2RX7, ITPR1	287	13	7575	8.12115	0.562471	15.032
	R-MMU-202433: Generation of second messenger molecules	5	0.758725	1.81147	0.015436	FYB, LAT, CD247, GRAP2, LCP2	287	26	7575	5.07572	0.614564	19.6831
	R-MMU-216083: Integrin cell surface interactions	8	1.21396	1.59044	0.0256777	F11R, ITGA5, ITGAE, ITGAD, THBS1, ITGAM, FN1, KDR	287	77	7575	2.74221	0.752155	30.6862
	R-MMU-418346:Platelet homeostasis	3	0.455235	1.57991	0.0263082	P2RX5, P2RX4, P2RX7	287	7	7575	11.3116	0.719397	31.3156
	R-MMU-380108: Chemokine receptors bind chemokines	7	1.06222	1.54077	0.0287889	CCL25, CCL3, CXCL13, CXCL16, CXCL9, CCL4, CXCL10	287	62	7575	2.97994	0.714402	33.7405
	R-MMU-1592389: Activation of Matrix Metalloproteinases	6	0.91047	1.47185	0.0337405	KLK1B9, KLK1B11, KLK1B4, KLK1B5, KLK1B16, MMP14	287	48	7575	3.29922	0.737785	38.3447
	R-MMU-844456:The NLRP3 inflammasome	3	0.455235	1.46579	0.0342144	TXNIP, P2RX7, MEFV	287	8	7575	9.89765	0.711938	38.7694
	R-MMU-432142:; Platelet sensitization by LDL	3	0.455235	1.36743	0.0429109	PLA2G4A, GNA15, FGR	287	9	7575	8.79791	0.764805	46.0964
	R-MMU-6782210:Gap-filling DNA repair synthesis and ligation in TC-NER	6	0.91047	1.12411	0.0751431	POLR2H, USP7, RFC1, GTF2H4, GTF2H3, TCEA1	287	60	7575	2.63937	0.908709	66.735
	R-MMU-6782135:Dual incision in TC-NER	6	0.91047	1.09986	0.0794576	POLR2H, USP7, RFC1, GTF2H4, GTF2H3, TCEA1	287	61	7575	2.5961	0.906319	68.856
	R-MMU-73779:RNA Polymerase II Transcription Pre-Initiation And Promoter Opening	5	0.758725	1.02511	0.0943825	POLR2H, GTF2E1, TAF10, GTF2H4, GTF2H3	287	46	7575	2.86888	0.929922	75.2629
	R-MMU-73776:RNA Polymerase II Promoter Escape	5	0.758725	1.02511	0.0943825	POLR2H, GTF2E1, TAF10, GTF2H4, GTF2H3	287	46	7575	2.86888	0.929922	75.2629
	R-MMU-76042:RNA Polymerase II Transcription Initiation And Promoter Clearance	5	0.758725	1.02511	0.0943825	POLR2H, GTF2E1, TAF10, GTF2H4, GTF2H3	287	46	7575	2.86888	0.929922	75.2629
	R-MMU-75953:RNA Polymerase II Transcription Initiation	5	0.758725	1.02511	0.0943825	POLR2H, GTF2E1, TAF10, GTF2H4, GTF2H3	287	46	7575	2.86888	0.929922	75.2629
	R-MMU-2871809: FCERI mediated Ca+2 mobilization	4	0.60698	1.02389	0.0946477	LAT, NFATC2, GRAP2, LCP2	287	29	7575	3.64051	0.918665	75.3647
	R-MMU-399955: SEMA3A-Plexin repulsion signaling by inhibiting Integrin adhesion	3	0.455235	1.01808	0.0959221	RND1, RRAS, FES	287	14	7575	5.6558	0.909585	75.8489
PANTHER PATHWAYS	Unclassified	512	82.5806	7.82974	1.48e-08		108	19687	22262	0.91	2.42e-06
	Inflammation mediated by chemokine and cytokine signaling pathway	22	3.54839	5.47366	3.36e-06	PRKCB, CAMK2A, ITPR1, PLA2G4A, NFATC2, MYLK, ACTA2, CXCL10, PREX1, GNA15, RRAS, CCL3, CCL4, RHOA, COL6A6, FPR2, PTAFR, ITGAM, PLCL2, GRAP2, IL1B, ARPC4	108	254	22262	3.17	0.000274
	T cell activation	9	1.45161	2.91721	0.00121	GRAP2, CD28, CD247, ITPR1, NFATC2, LCP2, PRKCQ, LAT, PPP3CC	108	85	22262	3.71	0.0659
	Adenine and hypoxanthine salvage pathway	3	0.483871	2.65561	0.00221	PNP2, XDH, APRT	108	7	22262	15	0.0901
	Heterotrimeric G-protein signaling pathway-Gq alpha and Go alpha mediated pathway	9	1.45161	2	0.01	RHOA, RGS5, RASGRP4, ADORA2A, GNA15, PRKCB, RGS16, ITPR1, PRKCQ	108	120	22262	2.63	0.272
	CCKR signaling map	11	1.77419	2.07366	0.00844	EGR1, TPST1, PRKCB, PLAU, ITPR1, PLA2G4A, NFATC2, PRKCQ, TACR1, HDAC7, TPCN2	108	160	22262	2.41	0.275
	Angiogenesis	11	1.77419	1.73049	0.0186	RHOA, PLD2, FLT4, DOK2, ANGPT2, PRKCB, NOS3, TCF7, KDR, PLA2G4A, PRKCQ	108	170	22262	2.26	0.378
	General transcription regulation	4	0.645161	1.50864	0.031	GTF2E1, GTF2H4, GTF2H3, POLR2H	108	39	22262	3.59	0.388
	Gonadotropin-releasing hormone receptor pathway	13	2.09677	1.54363	0.0286	NFATC2, INHBB, TCF7, PLA2G4A, MAP3K8, TUBA1C, MMP14, ITPR1, EGR1, PTGIR, PRKCB, PRKCQ, SLC2A1	108	234	22262	1.94	0.389
	VEGF signaling pathway	6	0.967742	1.77211	0.0169	FLT4, NOS3, PRKCB, KDR, PLA2G4A, PRKCQ	108	68	22262	3.09	0.393
	Axon guidance mediated by semaphorins	3	0.483871	1.55284	0.028	RHOA, SEMA4D, FES	108	21	22262	5	0.415
	Glycolysis	3	0.483871	1.37882	0.0418	PFKM, GAPDH, TPI1	108	25	22262	4.2	0.425
	Integrin signalling pathway	11	1.77419	1.57512	0.0266	COL6A6, ACTA2, COL27A1, ITGAM, ITGAD, RRAS, FN1, ITGA5, RND1, RHOA, ITGAE	108	187	22262	2.06	0.434
	Metabotropic glutamate receptor group I pathway	3	0.483871	1.42022	0.038	GNA15, PRKCB, ITPR1	108	24	22262	4.38	0.443
	Histamine H1 receptor mediated signaling pathway	4	0.645161	1.38616	0.0411	PLCL2, PRKCB, ITPR1, PRKCQ	108	43	22262	3.26	0.446
	Alzheimer disease-presenilin pathway	7	1.12903	1.00218	0.0995	TCF7, ACTA2, MMP14, LEF1, PSEN2, MMP23, NOTCH3	108	125	22262	1.96	0.705
	Angiotensin II-stimulated signaling through G proteins and beta-arrestin	3	0.483871	0.978811	0.105	RHOA, ITPR1, EGR1	108	38	22262	2.76	0.712
	Transcription regulation by bZIP transcription factor	4	0.645161	1.02919	0.0935	GTF2E1, GTF2H4, GTF2H3, POLR2H	108	58	22262	2.41	0.726
	Endothelin signaling pathway	5	0.806452	1.00745	0.0983	NOS3, PRKCB, ITPR1, PLA2G4A, PRKCQ	108	83	22262	2.11	0.728
	B cell activation	4	0.645161	0.869666	0.135	NFAT2C, PPP2CC, ITPR1, PRKCB	108	67	22262	2.09	0.786
	Apoptosis signaling pathway	6	0.967742	0.798603	0.159	BCL2A1B, BCL2A1A, PRKCB, TNFRSF10B, PRKCQ, TNFRSF1A	108	117	22262	1.8	0.837
	PI3 kinase pathway	3	0.483871	0.692504	0.203	GNAT2, NOS3, CCND2	108	53	22262	1.98	0.921
	Toll receptor signaling pathway	3	0.483871	0.675718	0.211	IRF7, MAP3K8, ECSIT	108	54	22262	1.94	0.928
	Blood coagulation	3	0.483871	0.723538	0.189	PLAU, F2RL3, TFPI	108	51	22262	2.06	0.964
	Muscarinic acetylcholine receptor 1 and 3 signaling pathway	3	0.483871	0.59346	0.255	ITPR1, PRKCB, PRKCQ	108	60	22262	1.75	0.989
	Oxytocin receptor mediated signaling pathway	3	0.483871	0.632644	0.233	PLCL2, PRKCB, PRKCQ	108	57	22262	1.84	0.998
	Cadherin signaling pathway	4	0.645161	0	1	PCDH12, ACTA2, LEF1, CELSR1	108	151	22262	0.93	1
	Thyrotropin-releasing hormone receptor signaling pathway	3	0.483871	0.59346	0.255	PLCL2, PRKCB, PRKCQ	108	60	22262	1.75	1.01
	Wnt signaling pathway	12	1.93548	0.528708	0.296	TCF7, ACTA2, GNA15, PRKCB, LEF1, KREMEN1, ITPR1, NFATC2, PRKCQ, PCDH12, CELSR1, PPP3CC	108	304	22262	1.38	1.1
	p53 pathway	4	0.645161	0.496209	0.319	IGFBP3, TNFRSF10B, THBS1, ATR	108	86	22262	1.63	1.16
	Heterotrimeric G-protein signaling pathway-Gi alpha and Gs alpha mediated pathway	4	0.645161	0	1	ADORA2A, RGS5, RGS16, PYGL	108	156	22262	0.9	1.18
	Nicotinic acetylcholine receptor signaling pathway	4	0.645161	0.441291	0.362	ACTA2, MYO5C, MYO1E, MYO1F	108	96	22262	1.46	1.23
	Alzheimer disease-amyloid secretase pathway	3	0.483871	0.345823	0.451	PSEN2, PRKCB, PRKCQ	108	68	22262	1.54	1.36
	Ras Pathway	3	0.483871	0.339135	0.458	RHOA, PLD2, RGL1	108	70	22262	1.5	1.36
	5HT2 type receptor mediated signaling pathway	3	0.483871	0.353596	0.443	PLCL2, PRKCB, PRKCQ	108	66	22262	1.59	1.39
	Cytoskeletal regulation by Rho GTPase	3	0.483871	0.302771	0.498	ACTA2, MYLK, ARPC4	108	79	22262	1.33	1.42
	FGF signaling pathway	4	0.645161	0.231362	0.587	SPRY4, PRKCB, PRKCQ, FGFR2	108	119	22262	1.18	1.6
	EGF receptor signaling pathway	5	0.806452	0.221126	0.601	CBL, SPRY4, RRAS, PRKCB, PRKCQ	108	137	22262	1.28	1.61
	Parkinson disease	3	0.483871	0.120331	0.758	HCK, PLD2, FGR	108	97	22262	1.08	1.72
	Interleukin signaling pathway	3	0.483871	0.129596	0.742	CSF3R, NOS3, IL11RA1	108	88	22262	1.19	1.73
	TGF-beta signaling pathway	3	0.483871	0.121478	0.756	INHBB, RRAS, SMAD6	108	96	22262	1.09	1.74
	Huntington disease	3	0.483871	0.0952845	0.803	GAPDH, ACTA2, CAPN12	108	150	22262	0.7	1.77
	PDGF signaling pathway	3	0.483871	0.0963675	0.801	ELF3, GRAP2, ITPR1	108	142	22262	0.74	1.79
downregulated genes (n=374)
Category	Term	Count	%	log10 (pvalue)	PValue	Genes	List Total	Pop Hits	Pop Total	Fold Enrichment	Benjamini	FDR
KEGG_PATHWAY	mmu04144:Endocytosis	14	3.74332	3.59097	0.000256464	STAMBP, PARD6A, ERBB3, STAM2, PSD3, PIP5K1C, SMAD2, TGFB2, RAB31, ARRB1, PARD6G, NEDD4L, WASL, EHD3	117	278	7720	3.32288	0.0495183	0.320449
	mmu04020:Calcium signaling pathway	9	2.40642	2.2531	0.00558342	ADCY9, ERBB3, P2RX3, CAMK2G, GRIN2D, PLCD4, CAMK2B, ITPKC, CALM2	117	180	7720	3.29915	0.42553	6.76649
	mmu04390:Hippo signaling pathway	8	2.13904	2.12386	0.00751865	PARD6A, FRMD6, GDF5, FZD1, SMAD2, PARD6G, TGFB2, APC	117	151	7720	3.49578	0.392319	9.01166
	mmu04925:Aldosterone synthesis and secretion	6	1.60428	2.03107	0.00930959	ADCY9, CREB3, CAMK2G, NR4A2, CAMK2B, CALM2	117	86	7720	4.60346	0.370597	11.045
	mmu04916:Melanogenesis	6	1.60428	1.78494	0.016408	ADCY9, CREB3, CAMK2G, FZD1, CAMK2B, CALM2	117	99	7720	3.99896	0.480634	18.6998
	mmu05231:Choline metabolism in cancer	6	1.60428	1.75081	0.0177497	CHKA, SLC44A1, SOS1, PIP5K1C, DGKH, WASL	117	101	7720	3.91978	0.446227	20.0767
	mmu05031:Amphetamine addiction	5	1.3369	1.74595	0.0179492	CREB3, CAMK2G, GRIN2D, CAMK2B, CALM2	117	67	7720	4.9241	0.400894	20.2796
	mmu04261:Adrenergic signaling in cardiomyocytes	7	1.87166	1.59895	0.0251795	ADCY9, CREB3, CAMK2G, CAMK2B, MYH6, CACNA2D3, CALM2	117	150	7720	3.0792	0.468033	27.3208
	mmu04142:Lysosome	6	1.60428	1.43956	0.0363443	LAPTM4A, AP1S2, SMPD1, GALC, PPT2, ABCA2	117	122	7720	3.24506	0.557124	37.077
	mmu01100:Metabolic pathways	28	7.48663	1.42853	0.0372799	GALNT3, CHKA, ME3, NDST1, PIP5K1C, PPT2, ITPKC, ATP6V1G1, ACSBG1, GLS2, ALDH1A1, TYMP, ALDH1A3, GALC, PLCD4, GALNT11, SARDH, AGL, PTDSS2, HMGCLL1, ACO1, DGKH, GAPDHS, DGAT1, SMPD1, LCLAT1, SMS, ALG13	117	1278	7720	1.44563	0.528696	37.8372
	mmu04912:GnRH signaling pathway	5	1.3369	1.36585	0.0430677	ADCY9, SOS1, CAMK2G, CAMK2B, CALM2	117	88	7720	3.74903	0.547246	42.3552
	mmu04070:Phosphatidylinositol signaling system	5	1.3369	1.23771	0.0578482	PIP5K1C, PLCD4, DGKH, ITPKC, CALM2	117	97	7720	3.40118	0.625894	52.5577
	mmu04713:Circadian entrainment	5	1.3369	1.22447	0.0596391	ADCY9, CAMK2G, GRIN2D, CAMK2B, CALM2	117	98	7720	3.36647	0.608027	53.6739
	mmu05214:Glioma	4	1.06952	1.13148	0.0738793	SOS1, CAMK2G, CAMK2B, CALM2	117	65	7720	4.06049	0.662258	61.7263
	mmu04720:Long-term potentiation	4	1.06952	1.11586	0.0765845	CAMK2G, GRIN2D, CAMK2B, CALM2	117	66	7720	3.99896	0.650665	63.102
	mmu04971:Gastric acid secretion	4	1.06952	1.02824	0.0937041	ADCY9, CAMK2G, CAMK2B, CALM2	117	72	7720	3.66572	0.704051	70.8052
REACTOME_PATHWAY	R-MMU-442729: CREB phosphorylation through the activation of CaMKII	4	1.06952	2.54085	0.00287836	CAMK2G, GRIN2D, CAMK2B, CALM2	132	17	7575	13.5027	0.531445	3.70417
	R-MMU-442982: Ras activation upon Ca2+ influx through NMDA receptor	4	1.06952	2.398	0.00399947	CAMK2G, GRIN2D, CAMK2B, CALM2	132	19	7575	12.0813	0.409618	5.11231
	R-MMU-390522: Striated Muscle Contraction	4	1.06952	1.72365	0.0188951	ACTA1, DMD, ACTN3, MYH6	132	33	7575	6.95592	0.81219	22.1036
	R-MMU-5576892: Phase 0 - rapid depolarisation	4	1.06952	1.72365	0.0188951	CAMK2G, CAMK2B, CACNA2D3, CALM2	132	33	7575	6.95592	0.81219	22.1036
	R-MMU-2129379: Molecules associated with elastic fibres	4	1.06952	1.68894	0.0204672	LTBP3, FBLN5, GDF5, TGFB2	132	34	7575	6.75134	0.743257	23.7222
	R-MMU-1181150:Signaling by NODAL	3	0.802139	1.51714	0.0303991	SMAD2, PCSK6, FURIN	132	16	7575	10.7599	0.802852	33.2514
	R-MMU-438066: Unblocking of NMDA receptor, glutamate binding and activation	3	0.802139	1.46765	0.0340685	CAMK2G, GRIN2D, CAMK2B	132	17	7575	10.127	0.78115	36.4845
	R-MMU-1483191: Synthesis of PC (phosphatidylcholine)	3	0.802139	1.3779	0.0418891	CHKA, SLC44A1, ABHD3	132	19	7575	9.061	0.799662	42.8984
	R-MMU-5673001: RAF/MAP kinase cascade	6	1.60428	1.35323	0.0443372	ERBB3, SOS1, CAMK2G, GRIN2D, CAMK2B, CALM2	132	112	7575	3.07427	0.774827	44.7797
	R-MMU-383280:Nuclear Receptor transcription pathway	4	1.06952	1.23857	0.0577339	NR1D1, NR6A1, NR4A2, RXRG	132	51	7575	4.50089	0.824088	54.0997
	R-MMU-2173795:Downregulation of SMAD2/3:SMAD4 transcriptional activity	3	0.802139	1.19414	0.0639534	SMAD2, NEDD4L, UBE2D1	132	24	7575	7.1733	0.824158	57.9124
	R-MMU-1855204:Synthesis of IP3 and IP4 in the cytosol	3	0.802139	1.07675	0.0838017	PLCD4, ITPKC, CALM2	132	28	7575	6.14854	0.876632	68.2115
	R-MMU-1650814:Collagen biosynthesis and modifying enzymes	4	1.06952	1.0377	0.091685	COL12A1, COL28A1, COL25A1, COL5A2	132	62	7575	3.70235	0.87847	71.6125
PANTHER PATHWAYS	Unclassified	288	85.4599	1.30364	0.0497		49	19687	22262	0.96	1.01
	Wnt signaling pathway	12	85.4599	2.50724	0.00311	PCDHGA10, FZD1, ACTA1, SMARCD1, PCDHGA12, PCDHGC3, FAT3, ARRB1, KREMEN2, MYH4, MYH6, APC	49	304	22262	2.59	0.253
	Inflammation mediated by chemokine and cytokine signaling pathway	12	85.4599	3.13608	0.000731	CAMK2G, CAMK2B, PLCD4, PLCL1, ACTA1, COL12A1, ARRB1, MYH4, MYH6, CX3CL1, SOS1, JUND	49	254	22262	3.1	0.119
	Gonadotropin-releasing hormone receptor pathway	7	85.4599	1.01055	0.0976	SOS1, CAMK2B, TGFB2, MAP4K5, JUND, SMAD2, CRTC1	49	234	22262	1.96	1.06
	Cadherin signaling pathway	7	85.4599	2.00087	0.00998	PCDHGA10, FZD1, ACTA1, PCDHGA12, ERBB3, PCDHGC3, FAT3	49	151	22262	3.04	0.407
	Integrin signalling pathway	6	85.4599	1.1463	0.0714	ITGB1, MAP2K4, MAPK9, COL12A1, ITGBL1, ACTA1, ACTN3,	49	187	22262	2.11	1.06
	Huntington disease	5	85.4599	1.07314	0.0845	ACTA1, WASL, GRIN2D, GAPDHS, TUBB5	49	150	22262	2.19	1.06
	Cytoskeletal regulation by Rho GTPase	5	85.4599	2.06248	0.00866	ACTA1, WASL, MYH4, MYH6, TUBB5	49	79	22262	4.16	0.471
	Alzheimer disease-presenilin pathway	5	85.4599	1.33348	0.0464	FZD1, ACTA1, LRP1, FURIN, PCSK6	49	125	22262	2.63	1.08
	TGF-beta signaling pathway	4	85.4599	1.19518	0.0638	JUND, SMAD2, TGFB2, GDF5	49	96	22262	2.74	1.16
	Nicotinic acetylcholine receptor signaling pathway	4	85.4599	1.19518	0.0638	ACTA1, MYO9A, MYH4, MYH6	49	96	22262	2.74	1.04
	Heterotrimeric G-protein signaling pathway-Gi alpha and Gs alpha mediated pathway	4	85.4599	0.511449	0.308	CREB3, ADCY9, ARRB1, HRH3	49	156	22262	1.68	2.01
	Ubiquitin proteasome pathway	3	85.4599	1.06956	0.0852	UBE2E3, UBE2N, UBE2D1	49	66	22262	2.98	0.992
	Ionotropic glutamate receptor pathway	3	85.4599	1.36552	0.0431	CAMK2B, CAMK2G, GRIN2D	49	49	22262	4.02	1.17
	EGF receptor signaling pathway	3	85.4599	0.327902	0.47	SOS1, ERBB3, PLCL1	49	137	22262	1.44	2.25
	Angiogenesis	3	85.4599	0.126679	0.747	SOS1, FZD1, APC	49	170	22262	1.16	2.9
