# Supplementary material for: Transcriptome profiling of caspase-2 deficient EμMyc and Th-MYCN mouse tumors identifies distinct putative roles for caspase-2 in neuronal differentiation and immune signaling
Source: Cell Death Dis. 2019 Jan 22;10(2):56. doi: 10.1038/s41419-018-1296-0 (PMC6343006; doi:10.1038/s41419-018-1296-0)
Supplement: Supplementary file 9 — Supplementary Table S7 [file 41419_2018_1296_MOESM9_ESM.xlsx]

## Sheet: Summary
Supplementary Table S7. Differentially expressed genes in Th-MYCN/Casp2-/- compared to Th-MYCN tumour samples, that are associated with known or predicted functions in Neuroblastoma. (a) Differentially expressed gene list with fold change (FC) and associated prognostic indicator, neuronal function and pathways. (b) Gene lists indicating chromosomal position on the mouse genome. (c) Gene ontology …

## Sheet: Table S7a.
Supplementary Table S7a. Neuroblastoma associated genes differentially expressed in Th-MYCN/Casp2-/- compared to Th-MYCN tumour samples.
Gene symbol*	Gene Name	log2FC	Actual fold change (FC)	Pvalue (FDR)	Prognostic indicator of log2-FC#	Known / Predicted Neuronal Function	Pathways
Six6	Sine oculis-related homeobox 6 homolog (Drosophila)	-9.939	0.00101874	0.00352	F	Differentiation; Proliferation	Cell cycle; Transcription
St18	Suppression Of Tumorigenicity 18, Zinc Finger	-6.970	0.00797666	0.00313	F	Differentiation; Myelination; Axon ensheathment; Neurotransmission	Transcription; Cell death
Shisa3	Shisa Family Member 3	-4.850	0.034674	0.00112	F	Axon guidance	Wnt and FGF signalling; ECM-receptor interaction; Focal adhesion
Rcn1	Reticulocalbin 1	-4.417	0.0468113	2.1e-39	F	Differentiation; Cell polarity and adhesion	Adherans junction; ECM receptor interaction; Hippo signalling; TGFb signalling
Lrrc9	Leucine Rich Repeat Containing 9	-3.978	0.0634604	0.00681	F	n.d.	Cilium movement; Glycolysis/Gluconeogenesis
Crb1	Crumbs 1, Cell Polarity Complex Component	-3.044	0.121245	0.01566	F	Cell polarity	Notch signalling; Hippo signalling; Tight junctions
Th	Tyrosine hydroxylase	-2.543	0.171586	0.058399	F	Differentiation; Synapse function	Dopamine receptor signalling; Metabolism
Rtl1	Retrotransposon Gag Like 1 (within Dlk1 gene region)	-2.060	0.239816	0.00133	F	n.d.	Placental development; Multicellular organismal development: Rho signal transduction; Amine metabolism
Bmp6	Bone morphogenetic protein 6	-2.136	0.22751	0.27445	F	Differentiation; Neuronal specification	TGFb signalling / Hippo signalling
Npy	Neuropeptide Y	-2.130	0.228458	0.59221	F	Differentiation; Proliferation	Cell proliferation
Dlk1	Delta-like 1 homolog (Drosophila)	-1.952	0.258458	0.42916	F	Differentiation	Notch signalling
Abcb1b	ATP-binding cassette, sub-family B (MDR/TAP), member 1B	-1.240	0.423373	0.6916	F	Blood-brain-barrier transporter; adenosinergic/purinergic neuromodulation; Neurotransmission	ABC Transporter activity; Multi-drug resistance; Metabolism
Cntnap4	Contactin Associated Protein Like 4	-4.110	0.0579118	0.00434	F (n.s.)	Synaptic transmission	GABAergic and dopaminergic synaptic transmission; Cell adhesion
Ascl2	Achaete-Scute Family BHLH Transcription Factor 2	-3.968	0.0639018	0.03468	F (n.s.)	Differentiation; Neuronal specification; Neurogenesis	Transcription; Stem cell differentiation; Wnt signalling
Slc18A1	Solute carrier family 18 (vesicular monoamine) member 1	1.702	3.25352	0.00587	F	Proliferation; Apoptosis	5HT type receptor signalling
C1ql3	Complement C1q Like 3	3.861	14.5304	0.01106	F	Synapse organisation	Glucose homeostasis; AMPK signalling
Akap7	A-Kinase Anchoring Protein 7	1.388	2.61716	0.5922	F	Synaptic plasticity	cAMP pathway; PKA signalling
Cdkn2a	Cyclin Dependent Kinase Inhibitor 2A	1.611	3.05463	0.93674	F	Cell cycle;Differentiation regulation;	Cell cycle; Cellular senescence
Wnt5a	Wingless-related MMTV integration site 5A	1.693	3.23328	0.24468	F	Neuronal specification; Axon guidance	Wnt, Hedgehog, Hippo signalling; Ca2+ signalling
Cacna2d3	Calcium channel, voltage-dependent, alpha2/delta subunit 3	2.683	6.4219	0.27445	F	Differentiation; Cell migration; Synaptic transmission	MAPK/ ERK signaling; Voltage-gated calcium channel activity
Six3	Sine oculis-related homeobox 3 homolog (Drosophila)	4.949	30.8885	0.15586	F	Differentiation	Wnt signalling; Transcription; Circadian rhythym
Lgi1	Leucine Rich Glioma Inactivated 1	1.755	3.37526	0.077	F (n.s.)	Axon migration; Proliferation; Survival	Voltage-gated potassium channels ; Cell motility
Dsc3	Desmocollin 3	5.229	37.5047	0.05546	F (n.s.)	Neurite outgrowth; Axon guidance	Cell adhesion; Keratinization
Vip	Vasoactive intestinal polypeptide	5.609	48.8065	7.16E-05	F (n.s.)	Differentiation; Neurotransmission; Neuroendocrine function	G-protein coupled receptor signalling; Neuroactive ligand-receptor interaction
Nbl1	Neuroblastoma suppressor of tumorigenicity 1	1.439	2.71133	0.47597	F (n.s.)	Neurogenesis; Differentiation; Neuron projection	BMP signalling; TGFb signaling
Dkk2	Dickkopf WNT Signaling Pathway Inhibitor 2	1.690	3.22657	0.6897	F (n.s.)	Differentiation; Neuronal specification	Wnt signalling
Vstm2a	V-Set And Transmembrane Domain Containing 2A	-6.481	0.011195	0.0151	UF	GABAergic synapse; Synaptic plasticity; Neurotransmission	BMP signaling
Itgad	Integrin Subunit Alpha D	-6.426	0.01163	0.000424	UF	Myelination	Integrin signalling; Regulation of actin cytoskeleton; Cell adhesion
Lef1	Lymphoid Enhancer-Binding Factor 1	-4.626	0.0404982	0.03468	UF	Neuronal specification	Wnt signalling
Dgkk	Diacylglycerol Kinase Kappa	-4.458	0.0454997	1.524E-11	UF	n.d. (possible role in differentiation)	Signalling by GPCR; Glycerolipid metabolism
Astn2	Astrotactin 2	-4.267	0.0519404	5.27e-08	UF	Neuronal Migration, Synapse formation	Protein transport and endocytosis
Unc5cl	Unc-5 family C-terminal like(Unc5cl)	-3.901	0.0669394	0.0319061	UF	Cell survival; neuronal migration	Netrin signalling, NFkB signalling
Slc6a4	Solute carrier family 6 (neurotransmitter transporter, serotonin) member 4	-3.629	0.0808281	0.03468	UF	Differentiation; Proliferation	5HT type receptor signalling; Seratonin Receptor signalling
Camk2a	Calcium/Calmodulin Dependent Protein Kinase II Alpha	-3.580	0.0836205	0.00586	UF	Neuronal plasticity	Calcium signalling
Rinl	Ras And Rab Interactor Like	-3.412	0.0939476	0.00031	UF	Regulation of Synaptic placticity; Axon guidance	Vesicle mediated transport; RAB GEFs exchange GTP for GDP on RABs
Grb10	Growth factor receptor bound protein 10	-3.181	0.110261	0.05255	UF	Differentiation; Axon Guidance; Proliferation	Insulin signalling pathways; EGF/EGFR signalling; RET signalling
Slc22a4	Solute Carrier Family 22 Member 4	-3.169	0.111182	0.00587	UF	Axoneme assembly	Transmembrane transport; Phospholipase D signalling; Fatty acid biosynthesis
Fgr	Gardner-Rasheed feline sarcoma viral oncogene homolog	-3.166	0.111414	0.04399	UF	Differentiation; Proliferation; Migration	Receptor Protein Tyrosine kinase signalling; Integrin signalling
Myh3	Myosin Heavy Chain	-2.849	0.138792	0.00415	UF	Neuronal migration	Cytoskeletal regulation; Cell adhesion and migration; PAK signalling; Wnt signalling
Card11	Caspase recruitment domain family, member 11	-2.526	0.173619	0.00403643	UF	Neuronal synapse	NFKB signalling; Innate Immune signalling
Cacng3	Calcium Voltage-Gated Channel Auxiliary Subunit Gamma 3	-2.504	0.176287	0.00034	UF	Neurotransmission	Ca2+ transport; MAPK signaling; Oxytosin signalling
Rgs3	Regulator of G-protein signaling 3	-2.406	0.188678	0.00034	UF	Differentiation, Axon guidance	Heterotrimeric G-protein coupled receptor signalling; MAPK signalling
Filip1L	Filamin A Interacting Protein 1 Like	-2.143	0.226408	0.04432	UF	n.d. (possible role in migration; axon guidance)	Wnt signalling; EMT; Cell survival
Gch1	GTP cyclohydrolase 1	-1.972	0.254899	5.29E-05	UF	Proliferation; Survival	GTP cyclohydrolase; Metabolism; Dopamine synthesis; Ca2+ signalling
Bdnf	Brain derived neurotrophic factor	1.371	2.5865	0.04401	UF	Differentiation (Ntrk2 ligand), Neuronal survival	MAPK signalling
Ntrk1	Neurotrophic tyrosine kinase, receptor, type 1	-2.440	0.184284	0.40856	UF	Differentiation; Proliferation	Axon guidance; Receptor Protein Tyrosine kinase signalling
Slitrk4	SLIT and NTRK-like family, member 4	3.185	9.09454	0.30468	UF	Differentiation; Suppression of neurite outgrowth; Excitatory synapse formation	Axon guidance; Receptor Protein Tyrosine kinase signalling
Mmp12	Matrix metalloproteinase 12 (macrophage elastase	-2.372	0.193178	0.03468	UF (n.s.)	Differentiation; Proliferation; Migration	G-protein coupled receptor signalling; Integrin signalling
Tgfbi	Transforming Growth Factor Beta Induced	-2.347	0.196554	0.03753	UF (n.s.)	Axon Guidance, proliferation	Cell adhesion; Wnt / Hedgehog / Notch signalling
Inhbb	Inhibin beta-B	-2.262	0.208483	0.05255	UF (n.s.)	Differentiation; Growth; Proliferation	TGFb signalling; Activin signalling
Mitf	Microphthalmia-associated transcription factor	-2.121	0.229888	0.04432	UF (n.s.)	Neuronal specification; Differentiation,Survival	Wnt signalling
Gata2	GATA Binding Protein 2	-1.43361	0.370202	7.15846e-05	UF (n.s.)	Proliferation; Neuronal specification	Transcriptional regulation; BMP signaling; NFkB signalling
Ablim1	Actin-binding LIM protein 1	1.621	3.07588	0.01544	UF (n.s.)	Axon guidance	Cell Migration
Fzd1	Frizzled homolog 1 (Drosophila)	2.364	5.14796	0.0983134	UF (n.s.)	Neuronal specification	Wnt signalling
Sstr1	Somatostatin Receptor 1	-5.036	0.0304799	0.1532	UF (n.s.)	Neurotransmission, Cell Proliferation	cAMP signalling; Neuroactive ligand-receptor interaction; GCPR signalling
Nptx1	Neuronal pentraxin I	-2.953	0.129139	0.39598	UF (n.s.)	Neuronal specification; Cell Death;	Nodal signalling; BMP signalling; Apoptosis
Ntrk3	Neurotrophic tyrosine kinase, receptor, type 3	-2.242	0.211393	0.44694	UF (n.s.)	Differentiation; Proliferation	Axon guidance; Receptor Protein Tyrosine kinase signalling
Pycard	PYD And CARD Domain Containing	-1.367	0.387697	0.4849	UF (n.s.)	n.d.	NOD-like receptor signaling; Cytosolic DNA-sensing pathway
* Highlighted genes were included in Gene Ontology and Pathway analysis in Tables S7b and S7c (n=41, selected based on FC>1 and <-1; FDR<0.1)
# Prgnostic indicator is based on survival data collated from published studies and from R2: Genomics Analysis and Visualization Platform (https://hgserver1.amc.nl/cgi-bin/r2/main.cgi). Coloured text highlights gene expression that is associated with favourable outcome [upregulated (red); downregulated (blue)]. F=favourable; UF= unfavourable. n.s. not significant (Bonferroni corrected Pvalue) bas…

## Sheet: Table S7b. Chromosome positions
Supplementary Table S7b: Chromosomal positions of neuroblastoma associated genes listed in Supplementary Table S7a.
Increased genes
MGI Gene/ Marker ID	Symbol	Name	Feature Type	Chr	Strand	Start	End
MGI:2387350	C1ql3	C1q-like 3	protein coding gene	2	-	13003457	13011806
MGI:88145	Bdnf	brain derived neurotrophic factor	protein coding gene	2	+	109674700	109727007
MGI:1890663	Dkk2	dickkopf WNT signaling pathway inhibitor 2	protein coding gene	3	+	132085292	132180304
MGI:104738	Cdkn2a	cyclin dependent kinase inhibitor 2A	protein coding gene	4	-	89274471	89294653
MGI:104591	Nbl1	neuroblastoma, suppression of tumorigenicity 1	protein coding gene	4	-	139082284	139092993
MGI:1196625	Fzd1	frizzled class receptor 1	protein coding gene	5	-	4753839	4758035
MGI:106684	Slc18a1	solute carrier family 18 (vesicular monoamine), member 1	protein coding gene	8	-	69037711	69089235
MGI:98933	Vip	vasoactive intestinal polypeptide	protein coding gene	10	+	5639218	5647617
MGI:98958	Wnt5a	wingless-type MMTV integration site family, member 5A	protein coding gene	14	+	28504750	28527447
MGI:1338890	Cacna2d3	calcium channel, voltage-dependent, alpha2/delta subunit 3	protein coding gene	14	-	28904943	29721864
MGI:102764	Six3	sine oculis-related homeobox 3	protein coding gene	17	+	85613608	85629302
MGI:1194993	Dsc3	desmocollin 3	protein coding gene	18	-	19960930	20002351
MGI:103221	Dsc2	desmocollin 2	protein coding gene	18	-	20030633	20059554
MGI:1861691	Lgi1	leucine-rich repeat LGI family, member 1	protein coding gene	19	+	38264536	38312214
MGI:1194500	Ablim1	actin-binding LIM protein 1	protein coding gene	19	-	57032733	57314919
MGI:2442509	Slitrk4	SLIT and NTRK-like family, member 4	protein coding gene	X	-	64264885	64276996
Decreased genes
MGI Gene / Marker ID	Symbol	Name	Feature Type	Chr	Strand	Start	End
MGI:2446700	St18	suppression of tumorigenicity 18	protein coding gene	1	+	6487231	6860940
MGI:96571	Inhbb	inhibin beta-B	protein coding gene	1	-	119415465	119422248
MGI:2136343	Crb1	crumbs family member 1, photoreceptor morphogenesis associated	protein coding gene	1	-	139197056	139377100
MGI:104559	Rcn1	reticulocalbin 1	protein coding gene	2	-	105386291	105399319
MGI:97383	Ntrk1	neurotrophic tyrosine kinase, receptor, type 1	protein coding gene	3	-	87778244	87795162
MGI:96770	Lef1	lymphoid enhancer binding factor 1	protein coding gene	3	+	131110471	131224356
MGI:1354734	Rgs3	regulator of G-protein signaling 3	protein coding gene	4	+	62559847	62704001
MGI:1889277	Astn2	astrotactin 2	protein coding gene	4	-	65380803	66404611
MGI:95527	Fgr	FGR proto-oncogene, Src family tyrosine kinase	protein coding gene	4	+	132974095	133001910
MGI:97568	Abcb1b	ATP-binding cassette, sub-family B (MDR/TAP), member 1B	protein coding gene	5	+	8798147	8866315
MGI:3041225	Shisa3	shisa family member 3	protein coding gene	5	+	67607882	67623552
MGI:1916978	Card11	caspase recruitment domain family, member 11	protein coding gene	5	-	140872990	141000582
MGI:97374	Npy	neuropeptide Y	protein coding gene	6	+	49822710	49829507
MGI:95662	Gata2	GATA binding protein 2	protein coding gene	6	+	88193891	88207032
MGI:104554	Mitf	melanogenesis associated transcription factor	protein coding gene	6	+	97807052	98021349
MGI:2444024	Rinl	Ras and Rab interactor-like	protein coding gene	7	+	28788969	28798954
MGI:97385	Ntrk3	neurotrophic tyrosine kinase, receptor, type 3	protein coding gene	7	-	78175959	78738012
MGI:1859165	Cacng3	calcium channel, voltage-dependent, gamma subunit 3	protein coding gene	7	+	122670492	122769393
MGI:1931465	Pycard	PYD and CARD domain containing	protein coding gene	7	-	127989708	127993867
MGI:3578624	Itgad	integrin, alpha D	protein coding gene	7	+	128154376	128223816
MGI:98735	Th	tyrosine hydroxylase	protein coding gene	7	-	142892752	142931128
MGI:96920	Ascl2	achaete-scute family bHLH transcription factor 2	protein coding gene	7	-	142966829	142969264
MGI:2183572	Cntnap4	contactin associated protein-like 4	protein coding gene	8	+	112570043	112882717
MGI:97005	Mmp12	matrix metallopeptidase 12	protein coding gene	9	+	7344381	7369499
MGI:103232	Grb10	growth factor receptor bound protein 10	protein coding gene	11	-	11930508	12038683
MGI:2384826	Vstm2a	V-set and transmembrane domain containing 2A	protein coding gene	11	+	16257724	16427310
MGI:1353479	Slc22a4	solute carrier family 22 (organic cation transporter), member 4	protein coding gene	11	-	53983123	54028090
MGI:1339709	Myh3	myosin, heavy polypeptide 3, skeletal muscle, embryonic	protein coding gene	11	+	67078300	67102286
MGI:96285	Slc6a4	solute carrier family 6 (neurotransmitter transporter, serotonin), member 4	protein coding gene	11	+	76998603	77032340
MGI:107811	Nptx1	neuronal pentraxin 1	protein coding gene	11	-	119538719	119547753
MGI:98327	Sstr1	somatostatin receptor 1	protein coding gene	12	+	58211772	58213887
MGI:1925507	Lrrc9	leucine rich repeat containing 9	protein coding gene	12	+	72441866	72514334
MGI:1341840	Six6	sine oculis-related homeobox 6	protein coding gene	12	+	72939892	72944899
MGI:94900	Dlk1	delta like non-canonical Notch ligand 1	protein coding gene	12	+	109452823	109463336
MGI:2656842	Rtl1	retrotransposon Gaglike 1	protein coding gene	12	-	109590169	109595403
MGI:88182	Bmp6	bone morphogenetic protein 6	protein coding gene	13	+	38345716	38500314
MGI:99959	Tgfbi	transforming growth factor, beta induced	protein coding gene	13	+	56609603	56639339
MGI:95675	Gch1	GTP cyclohydrolase 1	protein coding gene	14	-	47153895	47189402
MGI:1925999	Filip1l	filamin A interacting protein 1-like	protein coding gene	16	+	57353093	57573126
MGI:1923839	Unc5cl	unc-5 family C-terminal like	protein coding gene	17	+	48454901	48539714
MGI:88256	Camk2a	calcium/calmodulin-dependent protein kinase II alpha	protein coding gene	18	+	60925618	60988152
MGI:3580254	Dgkk	diacylglycerol kinase kappa	protein coding gene	X	+	6873484	6948363
Highlighted boxes indicate adjacent genes on associated chromosome

## Sheet: Table S7c.Gene ontology
Supplementary Table S7c: Gene Ontology of neuroblastoma associated genes (n=41) that are significantly altered in Th-MYCN/Casp2-/- compared to Th-MYCN tumours.
Biological Process
Category	Term	Overlap	-log10 pvalue	P-value	Adjusted P-value	Z-score	Combined Score	Genes
GOTERM_BP_DIRECT	modulation of chemical synaptic transmission (GO:0050804)	4/83	1.92178	2.48413e-05	0.0119735	-1.41329	14.9852	LGI1;BDNF;CAMK2A;CNTNAP4
GOTERM_BP_DIRECT	monoamine transport (GO:0015844)	2/7	1.68578	8.55462e-05	0.0206166	-3.85399	36.0983	SLC18A1;SLC6A4
GOTERM_BP_DIRECT	secretion (GO:0046903)	2/14	1.45085	0.000367343	0.0354118	-2.2786	18.022	SLC22A4;VIP
GOTERM_BP_DIRECT	catecholamine biosynthetic process (GO:0042423)	2/14	1.45085	0.000367343	0.0354118	-2.24008	17.7173	TH;GCH1
GOTERM_BP_DIRECT	embryonic appendage morphogenesis (GO:0035113)	2/14	1.45085	0.000367343	0.0354118	-1.78987	14.1565	MYH3;LEF1
GOTERM_BP_DIRECT	visual perception (GO:0007601)	3/79	1.41875	0.000567505	0.0381288	-1.27711	9.5455	SIX6;ABLIM1;TH
GOTERM_BP_DIRECT	sensory perception of light stimulus (GO:0050953)	3/82	1.41875	0.000632843	0.0381288	-1.88125	13.856	SIX6;ABLIM1;TH
GOTERM_BP_DIRECT	body fluid secretion (GO:0007589)	2/16	1.41875	0.000483151	0.0381288	-2.27457	17.3668	SLC22A4;VIP
GOTERM_BP_DIRECT	organic substance transport (GO:0071702)	3/88	1.39321	0.000777514	0.0404376	-1.29538	9.27418	SLC22A4;SLC18A1;SLC6A4
GOTERM_BP_DIRECT	dopamine metabolic process (GO:0042417)	2/21	1.39321	0.000840044	0.0404376	-1.77103	12.5425	TH;GCH1
GOTERM_BP_DIRECT	limb morphogenesis (GO:0035108)	2/22	1.39321	0.00092285	0.0404376	-1.78688	12.4868	MYH3;LEF1
GOTERM_BP_DIRECT	positive regulation of cell growth (GO:0030307)	3/99	1.3896	0.00109411	0.040776	-1.29664	8.84024	LGI1;BDNF;LEF1
GOTERM_BP_DIRECT	ammonium transport (GO:0015696)	2/24	1.3896	0.00109977	0.040776	-2.22315	15.1456	SLC22A4;SLC6A4
GOTERM_BP_DIRECT	embryonic limb morphogenesis (GO:0030326)	2/35	1.12433	0.0023373	0.0751053	-1.81987	11.0262	MYH3;LEF1
GOTERM_BP_DIRECT	non-canonical Wnt signaling pathway (GO:0035567)	3/128	1.12433	0.00228542	0.0751053	-1.84368	11.2118	FZD1;LEF1;CAMK2A
GOTERM_BP_DIRECT	Wnt signaling pathway, calcium modulating pathway (GO:0007223)	2/37	1.10453	0.00260944	0.0786093	-1.56862	9.33115	LEF1;CAMK2A
GOTERM_BP_DIRECT	regulation of phagocytosis (GO:0050764)	2/42	1.02214	0.00335169	0.0950303	-1.66433	9.48383	FGR;GATA2
GOTERM_BP_DIRECT	regulation of neurogenesis (GO:0050767)	2/58	0.95198	0.00630301	0.111692	-1.29015	6.53681	BDNF;ASCL2
GOTERM_BP_DIRECT	synapse assembly (GO:0007416)	2/64	0.95198	0.00762783	0.111692	-1.75116	8.53859	FZD1;BDNF
GOTERM_BP_DIRECT	positive regulation of synaptic transmission (GO:0050806)	2/68	0.95198	0.00857477	0.111692	-1.40783	6.69978	LGI1;CACNG3
GOTERM_BP_DIRECT	positive regulation of growth (GO:0045927)	2/72	0.95198	0.0095717	0.111692	-1.3553	6.30072	LGI1;LEF1
GOTERM_BP_DIRECT	canonical Wnt signaling pathway (GO:0060070)	2/74	0.95198	0.0100886	0.111692	-1.2482	5.73716	FZD1;LEF1
GOTERM_BP_DIRECT	nitrogen compound transport (GO:0071705)	2/75	0.95198	0.0103517	0.111692	-1.88401	8.61105	SLC18A1;SLC6A4
GOTERM_BP_DIRECT	nucleic acid-templated transcription (GO:0097659)	2/77	0.95198	0.0108869	0.111692	-1.79593	8.11795	GATA2;ASCL2
GOTERM_BP_DIRECT	cellular response to BMP stimulus (GO:0071773)	2/88	0.95198	0.0140427	0.111692	-1.64276	7.00743	LEF1;VSTM2A
GOTERM_BP_DIRECT	divalent metal ion transport (GO:0070838)	2/89	0.95198	0.014347	0.111692	-1.39215	5.90857	CAMK2A;CACNG3
GOTERM_BP_DIRECT	circulatory system development (GO:0072359)	2/110	0.95198	0.0213792	0.111692	-1.52373	5.85927	TH;GATA2
GOTERM_BP_DIRECT	Wnt signaling pathway (GO:0016055)	2/110	0.95198	0.0213792	0.111692	-1.16554	4.48188	FZD1;LEF1
GOTERM_BP_DIRECT	axon guidance (GO:0007411)	3/159	0.95198	0.00421202	0.111692	-1.55523	8.50683	LGI1;BDNF;GRB10
GOTERM_BP_DIRECT	positive regulation of multicellular organismal process (GO:0051240)	3/203	0.95198	0.00827205	0.111692	-1.71359	8.21644	LEF1;INHBB;CARD11
GOTERM_BP_DIRECT	positive regulation of sequence-specific DNA binding transcription factor activity (GO:0051091)	3/216	0.95198	0.00979317	0.111692	-1.26407	5.84769	FZD1;CAMK2A;CARD11
GOTERM_BP_DIRECT	axonogenesis (GO:0007409)	3/224	0.95198	0.0108052	0.111692	-1.67621	7.58944	LGI1;BDNF;GRB10
GOTERM_BP_DIRECT	extracellular matrix organization (GO:0030198)	3/230	0.95198	0.0116027	0.111692	-1.60873	7.16935	MMP12;ITGAD;TGFBI
GOTERM_BP_DIRECT	positive regulation of macromolecule metabolic process (GO:0010604)	3/277	0.95198	0.0190158	0.111692	-1.74185	6.90204	LEF1;MITF;VSTM2A
GOTERM_BP_DIRECT	calcium ion transport (GO:0006816)	2/119	0.94954	0.0247508	0.112321	-1.26954	4.6959	CAMK2A;CACNG3
GOTERM_BP_DIRECT	enzyme linked receptor protein signaling pathway (GO:0007167)	2/121	0.94954	0.0255278	0.112321	-1.63613	6.0013	FGR;BDNF
GOTERM_BP_DIRECT	positive regulation of transcription, DNA-templated (GO:0045893)	6/1121	0.94954	0.0256336	0.112321	-1.54247	5.6514	FZD1;MMP12;LEF1;MITF;GATA2;ST18
GOTERM_BP_DIRECT	positive regulation of NF-kappaB transcription factor activity (GO:0051092)	2/129	0.932286	0.0287342	0.116873	-1.18305	4.19943	CAMK2A;CARD11
GOTERM_BP_DIRECT	positive regulation of transcription from RNA polymerase II promoter (GO:0045944)	5/849	0.932286	0.0288545	0.116873	-1.70308	6.03824	MMP12;LEF1;MITF;GATA2;ST18
GOTERM_BP_DIRECT	generation of neurons (GO:0048699)	2/131	0.932089	0.0295599	0.116926	-1.32861	4.67848	FZD1;ASCL2
GOTERM_BP_DIRECT	response to cytokine (GO:0034097)	2/139	0.924702	0.0329564	0.118932	-1.16824	3.98671	GCH1;LEF1
GOTERM_BP_DIRECT	intracellular protein transport (GO:0006886)	3/348	0.924702	0.0342176	0.118932	-1.48309	5.00545	MMP12;CRB1;CACNG3
GOTERM_BP_DIRECT	transmembrane receptor protein serine/threonine kinase signaling pathway (GO:0007178)	2/145	0.916161	0.0355998	0.121294	-1.92514	6.42113	LEF1;INHBB
GOTERM_BP_DIRECT	transcription, DNA-templated (GO:0006351)	3/357	0.916161	0.0364888	0.121294	-1.64828	5.45703	LEF1;GATA2;ASCL2
GOTERM_BP_DIRECT	heart development (GO:0007507)	2/150	0.910338	0.0378637	0.122931	-1.6275	5.32804	TH;GATA2
GOTERM_BP_DIRECT	neuron projection development (GO:0031175)	2/168	0.872891	0.0464525	0.134001	-1.25197	3.84271	LGI1;BDNF
GOTERM_BP_DIRECT	negative regulation of Wnt signaling pathway (GO:0030178)	2/175	0.872891	0.0499693	0.134001	-1.49948	4.49296	LEF1;GRB10
GOTERM_BP_DIRECT	protein autophosphorylation (GO:0046777)	2/176	0.872891	0.0504794	0.134001	-1.58557	4.73483	FGR;CAMK2A
GOTERM_BP_DIRECT	positive regulation of cell motility (GO:2000147)	2/180	0.87063	0.0525389	0.134701	-1.08204	3.18792	FGR;LEF1
GOTERM_BP_DIRECT	organonitrogen compound biosynthetic process (GO:1901566)	2/182	0.866124	0.0535799	0.136106	-1.10468	3.23294	TH;GCH1
GOTERM_BP_DIRECT	protein complex assembly (GO:0006461)	2/190	0.858093	0.0578171	0.138646	-1.54362	4.40004	LEF1;SLC6A4
GOTERM_BP_DIRECT	regulation of cell growth (GO:0001558)	2/202	0.840969	0.0643845	0.144222	-1.00996	2.7702	LGI1;LEF1
GOTERM_BP_DIRECT	regulation of cell proliferation (GO:0042127)	4/741	0.840969	0.064262	0.144222	-0.960887	2.63743	FGR;LEF1;VIP;ST18
GOTERM_BP_DIRECT	positive regulation of signal transduction (GO:0009967)	2/207	0.840173	0.0671927	0.144486	-1.04726	2.8278	BDNF;GRB10
GOTERM_BP_DIRECT	nervous system development (GO:0007399)	3/456	0.840173	0.0663936	0.144486	-1.11406	3.02151	LGI1;BDNF;CAMK2A
GOTERM_BP_DIRECT	protein oligomerization (GO:0051259)	2/218	0.829508	0.073512	0.148078	-1.41492	3.69338	GCH1;SLC6A4
GOTERM_BP_DIRECT	positive regulation of cytokine production (GO:0001819)	2/221	0.829508	0.0752681	0.148078	-1.59782	4.13307	FGR;CARD11
GOTERM_BP_DIRECT	positive regulation of gene expression (GO:0010628)	4/772	0.829508	0.0724158	0.148078	-1.3427	3.52503	FZD1;LEF1;MITF;VSTM2A
GOTERM_BP_DIRECT	positive regulation of cell migration (GO:0030335)	2/222	0.827895	0.0758565	0.148629	-1.55005	3.99745	FGR;LEF1
GOTERM_BP_DIRECT	regulation of transcription from RNA polymerase II promoter (GO:0006357)	6/1479	0.823529	0.0791149	0.150131	-1.07082	2.71653	MMP12;LEF1;MITF;GATA2;ASCL2;ST18
GOTERM_BP_DIRECT	positive regulation of nucleic acid-templated transcription (GO:1903508)	3/503	0.811579	0.0835631	0.15432	-1.51797	3.76783	FZD1;LEF1;MITF
GOTERM_BP_DIRECT	positive regulation of cellular process (GO:0048522)	3/520	0.793081	0.0902061	0.161035	-1.09273	2.62874	LGI1;LEF1;VIP
GOTERM_BP_DIRECT	regulation of protein phosphorylation (GO:0001932)	2/262	0.7618	0.100534	0.173061	-0.971769	2.23241	FGR;INHBB
GOTERM_BP_DIRECT	negative regulation of signal transduction (GO:0009968)	2/284	0.729213	0.114947	0.186546	-1.04347	2.25734	GRB10;GATA2
GOTERM_BP_DIRECT	regulation of nucleic acid-templated transcription (GO:1903506)	3/608	0.702822	0.127906	0.198234	-1.51572	3.11701	LEF1;MITF;ASCL2
GOTERM_BP_DIRECT	regulation of cell migration (GO:0030334)	2/317	0.694267	0.137482	0.202178	-0.97253	1.92976	FGR;LEF1
GOTERM_BP_DIRECT	regulation of cellular macromolecule biosynthetic process (GO:2000112)	3/632	0.692656	0.139056	0.202929	-0.995339	1.96368	LEF1;MITF;ASCL2
GOTERM_BP_DIRECT	regulation of gene expression (GO:0010468)	4/1038	0.659089	0.161925	0.219235	-1.28509	2.33967	LEF1;MITF;VSTM2A;ASCL2
GOTERM_BP_DIRECT	negative regulation of cell proliferation (GO:0008285)	2/364	0.647256	0.171072	0.225291	-1.29244	2.28203	GATA2;ST18
GOTERM_BP_DIRECT	cellular macromolecule biosynthetic process (GO:0034645)	2/368	0.644346	0.173995	0.226806	-1.26046	2.2042	GATA2;ASCL2
GOTERM_BP_DIRECT	phosphorylation (GO:0016310)	2/387	0.623737	0.187993	0.237828	-1.09516	1.8304	FGR;CAMK2A
GOTERM_BP_DIRECT	transmembrane receptor protein tyrosine kinase signaling pathway (GO:0007169)	2/397	0.613681	0.195426	0.243399	-1.16427	1.90075	FGR;BDNF
GOTERM_BP_DIRECT	gene expression (GO:0010467)	2/412	0.601602	0.20665	0.250264	-0.894911	1.41103	GATA2;ASCL2
GOTERM_BP_DIRECT	positive regulation of cell proliferation (GO:0008284)	2/425	0.584767	0.216436	0.260156	-1.04803	1.60396	LEF1;VIP
GOTERM_BP_DIRECT	negative regulation of transcription, DNA-templated (GO:0045892)	3/814	0.564249	0.232566	0.272741	-1.07983	1.57502	LEF1;MITF;ASCL2
GOTERM_BP_DIRECT	protein phosphorylation (GO:0006468)	2/471	0.542902	0.251378	0.286483	-0.793804	1.09608	FGR;CAMK2A
GOTERM_BP_DIRECT	positive regulation of intracellular signal transduction (GO:1902533)	2/480	0.534323	0.25825	0.292198	-0.984166	1.33239	FGR;UNC5CL
GOTERM_BP_DIRECT	cellular protein metabolic process (GO:0044267)	2/485	0.53074	0.26207	0.294618	-0.824307	1.10387	RCN1;TGFBI
GOTERM_BP_DIRECT	negative regulation of apoptotic process (GO:0043066)	2/486	0.53074	0.262834	0.294618	-0.743356	0.993298	BDNF;LEF1
GOTERM_BP_DIRECT	negative regulation of cellular process (GO:0048523)	2/535	0.481905	0.30027	0.329682	-0.948346	1.14093	TGFBI;ST18
GOTERM_BP_DIRECT	negative regulation of transcription from RNA polymerase II promoter (GO:0000122)	2/566	0.453013	0.32385	0.35236	-0.734692	0.828347	MITF;ASCL2
GOTERM_BP_DIRECT	cellular protein modification process (GO:0006464)	3/1002	0.438945	0.338287	0.363961	-1.09258	1.1842	FGR;RCN1;CAMK2A
GOTERM_BP_DIRECT	cytokine-mediated signaling pathway (GO:0019221)	2/634	0.399172	0.374868	0.398867	-0.930118	0.912613	CAMK2A;ST18
GOTERM_BP_DIRECT	regulation of transcription, DNA-templated (GO:0006355)	4/1599	0.358285	0.417331	0.438243	-1.01785	0.889473	FZD1;LEF1;MITF;ASCL2
GOTERM_BP_DIRECT	regulation of apoptotic process (GO:0042981)	2/816	0.283884	0.502869	0.520135	-1.03879	0.714093	LEF1;INHBB
Molecular Function
Category	Term	Overlap	-log10 pvalue	P-value	Adjusted P-value	Z-score	Combined Score	Genes
GOTERM_MF_DIRECT	ammonium transmembrane transporter activity (GO:0008519)	3/25	2.71158	1.78235e-05	0.00194276	-1.49971	16.3993	SLC22A4;SLC18A1;SLC6A4
GOTERM_MF_DIRECT	monoamine transmembrane transporter activity (GO:0008504)	2/9	2.09845	0.00014627	0.0079717	-3.28395	28.9975	SLC18A1;SLC6A4
GOTERM_MF_DIRECT	C2H2 zinc finger domain binding (GO:0070742)	2/13	1.94101	0.000315275	0.011455	-2.82021	22.7367	LEF1;GATA2
GOTERM_MF_DIRECT	transcription regulatory region DNA binding (GO:0044212)	5/375	1.57675	0.001	0.0265	-1.3178	9.1419	MMP12;LEF1;MITF;ASCL2;ST18
GOTERM_MF_DIRECT	enhancer binding (GO:0035326)	2/27	1.51753	0.00139319	0.0303714	-2.19873	14.4592	LEF1;GATA2
GOTERM_MF_DIRECT	E-box binding (GO:0070888)	2/35	1.43896	0.0023373	0.0363951	-1.77491	10.7537	MITF;ASCL2
GOTERM_MF_DIRECT	actin filament binding (GO:0051015)	3/128	1.43896	0.00228542	0.0363951	-1.75219	10.6554	ABLIM1;MYH3;SLC6A4
GOTERM_MF_DIRECT	collagen binding (GO:0005518)	2/53	1.14233	0.00528848	0.0720555	-1.31719	6.90502	MMP12;TGFBI
GOTERM_MF_DIRECT	PDZ domain binding (GO:0030165)	2/63	1.05081	0.00739901	0.0889582	-1.31272	6.44075	FZD1;SLC22A4
GOTERM_MF_DIRECT	RNA polymerase II regulatory region DNA binding (GO:0001012)	3/202	1.05081	0.0081613	0.0889582	-2.03994	9.80875	LEF1;GATA2;ASCL2
GOTERM_MF_DIRECT	hormone activity (GO:0005179)	2/84	1.04915	0.0129	0.0893	-1.9223	8.3698	INHBB;VIP
GOTERM_MF_DIRECT	core promoter binding (GO:0001047)	2/98	1.04904	0.0172132	0.089322	-1.22688	4.98368	MMP12;ST18
GOTERM_MF_DIRECT	actin binding (GO:0003779)	3/255	1.04904	0.015286	0.089322	-2.29489	9.59452	ABLIM1;MYH3;SLC6A4
GOTERM_MF_DIRECT	RNA polymerase II core promoter proximal region sequence-specific DNA binding (GO:0000978)	3/263	1.04904	0.016589	0.089322	-1.12938	4.62934	LEF1;MITF;ASCL2
GOTERM_MF_DIRECT	core promoter proximal region sequence-specific DNA binding (GO:0000987)	3/279	1.04904	0.0193778	0.089322	-1.46893	5.79291	LEF1;MITF;ASCL2
GOTERM_MF_DIRECT	transcriptional activator activity, RNA polymerase II transcription regulatory region sequence-specific binding (GO:0001228)	3/285	1.04904	0.0204867	0.089322	-1.34413	5.22596	LEF1;MITF;GATA2
GOTERM_MF_DIRECT	RNA polymerase II regulatory region sequence-specific DNA binding (GO:0000977)	4/461	1.04915	0.0144	0.0893	-1.761	7.4681	LEF1;MITF;GATA2;ASCL2
GOTERM_MF_DIRECT	transcription regulatory region sequence-specific DNA binding (GO:0000976)	3/293	1.04513	0.022019	0.0901301	-1.02698	3.91879	LEF1;GATA2;ASCL2
GOTERM_MF_DIRECT	transcriptional repressor activity, RNA polymerase II transcription regulatory region sequence-specific binding (GO:0001227)	2/160	0.913432	0.0425525	0.122058	-1.55458	4.90783	MITF;ASCL2
GOTERM_MF_DIRECT	kinase activity (GO:0016301)	2/281	0.666056	0.11295	0.215746	-1.39517	3.04259	CAMK2A;DGKK
GOTERM_MF_DIRECT	transcription factor activity, RNA polymerase II core promoter proximal region sequence-specific binding (GO:0000982)	2/281	0.666056	0.11295	0.215746	-1.30664	2.84952	MITF;ASCL2
GOTERM_MF_DIRECT	calcium ion binding (GO:0005509)	2/285	0.666056	0.115614	0.215746	-1.61511	3.4846	MMP12;ASTN2
GOTERM_MF_DIRECT	zinc ion binding (GO:0008270)	2/303	0.666056	0.127799	0.215746	-0.912583	1.87745	MMP12;GCH1
GOTERM_MF_DIRECT	protein homodimerization activity (GO:0042803)	3/665	0.616876	0.154917	0.241615	-1.60021	2.98417	GCH1;CAMK2A;INHBB
GOTERM_MF_DIRECT	sequence-specific DNA binding (GO:0043565)	2/395	0.567009	0.193936	0.271014	-1.04901	1.72061	MMP12;LEF1
GOTERM_MF_DIRECT	transition metal ion binding (GO:0046914)	2/400	0.564272	0.197664	0.272727	-0.851217	1.37998	MMP12;GCH1
GOTERM_MF_DIRECT	metal ion binding (GO:0046872)	2/443	0.509214	0.230062	0.30959	-0.87038	1.27894	MMP12;ASTN2
GOTERM_MF_DIRECT	protein kinase binding (GO:0019901)	2/496	0.469962	0.270477	0.338874	-0.830834	1.08637	FGR;GCH1
GOTERM_MF_DIRECT	protein kinase activity (GO:0004672)	2/514	0.463136	0.284236	0.344242	-0.806266	1.01424	FGR;CAMK2A
GOTERM_MF_DIRECT	DNA binding (GO:0003677)	2/894	0.24543	0.552649	0.56829	-0.794877	0.471387	MMP12;LEF1
Cellular Component
Category	Term	Overlap	-log10 pvalue	P-value	Adjusted P-value	Z-score	Combined Score	Genes
GOTERM_CC_DIRECT	RNA polymerase II transcription factor complex (GO:0090575)	2/148	0.77103	0.0369516	0.169422	-2.09553	6.91136	LEF1;ASCL2
GOTERM_CC_DIRECT	cytoplasmic vesicle (GO:0031410)	3/216	0.77103	0.00979317	0.169422	-1.36833	6.33001	GCH1;TH;BDNF
GOTERM_CC_DIRECT	membrane raft (GO:0045121)	2/120	0.77103	0.0251381	0.169422	-1.36394	5.02388	CARD11;SLC6A4
GOTERM_CC_DIRECT	actin cytoskeleton (GO:0015629)	2/295	0.581404	0.122345	0.262178	-1.094	2.2984	FGR;ABLIM1
GOTERM_CC_DIRECT	perinuclear region of cytoplasm (GO:0048471)	2/379	0.503654	0.182078	0.313578	-1.56836	2.67142	BDNF;INHBB
GOTERM_CC_DIRECT	cytoskeleton (GO:0005856)	2/521	0.369082	0.289584	0.427482	-1.33316	1.65219	FGR;ABLIM1
GOTERM_CC_DIRECT	mitochondrion (GO:0005739)	3/1027	0.333034	0.352528	0.464479	-1.49396	1.55764	SLC22A4;BDNF;CAMK2A
GOTERM_CC_DIRECT	integral component of plasma membrane (GO:0005887)	3/1464	0.203256	0.585841	0.626244	-1.23009	0.657737	SLC22A4;SLC18A1;SLC6A4
	Molecular Function
	Term	Overlap	log10(pvalue)	P-value	Adjusted P-value	Z-score	Combined Score
	ammonium transmembrane transporter activity (GO:0008519)	3/25	2.34449	0.0000345332709696539918368778099289073679756256751716136932373046875	0.004523858497024672679909240713413964840583503246307373046875	-1.499705030013243	15.407350584143497
	monoamine transmembrane transporter activity (GO:0008504)	2/9	1.91792	0.00022690126118347851941030313138725205135415308177471160888671875	0.0120804460383482636931518072742619551718235015869140625	-3.2839543596948158	27.555646608647923
	neurotrophin binding (GO:0043121)	2/10	1.91792	0.000283163816121060067827752693148113394272513687610626220703125	0.0120804460383482636931518072742619551718235015869140625	-4.111347190338291	33.587589087137374
	transcription regulatory region DNA binding (GO:0044212)	6/375	1.91792	0.0003688685813236111080311296905875906304572708904743194580078125	0.0120804460383482636931518072742619551718235015869140625	-1.3177853605457672	10.417185685516483
	BMP receptor binding (GO:0070700)	2/13	1.89291	0.000488419575951503097573092038174991103005595505237579345703125	0.01279659288992938091789053345337379141710698604583740234375	-2.7258258237963613	20.78261123502097
	transmembrane receptor protein serine/threonine kinase binding (GO:0070696)	2/17	1.73348	0.0008460642197606698354517273941155508509837090969085693359375	0.0184724021314412907568414112802201998420059680938720703125	-1.7190201935386156	12.161922253416913
	hormone activity (GO:0005179)	3/84	1.61827	0.0012869242314673848097406061441461133654229342937469482421875	0.0240838677603182026165651308247106499038636684417724609375	-1.9463545121470265	12.953962892181117
	neuropeptide hormone activity (GO:0005184)	2/27	1.45372	0.002148299507267270071209086523822406888939440250396728515625	0.035178404431501546223426402093537035398185253143310546875	-2.5021367219338924	15.37082274255667
	E-box binding (GO:0070888)	2/35	1.29449	0.003594611650976770912679914005138925858773291110992431640625	0.050758462846733194695492130676939268596470355987548828125	-1.765885272759519	9.938966194763328
	frizzled binding (GO:0005109)	2/38	1.29449	0.004226419179069512178925638323789826245047152042388916015625	0.050758462846733194695492130676939268596470355987548828125	-1.583412836325383	8.655568204325
	actin filament binding (GO:0051015)	3/128	1.29449	0.00426216100239744377642381323312292806804180145263671875	0.050758462846733194695492130676939268596470355987548828125	-1.724267051547562	9.411013305604499
	G-protein coupled receptor binding (GO:0001664)	3/134	1.27678	0.004843188843324390362166109724739726516418159008026123046875	0.0528714782062912613813665529960417188704013824462890625	-1.8300020678155897	9.754243941426004
	cytokine receptor binding (GO:0005126)	3/138	1.27603	0.005255869887164814520386091345471868407912552356719970703125	0.05296299655527621219608391811561887152493000030517578125	-1.8386062887995225	9.649759178452094
	transforming growth factor beta receptor binding (GO:0005160)	2/45	1.2625	0.00588457663828279020634681728552095592021942138671875	0.054638233612063318023199798290079343132674694061279296875	-1.7437758873031057	8.955022404146366
	protein tyrosine kinase activity (GO:0004713)	3/148	1.2625	0.006378306729259294698131110834538048948161303997039794921875	0.054638233612063318023199798290079343132674694061279296875	-1.1825003901041133	5.977365194818637
	protein homodimerization activity (GO:0042803)	6/665	1.2625	0.0066733720442214740364850200649016187526285648345947265625	0.054638233612063318023199798290079343132674694061279296875	-2.0753674072977972	10.39682280998496
	collagen binding (GO:0005518)	2/53	1.20548	0.0080852605158093816817288512766026542522013187408447265625	0.062304066327707595396301343271261430345475673675537109375	-1.2971641576241058	6.24936406021792
	transmembrane receptor protein tyrosine kinase activity (GO:0004714)	2/62	1.13164	0.01093467933161289089294410104002963635139167308807373046875	0.073850818887736036089108893065713346004486083984375	-1.5905179297834275	7.182486236456756
	transmembrane receptor protein kinase activity (GO:0019199)	2/63	1.13164	0.01127493418133374523948386780602959333918988704681396484375	0.073850818887736036089108893065713346004486083984375	-1.3416569099155622	6.017563657789214
	PDZ domain binding (GO:0030165)	2/63	1.13164	0.01127493418133374523948386780602959333918988704681396484375	0.073850818887736036089108893065713346004486083984375	-1.2879092047232699	5.776495889223059
	mitogen-activated protein kinase kinase binding (GO:0031434)	2/66	1.11422	0.01232342863882201523806347864820054383017122745513916015625	0.0768747215088420865480856036811019293963909149169921875	-1.2125291790698693	5.330585115024337
	MAP kinase kinase kinase activity (GO:0004709)	2/79	1.04932	0.0173330994984663248892342579665637458674609661102294921875	0.0892647288120320958615394602020387537777423858642578125	-2.0814897613806487	8.440726853438271
	nerve growth factor binding (GO:0048406)	1/7	1.04932	0.0177166637336857619999808122202011873014271259307861328125	0.0892647288120320958615394602020387537777423858642578125	-4.358732617342492	17.57985670924193
	carnitine transmembrane transporter activity (GO:0015226)	1/7	1.04932	0.0177166637336857619999808122202011873014271259307861328125	0.0892647288120320958615394602020387537777423858642578125	-3.776666344801242	15.232238131804035
	amino-acid betaine transmembrane transporter activity (GO:0015199)	1/7	1.04932	0.0177166637336857619999808122202011873014271259307861328125	0.0892647288120320958615394602020387537777423858642578125	-3.6878115056965974	14.87386438500266
	dopamine transmembrane transporter activity (GO:0005329)	1/7	1.04932	0.0177166637336857619999808122202011873014271259307861328125	0.0892647288120320958615394602020387537777423858642578125	-3.4933957351557186	14.089737050711314
	interleukin-6 receptor binding (GO:0005138)	1/8	1.03929	0.02022236323693012149949055356046301312744617462158203125	0.09134929600130503590804664781899191439151763916015625	-3.4298257724625962	13.379634396584205
	quaternary ammonium group transmembrane transporter activity (GO:0015651)	1/8	1.03929	0.02022236323693012149949055356046301312744617462158203125	0.09134929600130503590804664781899191439151763916015625	-2.8905627199501334	11.275987457975335
	cation:cation antiporter activity (GO:0015491)	1/8	1.03929	0.02022236323693012149949055356046301312744617462158203125	0.09134929600130503590804664781899191439151763916015625	-2.7882318457549196	10.876798176931542
	calcium-dependent protein kinase activity (GO:0010857)	1/9	1.01765	0.022721795983697855303429236073498032055795192718505859375	0.09601791206014255453116135186064639128744602203369140625	-2.816123230968839	10.65742304037934
	neurotrophin TRK receptor binding (GO:0005167)	1/9	1.01765	0.022721795983697855303429236073498032055795192718505859375	0.09601791206014255453116135186064639128744602203369140625	-2.2665522498177504	8.57760978063485
	BMP binding (GO:0036122)	1/10	1.00035	0.025214977334271769515705585718023939989507198333740234375	0.099920283697682299450804066509590484201908111572265625	-2.4280273838515054	8.935910754329328
	armadillo repeat domain binding (GO:0070016)	1/10	1.00035	0.025214977334271769515705585718023939989507198333740234375	0.099920283697682299450804066509590484201908111572265625	-2.4237465164826477	8.920155804853202
	core promoter binding (GO:0001047)	2/98	1.00035	0.0259335087459633441275830278982539311982691287994384765625	0.099920283697682299450804066509590484201908111572265625	-1.1884913951929024	4.340631297579743
	diacylglycerol kinase activity (GO:0004143)	1/11	0.996521	0.0277019226149923074309366910483731771819293498992919921875	0.10080421840455534854275043699090019799768924713134765625	-3.044931043926012	10.919894490870298
	actin binding (GO:0003779)	3/255	0.996521	0.027226020412691787075942784213111735880374908447265625	0.10080421840455534854275043699090019799768924713134765625	-2.113749364454779	7.617069437348674
	calcium-dependent protein serine/threonine kinase activity (GO:0009931)	1/12	0.994036	0.030182647110912876053934184028548770584166049957275390625	0.1013827377315278666092268622378469444811344146728515625	-2.6413812703960846	9.246123754038864
	neuropeptide receptor binding (GO:0071855)	1/12	0.994036	0.030182647110912876053934184028548770584166049957275390625	0.1013827377315278666092268622378469444811344146728515625	-2.339472378379274	8.189295264597202
	RNA polymerase II core promoter proximal region sequence-specific DNA binding (GO:0000978)	3/263	0.994036	0.029462509091899659330326954886913881637156009674072265625	0.1013827377315278666092268622378469444811344146728515625	-1.0669242331457736	3.760520310535011
	C2H2 zinc finger domain binding (GO:0070742)	1/13	0.981534	0.032657166069618596970780544097578967921435832977294921875	0.1043436281736594140046037182401050813496112823486328125	-2.6987666451448864	9.234345448720715
	transcription corepressor binding (GO:0001222)	1/13	0.981534	0.032657166069618596970780544097578967921435832977294921875	0.1043436281736594140046037182401050813496112823486328125	-2.235558262146992	7.6493895092951885
	core promoter proximal region sequence-specific DNA binding (GO:0000987)	3/279	0.971697	0.034220054398925857375157733031301177106797695159912109375	0.10673397919664968924724490761946071870625019073486328125	-1.3625522588812458	4.598536781658023
	guanylate kinase activity (GO:0004385)	1/14	0.970575	0.03512549471177771331920069997067912481725215911865234375	0.10701022807541582526624779347912408411502838134765625	-2.181570773052857	7.305705435178276
	CARD domain binding (GO:0050700)	1/15	0.970441	0.037587648205907590870378243153027142398059368133544921875	0.10704308510812814148049909590554307214915752410888671875	-2.5524536801261926	8.374804178948377
	tropomyosin binding (GO:0005523)	1/15	0.970441	0.037587648205907590870378243153027142398059368133544921875	0.10704308510812814148049909590554307214915752410888671875	-2.1928074976312923	7.194776358834434
	protein kinase binding (GO:0019901)	4/496	0.970441	0.037383800724137931925650235598368453793227672576904296875	0.10704308510812814148049909590554307214915752410888671875	-0.9698205261657971	3.1873324260354705
	cysteine-type endopeptidase activity involved in apoptotic process (GO:0097153)	1/17	0.944602	0.042493490289133371839991326623930945061147212982177734375	0.11360504546686678306599560528411529958248138427734375	-2.02958213464065	6.410241112652221
	cysteine-type endopeptidase activator activity involved in apoptotic process (GO:0008656)	1/17	0.944602	0.042493490289133371839991326623930945061147212982177734375	0.11360504546686678306599560528411529958248138427734375	-1.8770023975349552	5.92833260199923
	protein kinase activity (GO:0004672)	4/514	0.944602	0.041729364239576079154137033810911816544830799102783203125	0.11360504546686678306599560528411529958248138427734375	-0.9459435426062518	3.0048371679833275
	DNA binding, bending (GO:0008301)	1/18	0.939575	0.044937209054924938389508071168165770359337329864501953125	0.11492778712792185713542636449346900917589664459228515625	-1.859568637051117	5.769291460551206
	receptor antagonist activity (GO:0048019)	1/18	0.939575	0.044937209054924938389508071168165770359337329864501953125	0.11492778712792185713542636449346900917589664459228515625	-1.7772131303954066	5.513784397347765
	microfilament motor activity (GO:0000146)	1/19	0.939575	0.04737481301456321347576050584393669851124286651611328125	0.11492778712792185713542636449346900917589664459228515625	-2.0591037309475255	6.2795756788017325
	ion antiporter activity (GO:0099516)	1/19	0.939575	0.04737481301456321347576050584393669851124286651611328125	0.11492778712792185713542636449346900917589664459228515625	-1.997014991131131	6.0902258492528025
	peptidase activator activity involved in apoptotic process (GO:0016505)	1/19	0.939575	0.04737481301456321347576050584393669851124286651611328125	0.11492778712792185713542636449346900917589664459228515625	-1.8173596980938596	5.542337468609778
	organic cation transmembrane transporter activity (GO:0015101)	1/21	0.920669	0.052231736483265449322299645018574665300548076629638671875	0.1200413592861012956891642033951939083635807037353515625	-2.0659194883167507	6.09872859409591
	glutamate receptor binding (GO:0035254)	1/21	0.920669	0.052231736483265449322299645018574665300548076629638671875	0.1200413592861012956891642033951939083635807037353515625	-1.7743199291956526	5.237907744447709
	mitogen-activated protein kinase binding (GO:0051019)	1/21	0.920669	0.052231736483265449322299645018574665300548076629638671875	0.1200413592861012956891642033951939083635807037353515625	-1.2043514613457482	3.5553237849723787
	Wnt-activated receptor activity (GO:0042813)	1/23	0.889792	0.057064380225213907904535659554312587715685367584228515625	0.1288867898190176053407896006319788284599781036376953125	-1.8942779456594274	5.424407291959072
	nucleotide kinase activity (GO:0019201)	1/24	0.881851	0.059471634399508609136741910106138675473630428314208984375	0.1312650623183150566664068037425749935209751129150390625	-2.1220990124364243	5.989106273366477
	cytokine activity (GO:0005125)	2/156	0.881851	0.060121402588541254796705715079951914958655834197998046875	0.1312650623183150566664068037425749935209751129150390625	-1.0765849804106113	3.02669958549607
	cysteine-type endopeptidase inhibitor activity involved in apoptotic process (GO:0043027)	1/25	0.876793	0.061872863206254409551565487390689668245613574981689453125	0.1328026523167167016747924890296417288482189178466796875	-2.2269891696166484	6.1969839535878
	transcriptional repressor activity, RNA polymerase II transcription regulatory region sequence-specific binding (GO:0001227)	2/160	0.876793	0.0628531636918811809078277974549564532935619354248046875	0.1328026523167167016747924890296417288482189178466796875	-1.4085369922823114	3.8973570762552936
	transcription cofactor binding (GO:0001221)	1/26		0.06426808142252528333049355069306329824030399322509765625	0.133636804227790673138542842934839427471160888671875	-2.0633346970207724	5.66321859088157
	calcium channel regulator activity (GO:0005246)	1/27		0.06665730380944288879785375456776819191873073577880859375	0.134340104600569498760620490429573692381381988525390625	-1.9360372608562704	5.243158015305172
	enhancer binding (GO:0035326)	1/27		0.06665730380944288879785375456776819191873073577880859375	0.134340104600569498760620490429573692381381988525390625	-1.8361114239230074	4.972539797647009
	calmodulin-dependent protein kinase activity (GO:0004683)	1/28		0.0690405450619310523396876533297472633421421051025390625	0.1370350212592873762051937092110165394842624664306640625	-1.7013145653068789	4.547718187220464
	inorganic anion exchanger activity (GO:0005452)	1/29		0.0714178198557504362309344969617086462676525115966796875	0.1396378268821389101450591851971694268286228179931640625	-2.0565685501622366	5.427711888313325
	phosphotyrosine residue binding (GO:0001784)	1/30		0.07378914283220595893286741784322657622396945953369140625	0.1421526133973379513175672173019847832620143890380859375	-1.7463200174537301	4.5518593947854615
	estrogen receptor binding (GO:0030331)	1/33		0.08086754672145290978590992381214164197444915771484375	0.1535311394276859531249357360138674266636371612548828125	-1.390550566830609	3.497154980917185
	sodium-independent organic anion transmembrane transporter activity (GO:0015347)	1/34		0.08321520811955980534424526240400155074894428253173828125	0.1557313180523190732085225818082108162343502044677734375	-1.5654887411119787	3.8923140415305566
	protein phosphorylated amino acid binding (GO:0045309)	1/35		0.085556990370994234762491714718635194003582000732421875	0.1578586723746513431620996925630606710910797119140625	-1.773544149026375	4.360386998326832
	voltage-gated calcium channel activity (GO:0005245)	1/38		0.09254720635356983304831146597280167043209075927734375	0.16838450044885622247647916083224117755889892578125	-1.6142293105728258	3.841924558571522
	RNA polymerase II regulatory region DNA binding (GO:0001012)	2/202		0.09385868690498229416352415910296258516609668731689453125	0.168431342254146299008965570465079508721828460693359375	-1.508486729771587	3.5690267432216616
	phosphotransferase activity, phosphate group as acceptor (GO:0016776)	1/42		0.101786057655935013865899918528157286345958709716796875	0.18018883179631739466231010737828910350799560546875	-1.6911509264638485	3.864080552045601
	non-membrane spanning protein tyrosine kinase activity (GO:0004715)	1/44		0.10637083835691744926332802378965425305068492889404296875	0.185794397663415822297139357033302076160907745361328125	-1.4755003924312446	3.3063364187456488
	myosin binding (GO:0017022)	1/47		0.11320502146394151310460074455477297306060791015625	0.190126382202260746367983301752246916294097900390625	-1.4578961037103448	3.176106488997402
	regulatory region DNA binding (GO:0000975)	2/225		0.112367173158174404878906216254108585417270660400390625	0.190126382202260746367983301752246916294097900390625	-0.9186830577072612	2.0082259488562917
	RNA polymerase II regulatory region sequence-specific DNA binding (GO:0000977)	3/461		0.1129497957017420173286836870829574763774871826171875	0.190126382202260746367983301752246916294097900390625	-1.3092813491751354	2.8552962744821
	inorganic anion transmembrane transporter activity (GO:0015103)	1/49		0.1177326488569183648991156587726436555385589599609375	0.1952275569652696940448066698081674985587596893310546875	-1.263357591903922	2.7027500570446223
	cysteine-type endopeptidase inhibitor activity (GO:0004869)	1/52		0.1244816272832646453228022664916352368891239166259765625	0.2038386646763458431852455987609573639929294586181640625	-2.032598519110077	4.2351164733595645
	protein serine/threonine phosphatase activity (GO:0004722)	1/62		0.1466147029295801207382510256138630211353302001953125	0.235425206449134949426849061637767590582370758056640625	-1.0461856476049491	2.00862120660271
	anion transmembrane transporter activity (GO:0008509)	1/63		0.148797602432118203363842212638701312243938446044921875	0.235425206449134949426849061637767590582370758056640625	-1.4365645682698132	2.736897232412438
	G-protein coupled receptor activity (GO:0004930)	2/268		0.1491625353838030576536510807272861711680889129638671875	0.235425206449134949426849061637767590582370758056640625	-0.801063904550211	1.5241992919663672
	transcription factor activity, RNA polymerase II distal enhancer sequence-specific binding (GO:0003705)	1/65		0.1531469914018913358599860430331318639218807220458984375	0.236461895769961294444527766245300881564617156982421875	-1.3613570663798373	2.5543919844445724
	metalloendopeptidase activity (GO:0004222)	1/66		0.155313507750690416031602580915205180644989013671875	0.236461895769961294444527766245300881564617156982421875	-1.1895341809728588	2.2152808940360837
	secondary active transmembrane transporter activity (GO:0015291)	1/67		0.1574745898766596596818345688006957061588764190673828125	0.236461895769961294444527766245300881564617156982421875	-1.9735500348594874	3.648089808745147
	growth factor activity (GO:0008083)	1/70		0.1639253643284632466770034397995914332568645477294921875	0.236461895769961294444527766245300881564617156982421875	-1.154113482854817	2.0870342500955616
	organic anion transmembrane transporter activity (GO:0008514)	1/71		0.166064842830812520180217006782186217606067657470703125	0.236461895769961294444527766245300881564617156982421875	-1.084244385437022	1.9466273749992289
	kinase activity (GO:0016301)	2/281		0.1607315653942881505944484388237469829618930816650390625	0.236461895769961294444527766245300881564617156982421875	-1.2098661155533124	2.211658974022467
	transcription factor activity, RNA polymerase II core promoter proximal region sequence-specific binding (GO:0000982)	2/281		0.1607315653942881505944484388237469829618930816650390625	0.236461895769961294444527766245300881564617156982421875	-1.1292829745327857	2.0643514127131244
	calcium ion binding (GO:0005509)	2/285		0.1643251814833788515546331154837389476597309112548828125	0.236461895769961294444527766245300881564617156982421875	-1.340762757657116	2.4212941907124965
	transcriptional activator activity, RNA polymerase II transcription regulatory region sequence-specific binding (GO:0001228)	2/285		0.1643251814833788515546331154837389476597309112548828125	0.236461895769961294444527766245300881564617156982421875	-1.0281588766816587	1.856760341097899
	transcription regulatory region sequence-specific DNA binding (GO:0000976)	2/293		0.1715561191058623535798943748886813409626483917236328125	0.241654318310408233738684202762669883668422698974609375	-0.8288924743818459	1.4612088220382797
	steroid hormone receptor binding (GO:0035258)	1/77		0.17878945184248806743454451861907728016376495361328125	0.249134570242233011061472325309296138584613800048828125	-1.1725705785635139	2.0186346725215722
	zinc ion binding (GO:0008270)	2/303		0.1806701081909323491903052172347088344395160675048828125	0.249134570242233011061472325309296138584613800048828125	-0.812104702669283	1.3895781590070926
	immunoglobulin receptor binding (GO:0034987)	1/82		0.1892477226560586867076807493504020385444164276123046875	0.2555819759581823280569778944482095539569854736328125	-1.735717884395176	2.889446820167021
	cysteine-type endopeptidase activity (GO:0004197)	1/82		0.1892477226560586867076807493504020385444164276123046875	0.2555819759581823280569778944482095539569854736328125	-1.1629812438452511	1.9360130394194186
	motor activity (GO:0003774)	1/86		0.1975202236649713227745195354145835153758525848388671875	0.26136514444556813163700326185789890587329864501953125	-1.206860478034456	1.9574242693353454
	histone deacetylase binding (GO:0042826)	1/86		0.1975202236649713227745195354145835153758525848388671875	0.26136514444556813163700326185789890587329864501953125	-0.9916588366572602	1.608385649462255
	growth factor receptor binding (GO:0070851)	1/93		0.211798424072883018087765094605856575071811676025390625	0.277195948013946924515238379171933047473430633544921875	-1.4100263728011273	2.188530537697088
	calcium channel activity (GO:0005262)	1/94		0.2138177278518558488418221941174124367535114288330078125	0.277195948013946924515238379171933047473430633544921875	-1.3143016881266911	2.027483008367537
	ATPase activity, coupled (GO:0042623)	1/95		0.21583195952230982417319182786741293966770172119140625	0.277195948013946924515238379171933047473430633544921875	-1.1444544413395408	1.7547406538149422
	transcriptional repressor activity, RNA polymerase II core promoter proximal region sequence-specific binding (GO:0001078)	1/98		0.2218443466907000782839531893841922283172607421875	0.28215154773283213085477427739533595740795135498046875	-0.9583905893397613	1.443124695463057
	voltage-gated cation channel activity (GO:0022843)	1/101		0.227811532653097559286692330715595744550228118896484375	0.28695491132265171785320490016601979732513427734375	-1.1410233360925859	1.6878434836592378
	metallopeptidase activity (GO:0008237)	1/103		0.2317647094553078324086214934141025878489017486572265625	0.289154066082336458354262731518247164785861968994140625	-1.0866735360083768	1.5887521409935679
	protease binding (GO:0002020)	1/119		0.262683908371088126187942179967649281024932861328125	0.324637660345401368733320168757927604019641876220703125	-1.1469855705547796	1.5332947139263737
	sequence-specific DNA binding (GO:0043565)	2/395		0.266916718976714262279159584068111144006252288818359375	0.326785889588313727127655283766216598451137542724609375	-0.911225328105077	1.2035633468273466
	transition metal ion binding (GO:0046914)	2/400		0.271660449831695405276121846327441744506359100341796875	0.329514064147704621721146622803644277155399322509765625	-0.7465563928151345	0.9729140371077812
	Rab GTPase binding (GO:0017137)	1/131		0.28506942671952817391911594313569366931915283203125	0.3426063752317265453939398867078125476837158203125	-0.9636635743873473	1.209419493202166
	metal ion binding (GO:0046872)	2/443		0.31238135392355059760660651591024361550807952880859375	0.372017794218046649046272023042547516524791717529296875	-0.769432229414063	0.8952579045717778
	GTP binding (GO:0005525)	1/148		0.3156456081608360886292530267382971942424774169921875	0.372518690712338063075748095798189751803874969482421875	-0.8675492567274383	1.0004015751699173
	purine ribonucleoside binding (GO:0032550)	1/160		0.336453098726454680189590362715534865856170654296875	0.393529963688978245972549530051765032112598419189453125	-0.8745765272257917	0.9526731669903734
	guanyl ribonucleotide binding (GO:0032561)	1/171		0.354980997937249131979342564591206610202789306640625	0.4115266436263684823870789841748774051666259765625	-1.1834517215536395	1.2256903181037806
	transcriptional activator activity, RNA polymerase II core promoter proximal region sequence-specific binding (GO:0001077)	1/176		0.36323418062786660964746943136560730636119842529296875	0.41740068124781160019409753658692352473735809326171875	-1.1215521255064107	1.1358042794510186
	Ras GTPase binding (GO:0017016)	1/185		0.377829802387620927728306696735671721398830413818359375	0.42849552156108783318444466203800402581691741943359375	-1.0386071220342612	1.0108881966500074
	peptidase activity, acting on L-amino acid peptides (GO:0070011)	1/186		0.379431148863253298042508276921580545604228973388671875	0.42849552156108783318444466203800402581691741943359375	-1.2194408122828355	1.1817382931012574
	serine-type endopeptidase activity (GO:0004252)	1/197		0.3967814440770094375210419457289390265941619873046875	0.4442595655904977292038893210701644420623779296875	-0.9472811102627328	0.8756379259491736
	ATPase activity (GO:0016887)	1/204		0.407573973971757042011887506305356509983539581298828125	0.4524761914432218201653768119285814464092254638671875	-1.3194560171134209	1.1842550951547062
	serine-type peptidase activity (GO:0008236)	1/221		0.433002428929888660835700875395559705793857574462890625	0.47588231429423633045416863751597702503204345703125	-1.0557030342145417	0.8836360462705204
	GTPase activity (GO:0003924)	1/223		0.435922730651208845120692103591863997280597686767578125	0.47588231429423633045416863751597702503204345703125	-0.7421861614131612	0.6162299517759636
	GTPase activator activity (GO:0005096)	1/250		0.47393275077616292545457099549821577966213226318359375	0.51310074670807714891651585276122204959392547607421875	-1.0268966220137803	0.7667732778302379
	phosphotransferase activity, alcohol group as acceptor (GO:0016773)	1/255		0.48069070374084887919963193780859000980854034423828125	0.51615149336107546407248491959762759506702423095703125	-0.8303991260754532	0.6082933042369257
	protein heterodimerization activity (GO:0046982)	1/266		0.495260011133777877656569899045280180871486663818359375	0.527472044378251236906862686737440526485443115234375	-0.7987494877566189	0.5612592030300698
	GTPase regulator activity (GO:0030695)	1/276		0.508156616905222957569776554009877145290374755859375	0.53684287753696946499104569738847203552722930908203125	-0.8313501284657939	0.5627954201741274
	transcription coactivator activity (GO:0003713)	1/292		0.52812219636735913130820563310408033430576324462890625	0.55347206179299235362378794889082200825214385986328125	-0.9572458714269318	0.611132174290596
	endopeptidase activity (GO:0004175)	1/355		0.59929685750239813923911924575804732739925384521484375	0.6230784788318584066502126006525941193103790283203125	-0.8066280777445797	0.4129921360913071
	protein serine/threonine kinase activity (GO:0004674)	1/369		0.61362190438930586111609954969026148319244384765625	0.632948578543299777976471887086518108844757080078125	-0.8047634388210023	0.3930274159034734
	purine ribonucleoside triphosphate binding (GO:0035639)	1/397		0.64078199287919612725517026774468831717967987060546875	0.65580032083730233072316195830353535711765289306640625	-0.9674200148713762	0.4305657414625659
	kinase binding (GO:0019900)	1/419		0.66080065080102290409058696241118013858795166015625	0.67104562213127127989764630910940468311309814453125	-0.8755474210903635	0.3627419861584075
	nucleoside-triphosphatase activity (GO:0017111)	1/425		0.6660677246687078945086568637634627521038055419921875	0.67119132255077484927596742636524140834808349609375	-0.7308720898746834	0.29700005105591465
	DNA binding (GO:0003677)	2/894		0.6716267816501486631608486277400515973567962646484375	0.6716267816501486631608486277400515973567962646484375	-0.6981013414236299	0.2778809682842043
	Cellular Component
	Term	Overlap		P-value	Adjusted P-value	Z-score	Combined Score
	axon (GO:0030424)	3/142		0.005689153749515666290414994676893911673687398433685302734375	0.1816034498891589965552384455804713070392608642578125	-2.134372938358556	11.032987291176553
	AIM2 inflammasome complex (GO:0097169)	1/8		0.02022236323693012149949055356046301312744617462158203125	0.1816034498891589965552384455804713070392608642578125	-2.7716323649599235	10.812044163478928
	IkappaB kinase complex (GO:0008385)	1/12		0.030182647110912876053934184028548770584166049957275390625	0.1816034498891589965552384455804713070392608642578125	-2.888800299774518	10.112211126724038
	smooth endoplasmic reticulum (GO:0005790)	1/14		0.03512549471177771331920069997067912481725215911865234375	0.1816034498891589965552384455804713070392608642578125	-2.600695162305299	8.709280953515655
	NLRP3 inflammasome complex (GO:0072559)	1/11		0.0277019226149923074309366910483731771819293498992919921875	0.1816034498891589965552384455804713070392608642578125	-2.3589729345526123	8.45987484791105
	beta-catenin-TCF complex (GO:1990907)	1/12		0.030182647110912876053934184028548770584166049957275390625	0.1816034498891589965552384455804713070392608642578125	-2.340167578391815	8.191728803981238
	T cell receptor complex (GO:0042101)	1/17		0.042493490289133371839991326623930945061147212982177734375	0.1816034498891589965552384455804713070392608642578125	-2.5471597481851678	8.044960516564853
	serine/threonine protein kinase complex (GO:1902554)	1/26		0.06426808142252528333049355069306329824030399322509765625	0.2111665532454402305351237600916647352278232574462890625	-2.227802884353086	6.114633137175885
	clathrin-coated vesicle membrane (GO:0030665)	2/82		0.01859310096023074343474235092799062840640544891357421875	0.1816034498891589965552384455804713070392608642578125	-1.5253826414957046	6.078595954705363
	AMPA glutamate receptor complex (GO:0032281)	1/19		0.04737481301456321347576050584393669851124286651611328125	0.1816034498891589965552384455804713070392608642578125	-1.878177996301753	5.727812877406525
	RNA polymerase II transcription factor complex (GO:0090575)	2/148		0.054787768046536011734559679098310880362987518310546875	0.193864410010819721019714734211447648704051971435546875	-1.9664410303663975	5.711111717982045
	cytoplasmic vesicle (GO:0031410)	3/216		0.01768840873466705210237392975614056922495365142822265625	0.1816034498891589965552384455804713070392608642578125	-1.3585606834880193	5.481582769556761
	clathrin-coated endocytic vesicle membrane (GO:0030669)	1/34		0.08321520811955980534424526240400155074894428253173828125	0.2464294027459479341501946692005731165409088134765625	-2.169594629799569	5.394317710646572
	cytoplasmic vesicle lumen (GO:0060205)	2/130		0.04346244591435770299181484688233467750251293182373046875	0.1816034498891589965552384455804713070392608642578125	-1.438273598510789	4.510221807574361
	membrane raft (GO:0045121)	2/120		0.037606127589690376000763905040003010071814060211181640625	0.1816034498891589965552384455804713070392608642578125	-1.320361223033286	4.331561545797521
	ionotropic glutamate receptor complex (GO:0008328)	1/40		0.09717821820765025486732469062189920805394649505615234375	0.2464294027459479341501946692005731165409088134765625	-1.7566085504116318	4.095021109114486
	ruffle membrane (GO:0032587)	1/54		0.128952799782112326187899498108890838921070098876953125	0.269628581362598485071657705702818930149078369140625	-1.8350448124133625	3.7587385014057304
	nuclear transcription factor complex (GO:0044798)	1/72		0.168198953573316156706596302683465182781219482421875	0.306735936601076952801037123208516277372837066650390625	-1.9930387651289325	3.5528063543229966
	contractile actin filament bundle (GO:0097517)	1/41		0.09948502736944365987259430994527065195143222808837890625	0.2464294027459479341501946692005731165409088134765625	-1.4959651914821512	3.4523108654684034
	aggresome (GO:0016235)	1/42		0.101786057655935013865899918528157286345958709716796875	0.2464294027459479341501946692005731165409088134765625	-1.4969602832363909	3.420377819106534
	stress fiber (GO:0001725)	1/41		0.09948502736944365987259430994527065195143222808837890625	0.2464294027459479341501946692005731165409088134765625	-1.4480247744575803	3.3416764579759164
	clathrin-coated endocytic vesicle (GO:0045334)	1/51		0.122237610963419618403946742546395398676395416259765625	0.26775857639606204241289333367603830993175506591796875	-1.3825729048859066	2.9058758285481945
	actomyosin (GO:0042641)	1/49		0.1177326488569183648991156587726436555385589599609375	0.26775857639606204241289333367603830993175506591796875	-1.2681883084369354	2.7130845969000346
	endoplasmic reticulum lumen (GO:0005788)	2/271		0.151816601320222621662736628422862850129604339599609375	0.297684223188823315897622023840085603296756744384765625	-1.2596676046504969	2.3745767991716225
	cation channel complex (GO:0034703)	1/66		0.155313507750690416031602580915205180644989013671875	0.297684223188823315897622023840085603296756744384765625	-1.189759552483915	2.2157006055588706
	clathrin-coated vesicle (GO:0030136)	1/101		0.227811532653097559286692330715595744550228118896484375	0.34931101673474962421295231251860968768596649169921875	-1.3979212270545345	2.0678562472112905
	azurophil granule lumen (GO:0035578)	1/91		0.2077445501158216856207872069717268459498882293701171875	0.34129461804742133868018072462291456758975982666015625	-1.1793589311114538	1.8532989674235174
	perinuclear region of cytoplasm (GO:0048471)	2/379		0.2517458534223797617102036383585073053836822509765625	0.373558363142886096230910197846242226660251617431640625	-1.3294482769150644	1.8337548295662975
	secretory granule lumen (GO:0034774)	2/318		0.19447810033226853310139858876937068998813629150390625	0.331333059825346387672340142671600915491580963134765625	-1.1036302264226332	1.8071235510562167
	mitochondrion (GO:0005739)	4/1027		0.265703293692683029103562830641749314963817596435546875	0.38194848468323183698913680927944369614124298095703125	-1.3468106553949577	1.785029212810683
	actin cytoskeleton (GO:0015629)	2/295		0.1733724859049565469870657352657872252166271209716796875	0.306735936601076952801037123208516277372837066650390625	-0.9995884327293599	1.7515917067228461
	vacuolar lumen (GO:0005775)	1/162		0.339860180161362268602687208840507082641124725341796875	0.4225288726330449495804941761889494955539703369140625	-1.6048711118579033	1.7320105753514232
	Golgi lumen (GO:0005796)	1/99		0.2238384145290070736944443297034013085067272186279296875	0.34931101673474962421295231251860968768596649169921875	-1.0780144869559292	1.6136053420567547
	late endosome (GO:0005770)	1/141		0.303213896461878629207120638966443948447704315185546875	0.4225288726330449495804941761889494955539703369140625	-1.2579680811724727	1.5011544370837968
	cytosolic part (GO:0044445)	1/160		0.336453098726454680189590362715534865856170654296875	0.4225288726330449495804941761889494955539703369140625	-1.2476362547898836	1.3590458297262598
	integral component of plasma membrane (GO:0005887)	5/1464		0.3170107555888328487725402737851254642009735107421875	0.4225288726330449495804941761889494955539703369140625	-1.145155969176418	1.3155775953961397
	azurophil granule (GO:0042582)	1/155		0.327859792246464554210660935495980083942413330078125	0.4225288726330449495804941761889494955539703369140625	-1.12560068704279	1.255235245434362
	dendrite (GO:0030425)	1/216		0.425636672043262331843749279869371093809604644775390625	0.489084039267209946810766041380702517926692962646484375	-1.4071581697854476	1.2019511388220376
	trans-Golgi network (GO:0005802)	1/186		0.379431148863253298042508276921580545604228973388671875	0.45400193659411824942395696780295111238956451416015625	-1.0713640803500408	1.0382397791268976
	early endosome (GO:0005769)	1/223		0.435922730651208845120692103591863997280597686767578125	0.489084039267209946810766041380702517926692962646484375	-1.2355044229978747	1.0258273066602464
	cytoskeleton (GO:0005856)	2/521		0.384914685373274167989876559659023769199848175048828125	0.45400193659411824942395696780295111238956451416015625	-1.0720813992878617	1.0235520970450824
	nuclear speck (GO:0016607)	1/297		0.53419687502804047429805223146104253828525543212890625	0.58507276788785389509683909636805765330791473388671875	-0.9808173754076065	0.6149634984607784
	focal adhesion (GO:0005925)	1/357		0.60137472486568210872093231955659575760364532470703125	0.64333110101910173650452406945987604558467864990234375	-0.8256898931217876	0.4198938912925103
	Golgi subcompartment (GO:0098791)	1/480		0.710759749658679940154115683981217443943023681640625	0.74306701100680172533685663438518531620502471923828125	-0.9553776766813165	0.32618582130011287
	nuclear body (GO:0016604)	1/619		0.7991972263920874564036012088763527572154998779296875	0.816957164756356046808605242404155433177947998046875	-0.9205395521781757	0.20633665964725176
	nucleolus (GO:0005730)	1/677		0.82769384585328753534128054525353945791721343994140625	0.82769384585328753534128054525353945791721343994140625	-0.926808855908307	0.1752706247878231

## Sheet: Table S7d. Pathways
Supplementary Table S7d: Enriched biochemical pathways (KEGG, REACTOME, PANTHER) for neuroblastoma associated genes (n=41) significantly altered in Th-MYCN/Casp2-/- compared to Th-MYCN tumours.
Category	Term	Overlap	-log10 pvalue	P-value	Adjusted P-value	Z-score	Combined Score	Genes
KEGG_PATHWAY	Melanogenesis_Homo sapiens_hsa04916	4/100	2.45407	5.1692e-05	0.00351506	-1.93721	19.1207	FZD1;LEF1;CAMK2A;MITF
	Cocaine addiction_Homo sapiens_hsa05030	3/49	2.32871	0.000137978	0.00469126	-1.84697	16.4166	TH;BDNF;SLC18A1
	Amphetamine addiction_Homo sapiens_hsa05031	3/67	2.10092	0.000349698	0.00792648	-1.94473	15.477	TH;CAMK2A;SLC18A1
	Dopaminergic synapse_Homo sapiens_hsa04728	3/129	1.40098	0.00233652	0.0397208	-1.81449	10.9942	TH;CAMK2A;SLC18A1
	Wnt signaling pathway_Homo sapiens_hsa04310	3/142	1.37985	0.00306628	0.0417014	-1.77793	10.2894	FZD1;LEF1;CAMK2A
	Hippo signaling pathway_Homo sapiens_hsa04390	3/153	1.36791	0.00378209	0.0428637	-1.6162	9.01433	FZD1;CRB1;LEF1
	Alcoholism_Homo sapiens_hsa05034	3/179	1.30307	0.00585485	0.0497662	-1.7275	8.88017	TH;BDNF;SLC18A1
	Basal cell carcinoma_Homo sapiens_hsa05217	2/55	1.30307	0.00568441	0.0497662	-1.65485	8.55564	FZD1;LEF1
	Arrhythmogenic right ventricular cardiomyopathy (ARVC)_Homo sapiens_hsa05412	2/74	1.1179	0.0100886	0.0762253	-1.54409	7.09715	LEF1;CACNG3
	Choline metabolism in cancer_Homo sapiens_hsa05231	2/101	0.90698	0.0182184	0.123885	-1.68937	6.76648	SLC22A4;DGKK
	Serotonergic synapse_Homo sapiens_hsa04726	2/112	0.864285	0.0221105	0.136683	-1.60837	6.13063	SLC18A1;SLC6A4
	Neurotrophin signaling pathway_Homo sapiens_hsa04722	2/120	0.861376	0.0251381	0.137602	-1.59297	5.86748	BDNF;CAMK2A
	Axon guidance_Homo sapiens_hsa04360	2/127	0.861376	0.027918	0.137602	-1.46829	5.25426	ABLIM1;RGS3
	Pathways in cancer_Homo sapiens_hsa05200	3/397	0.769532	0.0475021	0.170007	-1.6293	4.96444	FZD1;LEF1;MITF
	Signaling pathways regulating pluripotency of stem cells_Homo sapiens_hsa04550	2/142	0.836723	0.034268	0.145639	-1.45464	4.9073	FZD1;INHBB
	Oxytocin signaling pathway_Homo sapiens_hsa04921	2/158	0.803692	0.0415979	0.157148	-1.52668	4.85439	CAMK2A;CACNG3
	Parkinson's disease_Homo sapiens_hsa05012	2/142	0.836723	0.034268	0.145639	-1.4333	4.83528	TH;SLC18A1
	Adrenergic signaling in cardiomyocytes_Homo sapiens_hsa04261	2/148	0.830307	0.0369516	0.147806	-1.45951	4.81367	CAMK2A;CACNG3
	Proteoglycans in cancer_Homo sapiens_hsa05205	2/203	0.697382	0.0649429	0.200732	-1.46979	4.01877	FZD1;CAMK2A
	cAMP signaling pathway_Homo sapiens_hsa04024	2/199	0.697382	0.0627196	0.200732	-1.4276	3.95314	BDNF;CAMK2A
	MAPK signaling pathway_Homo sapiens_hsa04010	2/255	0.607047	0.0960645	0.247145	-1.41221	3.30844	BDNF;CACNG3
	Metabolic pathways_Homo sapiens_hsa01100	3/1239	0.320663	0.4709	0.4779	-0.372617	0.280618	TH;GCH1;DGKK
REACTOME_PATHWAY	LGI-ADAM interactions_Homo sapiens_R-HSA-5682910	2/14	1.24718	0.0004	0.0566	-1.96926	15.5753	LGI1;CACNG3
	Beta-catenin independent WNT signaling_Homo sapiens_R-HSA-3858494	3/144	0.946537	0.0032	0.1131	-2.29694	13.2025	FZD1;LEF1;CAMK2A
	Glutamate Binding, Activation of AMPA Receptors and Synaptic Plasticity_Homo sapiens_R-HSA-399721	2/31	1.02549	0.0018	0.0943	-2.04055	12.8557	CAMK2A;CACNG3
	Trafficking of AMPA receptors_Homo sapiens_R-HSA-399719	2/31	1.02549	0.0018	0.0943	-2.02273	12.7434	CAMK2A;CACNG3
	Ca2+ pathway_Homo sapiens_R-HSA-4086398	2/61	0.781727	0.007	0.1653	-2.1829	10.8466	LEF1;CAMK2A
	Phase 0 - rapid depolarisation_Homo sapiens_R-HSA-5576892	2/44	0.946537	0.0037	0.1131	-1.89413	10.6199	CAMK2A;CACNG3
	Muscle contraction_Homo sapiens_R-HSA-397014	3/196	0.781727	0.0075	0.1653	-2.05169	10.0344	MYH3;CAMK2A;CACNG3
	Signaling by Wnt_Homo sapiens_R-HSA-195721	3/295	0.708631	0.0224	0.1956	-2.28752	8.68838	FZD1;LEF1;CAMK2A
	Transport of glucose and other sugars, bile salts and organic acids, metal ions and amine compounds_Homo sapiens_R-HSA-425366	2/101	0.708631	0.0182	0.1956	-1.88977	7.56912	SLC22A4;SLC18A1
	Neurotransmitter Receptor Binding And Downstream Transmission In The Postsynaptic Cell_Homo sapiens_R-HSA-112314	2/142	0.708631	0.0343	0.1956	-1.91565	6.46252	CAMK2A;CACNG3
	Gastrin-CREB signalling pathway via PKC and MAPK_Homo sapiens_R-HSA-881907	3/432	0.617083	0.0583	0.2415	-2.26052	6.42322	RGS3;CAMK2A;DGKK
	Cardiac conduction_Homo sapiens_R-HSA-5576891	2/135	0.708577	0.0312395	0.195624	-1.7387	6.02646	CAMK2A;CACNG3
	TCF dependent signaling in response to WNT_Homo sapiens_R-HSA-201681	2/199	0.617136	0.0627196	0.24147	-1.93516	5.35862	FZD1;LEF1
	G alpha (q) signalling events_Homo sapiens_R-HSA-416476	2/191	0.617136	0.0583549	0.24147	-1.83326	5.20869	RGS3;DGKK
	Developmental Biology_Homo sapiens_R-HSA-1266738	4/786	0.598179	0.076267	0.252244	-1.99558	5.13566	LGI1;ABLIM1;CAMK2A;CACNG3
	Transmission across Chemical Synapses_Homo sapiens_R-HSA-112315	2/211	0.614144	0.0694685	0.24314	-1.84707	4.92592	CAMK2A;CACNG3
	Insulin receptor signalling cascade_Homo sapiens_R-HSA-74751	2/287	0.516585	0.116952	0.30438	-2.02514	4.34592	CAMK2A;GRB10
	Hemostasis_Homo sapiens_R-HSA-109582	3/552	0.51801	0.103296	0.303382	-1.73902	3.94784	FGR;GATA2;DGKK
	Signaling by Insulin receptor_Homo sapiens_R-HSA-74752	2/311	0.513687	0.133311	0.306417	-1.93814	3.90549	CAMK2A;GRB10
	Signaling by SCF-KIT_Homo sapiens_R-HSA-1433557	2/325	0.489386	0.143088	0.324052	-1.95103	3.79339	CAMK2A;GRB10
	SLC-mediated transmembrane transport_Homo sapiens_R-HSA-425407	2/268	0.517984	0.1044	0.3034	-1.63724	3.69921	SLC22A4;SLC18A1
	Extracellular matrix organization_Homo sapiens_R-HSA-1474244	2/283	0.516555	0.1143	0.3044	-1.68543	3.65587	MMP12;ITGAD
	Signaling by GPCR_Homo sapiens_R-HSA-372790	5/1293	0.516555	0.1229	0.3044	-1.73486	3.63629	FZD1;RGS3;CAMK2A;VIP;DGKK
	Neuronal System_Homo sapiens_R-HSA-112316	2/301	0.516555	0.1264	0.3044	-1.72062	3.55835	CAMK2A;CACNG3
	Signal Transduction_Homo sapiens_R-HSA-162582	8/2465	0.516555	0.1247	0.3044	-1.69124	3.52024	FZD1;RGS3;LEF1;CAMK2A;GRB10;INHBB;VIP;DGKK
	Transmembrane transport of small molecules_Homo sapiens_R-HSA-382551	3/594	0.516555	0.1216	0.3044	-1.66247	3.50336	SLC22A4;CAMK2A;SLC18A1
	Fc epsilon receptor (FCERI) signaling_Homo sapiens_R-HSA-2454202	2/395	0.428757	0.1939	0.3726	-1.84412	3.02477	CAMK2A;CARD11
	Innate Immune System_Homo sapiens_R-HSA-168249	3/807	0.38764	0.2287	0.4096	-1.66136	2.45074	FGR;CAMK2A;CARD11
	Axon guidance_Homo sapiens_R-HSA-422475	2/515	0.307065	0.285	0.4931	-1.59178	1.9981	ABLIM1;CAMK2A
	GPCR downstream signaling_Homo sapiens_R-HSA-388396	3/983	0.267365	0.3275	0.5403	-1.38435	1.54547	RGS3;VIP;DGKK
	Metabolism of proteins_Homo sapiens_R-HSA-392499	3/1074	0.267365	0.3792	0.5403	-1.40529	1.36257	INHBB;MITF;TGFBI
	Immune System_Homo sapiens_R-HSA-168256	3/1547	0.190306	0.6243	0.6452	-0.978265	0.460894	FGR;CAMK2A;CARD11
	Metabolism_Homo sapiens_R-HSA-1430728	2/1908	0.0395768	0.9129	0.9129	-0.978754	0.0891567	TH;GCH1
PANTHER PATHWAY	5HT3 type receptor mediated signaling pathway_Homo sapiens_P04375	2/16	2.25181	0.0005	0.0056	-1.4774	11.28	SLC18A1;SLC6A4
	5HT4 type receptor mediated signaling pathway_Homo sapiens_P04376	2/16	2.25181	0.0005	0.0056	-1.3838	10.5659	SLC18A1;SLC6A4
	5HT1 type receptor mediated signaling pathway_Homo sapiens_P04373	2/29	2.03621	0.0016	0.0092	-1.4896	9.58314	SLC18A1;SLC6A4
	Adrenaline and noradrenaline biosynthesis_Homo sapiens_P00001	2/25	2.03621	0.0012	0.0092	-1.1822	7.95668	TH;SLC18A1
	5HT2 type receptor mediated signaling pathway_Homo sapiens_P04374	2/46	1.73518	0.004	0.0184	-1.3176	7.27215	SLC18A1;SLC6A4
	Parkinson disease_Homo sapiens_P00049	2/81	1.33724	0.0119932	0.046	-1.02084	4.5156	FGR;TH
	Wnt signaling pathway_Homo sapiens_P00057	3/278	1.25806	0.0192	0.0552	-1.1051	4.36842	FZD1;MYH3;LEF1
	Alzheimer disease-presenilin pathway_Homo sapiens_P00004	2/99	1.25806	0.0175	0.0552	-0.9732	3.93451	FZD1;LEF1
	Cadherin signaling pathway_Homo sapiens_P00012	2/150	1.01412	0.0379	0.0968	-0.8621	2.82219	FZD1;LEF1
	Inflammation mediated by chemokine and cytokine signaling pathway_Homo sapiens_P00031	2/188	0.975925	0.0567	0.1057	-0.8226	2.36028	MYH3;CAMK2A
