# Supplementary material for: Transcriptome profiling of caspase-2 deficient EμMyc and Th-MYCN mouse tumors identifies distinct putative roles for caspase-2 in neuronal differentiation and immune signaling
Source: Cell Death Dis. 2019 Jan 22;10(2):56. doi: 10.1038/s41419-018-1296-0 (PMC6343006; doi:10.1038/s41419-018-1296-0)
Supplement: Supplementary file 10 — Supplementary Table S8 [file 41419_2018_1296_MOESM10_ESM.xlsx]

## Sheet: Summary
Supplementary Table S8. Identification and analysis of cancer associated genes that are differentially expressed in EμMyc/Casp2-/- compared to EμMyc tumour samples. (a) Differentially expressed gene list with associated fold change (FC), oncogenic and/or tumour suppressor classification and pathways. (b) Gene list with associated chromosomal position on the mouse genome. (c) Gene ontology and (d)…

## Sheet: Table S8a.
Supplementary Table S8a. Cancer associated genes differentially expressed in EμMyc/Casp2-/- compared to EμMyc tumour samples.
Gene symbol*	Gene Name	log2 FC**	Actual fold change (FC)	p value (FDR)	Classification#	Pathways and Processes
ABCB9	ATP-binding cassette, sub-family B (MDR/TAP), member 9	4.73574	26.6439	0.000976631	oncogenic (drug resistance)	ABC transporters; Lysosome; ATPase activity
ADCY6	adenylate cyclase 6	2.17489	4.51551	0.0334267	oncogenic (predicted)	Purine metabolism; Rap1 signaling; cGMP-PKG signaling; cAMP signaling; Chemokine signaling; Gap junction; GABAergic synapse; GnRH signaling; insulin secretion
AQP11	aquaporin 11	2.93414	7.64301	0.030468	oncogenic (predicted)	Water transport; endosomal lumen acidification; kidney development
ASCL1	achaete-scute family bHLH transcription factor 1	7.29861	157.435	0.000806214	Oncogene	Transcriptional regulation; Notch signalling; Mitosis; neuron proliferation and differentiation
ATP11A	ATPase, class VI, type 11A	1.25208	2.38185	0.0140201	Oncogene (predicted)	Phospholipid transport; phospholipid-translocating ATPase activity; metal-ion binding
BCL11B	B-cell CLL/lymphoma 11B (zinc finger protein)	4.04857	16.5478	0.0427712	Oncogene	Transcriptional Regulation; T-cell differentiation
BFSP2	beaded filament structural protein 2, phakinin	2.76276	6.78691	0.0527016	Oncogene	Cytoskeleton organization; cell maturation; lens fiber cell development
CAMKK1	calcium/calmodulin-dependent protein kinase kinase 1, alpha	1.92686	3.80226	0.0613509	oncogenic (predicted)	AMPK signaling; Adipocytokine signaling; Oxytocin signaling
CCL25	chemokine (C-C motif) ligand 25	3.50284	11.336	0.00822138	oncogenic (predicted)	Cytokine-cytokine receptor interaction; Chemokine signaling: CCR9 ligand
CCR9	chemokine (C-C motif) receptor 9	3.85485	14.4686	0.0761742	Oncogene	Cytokine-cytokine receptor interaction; Chemokine signaling
CD27	CD27 antigen	3.59871	12.1149	0.0432227	oncogenic (predicted)	Cytokine-cytokine receptor interaction; immune response; cell proliferation
CD5	CD5 antigen / T-cell surface glycoprotein CD5	3.50615	11.362	0.0649474	oncogenic (predicted)	Hematopoietic cell lineage; T cell receptor signaling pathway
CD69	CD69 antigen / Early T-Cell Activation Antigen P60	3.07476	8.42549	0.0494592	oncogenic (predicted)	calcium ion binding; carbohydrate binding; drug response
CHPF	chondroitin polymerizing factor	1.21132	2.3155	0.0144233	oncogenic (predicted)	Glycosaminoglycan biosynthesis; Metabolic pathways
CR2	complement receptor 2	4.85156	28.8713	0.0203578	Oncogene (predicted)	Complement and coagulation cascades; Hematopoietic cell lineage; B cell receptor signaling
CRIP2	cysteine rich protein 2	1.46963	2.76951	0.0148446	Oncogene (predicted)	Cell proliferation; hemopoiesis
CYP2S1	cytochrome P450, family 2, subfamily s, polypeptide 1	4.14333	17.6713	0.00233788	oncogenic (predicted)	Retinol metabolism; Metabolic pathways
DGKA	diacylglycerol kinase, alpha	2.11972	4.34609	2.68804e-05	oncogenic	Glycerolipid metabolism; Metabolic pathways; Phosphatidylinositol signaling
EPHB6	Eph receptor B6	3.61744	12.2732	0.0761742	oncogenic	Axon guidance; T cell mediated immunity; transmembrane receptor protein tyrosine kinase signaling
ETV4	Ets Variant 4	6.51232	91.2856	0.000181823	Oncogene	Transcriptional Regulation
ETV5	Ets Variant 5	2.6804	6.41032	0.0240293	Oncogene	Transcriptional Regulation
FGFR2	fibroblast growth factor receptor 2	2.57811	5.97158	0.0980122	Oncogene	MAPK signaling; Ras signaling; Rap1 signaling; Endocytosis; PI3K-Akt signaling; Regulation of actin cytoskeleton
GATA3	GATA binding protein 3	3.79263	13.8578	0.00317318	Oncogene (context dependent)	Transcriptional Regulation
GRIA2	glutamate receptor, ionotropic, AMPA2 (alpha 2)	2.24337	4.73502	0.0758492	Oncogene (predicted)	cAMP signaling; Neuroactive ligand-receptor interaction; Glutamatergic and Dopaminergic synapse
H19	H19, imprinted maternally expressed transcript	7.2342	150.561	0.0022684	Oncogene (predicted)	cell proliferation; gene regulation; DNA methylation
HTR4	5 hydroxytryptamine (serotonin) receptor 4	5.0374	32.8405	0.0651102	oncogenic (predicted)	Calcium signaling; cAMP signaling; Neuroactive ligand-receptor interaction; Serotonergic synapse
IRS1	insulin receptor substrate 1	3.17242	9.01558	0.00317318	oncogenic (predicted)	cGMP-PKG signaling; FoxO signaling; mTOR signaling; PI3K-Akt signaling; AMPK signaling; Neurotrophin signaling; Insulin signaling; Adipocytokine signaling
ISL1	ISL1 transcription factor, LIM/homeodomain	1.85498	3.61747	0.0713708	oncogenic	Signaling pathways regulating pluripotency of stem cells; trancriptional regulation
ITGAX	integrin alpha X	2.32271	5.00272	0.0554062	Oncogene	Regulation of actin cytoskeleton; Cell adhesion
KCNH2	potassium voltage-gated channel, subfamily H (eag-related), member 2	5.41152	42.5627	0.00144566	oncogenic	Phosphorelay signal transduction; potassium ion transport; regulation of membrane potential; membrane depolarization during action potential
KCNK2	potassium channel, subfamily K, member 2	3.25932	9.57529	0.0582978	oncogenic	Gastric acid secretion; potassium ion transport, G-protein coupled receptor signaling; membrane potential
KDM5B	lysine (K)-specific demethylase 5B	1.52516	2.87819	0.000173353	Oncogene	Transcriptional regulation
KRT17	keratin 17	5.23754	37.7273	0.0822717	oncogenic (predicted)	Signal transduction; keratinization; intermediate filament organization
LAG3	lymphocyte-activation gene 3	2.08647	4.24707	0.0822717	oncogenic	Cell surface receptor signaling; natural killer cell mediated cytotoxicity; T cell activation
LCK	lymphocyte-specific protein tyrosine kinase	2.15718	4.46042	0.0981216	Oncogene	RET signalling; Nras signalling; NF-kappa B signaling; Osteoclast differentiation; Natural killer cell mediated cytotoxicity; T cell receptor signaling
MEGF6	multiple EGF-like-domains 6	4.29785	19.669	0.0152423	oncogenic (predicted)	Calcium ion binding, EMT
MFGE8	milk fat globule-EGF factor 8 protein	1.65408	3.14723	0.0971608	Oncogene	Angiogenesis; phagocytosis; cell adhesion
MPZL1	myelin protein zero-like 1	1.74135	3.34348	0.00197287	oncogenic	Cell adhesion molecules (CAMs); signal transduction
NELL2	NEL-like 2	2.24737	4.74818	0.0678722	oncogenic	regulation of growth; neuron homeostasis; calcium binding; protein kinase C binding
NRGN	Neurogranin	3.45707	10.982	0.0578144	Oncogene	Calmodulin binding; intracellular signal transduction; synaptic potentiation
PCBP4	poly(rC) binding protein 4	1.31451	2.48718	0.0380278	Oncogene (predicted)	mRNA stability; mRNA splicing; DNA damage response; p53-mediated signal transduction
PLEKHB1	pleckstrin homology domain containing, family B (evectins) member 1	3.83324	14.2534	0.0918883	Oncogene	Cell differentiation
PLXNB1	plexin B1	2.68247	6.41954	0.0116335	Oncogene	Axon guidance; cell adhesion; signal transduction; Rho GTPase activation protein
PMEL	premelanosome protein	2.47628	5.5646	0.0453438	oncogenic (predicted)	Melanosome organization; melanin biosynthesis
POU6F1	POU domain, class 6, transcription factor 1	2.28594	4.87682	0.0439699	oncogenic	Transcriptional regulation
PPP1R9A	protein phosphatase 1, regulatory (inhibitor) subunit 9A	3.75453	13.4967	0.000208739	oncogenic (predicted)	Actin filament organization; calcium-mediated signaling, synapse structural plasticity
PRKCQ	protein kinase C, theta	2.32113	4.99724	0.0475441	oncogenic	NF-kappa B signaling; Vascular smooth muscle contraction; Tight junction, T cell receptor signaling; Inflammatory mediator regulation of TRP channels; Adipocytokine signaling; Insulin resistance
PTPRF	protein tyrosine phosphatase, receptor type, F	1.88385	3.69058	0.0761742	Oncogene (predicted)	Cell adhesion molecules (CAMs); Adherens junction; Insulin signaling; cytokine-mediated signalling
RAB11FIP4	RAB11 family interacting protein 4 (class II)	2.10077	4.28939	0.0918883	oncogenic (predicted)	endocytosis; cytokinesis; cell division
RAPGEF4	Rap guanine nucleotide exchange factor (GEF) 4	2.00507	4.01409	0.0482691	oncogenic (predicted)	Rap1 signaling; cAMP signaling; small GTPase mediated signal transduction; Leukocyte transendothelial migration; Insulin secretion; exocytosis
RET	ret proto-oncogene	2.09174	4.26261	0.0475441	Oncogene	RET; PI3K/AKT; RAS signalling; Cytokine signalling; endocytosis
RORC	RAR-related orphan receptor gamma	5.90303	59.8396	0.0007868	Oncogene	Transcriptional regulation; Circadian rhythm; Inflammatory bowel disease (IBD),
RTKN	rhotekin	2.42749	5.37958	0.0196911	oncogenic (predicted)	Rho protein signal transduction
SATB1	special AT-rich sequence binding protein 1	2.44137	5.43157	0.0792524	Oncogene (predicted)	Transcriptional regulation; chromatin modification; T cell proliferation and differentiation
SCG3	secretogranin III	1.90147	3.73594	0.00646616	oncogenic (predicted)	Membrane vesicle transport
SETBP1	SET binding protein 1	2.17481	4.51526	0.0978329	Oncogene (predicted)	Chromatin Modification; Replication
SH3GL3	SH3-domain GRB2-like 3	1.84469	3.59176	0.0676334	Oncogene (predicted)	Endocytosis
SIX5	sine oculis-related homeobox 5	2.44312	5.43818	0.023573	oncogenic (predicted)	Transcriptional regulation; Lens development in camera-type eye; cell proliferation
SLAMF1	signaling lymphocytic activation molecule family member 1	2.68434	6.42785	0.0761742	Oncogene (predicted)	Natural killer cell differentiation and proliferation; immune response; cell adhesion; JNK signalling; lymphocyte activation; ERK1 and ERK2 signalling; chemotaxis
SLC1A2	solute carrier family 1 (glial high affinity glutamate transporter), member 2	3.34509	10.1618	0.0439699	Oncogene (predicted; CD44 fusion)	Glutamatergic synapse; L-glutamate transmembrane transport, anion transmembrane transport
SLC26A11	solute carrier family 26, member 11	1.66001	3.16019	0.00607503	Oncogene (predicted; RNF213 fusion)	Sulfate transport; regulation of membrane potential
SMTN	smoothelin	1.96756	3.91105	0.0196911	n.d. (possibly oncogenic)	Smooth muscle contraction; actin binding
ST3GAL5	ST3 beta-galactoside alpha-2,3-sialyltransferase 5	1.78487	3.44587	0.0548521	oncogenic	Glycosphingolipid biosynthesis; Metabolic pathways
ST8SIA1	ST8 alpha-N-acetyl-neuraminide alpha-2,8-sialyltransferase 1	2.67433	6.38343	0.00154329	oncogenic (predicted)	Glycosphingolipid biosynthesis; Metabolic pathways,
ST8SIA5	ST8 alpha-N-acetyl-neuraminide alpha-2,8-sialyltransferase 5	4.68262	25.6808	0.0977087	oncogenic (predicted)	Glycosphingolipid biosynthesis; Metabolic pathways,
STAT4	signal transducer and activator of transcription 4	2.74643	6.71054	0.0475441	oncogenic (predicted)	Jak-STAT signaling; IL12 and Stat4 dependent signaling in Th1 development; NO2-dependent IL 12 pathway in NK cells
TCF7	Transcription Factor 7	3.68308	12.8445	0.0048489	oncogenic	Transcriptional regulation; Innate lymphoid cell development; Wnt signalling; Hippo signaling; Adherens junction
TFPI	tissue factor pathway inhibitor	1.72077	3.29611	0.0140201	oncogenic (predicted)	Complement and coagulation cascades; Prothrombin activation
TIAM1	T cell lymphoma invasion and metastasis 1	1.29956	2.46153	0.0828535	Oncogene	Ras signaling; Rap1 signaling; cAMP signaling; Chemokine signaling; Regulation of actin cytoskeleton; Proteoglycans in cancer
TNR	tenascin R	5.9162	60.3882	0.0317493	n.d. (predicted oncogenic)	PI3K-Akt signaling; Focal adhesion; ECM-receptor interaction; MicroRNAs in cancer
TSPAN1	tetraspanin 1	3.0947	8.54272	0.0761742	Oncogene	Cell surface receptor signaling; cell proliferation; cell migration; endocytosis; protein stabilization
ZAP70	Zeta Chain Of T Cell Receptor Associated Protein Kinase 70	2.5975	6.05237	0.000953194	Oncogene	TCR signalling
AMY1	amylase 1, salivary	-8.78284	0.00227039	1.72719e-08	oncogenic (predicted/ context dependent)	Myc binding; Metabolic pathways; Carbohydrate digestion and absorption
CAMK2B	calcium/calmodulin-dependent protein kinase II, beta	-3.1118	0.115679	0.0204748	Oncogene	ErbB signaling; Calcium signaling; cAMP signaling; HIF-1 signaling; Oocyte meiosis; Wnt signaling; Neurotrophin signaling; GnRH signaling; Oxytocin signaling; Glucagon signaling
CCR10	chemokine (C-C motif) receptor 10	-3.28913	0.1023	0.0945846	Oncogene (predicted)	Cytokine-cytokine receptor interaction; Chemokine signaling
CLVS1	clavesin 1	-1.74789	0.297738	0.0697899	oncogenic (predicted)	Transport; lysosome organization; mitophagy
COL5A3	collagen, type V, alpha 3	-3.24757	0.105289	0.0104044	oncogenic (predicted)	PI3K-Akt signaling; Focal adhesion; ECM-receptor interaction
CORO2B	coronin, actin binding protein, 2B	-2.72	0.151774	0.000380904	Oncogene (predicted)	Actin cytoskeleton organization,
DAAM1	dishevelled associated activator of morphogenesis 1	-1.64638	0.31944	0.0813477	oncogenic (predicted)	Wnt signaling; actin cytoskeletal organisation
GAL3ST1	galactose-3-O-sulfotransferase 1	-4.02672	0.0613531	0.0290781	oncogenic (predicted)	Ether lipid metabolism;Sphingolipid metabolism;Metabolic pathways,
GGH	gamma-glutamyl hydrolase	-2.29408	0.203899	0.0202635	Oncogene (predicted)	Folate biosynthesis; glutamine metabolism
HMOX1	heme oxygenase 1	-1.80223	0.286732	0.0212989	oncogenic (predicted)	Porphyrin and chlorophyll metabolism; Mineral absorption; Oxidative Stress Induced Gene Expression Via Nrf2; IL-10 Anti-inflammatory Signaling
MBOAT2	membrane bound O-acyltransferase domain containing 2	-5.71524	0.0190345	0.019024	Oncogene (predicted)	Glycerophospholipid metabolism; Metabolic pathways,
MKRN3	makorin, ring finger protein, 3	-3.58132	0.0835443	0.092746	oncogenic (predicted)	Ubiquitination
MYH6	myosin, heavy polypeptide 6, cardiac muscle, alpha	-8.51337	0.00273666	0.0818939	Oncogene (predicted)	Motor activity; Cardiac muscle contraction; Adrenergic signaling in cardiomyocytes; Tight junction
NHLRC1	NHL repeat containing 1	-2.30248	0.202714	0.0730378	n.d. (predicted oncogenic)	Ubiquitin mediated proteolysis; autophagy
PTPDC1	protein tyrosine phosphatase domain containing 1	-2.05133	0.241261	0.00801985	Oncogene (predicted)	Protein dephosphorylation; smoothened signaling; cell projection organization; cilium morphogenesis
TUBB3	tubulin, beta 3 class III	-1.95441	0.258027	0.000976631	oncogenic	Phagosome; Gap junction; mitotic division; axon guidance; neuron differentiation
UCP1	uncoupling protein 1 (mitochondrial, proton carrier)	-9.14283	0.00176902	0.0918883	oncogenic (predicted)	PPAR signaling pathway; mitochondrial transmembrane transport; adaptive thermogenesis,
ADCY8	adenylate cyclase 8	3.36041	10.2704	0.0439699	tumour suppression (predicted)	Purine metabolism; Rap1 signaling; cGMP-PKG signaling; cAMP signaling; Chemokine signaling; Gap junction; GABAergic synapse; GnRH signaling; insulin secretion
APBA2	amyloid beta (A4) precursor protein-binding, family A, member 2	3.22165	9.32856	0.025956	TSG	Protein transport; chemical synaptic transmission; regulation of gene expression
ART4	ADP-ribosyltransferase 4	3.15523	8.90879	0.0109853	TSG (predicted)	NAD(P)+-protein-arginine ADP-ribosyltransferase activity; transferase activity
AS3MT	arsenic (+3 oxidation state) methyltransferase	2.22549	4.67671	0.0475441	TSG (predicted)	Toxin metabolic process; methylation
BMF	BCL2 modifying factor	1.24671	2.373	0.0995011	TSG	MicroRNAs in cancer; Apoptosis
CD3D	CD3 antigen, delta polypeptide	4.79641	27.7883	0.037187	tumour suppression (predicted)	Hematopoietic cell lineage; T cell receptor signaling pathway; immune response
CD3E	CD3 antigen, epsilon polypeptide	3.9328	15.2718	0.0812295	tumour suppression (predicted)	Hematopoietic cell lineage; T cell receptor signaling pathway; immune response
CD3G	CD3 antigen, gamma polypeptide	4.24623	18.9777	0.0676334	tumour suppression (predicted)	Hematopoietic cell lineage; T cell receptor signaling pathway; cell polarity
CD4	CD4 antigen / T-cell surface glycoprotein CD4,	2.22701	4.68164	0.044595	tumour suppression (predicted)	Cell adhesion molecules; Antigen processing and presentation; Hematopoietic cell lineage; T cell receptor signaling pathway; Primary immunodeficiency
CD8A	CD8 antigen, alpha chain /T-cell surface glycoprotein CD8 alpha chain	5.14641	35.418	0.0116376	tumour suppression (predicted)	Cell adhesion molecules; Antigen processing and presentation; Hematopoietic cell lineage; T cell receptor signaling pathway; Primary immunodeficiency; IL-17 signalling
CD8B1	CD8 antigen, beta chain 1 / T-cell surface glycoprotein CD8 beta chain	5.36403	41.1844	0.0252105	tumour suppression (predicted)	Cell adhesion molecules; Antigen processing and presentation; Hematopoietic cell lineage; T cell receptor signaling pathway; Primary immunodeficiency; adaptive immune response
CDH4	cadherin 4	2.48669	5.60492	0.0925171	TSG (predicted)	Cell adhesion molecules (CAMs)
CRMP1	collapsin response mediator protein 1	2.67347	6.37964	0.0586131	tumour suppression (predicted)	Microtubule cytoskeleton organization; nervous system development; axon guidance; semaphorin-plexin signaling
CRYM	crystallin, mu	3.7479	13.4348	0.00928034	tumour suppression (predicted)	Transcriptional regulation; mitochondrial transport; thyroid hormone transport
CUL9	cullin 9	1.37872	2.60037	0.0831726	TSG (predicted)	Microtubule cytoskeleton organization; protein ubiquitination
DACT2	dishevelled-binding antagonist of beta-catenin 2	3.86294	14.5499	0.00923342	TSG	Hematopoietic progenitor cell differentiation; cell adhesion; Wnt signaling; nodal signaling
DOK2	docking protein 2	2.44717	5.45344	0.0220816	TSG	transmembrane receptor protein tyrosine kinase signaling; Ras protein signal transduction
ENPP3	ectonucleotide pyrophosphatase/phosphodiesterase 3	2.9118	7.52558	0.0622619	TSG (predicted)	Purine metabolism; Nicotinate and nicotinamide metabolism; Metabolic pathways,
GABBR1	gamma-aminobutyric acid (GABA) B receptor, 1	1.78467	3.44539	0.0439699	TSG (predicted)	cAMP signaling; Neuroactive ligand-receptor interaction; GABAergic synapse, Estrogen signaling
HIVEP3	human immunodeficiency virus type I enhancer binding protein 3	3.27385	9.67225	0.0475441	TSG	Transcriptional regulation; signal transduction
HPGD	hydroxyprostaglandin dehydrogenase 15 (NAD)	1.98582	3.96086	0.0925171	TSG	Transcriptional Regulation
ICOSL	inducible T-cell costimulator ligand	2.65868	6.31455	0.0281352	tumour suppression (predicted)	Cell adhesion molecules (CAMs); Intestinal immune network for IgA production,
KCNB1	potassium voltage gated channel, Shab-related subfamily, member 1	1.34878	2.54697	0.0522175	tumour suppression	Action potential; potassium ion transport; exocytosis; glutamate receptor signaling
LAT	linker for activation of T cells	4.71122	26.1949	0.00165507	tumour suppression (predicted)	Ras signaling; Rap1 signaling; NF-kappa B signaling; Natural killer cell mediated cytotoxicity; T cell receptor signaling
LRIG1	leucine-rich repeats and immunoglobulin-like domains 1	2.35127	5.10272	0.0251776	TSG	Receptor tyrosine kinase signalling; Sensory perception of sound
LRRC2	leucine rich repeat containing 2	2.9565	7.76237	0.0144233	TSG	Function unclear: Nuclear protein; mitochondrially-associated protein; mediator of hypertrophic response in cardiomyocytes.
MYO18B	myosin XVIIIb	5.56332	47.2853	0.00259168	TSG	Motor activity; ATP binding; Epithelial Tight Junctions; intracellular trafficking; Pak signalling
PRDM16	PR domain containing 16, with ZNF domain	4.76788	27.2442	1.78754e-18	TSG	Chromatin Modification; Transcriptional repression
SALL2	sal-like 2 (Drosophila)	1.90984	3.75767	0.0166245	TSG	Transcriptional Regulation
SEMA3B	sema domain, immunoglobulin domain (Ig), short basic domain, secreted, (semaphorin) 3B	1.90271	3.73914	0.0648625	tumour suppression	Axon guidance; neural crest cell migration; cell differentiation; semaphorin-plexin signaling
SGSH	N-sulfoglucosamine sulfohydrolase (sulfamidase)	1.48597	2.80105	0.016203	tumour suppression (predicted)	Glycosaminoglycan degradation; Metabolic pathways; Inorganic ion transport and metabolism
SLC30A4	solute carrier family 30 (zinc transporter), member 4	2.39836	5.27204	0.000307271	n.d. (predicted in tumour suppression)	Cation transport; Zn2+ ion transport; zinc ion homeostasis
SPOCK2	sparc/osteonectin, cwcv and kazal-like domains proteoglycan 2	2.55423	5.87356	0.00559101	tumour suppression	Signal transduction; ERK signalling; cell-substrate adhesion; extracellular matrix organization
SPRED2	sprouty-related, EVH1 domain containing 2	1.67711	3.19787	0.0101352	TSG (predicted)	MAPK signalling; signal transduction; DNA damage response
TES	testin LIM domain	2.59684	6.04959	0.00698448	TSG (predicted)	Cell proliferation; cell-cell adhesion
TNFRSF25	tumor necrosis factor receptor superfamily, member 25	2.12884	4.37366	0.0196911	tumour suppression (predicted)	Cytokine-cytokine receptor interaction; apoptosis through DR3 and DR4/5 death receptors
UBE2L6	ubiquitin-conjugating enzyme E2L 6	1.47127	2.77265	0.0582978	tumour suppression (predicted)	Ubiquitin mediated proteolysis
CACNA2D3	calcium channel, voltage-dependent, alpha2/delta subunit 3	-6.48199	0.0111874	0.0382559	TSG	MAPK signaling; Adrenergic signaling in cardiomyocytes; Oxytocin signaling
DLK1	delta-like 1 homolog (Drosophila)	-3.30378	0.101266	0.0648625	TSG	Notch signaling; regulation of gene expression; cell differentiation
DNASE1	deoxyribonuclease I	-2.30871	0.201841	0.00529682	tumour suppression (predicted)	DNA catabolic process; endonuclease; apoptosis
KISS1R	KISS1 receptor	-3.63491	0.0804978	0.0416869	tumour suppression	Neuroactive ligand-receptor interaction; G-protein coupled receptor signaling pathway; MAPKK signalling
MLF1	Myeloid Leukemia Factor 1	-3.02531	0.122826	0.0578144	putative TSG	Transcriptional regulation; myeloid progenitor cell differentiation; cell cycle arrest; cell differentiation
PADI2	peptidyl arginine deiminase, type II	-2.75992	0.147632	0.0135717	TSG (predicted)	Regulation of chromatin disassembly; estrogen receptor signaling; chromatin-mediated maintenance of transcription; chemokine-mediated signaling
ST7	suppression of tumorigenicity 7	-2.34569	0.196733	5.14389e-08	TSG	Function unclear, possible role in Angiogenesis
TMEFF1	transmembrane protein with EGF-like and two follistatin-like domains 1	-4.09822	0.0583864	0.0676334	TSG	TGFβ function; Nodal signalling; BMP signalling
WNK2	WNK lysine deficient protein kinase 2	-1.94864	0.25906	0.0977087	TSG	cell proliferation; intracellular signal transduction; ERK1 and ERK2 signalling; ion homeostasis; sodium ion transmembrane transport
DLG5	discs, large homolog 5 (Drosophila)	3.32292	10.0069	0.00978443	TSG/Oncogene (context dependent)	Cell division and chromosome partitioning
DTX3	deltex 3, E3 ubiquitin ligase	1.97146	3.92165	0.000495152	tumour suppression / oncogenic	Notch signaling; ubiquitination
DUSP4	dual specificity phosphatase 4	5.58324	47.9427	0.00177775	tumour suppression / oncogenic	MAPK signaling pathway
EFNA4	ephrin A4	1.70299	3.25575	0.0971608	TSG/Oncogene	Ras signaling; Rap1 signaling; PI3K-Akt signaling; Axon guidance
ISG15	ISG15 ubiquitin-like modifier	2.38827	5.23528	0.0792666	TSG/Oncogene (context dependent)	RIG-I-like receptor signaling; Ubiquitination
RPS6KA6	ribosomal protein S6 kinase polypeptide 6	5.14872	35.4748	0.000173353	TSG/Oncogene (transcript variants)	MAPK signaling; Oocyte meiosis; mTOR signaling; Neurotrophin signaling; Insulin resistance
SPRY2	sprouty homolog 2 (Drosophila)	2.64555	6.25735	0.00492983	TSG/Oncogene (context dependent)	Tyrosine kinase signalling; MAPK signalling; ERK1/ERK2 signalling; MicroRNAs in cancer
SPRY4	sprouty homolog 4 (Drosophila)	3.26922	9.64127	0.00485787	TSG/Oncogene (context dependent)	Sprouty regulation of tyrosine kinase signals; MAPK signalling; ERK1/ERK2 signalling
VANGL2	vang-like 2 (van gogh, Drosophila)	1.4599	2.75089	0.0413979	TSG/Oncogene (context dependent)	Wnt signalling; Planar cell polarity
XIST	inactive X specific transcripts	9.33331	645.069	0.0281621	TSG/Oncogene (context dependent)	X chromosome inactivation by genetic imprinting,
DIP2C	disco interacting protein 2 homolog C	-1.79129	0.288914	0.0649474	TSG/Oncogene (context dependent)	Lipid metabolism; Secondary metabolites biosynthesis; transport and catabolism
DPF3	D4, zinc and double PHD fingers, family 3	-4.22537	0.0534609	0.0380422	TSG/Oncogene (context dependent)	Transcriptional regulation; Chromatin remodellins; Cell division; Chromosome partitioning
B-MYC	brain expressed myelocytomatosis oncogene	1.64882	3.13578	0.478855	Oncogene	Transcriptional Regulation; Cell Proliferation/Apoptosis
BCL6	B-Cell CLL/Lymphoma 6	1.99106	3.9753	0.165426	Oncogene	Transcriptional Regulation; B-cell differentiation and survival; GTPase activation
CCND2	cyclin D2(Ccnd2)	1.20617	2.30724	0.610959	Oncogene	Cell cycle; p53 signalling; Wnt signalling
ITK	IL2-Inducible T-Cell Kinase	2.667	6.35108	0.135378	Oncogene	T-cell proliferation/differentiation
LAMC2	Laminin, Gamma 2	3.27704	9.69366	0.144502	Oncogene	Integrin signalling; Cell adhesion; ECM-receptor interactions
LEF1	Lymphoid Enhancer Binding Factor 1	1.84	3.58009	0.674438	Oncogene	Transcriptional regulation; Wnt signalling
LIN7B	Lin-7 Homolog B (C. Elegans)	1.3788	2.60052	0.512953	oncogenic (predicted)	Signaling by Rho GTPases; protein transport
NTRK1	Neurotrophic Tyrosine Kinase, Receptor, Type 1	1.27875	2.42629	0.811302	Oncogene	RET; ErbB; PI3K/Akt signalling; Apoptosis
NTRK3	Neurotrophic Tyrosine Kinase, Receptor, Type 3	2.48477	5.59747	0.368381	Oncogene	Akt; mTOR; STAT signalling: Apoptosis
LIN28B	Lin-28 Homolog B (C. Elegans)	-3.68826	0.0775752	0.370646	TSG (predicted)	Translational control; Wnt/HH/Notch
PLAGL1	Pleiomorphic Adenoma Gene 1	-1.3247	0.399232	0.737908	TSG	Transcriptional regulation
TGFB2	Transforming Growth Factor Beta 2	-2.2013	0.217442	0.137955	TSG/Oncogene (context dependent)	GPCR pathway; MAPK signalling; SMAD signalling; Apoptosis
CDH1	cadherin 1, type 1, E-cadherin (epithelial)	2.14816	4.43261	0.272182	TSG	APC regulation
ERG	V-Ets Avian Erythroblastosis Virus E26 Oncogene Homolog	-1.33431	0.396582	0.673111	Oncogene	Transcriptional Regulation
LMO1	LIM domain only 1 (rhombotin 1)	-2.11054	0.231561	0.24148	Oncogene	Gene regulation; Transcription
MITF	Microphthalmia-Associated Transcription Factor	1.08751	2.12507	0.600869	Oncogene	Transcriptional regulation; RANK signaling; Kit receptor signalling
MTOR	Mechanistic Target Of Rapamycin Kinase	-1.0835	0.471883	0.185543	Oncogene	AMPK signalling; Autophagy; PI3K/AKT signalling
NRG1	Neuregulin 1	1.9242	3.79526	0.538909	TSG	ErbB; PI3K/Akt signalling
PPARG	Peroxisome Proliferator-Activated Receptor Gamma	-1.08471	0.471487	0.647326	Oncogene	Transcriptional regulation; Metabolism; AMPK signalling
SRGAP3	SLIT-ROBO Rho GTPase Activating Protein 3	1.36929	2.58344	0.327688	TSG	Robo; Slit signalling; Gprotein signalling
TET1	tet oncogene family member 1	1.23374	2.35176	0.654763	TSG	Chromatin Modification
TNF	Tumor Necrosis Factor	2.5947	6.04063	0.130488	TSG	TNF signalling; Apoptosis
YAP1	Yes-Associated Protein 1	1.03538	2.04965	0.487693	Oncogene	TGFβ receptor signalling, ErbB4 signalling; Hpo signalling
*Genes in bold include upregulated oncogenes and downregulated tumour suppressor genes, that concordant with enhanced lymphomagenesis in EμMyc/Casp2-/- mice. Highlighted cells indicate genes included in Gene Ontology and Pathway enrichment analysis (n=147) and were selected based on log2FC>1 and<-1; FDR<0.1. Red (oncogenes - predicted or known); Blue (TSG/tumour suppressor genes); Orange (genes w…
**Coloured text indicates significantly upregulated oncogenes (red) and downregulated tumour suppressor genes (blue) (FC>2 and <-2 = log2FC>1 and <-1; FDR<0.1)
# Genes were classified as Oncogenes or Tumour suppressor genes (TSG) based on data mining from published data and cancer gene lists provided by Sanger Cancer Gene Consensus (COSMIC, https://cancer.sanger.ac.uk/census), Bushman lab (http://www.bushmanlab.org/links/genelists), Cancer driver gene lists (refs 47-49) and using the Oncogene Tumour-Suppressor Gene Resource (http://ontum.md.biu.ac.il/in…

## Sheet: Table S8b. Chromosome position
Supplementary Table S8b: Chromosomal positions of cancer associated genes listed in Supplementary Table S8a.
Increased genes
MGI Gene/ Marker ID	Symbol	Name	Feature Type	Chr	Strand	Start	End
MGI:99613	Zap70	zeta-chain (TCR) associated protein kinase	protein coding gene	1	+	36761798	36782821
MGI:103062	Stat4	signal transducer and activator of transcription 4	protein coding gene	1	+	51987106	52107189
MGI:106576	Chpf	chondroitin polymerizing factor	protein coding gene	1	-	75474569	75479471
MGI:99454	Irs1	insulin receptor substrate 1	protein coding gene	1	-	82233101	82291416
MGI:1922855	Kdm5b	lysine (K)-specific demethylase 5B	protein coding gene	1	+	134560171	134635285
MGI:99913	Lamc2	laminin, gamma 2	protein coding gene	1	-	153122756	153186447
MGI:99516	Tnr	tenascin R	protein coding gene	1	+	159523769	159931729
MGI:1915731	Mpzl1	myelin protein zero-like 1	protein coding gene	1	-	165592240	165634538
MGI:1351314	Slamf1	signaling lymphocytic activation molecule family member 1	protein coding gene	1	+	171767127	171801184
MGI:2135272	Vangl2	VANGL planar cell polarity 2	protein coding gene	1	-	172000960	172028444
MGI:109366	Kcnk2	potassium channel, subfamily K, member 2	protein coding gene	1	-	189207930	189402273
MGI:88489	Cr2	complement receptor 2	protein coding gene	1	-	195136811	195176716
MGI:95663	Gata3	GATA binding protein 3	protein coding gene	2	-	9857078	9890034
MGI:97601	Prkcq	protein kinase C, theta	protein coding gene	2	+	11172108	11301222
MGI:88184	Bmyc	brain expressed myelocytomatosis oncogene	protein coding gene	2	+	25706739	25707721
MGI:1917723	Rapgef4	Rap guanine nucleotide exchange factor (GEF) 4	protein coding gene	2	+	71981240	72257474
MGI:1095418	Tfpi	tissue factor pathway inhibitor	protein coding gene	2	-	84432855	84476775
MGI:1914500	Ube2l6	ubiquitin-conjugating enzyme E2L 6	protein coding gene	2	+	84798828	84810335
MGI:101931	Slc1a2	solute carrier family 1 (glial high affinity glutamate transporter), member 2	protein coding gene	2	+	102658659	102790784
MGI:2176433	Bmf	BCL2 modifying factor	protein coding gene	2	-	118528757	118549687
MGI:1345282	Slc30a4	solute carrier family 30 (zinc transporter), member 4	protein coding gene	2	-	122681233	122702663
MGI:96666	Kcnb1	potassium voltage gated channel, Shab-related subfamily, member 1	protein coding gene	2	-	167095969	167190155
MGI:99218	Cdh4	cadherin 4	protein coding gene	2	+	179442431	179899373
MGI:95809	Gria2	glutamate receptor, ionotropic, AMPA2 (alpha 2)	protein coding gene	3	-	80681450	80802835
MGI:97383	Ntrk1	neurotrophic tyrosine kinase, receptor, type 1	protein coding gene	3	-	87778244	87795162
MGI:106643	Efna4	ephrin A4	protein coding gene	3	-	89333390	89338028
MGI:104856	Rorc	RAR-related orphan receptor gamma	protein coding gene	3	+	94372794	94398276
MGI:96770	Lef1	lymphoid enhancer binding factor 1	protein coding gene	3	+	131110471	131224356
MGI:1914055	Tspan1	tetraspanin 1	protein coding gene	4	-	116161869	116167601
MGI:102695	Ptprf	protein tyrosine phosphatase, receptor type, F	protein coding gene	4	-	118208213	118291405
MGI:106589	Hivep3	human immunodeficiency virus type I enhancer binding protein 3	protein coding gene	4	+	119733784	120138045
MGI:96756	Lck	lymphocyte protein tyrosine kinase	protein coding gene	4	-	129548349	129573641
MGI:1934667	Tnfrsf25	tumor necrosis factor receptor superfamily, member 25	protein coding gene	4	+	152115934	152120119
MGI:1919351	Megf6	multiple EGF-like-domains 6	protein coding gene	4	+	154170730	154275713
MGI:1917923	Prdm16	PR domain containing 16	protein coding gene	4	-	154316125	154636873
MGI:1855694	Isg15	ISG15 ubiquitin-like modifier	protein coding gene	4	-	156199424	156200818
MGI:1341722	Kcnh2	potassium voltage-gated channel, subfamily H (eag-related), member 2	protein coding gene	5	-	24319589	24351604
MGI:107793	Crmp1	collapsin response mediator protein 1	protein coding gene	5	+	37241940	37292133
MGI:1921626	Myo18b	myosin XVIIIb	protein coding gene	5	-	112688876	112896362
MGI:1861729	Abcb9	ATP-binding cassette, sub-family B (MDR/TAP), member 9	protein coding gene	5	-	124061530	124095798
MGI:2442401	Ppp1r9a	protein phosphatase 1, regulatory subunit 9A	protein coding gene	6	+	4902917	5165661
MGI:105081	Tes	testis derived transcript	protein coding gene	6	+	17065149	17105828
MGI:1096338	Ephb6	Eph receptor B6	protein coding gene	6	+	41605482	41620509
MGI:88347	Cd8b1	CD8 antigen, beta chain 1	protein coding gene	6	+	71322788	71337494
MGI:88346	Cd8a	CD8 antigen, alpha chain	protein coding gene	6	+	71373427	71379173
MGI:1339963	St3gal5	ST3 beta-galactoside alpha-2,3-sialyltransferase 5	protein coding gene	6	+	72097592	72154571
MGI:107371	Rtkn	rhotekin	protein coding gene	6	+	83135463	83152579
MGI:107935	Lrig1	leucine-rich repeats and immunoglobulin-like domains 1	protein coding gene	6	-	94604529	94700158
MGI:104554	Mitf	melanogenesis associated transcription factor	protein coding gene	6	+	97807052	98021349
MGI:2152938	Srgap3	SLIT-ROBO Rho GTPase activating protein 3	protein coding gene	6	-	112717971	112947266
MGI:97902	Ret	ret proto-oncogene	protein coding gene	6	-	118151745	118197718
MGI:88335	Cd4	CD4 antigen	protein coding gene	6	-	124864692	124888221
MGI:106588	Lag3	lymphocyte-activation gene 3	protein coding gene	6	-	124904361	124911705
MGI:88326	Cd27	CD27 antigen	protein coding gene	6	-	125232622	125237010
MGI:88314	Ccnd2	cyclin D2	protein coding gene	6	-	127125162	127152193
MGI:88343	Cd69	CD69 antigen	protein coding gene	6	-	129267325	129275436
MGI:1202710	Art4	ADP-ribosyltransferase 4	protein coding gene	6	-	136848451	136857733
MGI:106011	St8sia1	ST8 alpha-N-acetyl-neuraminide alpha-2,8-sialyltransferase 1	protein coding gene	6	-	142821545	142964452
MGI:106220	Six5	sine oculis-related homeobox 5	protein coding gene	7	+	19094594	19098549
MGI:1921384	Cyp2s1	cytochrome P450, family 2, subfamily s, polypeptide 1	protein coding gene	7	-	25802475	25816913
MGI:1330858	Lin7b	lin-7 homolog B (C. elegans)	protein coding gene	7	-	45367891	45370583
MGI:1261791	Apba2	amyloid beta (A4) precursor protein-binding, family A, member 2	protein coding gene	7	+	64501706	64753878
MGI:97385	Ntrk3	neurotrophic tyrosine kinase, receptor, type 3	protein coding gene	7	-	78175959	78738012
MGI:102768	Mfge8	milk fat globule-EGF factor 8 protein	protein coding gene	7	-	79133768	79149060
MGI:700011	Sh3gl3	SH3-domain GRB2-like 3	protein coding gene	7	+	82173840	82307419
MGI:1913583	Aqp11	aquaporin 11	protein coding gene	7	-	97724006	97738289
MGI:1351469	Plekhb1	pleckstrin homology domain containing, family B (evectins) member 1	protein coding gene	7	-	100642892	100662414
MGI:102675	Crym	crystallin, mu	protein coding gene	7	-	120186380	120202111
MGI:1342293	Lat	linker for activation of T cells	protein coding gene	7	-	126363824	126369570
MGI:96609	Itgax	integrin alpha X	protein coding gene	7	+	128129547	128150657
MGI:95523	Fgfr2	fibroblast growth factor receptor 2	protein coding gene	7	-	130162451	133123350
MGI:95891	H19	H19, imprinted maternally expressed transcript	lincRNA gene	7	-	142575529	142578143
MGI:1099448	Ccl25	chemokine (C-C motif) ligand 25	protein coding gene	8	+	4325210	4360020
MGI:1354735	Atp11a	ATPase, class VI, type 11A	protein coding gene	8	+	12757014	12868728
MGI:96083	Nrg1	neuregulin 1	protein coding gene	8	-	31814551	32884029
MGI:2442191	Dusp4	dual specificity phosphatase 4	protein coding gene	8	+	34807297	34819894
MGI:108085	Hpgd	hydroxyprostaglandin dehydrogenase 15 (NAD)	protein coding gene	8	+	56294585	56321043
MGI:88354	Cdh1	cadherin 1	protein coding gene	8	+	106603351	106670246
MGI:103262	Yap1	yes-associated protein 1	protein coding gene	9	-	7931999	8004596
MGI:1927184	Nrgn	neurogranin	protein coding gene	9	-	37544492	37552904
MGI:88333	Cd3g	CD3 antigen, gamma polypeptide	protein coding gene	9	-	44969572	44980431
MGI:88331	Cd3d	CD3 antigen, delta polypeptide	protein coding gene	9	+	44981769	44987052
MGI:88332	Cd3e	CD3 antigen, epsilon polypeptide	protein coding gene	9	-	44998743	45009590
MGI:103032	Scg3	secretogranin III	protein coding gene	9	-	75643189	75684056
MGI:1333828	Bfsp2	beaded filament structural protein 2, phakinin	protein coding gene	9	-	103424920	103480420
MGI:1890471	Pcbp4	poly(rC) binding protein 4	protein coding gene	9	+	106453291	106464012
MGI:107561	Sema3b	sema domain, immunoglobulin domain (Ig), short basic domain, secreted, (semaphorin) 3B	protein coding gene	9	-	107597674	107609229
MGI:2154238	Plxnb1	plexin B1	protein coding gene	9	+	109095389	109119917
MGI:1921499	Lrrc2	leucine rich repeat containing 2	protein coding gene	9	+	110951545	110984066
MGI:1341902	Ccr9	chemokine (C-C motif) receptor 9	protein coding gene	9	+	123678439	123781971
MGI:2143702	Enpp3	ectonucleotide pyrophosphatase/phosphodiesterase 3	protein coding gene	10	-	24773814	24836195
MGI:1891351	Spock2	sparc/osteonectin, cwcv and kazal-like domains proteoglycan 2	protein coding gene	10	+	60106219	60135198
MGI:1098693	Tet1	tet methylcytosine dioxygenase 1	protein coding gene	10	-	62804577	62899118
MGI:1354701	Icosl	icos ligand	protein coding gene	10	+	78069368	78079525
MGI:96919	Ascl1	achaete-scute family bHLH transcription factor 1	protein coding gene	10	-	87490819	87493660
MGI:2135752	Dtx3	deltex 3, E3 ubiquitin ligase	protein coding gene	10	-	127190378	127195728
MGI:98301	Pmel	premelanosome protein	protein coding gene	10	+	128705144	128720238
MGI:102952	Dgka	diacylglycerol kinase, alpha	protein coding gene	10	-	128720134	128744855
MGI:1354727	Smtn	smoothelin	protein coding gene	11	-	3517523	3540612
MGI:2150019	Spred2	sprouty-related, EVH1 domain containing 2	protein coding gene	11	+	19924375	20024026
MGI:96621	Itk	IL2 inducible T cell kinase	protein coding gene	11	-	46325150	46389515
MGI:98507	Tcf7	transcription factor 7, T cell specific	protein coding gene	11	-	52252371	52283014
MGI:1891766	Camkk1	calcium/calmodulin-dependent protein kinase kinase 1, alpha	protein coding gene	11	+	73019008	73042073
MGI:2442920	Rab11fip4	RAB11 family interacting protein 4 (class II)	protein coding gene	11	+	79591212	79698023
MGI:96691	Krt17	keratin 17	protein coding gene	11	-	100256217	100261029
MGI:99423	Etv4	ets variant 4	protein coding gene	11	-	101769747	101785371
MGI:1350341	Sgsh	N-sulfoglucosamine sulfohydrolase (sulfamidase)	protein coding gene	11	-	119343425	119355536
MGI:2444589	Slc26a11	solute carrier family 26, member 11	protein coding gene	11	+	119355557	119381079
MGI:1929913	Bcl11b	B cell leukemia/lymphoma 11B	protein coding gene	12	-	107910403	108003602
MGI:1915587	Crip2	cysteine rich protein 2	protein coding gene	12	+	113140236	113145506
MGI:101791	Isl1	ISL1 transcription factor, LIM/homeodomain	protein coding gene	13	-	116298281	116309689
MGI:1918478	Dlg5	discs large MAGUK scaffold protein 5	protein coding gene	14	-	24133953	24245920
MGI:1354373	Sall2	spalt like transcription factor 2	protein coding gene	14	-	52311172	52328762
MGI:1332623	Dok2	docking protein 2	protein coding gene	14	+	70766036	70778495
MGI:1345138	Spry2	sprouty RTK signaling antagonist 2	protein coding gene	14	-	105891947	105896819
MGI:1341110	Adcy8	adenylate cyclase 8	protein coding gene	15	-	64699035	64922296
MGI:1858510	Nell2	NEL-like 2	protein coding gene	15	-	95219440	95528759
MGI:87917	Adcy6	adenylate cyclase 6	protein coding gene	15	-	98589973	98610076
MGI:102935	Pou6f1	POU domain, class 6, transcription factor 1	protein coding gene	15	-	100575318	100599984
MGI:1096867	Etv5	ets variant 5	protein coding gene	16	-	22381309	22439719
MGI:107187	Bcl6	B cell leukemia/lymphoma 6	protein coding gene	16	-	23965052	23988852
MGI:103306	Tiam1	T cell lymphoma invasion and metastasis 1	protein coding gene	16	-	89787111	89980080
MGI:1920347	Dact2	dishevelled-binding antagonist of beta-catenin 2	protein coding gene	17	-	14195231	14203831
MGI:104798	Tnf	tumor necrosis factor	protein coding gene	17	-	35199381	35202007
MGI:1860139	Gabbr1	gamma-aminobutyric acid (GABA) B receptor, 1	protein coding gene	17	+	37045966	37075067
MGI:1925559	Cul9	cullin 9	protein coding gene	17	-	46500572	46546388
MGI:105084	Satb1	special AT-rich sequence binding protein 1	protein coding gene	17	-	51736187	51833290
MGI:1345144	Spry4	sprouty RTK signaling antagonist 4	protein coding gene	18	-	38586268	38601268
MGI:109246	Htr4	5 hydroxytryptamine (serotonin) receptor 4	protein coding gene	18	+	62324204	62467802
MGI:109243	St8sia5	ST8 alpha-N-acetyl-neuraminide alpha-2,8-sialyltransferase 5	protein coding gene	18	+	77185853	77255450
MGI:1933199	Setbp1	SET binding protein 1	protein coding gene	18	-	78750380	79109391
MGI:88340	Cd5	CD5 antigen	protein coding gene	19	-	10718143	10738974
MGI:1929882	As3mt	arsenic (+3 oxidation state) methyltransferase	protein coding gene	19	+	46707443	46741095
MGI:98974	Xist	inactive X specific transcripts	lincRNA gene	X	-	103460375	103483217
MGI:1914321	Rps6ka6	ribosomal protein S6 kinase polypeptide 6	protein coding gene	X	-	111388192	111537959
Decreased genes
MGI Gene/ Marker ID	Symbol	Name	Feature Type	Chr	Strand	Start	End
MGI:1341819	Mlf1	myeloid leukemia factor 1	protein coding gene	3	+	67374097	67400003
MGI:88019	Amy1	amylase 1, salivary	protein coding gene	3	-	113555710	113606699
MGI:1921688	Clvs1	clavesin 1	protein coding gene	4	+	9269293	9451691
MGI:1329035	Ggh	gamma-glutamyl hydrolase	protein coding gene	4	+	20042052	20066750
MGI:1926810	Tmeff1	transmembrane protein with EGF-like and two follistatin-like domains 1	protein coding gene	4	+	48585174	48663131
MGI:1338892	Padi2	peptidyl arginine deiminase, type II	protein coding gene	4	+	140906344	140952586
MGI:1928394	Mtor	mechanistic target of rapamycin kinase	protein coding gene	4	+	148448611	148557683
MGI:1927450	St7	suppression of tumorigenicity 7	protein coding gene	6	+	17692933	17943025
MGI:97747	Pparg	peroxisome proliferator activated receptor gamma	protein coding gene	6	+	115360951	115490399
MGI:98725	Tgfb1	transforming growth factor, beta 1	protein coding gene	7	+	25687002	25705077
MGI:2181178	Mkrn3	makorin, ring finger protein, 3	protein coding gene	7	-	62417593	62420139
MGI:102812	Lmo1	LIM domain only 1	protein coding gene	7	-	109138572	109175207
MGI:96163	Hmox1	heme oxygenase 1	protein coding gene	8	+	75093621	75100589
MGI:98894	Ucp1	uncoupling protein 1 (mitochondrial, proton carrier)	protein coding gene	8	+	83290352	83298452
MGI:107813	Tubb3	tubulin, beta 3 class III	protein coding gene	8	+	123411424	123422015
MGI:1858212	Col5a3	collagen, type V, alpha 3	protein coding gene	9	-	20770050	20815067
MGI:2444283	Coro2b	coronin, actin binding protein, 2B	protein coding gene	9	-	62419492	62537044
MGI:1100874	Plagl1	pleiomorphic adenoma gene-like 1	protein coding gene	10	+	13060504	13131694
MGI:3584032	Lin28b	lin-28 homolog B (C. elegans)	protein coding gene	10	-	45376620	45486395
MGI:2148793	Kiss1r	KISS1 receptor	protein coding gene	10	+	79916971	79922273
MGI:1858277	Gal3st1	galactose-3-O-sulfotransferase 1	protein coding gene	11	+	3983636	3999326
MGI:88257	Camk2b	calcium/calmodulin-dependent protein kinase II, beta	protein coding gene	11	-	5969644	6066362
MGI:1096320	Ccr10	chemokine (C-C motif) receptor 10	protein coding gene	11	-	101172997	101175443
MGI:1914466	Mboat2	membrane bound O-acyltransferase domain containing 2	protein coding gene	12	+	24831549	24964400
MGI:1914596	Daam1	dishevelled associated activator of morphogenesis 1	protein coding gene	12	+	71831078	71992333
MGI:1917377	Dpf3	D4, zinc and double PHD fingers, family 3	protein coding gene	12	-	83213745	83350895
MGI:94900	Dlk1	delta like non-canonical Notch ligand 1	protein coding gene	12	+	109452823	109463336
MGI:1920179	Dip2c	disco interacting protein 2 homolog C	protein coding gene	13	+	9276528	9668928
MGI:2145264	Nhlrc1	NHL repeat containing 1	protein coding gene	13	-	47012557	47014850
MGI:2145430	Ptpdc1	protein tyrosine phosphatase domain containing 1	protein coding gene	13	-	48577872	48625664
MGI:1922857	Wnk2	WNK lysine deficient protein kinase 2	protein coding gene	13	-	49036303	49148012
MGI:1338890	Cacna2d3	calcium channel, voltage-dependent, alpha2/delta subunit 3	protein coding gene	14	-	28904943	29721864
MGI:97255	Myh6	myosin, heavy polypeptide 6, cardiac muscle, alpha	protein coding gene	14	-	54941981	54966927
MGI:103157	Dnase1	deoxyribonuclease I	protein coding gene	16	+	4036942	4040024
MGI:95415	Erg	ETS transcription factor	protein coding gene	16	-	95359169	95586593
Highlighted boxes indicate adjacent genes on associated chromosome

## Sheet: Table S8c. Gene Ontology
Supplementary Table S8c: Gene Ontology of Cancer associated genes (n=147) that are significantly altered in EμMyc/Casp2-/- compared to EμMyc tumours.
Biological Process
Category	Term	Overlap	-log10 pvalue	P-value	Adjusted P-value	Z-score	Combined Score	Genes
GOTERM_BP_DIRECT	axonogenesis (GO:0007409)	12/224	3.94191	1.02996e-07	0.000114312	-1.71449	27.5837	NELL2;RET;DOK2;TUBB3;SEMA3B;TNR;PLXNB1;PRKCQ;EFNA4;ISL1;FGFR2;ART4
GOTERM_BP_DIRECT	axon guidance (GO:0007411)	10/159	3.94191	2.83506e-07	0.000114312	-1.57317	23.7171	NELL2;RET;DOK2;TUBB3;SEMA3B;TNR;PLXNB1;PRKCQ;EFNA4;ART4
GOTERM_BP_DIRECT	T cell activation (GO:0042110)	8/89	3.94191	3.00557e-07	0.000114312	-1.33247	20.0106	ZAP70;CD4;CD8A;LCK;CD3G;CD3E;CD3D;LAT
GOTERM_BP_DIRECT	T cell receptor signaling pathway (GO:0050852)	9/164	2.99789	3.52273e-06	0.00100486	-1.20984	15.1911	ZAP70;CD4;LCK;CD3G;PRKCQ;GATA3;CD3E;CD3D;LAT
GOTERM_BP_DIRECT	transmembrane receptor protein tyrosine kinase signaling pathway (GO:0007169)	13/397	2.75535	7.69728e-06	0.00175652	-1.73656	20.4473	EPHB6;IRS1;CD3E;EFNA4;NELL2;SPRED2;TIAM1;ZAP70;CD4;CD8A;LCK;FGFR2;MPZL1
GOTERM_BP_DIRECT	T cell differentiation (GO:0030217)	5/39	2.74628	9.43158e-06	0.00179357	-1.93287	22.3662	ZAP70;CD4;CD8A;LCK;CD3D
GOTERM_BP_DIRECT	positive regulation of intracellular signal transduction (GO:1902533)	14/480	2.68677	1.26195e-05	0.00205698	-1.59667	18.0109	EPHB6;RET;IRS1;GATA3;CD4;LCK;DLG5;CD27;HMOX1;SPRY2;BMF;PLXNB1;TNFRSF25;FGFR2
GOTERM_BP_DIRECT	regulation of ERK1 and ERK2 cascade (GO:0070372)	10/248	2.65809	1.54069e-05	0.00219741	-1.06481	11.7988	CCL25;DUSP4;EPHB6;RET;CD4;RPS6KA6;WNK2;SPRY2;FGFR2;SLAMF1
GOTERM_BP_DIRECT	enzyme linked receptor protein signaling pathway (GO:0007167)	7/121	2.39844	3.15148e-05	0.00399538	-1.75222	18.1619	ZAP70;CD4;CD8A;LCK;CD3E;MPZL1;PTPRF
GOTERM_BP_DIRECT	negative regulation of signal transduction (GO:0009968)	10/284	2.25346	4.88943e-05	0.00557884	-1.30466	12.9499	EPHB6;RET;IRS1;SPRY4;SPRY2;PRKCQ;GATA3;DLK1;FGFR2;SLAMF1
GOTERM_BP_DIRECT	negative regulation of fibroblast growth factor receptor signaling pathway (GO:0040037)	3/13	1.96121	0.000105413	0.0109342	-2.72286	24.935	SPRY4;SPRY2;GATA3
GOTERM_BP_DIRECT	regulation of lymphocyte activation (GO:0051249)	3/14	1.93137	0.00013344	0.0117119	-2.6929	24.0257	CD4;LCK;LAT
GOTERM_BP_DIRECT	antigen receptor-mediated signaling pathway (GO:0050851)	9/258	1.93137	0.000126039	0.0117119	-1.06252	9.54031	ZAP70;CD4;LCK;CD3G;PRKCQ;GATA3;CD3E;CD3D;LAT
GOTERM_BP_DIRECT	positive regulation of T cell activation (GO:0050870)	5/69	1.90062	0.000154248	0.0125712	-1.24431	10.9213	ZAP70;LCK;PRKCQ;GATA3;CD3E
GOTERM_BP_DIRECT	sympathetic nervous system development (GO:0048485)	3/17	1.8318	0.000245282	0.0147298	-2.19311	18.2316	NELL2;GATA3;ASCL1
GOTERM_BP_DIRECT	positive regulation of lymphocyte differentiation (GO:0045621)	3/17	1.8318	0.000245282	0.0147298	-2.17585	18.088	ZAP70;CD27;GATA3
GOTERM_BP_DIRECT	positive regulation of kinase activity (GO:0033674)	6/114	1.8318	0.000197771	0.0147298	-1.90504	16.247	EPHB6;RET;CD4;CAMKK1;FGFR2;LAT
GOTERM_BP_DIRECT	negative regulation of ERK1 and ERK2 cascade (GO:0070373)	4/41	1.8318	0.000229632	0.0147298	-1.45623	12.2018	DUSP4;RPS6KA6;WNK2;SPRY2
GOTERM_BP_DIRECT	lymphocyte differentiation (GO:0030098)	5/74	1.8318	0.000214684	0.0147298	-1.43699	12.1373	ZAP70;CD4;CR2;LCK;CD3D
GOTERM_BP_DIRECT	glycosphingolipid biosynthetic process (GO:0006688)	3/18	1.82357	0.000292756	0.0150119	-2.24762	18.287	ST8SIA1;ST3GAL5;ST8SIA5
GOTERM_BP_DIRECT	regulation of cell differentiation (GO:0045595)	6/122	1.82357	0.000285703	0.0150119	-1.96741	16.0551	TIAM1;SPOCK2;PLEKHB1;RORC;ISL1;FGFR2
GOTERM_BP_DIRECT	cardiac ventricle morphogenesis (GO:0003208)	4/44	1.82357	0.000302606	0.0150119	-1.62587	13.1746	GATA3;ISL1;FGFR2;MYH6
GOTERM_BP_DIRECT	positive regulation of MAPK cascade (GO:0043410)	9/290	1.82357	0.000300866	0.0150119	-1.10071	8.92546	CCL25;EPHB6;RET;CD4;CD27;SPRY2;TNFRSF25;FGFR2;SLAMF1
GOTERM_BP_DIRECT	negative regulation of MAPK cascade (GO:0043409)	5/81	1.82182	0.000327699	0.0150723	-1.72325	13.8264	DUSP4;RPS6KA6;WNK2;SPRY4;SPRY2
GOTERM_BP_DIRECT	regulation of T cell activation (GO:0050863)	4/45	1.82182	0.000330243	0.0150723	-1.51119	12.1132	CD4;LCK;PRKCQ;LAT
GOTERM_BP_DIRECT	regulation of fibroblast growth factor receptor signaling pathway (GO:0040036)	3/21	1.68604	0.000469513	0.0206044	-1.6595	12.7181	SPRY4;SPRY2;FGFR2
GOTERM_BP_DIRECT	ventricular cardiac muscle tissue development (GO:0003229)	3/22	1.6411	0.000540728	0.0228508	-1.75521	13.2037	ISL1;FGFR2;MYH6
GOTERM_BP_DIRECT	outflow tract septum morphogenesis (GO:0003148)	3/23	1.59853	0.0006185	0.0252039	-2.27174	16.7841	NELL2;ISL1;FGFR2
GOTERM_BP_DIRECT	positive regulation of ERK1 and ERK2 cascade (GO:0070374)	7/202	1.53159	0.000747348	0.0294043	-1.67726	12.0745	CCL25;EPHB6;RET;CD4;SPRY2;FGFR2;SLAMF1
GOTERM_BP_DIRECT	chordate embryonic development (GO:0043009)	4/57	1.50718	0.000817818	0.0311043	-1.43767	10.2202	GATA3;ISL1;FGFR2;MYH6
GOTERM_BP_DIRECT	epithelial tube formation (GO:0072175)	2/7	1.39762	0.00109987	0.0400296	-1.80674	12.3086	GATA3;FGFR2
GOTERM_BP_DIRECT	negative regulation of MAP kinase activity (GO:0043407)	4/62	1.39762	0.00112265	0.0400296	-1.29824	8.81773	DUSP4;SPRED2;SPRY4;SPRY2
GOTERM_BP_DIRECT	semaphorin-plexin signaling pathway (GO:0071526)	3/30	1.32592	0.00136555	0.047215	-2.49645	16.4671	NELL2;SEMA3B;PLXNB1
GOTERM_BP_DIRECT	brown fat cell differentiation (GO:0050873)	2/8	1.3226	0.00145942	0.0475772	-2.7429	17.9103	PRDM16;UCP1
GOTERM_BP_DIRECT	neuron fate specification (GO:0048665)	2/8	1.3226	0.00145942	0.0475772	-2.24247	14.6427	ASCL1;ISL1
GOTERM_BP_DIRECT	ventricular cardiac muscle tissue morphogenesis (GO:0055010)	3/35	1.16797	0.00214311	0.0679247	-1.51848	9.3318	ISL1;FGFR2;MYH6
GOTERM_BP_DIRECT	response to interleukin-4 (GO:0070670)	2/10	1.16774	0.00232297	0.0679617	-2.75103	16.6847	TCF7;GATA3
GOTERM_BP_DIRECT	sympathetic ganglion development (GO:0061549)	2/10	1.16774	0.00232297	0.0679617	-2.53487	15.3738	NELL2;ASCL1
GOTERM_BP_DIRECT	cellular response to interleukin-4 (GO:0071353)	2/10	1.16774	0.00232297	0.0679617	-1.89587	11.4983	TCF7;GATA3
GOTERM_BP_DIRECT	cardiac muscle tissue morphogenesis (GO:0055008)	3/37	1.15604	0.00251711	0.0698168	-1.51919	9.0918	ISL1;FGFR2;MYH6
GOTERM_BP_DIRECT	cytokine-mediated signaling pathway (GO:0019221)	12/634	1.15604	0.00254809	0.0698168	-1.30883	7.81687	CAMK2B;CCL25;CD4;IRS1;ITGAX;RORC;STAT4;CD27;HMOX1;ISG15;TNFRSF25;GATA3
GOTERM_BP_DIRECT	positive regulation of protein kinase B signaling (GO:0051897)	5/128	1.15604	0.00256994	0.0698168	-1.18557	7.07057	IRS1;LCK;SPRY2;GATA3;FGFR2
GOTERM_BP_DIRECT	negative regulation of embryonic development (GO:0045992)	2/11	1.13507	0.00282552	0.0732709	-2.75946	16.1955	RPS6KA6;GATA3
GOTERM_BP_DIRECT	ganglion development (GO:0061548)	2/11	1.13507	0.00282552	0.0732709	-2.19589	12.8878	NELL2;ASCL1
GOTERM_BP_DIRECT	myeloid cell activation involved in immune response (GO:0002275)	2/12	1.08288	0.00337432	0.0826267	-2.75765	15.6953	DNASE1;SLAMF1
GOTERM_BP_DIRECT	regulation of leukocyte cell-cell adhesion (GO:1903037)	2/12	1.08288	0.00337432	0.0826267	-2.06497	11.7529	CD4;LAT
GOTERM_BP_DIRECT	positive regulation of protein phosphorylation (GO:0001934)	9/413	1.08288	0.00352693	0.0826267	-1.8296	10.3324	EPHB6;RET;CD4;CD27;SPRY2;TNFRSF25;CAMKK1;FGFR2;LAT
GOTERM_BP_DIRECT	mesenchymal cell differentiation (GO:0048762)	3/42	1.08288	0.0036208	0.0826267	-1.57823	8.87133	DLG5;ISL1;FGFR2
GOTERM_BP_DIRECT	negative regulation of cell projection organization (GO:0031345)	3/42	1.08288	0.0036208	0.0826267	-1.51588	8.52086	CRMP1;SPRY2;ADCY6
GOTERM_BP_DIRECT	positive regulation of transferase activity (GO:0051347)	5/138	1.08288	0.00355204	0.0826267	-1.18123	6.66238	EPHB6;RET;CD4;PRKCQ;FGFR2
GOTERM_BP_DIRECT	glycolipid biosynthetic process (GO:0009247)	3/43	1.06239	0.00387161	0.0866179	-1.55822	8.65446	ST8SIA1;ST3GAL5;ST8SIA5
GOTERM_BP_DIRECT	cardiac right ventricle morphogenesis (GO:0003215)	2/13	1.06208	0.00396867	0.0866806	-2.6334	14.5609	GATA3;ISL1
GOTERM_BP_DIRECT	regulation of MAPK cascade (GO:0043408)	6/204	1.06208	0.00402636	0.0866806	-1.33271	7.34973	EPHB6;RET;CD4;CD27;TNFRSF25;FGFR2
GOTERM_BP_DIRECT	semaphorin-plexin signaling pathway involved in neuron projection guidance (GO:1902285)	2/14	1.01958	0.00460787	0.0955924	-2.60537	14.0169	NELL2;PLXNB1
GOTERM_BP_DIRECT	neuron fate commitment (GO:0048663)	2/14	1.01958	0.00460787	0.0955924	-2.22558	11.9736	ASCL1;ISL1
Molecular Function
Category	Term	Overlap	-log10 pvalue	P-value	Adjusted P-value	Z-score	Combined Score	Genes
GOTERM_MF_DIRECT	MHC class II protein binding (GO:0042289)	3/7	2.74019	1.33253e-05	0.00181891	-2.92439	32.8287	CD4;LAG3;KRT17
GOTERM_MF_DIRECT	T cell receptor binding (GO:0042608)	3/7	2.74019	1.33253e-05	0.00181891	-2.46748	27.6996	LCK;CD3G;CD3E
GOTERM_MF_DIRECT	MHC protein binding (GO:0042287)	4/31	2.27458	7.5533e-05	0.00531401	-1.96052	18.6072	CD4;LAG3;KRT17;CD8A
GOTERM_MF_DIRECT	protein kinase binding (GO:0019901)	13/496	2.27458	7.78609e-05	0.00531401	-1.09911	10.3982	EPHB6;RET;IRS1;CD3E;ADCY6;SPRED2;CD4;LCK;DACT2;SPRY2;FGFR2;LAT;MYH6
GOTERM_MF_DIRECT	protein homodimerization activity (GO:0042803)	15/665	2.19403	0.00011716	0.00639692	-2.17399	19.6789	CAMK2B;KCNH2;CR2;HPGD;CD3G;ABCB9;CD3E;CD3D;CD4;CDH4;HMOX1;CD69;CRYM;FGFR2;RAB11FIP4
GOTERM_MF_DIRECT	sialyltransferase activity (GO:0008373)	3/22	1.60901	0.000540728	0.0246031	-2.27963	17.1487	ST8SIA1;ST3GAL5;ST8SIA5
GOTERM_MF_DIRECT	alpha-N-acetylneuraminate alpha-2,8-sialyltransferase activity (GO:0003828)	2/7	1.41668	0.00109987	0.0383105	-3.90515	26.6041	ST8SIA1;ST8SIA5
GOTERM_MF_DIRECT	transmembrane receptor protein tyrosine kinase activity (GO:0004714)	4/62	1.41668	0.00112265	0.0383105	-1.64579	11.1783	EPHB6;NELL2;RET;FGFR2
GOTERM_MF_DIRECT	semaphorin receptor activity (GO:0017154)	2/12	1.05471	0.00337432	0.0881646	-2.34097	13.3238	NELL2;PLXNB1
GOTERM_MF_DIRECT	RNA polymerase II regulatory region DNA binding (GO:0001012)	6/202	1.05471	0.00383777	0.0881646	-2.03151	11.301	SALL2;SATB1;RORC;GATA3;ASCL1;ETV5
GOTERM_MF_DIRECT	protein kinase C binding (GO:0005080)	3/41	1.05471	0.0033802	0.0881646	-1.75071	9.96121	IRS1;DACT2;ADCY6
GOTERM_MF_DIRECT	kinase binding (GO:0019900)	9/419	1.05471	0.00387537	0.0881646	-1.52825	8.48657	SPRED2;TIAM1;CD4;LCK;SPRY2;CD3E;ADCY6;LAT;MYH6
GOTERM_MF_DIRECT	protein tyrosine kinase activity (GO:0004713)	5/148	0.998483	0.00477857	0.10035	-1.18799	6.34814	EPHB6;RET;ZAP70;LCK;FGFR2
Cellular Component
Category	Term	Overlap	-log10 pvalue	P-value	Adjusted P-value	Z-score	Combined Score	Genes
GOTERM_CC_DIRECT	T cell receptor complex (GO:0042101)	6/17	6.82896	1.6474e-09	1.48266e-07	-2.71371	54.8823	ZAP70;CD4;CD8A;CD3G;CD3E;CD3D
GOTERM_CC_DIRECT	integral component of plasma membrane (GO:0005887)	28/1464	3.94252	2.53667e-06	0.00011415	-1.68873	21.7587	EPHB6;RET;GRIA2;PMEL;GAL3ST1;IRS1;SLC1A2;CD3G;CD3E;EFNA4;PTPRF;CCR9;KISS1R;ST3GAL5;SLC26A11;ENPP3;TSPAN1;KCNH2;GABBR1;CD4;CD5;CD8A;CD27;PLXNB1;TNFRSF25;CD69;KCNK2;FGFR2

## Sheet: Table S8d. Pathways
Supplementary Table S8d: Enriched biochemical pathways (KEGG, REACTOME, PANTHER) for cancer associated genes (n=147) significantly altered in EμMyc/Casp2-/- compared to EμMyc tumours.
Category	Term	Overlap	-log10 pvalue	P-value	Adjusted P-value	Z-score	Combined Score	Genes
KEGG_PATHWAY	T cell receptor signaling pathway_Homo sapiens_hsa04660	9/104	4.95587	7.42929e-08	1.10696e-05	-1.88101	30.8773	ZAP70;CD4;CD8A;LCK;PRKCQ;CD3G;CD3E;CD3D;LAT
	Primary immunodeficiency_Homo sapiens_hsa05340	6/37	4.68981	2.74177e-07	2.04261e-05	-1.70524	25.7653	ZAP70;CD4;LCK;CD8A;CD3E;CD3D
	Hematopoietic cell lineage_Homo sapiens_hsa04640	7/88	3.7155	3.8765e-06	0.000192533	-1.72844	21.5374	CD4;CR2;CD5;CD8A;CD3G;CD3E;CD3D
	cAMP signaling pathway_Homo sapiens_hsa04024	8/199	2.37106	0.00011424	0.00425544	-1.86701	16.9473	CAMK2B;GRIA2;TIAM1;GABBR1;ADCY8;HTR4;ADCY6;RAPGEF4
	Glycosphingolipid biosynthesis - ganglio series_Homo sapiens_hsa00604	3/15	2.30593	0.000165902	0.00494389	-1.28487	11.1837	ST8SIA1;ST8SIA5;ST3GAL5
	Adrenergic signaling in cardiomyocytes_Homo sapiens_hsa04261	6/148	1.70362	0.000796788	0.0197869	-1.73431	12.3742	CAMK2B;CACNA2D3;ADCY8;ADCY6;MYH6;RAPGEF4
	Rap1 signaling pathway_Homo sapiens_hsa04015	7/211	1.68761	0.000964506	0.0205302	-1.8106	12.5726	TIAM1;ADCY8;EFNA4;ADCY6;FGFR2;LAT;RAPGEF4
	Long-term potentiation_Homo sapiens_hsa04720	4/66	1.57825	0.00141793	0.026409	-1.64559	10.7927	CAMK2B;GRIA2;RPS6KA6;ADCY8
	Gastric acid secretion_Homo sapiens_hsa04971	4/74	1.44589	0.00216353	0.0358184	-1.7474	10.7221	CAMK2B;ADCY8;KCNK2;ADCY6
	Chemokine signaling pathway_Homo sapiens_hsa04062	6/187	1.40768	0.00262504	0.0391131	-1.69472	10.0712	CCL25;TIAM1;CCR9;ADCY8;ADCY6;CCR10
	Measles_Homo sapiens_hsa05162	5/136	1.35638	0.00333704	0.0440166	-1.60583	9.15753	PRKCQ;CD3G;CD3E;CD3D;SLAMF1
	Insulin secretion_Homo sapiens_hsa04911	4/85	1.35638	0.00357794	0.0440166	-1.56355	8.80741	CAMK2B;ADCY8;ADCY6;RAPGEF4
	Dilated cardiomyopathy_Homo sapiens_hsa05414	4/90	1.35638	0.00438974	0.0440166	-1.50336	8.16095	CACNA2D3;ADCY8;MYH6;ADCY6
	Cell adhesion molecules (CAMs)_Homo sapiens_hsa04514	5/142	1.35638	0.00401161	0.0440166	-1.43692	7.92971	CD4;CDH4;CD8A;PTPRF;MPZL1
	Longevity regulating pathway - mammal_Homo sapiens_hsa04211	4/94	1.35638	0.00512229	0.0440166	-1.48697	7.84253	IRS1;ADCY8;ADCY6;CAMKK1
	Circadian entrainment_Homo sapiens_hsa04713	4/95	1.35638	0.00531744	0.0440166	-1.44849	7.58541	CAMK2B;GRIA2;ADCY8;ADCY6
	NF-kappa B signaling pathway_Homo sapiens_hsa04064	4/93	1.35638	0.004932	0.0440166	-1.36924	7.2734	ZAP70;LCK;PRKCQ;LAT
	Intestinal immune network for IgA production_Homo sapiens_hsa04672	3/48	1.35638	0.00528314	0.0440166	-1.11599	5.8514	CCL25;CCR9;CCR10
	Inflammatory mediator regulation of TRP channels_Homo sapiens_hsa04750	4/98	1.34503	0.0059326	0.0451825	-1.48801	7.62944	CAMK2B;PRKCQ;ADCY8;ADCY6
	Oxytocin signaling pathway_Homo sapiens_hsa04921	5/158	1.34503	0.0062798	0.0451825	-1.47441	7.47587	CAMK2B;CACNA2D3;ADCY8;ADCY6;CAMKK1
	Melanogenesis_Homo sapiens_hsa04916	4/100	1.34503	0.006368	0.0451825	-1.37266	6.94083	CAMK2B;TCF7;ADCY8;ADCY6
	Regulation of lipolysis in adipocytes_Homo sapiens_hsa04923	3/56	1.26001	0.00811392	0.0549533	-1.12537	5.41771	IRS1;ADCY8;ADCY6
	Insulin resistance_Homo sapiens_hsa04931	4/109	1.25457	0.00858952	0.0556452	-1.27834	6.08132	RPS6KA6;IRS1;PRKCQ;PTPRF
	Glutamatergic synapse_Homo sapiens_hsa04724	4/114	1.20624	0.0100181	0.0621956	-1.308	6.02121	GRIA2;SLC1A2;ADCY8;ADCY6
	HTLV-I infection_Homo sapiens_hsa05166	6/258	1.17222	0.0121556	0.0672639	-1.3185	5.81454	LCK;CD3G;ADCY8;CD3E;CD3D;ADCY6
	Longevity regulating pathway - multiple species_Homo sapiens_hsa04213	3/64	1.17222	0.011688	0.0672639	-1.10726	4.92639	IRS1;ADCY8;ADCY6
	Inflammatory bowel disease (IBD)_Homo sapiens_hsa05321	3/65	1.17222	0.0121888	0.0672639	-0.963674	4.24714	STAT4;RORC;GATA3
	Oocyte meiosis_Homo sapiens_hsa04114	4/123	1.16135	0.0129606	0.0689689	-1.16842	5.07778	CAMK2B;RPS6KA6;ADCY8;ADCY6
	Axon guidance_Homo sapiens_hsa04360	4/127	1.13146	0.0144277	0.0738827	-1.05718	4.48098	EPHB6;SEMA3B;PLXNB1;EFNA4
	Adipocytokine signaling pathway_Homo sapiens_hsa04920	3/70	1.13146	0.0148757	0.0738827	-0.848039	3.56857	IRS1;PRKCQ;CAMKK1
	Thyroid cancer_Homo sapiens_hsa05216	2/29	1.03641	0.0191322	0.0919581	-0.00623646	0.0246738	RET;TCF7
	Wnt signaling pathway_Homo sapiens_hsa04310	4/142	1.03089	0.0208469	0.0931336	-1.06689	4.12944	CAMK2B;VANGL2;DAAM1;TCF7
	Phospholipase D signaling pathway_Homo sapiens_hsa04072	4/144	1.03089	0.0218156	0.0931336	-1.05565	4.03802	DGKA;ADCY8;ADCY6;RAPGEF4
	Aldosterone synthesis and secretion_Homo sapiens_hsa04925	3/81	1.03089	0.021877	0.0931336	-0.914963	3.49728	CAMK2B;ADCY8;ADCY6
	Complement and coagulation cascades_Homo sapiens_hsa04610	3/79	1.03089	0.0204917	0.0931336	-0.81327	3.16178	CR2;ITGAX;TFPI
	Taste transduction_Homo sapiens_hsa04742	3/83	1.01553	0.0233123	0.0964871	-0.850421	3.19654	GABBR1;ADCY8;ADCY6
REACTOME_PATHWAY	Generation of second messenger molecules_Homo sapiens_R-HSA-202433	7/35	5.83792	5.68159e-09	1.45237e-06	-2.04474	38.8215	ZAP70;CD4;LCK;CD3G;CD3E;CD3D;LAT
	Translocation of ZAP-70 to Immunological synapse_Homo sapiens_R-HSA-202430	6/21	5.83792	7.05032e-09	1.45237e-06	-2.03581	38.2126	ZAP70;CD4;LCK;CD3G;CD3E;CD3D
	Neuronal System_Homo sapiens_R-HSA-112316	13/301	4.30552	3.60333e-07	4.94857e-05	-2.21008	32.7893	KCNH2;CAMK2B;GRIA2;GABBR1;KCNB1;CACNA2D3;SLC1A2;ADCY8;ADCY6;PTPRF;CAMKK1;RPS6KA6;KCNK2
	Phosphorylation of CD3 and TCR zeta chains_Homo sapiens_R-HSA-202427	5/24	4.10585	7.60872e-07	7.83698e-05	-2.03164	28.6234	CD4;LCK;CD3G;CD3E;CD3D
	PD-1 signaling_Homo sapiens_R-HSA-389948	5/26	4.01824	1.16368e-06	9.58871e-05	-2.0353	27.8101	CD4;LCK;CD3G;CD3E;CD3D
	TCR signaling_Homo sapiens_R-HSA-202403	8/118	3.74786	2.60251e-06	0.000178706	-2.03766	26.2023	ZAP70;CD4;LCK;PRKCQ;CD3G;CD3E;CD3D;LAT
	Activation of NMDA receptor upon glutamate binding and postsynaptic events_Homo sapiens_R-HSA-442755	5/39	3.25562	9.43158e-06	0.000555116	-1.97774	22.8853	CAMK2B;GRIA2;RPS6KA6;ADCY8;CAMKK1
	Signaling by EGFR_Homo sapiens_R-HSA-177929	12/355	3.1832	1.27349e-05	0.000655845	-2.5676	28.9399	DUSP4;RET;CAMK2B;SPRED2;IRS1;LCK;LRIG1;SPRY2;ADCY8;ADCY6;FGFR2;LAT
	Axon guidance_Homo sapiens_R-HSA-422475	14/515	2.94571	2.75037e-05	0.00113315	-2.28612	24.0069	DUSP4;RET;EPHB6;CAMK2B;IRS1;CRMP1;EFNA4;TIAM1;SPRED2;RPS6KA6;PRKCQ;PLXNB1;LAT;FGFR2
	Transmission across Chemical Synapses_Homo sapiens_R-HSA-112315	9/211	2.94571	2.67352e-05	0.00113315	-2.13933	22.5262	CAMK2B;GRIA2;GABBR1;RPS6KA6;CACNA2D3;SLC1A2;ADCY8;ADCY6;CAMKK1
	Signaling by FGFR4_Homo sapiens_R-HSA-5654743	11/332	2.9017	3.55392e-05	0.00125401	-2.53215	25.9416	DUSP4;RET;CAMK2B;SPRED2;IRS1;LCK;SPRY2;ADCY8;ADCY6;FGFR2;LAT
	Signaling by FGFR3_Homo sapiens_R-HSA-5654741	11/333	2.9017	3.65244e-05	0.00125401	-2.53174	25.8681	DUSP4;RET;CAMK2B;SPRED2;IRS1;LCK;SPRY2;ADCY8;ADCY6;FGFR2;LAT
	Signaling by FGFR1_Homo sapiens_R-HSA-5654736	11/336	2.9011	3.9623e-05	0.00125574	-2.51825	25.5252	DUSP4;RET;CAMK2B;SPRED2;IRS1;LCK;SPRY2;ADCY8;ADCY6;FGFR2;LAT
	Downstream TCR signaling_Homo sapiens_R-HSA-202424	6/99	2.65684	9.09305e-05	0.00220373	-1.92088	17.8746	CD4;LCK;PRKCQ;CD3G;CD3E;CD3D
	Signaling by FGFR2_Homo sapiens_R-HSA-5654738	11/361	2.65684	7.55147e-05	0.00220373	-2.55165	24.2182	DUSP4;RET;CAMK2B;SPRED2;IRS1;LCK;SPRY2;ADCY8;ADCY6;FGFR2;LAT
	Signaling by FGFR_Homo sapiens_R-HSA-190236	11/366	2.65684	8.5332e-05	0.00220373	-2.52391	23.6464	DUSP4;RET;CAMK2B;SPRED2;IRS1;LCK;SPRY2;ADCY8;ADCY6;FGFR2;LAT
	Neurotransmitter Receptor Binding And Downstream Transmission In The Postsynaptic Cell_Homo sapiens_R-HSA-112314	7/142	2.65684	8.72856e-05	0.00220373	-1.98156	18.5203	CAMK2B;GRIA2;GABBR1;RPS6KA6;ADCY8;ADCY6;CAMKK1
	Post NMDA receptor activation events_Homo sapiens_R-HSA-438064	4/35	2.55098	0.000122857	0.00281205	-1.88303	16.9557	CAMK2B;RPS6KA6;ADCY8;CAMKK1
	Downstream signaling of activated FGFR2_Homo sapiens_R-HSA-5654696	10/329	2.49125	0.000164463	0.00322661	-2.4337	21.2044	DUSP4;RET;CAMK2B;SPRED2;IRS1;LCK;ADCY8;ADCY6;FGFR2;LAT
	Downstream signaling of activated FGFR3_Homo sapiens_R-HSA-5654708	10/329	2.49125	0.000164463	0.00322661	-2.42632	21.1401	DUSP4;RET;CAMK2B;SPRED2;IRS1;LCK;ADCY8;ADCY6;FGFR2;LAT
	Downstream signaling of activated FGFR4_Homo sapiens_R-HSA-5654716	10/329	2.49125	0.000164463	0.00322661	-2.41586	21.0489	DUSP4;RET;CAMK2B;SPRED2;IRS1;LCK;ADCY8;ADCY6;FGFR2;LAT
	Downstream signaling of activated FGFR1_Homo sapiens_R-HSA-5654687	10/332	2.47959	0.000176986	0.00331446	-2.41861	20.8955	DUSP4;RET;CAMK2B;SPRED2;IRS1;LCK;ADCY8;ADCY6;FGFR2;LAT
	Costimulation by the CD28 family_Homo sapiens_R-HSA-388841	5/72	2.47112	0.000188673	0.00337972	-1.76876	15.168	CD4;LCK;CD3G;CD3E;CD3D
	Downstream signal transduction_Homo sapiens_R-HSA-186763	10/341	2.42393	0.000219477	0.00376769	-2.40206	20.2356	DUSP4;RET;CAMK2B;SPRED2;IRS1;LCK;ADCY8;ADCY6;FGFR2;LAT
	DAP12 signaling_Homo sapiens_R-HSA-2424491	10/344	2.4112	0.000235419	0.00387971	-2.42573	20.2649	DUSP4;RET;CAMK2B;SPRED2;IRS1;LCK;ADCY8;ADCY6;FGFR2;LAT
	Glucagon-like Peptide-1 (GLP1) regulates insulin secretion_Homo sapiens_R-HSA-381676	4/42	2.39805	0.000252362	0.00399897	-1.80503	14.954	KCNB1;ADCY8;ADCY6;RAPGEF4
	DAP12 interactions_Homo sapiens_R-HSA-2172127	10/359	2.29732	0.000330479	0.00504287	-2.3417	18.7686	DUSP4;RET;CAMK2B;SPRED2;IRS1;LCK;ADCY8;ADCY6;FGFR2;LAT
	Signaling by PDGF_Homo sapiens_R-HSA-186797	10/364	2.26577	0.000368542	0.00542284	-2.37151	18.7491	DUSP4;RET;CAMK2B;SPRED2;IRS1;LCK;ADCY8;ADCY6;FGFR2;LAT
	NGF signalling via TRKA from the plasma membrane_Homo sapiens_R-HSA-187037	10/374	2.18882	0.000455703	0.00647412	-2.32876	17.9167	DUSP4;RET;CAMK2B;SPRED2;IRS1;LCK;ADCY8;ADCY6;FGFR2;LAT
	Signalling by NGF_Homo sapiens_R-HSA-166520	11/450	2.15919	0.000504704	0.00693127	-2.23195	16.944	DUSP4;RET;CAMK2B;TIAM1;SPRED2;IRS1;LCK;ADCY8;ADCY6;LAT;FGFR2
	Interleukin-2 signaling_Homo sapiens_R-HSA-451927	8/252	2.12645	0.000562354	0.00747387	-2.24617	16.8089	DUSP4;RET;CAMK2B;SPRED2;IRS1;LCK;FGFR2;LAT
	Cytokine Signaling in Immune system_Homo sapiens_R-HSA-1280215	13/620	2.06477	0.000672644	0.00861455	-2.12895	15.5505	DUSP4;RET;CAMK2B;IRS1;UBE2L6;ISG15;SPRED2;CD4;LCK;CD27;TNFRSF25;LAT;FGFR2
	Developmental Biology_Homo sapiens_R-HSA-1266738	15/786	2.06477	0.000690001	0.00861455	-2.10162	15.2973	DUSP4;EPHB6;RET;CAMK2B;IRS1;CRMP1;EFNA4;TIAM1;SPRED2;CDH4;RPS6KA6;PRKCQ;PLXNB1;LAT;FGFR2
	Innate Immune System_Homo sapiens_R-HSA-168249	15/807	1.96165	0.00090142	0.0109231	-2.13239	14.9513	DUSP4;RET;CAMK2B;IRS1;UBE2L6;CD3G;ISG15;ADCY8;ADCY6;SPRED2;CD4;LCK;PRKCQ;LAT;FGFR2
	MAPK family signaling cascades_Homo sapiens_R-HSA-5683057	8/284	1.8434	0.00121835	0.0143417	-2.2572	15.1464	DUSP4;RET;CAMK2B;SPRED2;IRS1;ETV4;FGFR2;LAT
	Gastrin-CREB signalling pathway via PKC and MAPK_Homo sapiens_R-HSA-881907	10/432	1.80572	0.00136675	0.0156417	-2.26052	14.9088	DUSP4;RET;CAMK2B;SPRED2;IRS1;DGKA;KISS1R;PRKCQ;LAT;FGFR2
	Sialic acid metabolism_Homo sapiens_R-HSA-4085001	3/33	1.78597	0.00180578	0.0163692	-1.4216	8.9799	ST8SIA1;ST8SIA5;ST3GAL5
	Nef Mediated CD4 Down-regulation_Homo sapiens_R-HSA-167590	2/9	1.78597	0.00186736	0.0163692	0.285851	-1.79607	CD4;LCK
	GRB2 events in EGFR signaling_Homo sapiens_R-HSA-179812	7/235	1.78597	0.00179137	0.0163692	-2.13401	13.4971	DUSP4;RET;CAMK2B;SPRED2;IRS1;FGFR2;LAT
	RAF/MAP kinase cascade_Homo sapiens_R-HSA-5673001	7/235	1.78597	0.00179137	0.0163692	-2.12257	13.4248	DUSP4;RET;CAMK2B;SPRED2;IRS1;FGFR2;LAT
	SHC1 events in EGFR signaling_Homo sapiens_R-HSA-180336	7/235	1.78597	0.00179137	0.0163692	-2.11665	13.3874	DUSP4;RET;CAMK2B;SPRED2;IRS1;FGFR2;LAT
	SHC1 events in ERBB4 signaling_Homo sapiens_R-HSA-1250347	7/235	1.78597	0.00179137	0.0163692	-2.10404	13.3076	DUSP4;RET;CAMK2B;SPRED2;IRS1;FGFR2;LAT
	SOS-mediated signalling_Homo sapiens_R-HSA-112412	7/235	1.78597	0.00179137	0.0163692	-2.09504	13.2507	DUSP4;RET;CAMK2B;SPRED2;IRS1;FGFR2;LAT
	FRS-mediated FGFR1 signaling_Homo sapiens_R-HSA-5654693	7/236	1.78597	0.001835	0.0163692	-2.11674	13.337	DUSP4;RET;CAMK2B;SPRED2;IRS1;FGFR2;LAT
	FRS-mediated FGFR2 signaling_Homo sapiens_R-HSA-5654700	7/236	1.78597	0.001835	0.0163692	-2.11163	13.3048	DUSP4;RET;CAMK2B;SPRED2;IRS1;FGFR2;LAT
	FRS-mediated FGFR3 signaling_Homo sapiens_R-HSA-5654706	7/236	1.78597	0.001835	0.0163692	-2.1021	13.2447	DUSP4;RET;CAMK2B;SPRED2;IRS1;FGFR2;LAT
	FRS-mediated FGFR4 signaling_Homo sapiens_R-HSA-5654712	7/236	1.78597	0.001835	0.0163692	-2.09086	13.1739	DUSP4;RET;CAMK2B;SPRED2;IRS1;FGFR2;LAT
	Immune System_Homo sapiens_R-HSA-168256	22/1547	1.7842	0.00210011	0.0164361	-1.80012	11.0991	DUSP4;RET;CAMK2B;IRS1;UBE2L6;CD3G;ISG15;ADCY8;CD3E;CD3D;ADCY6;ZAP70;SPRED2;CD4;LCK;CD8A;CD27;TNFRSF25;PRKCQ;LAT;FGFR2;RAPGEF4
	ARMS-mediated activation_Homo sapiens_R-HSA-170984	7/239	1.7842	0.00197084	0.0164361	-2.08948	13.016	DUSP4;RET;CAMK2B;SPRED2;IRS1;FGFR2;LAT
	Signalling to p38 via RIT and RIN_Homo sapiens_R-HSA-187706	7/239	1.7842	0.00197084	0.0164361	-2.06013	12.8331	DUSP4;RET;CAMK2B;SPRED2;IRS1;FGFR2;LAT
	Frs2-mediated activation_Homo sapiens_R-HSA-170968	7/240	1.7842	0.00201781	0.0164361	-2.07962	12.9056	DUSP4;RET;CAMK2B;SPRED2;IRS1;FGFR2;LAT
	MAPK1/MAPK3 signaling_Homo sapiens_R-HSA-5684996	7/241	1.7842	0.00206564	0.0164361	-2.08806	12.909	DUSP4;RET;CAMK2B;SPRED2;IRS1;FGFR2;LAT
	Prolonged ERK activation events_Homo sapiens_R-HSA-169893	7/242	1.7842	0.00211435	0.0164361	-2.06862	12.7406	DUSP4;RET;CAMK2B;SPRED2;IRS1;FGFR2;LAT
	Signaling by Leptin_Homo sapiens_R-HSA-2586552	7/243	1.78225	0.00216394	0.0165101	-2.0488	12.5711	DUSP4;RET;CAMK2B;SPRED2;IRS1;FGFR2;LAT
	Adenylate cyclase activating pathway_Homo sapiens_R-HSA-170660	2/10	1.77493	0.00232297	0.0167906	0.825232	-5.00496	ADCY8;ADCY6
	Interleukin receptor SHC signaling_Homo sapiens_R-HSA-912526	7/245	1.77493	0.00226582	0.0167906	-2.03906	12.4175	DUSP4;RET;CAMK2B;SPRED2;IRS1;FGFR2;LAT
	Signalling to RAS_Homo sapiens_R-HSA-167044	7/246	1.77493	0.00231813	0.0167906	-2.04314	12.3957	DUSP4;RET;CAMK2B;SPRED2;IRS1;FGFR2;LAT
	VEGFR2 mediated cell proliferation_Homo sapiens_R-HSA-5218921	7/248	1.76372	0.00242555	0.0172297	-2.04784	12.3315	DUSP4;RET;CAMK2B;SPRED2;IRS1;FGFR2;LAT
	Signaling by Interleukins_Homo sapiens_R-HSA-449147	9/392	1.75852	0.00249711	0.0174374	-1.97172	11.8158	DUSP4;RET;CAMK2B;SPRED2;CD4;IRS1;LCK;LAT;FGFR2
	Fc epsilon receptor (FCERI) signaling_Homo sapiens_R-HSA-2454202	9/395	1.74372	0.00262742	0.0180416	-2.03113	12.0685	DUSP4;RET;CAMK2B;SPRED2;IRS1;LCK;PRKCQ;LAT;FGFR2
	Signalling to ERKs_Homo sapiens_R-HSA-187687	7/253	1.73732	0.0027109	0.0183097	-1.98237	11.7168	DUSP4;RET;CAMK2B;SPRED2;IRS1;FGFR2;LAT
	Activation of GABAB receptors_Homo sapiens_R-HSA-991365	3/39	1.73129	0.00292908	0.0185658	-1.21819	7.1058	GABBR1;ADCY8;ADCY6
	GABA B receptor activation_Homo sapiens_R-HSA-977444	3/39	1.73129	0.00292908	0.0185658	-1.20419	7.02411	GABBR1;ADCY8;ADCY6
	Regulation of insulin secretion_Homo sapiens_R-HSA-422356	4/80	1.73129	0.00287474	0.0185658	-1.39676	8.17357	KCNB1;ADCY8;ADCY6;RAPGEF4
	Signaling by SCF-KIT_Homo sapiens_R-HSA-1433557	8/325	1.73129	0.00282474	0.0185658	-2.00693	11.7793	DUSP4;RET;CAMK2B;SPRED2;IRS1;LCK;FGFR2;LAT
	Signaling by GPCR_Homo sapiens_R-HSA-372790	19/1293	1.72766	0.00299908	0.0187216	-1.69351	9.83834	DUSP4;CCL25;RET;CAMK2B;GABBR1;IRS1;DGKA;HTR4;ADCY8;ADCY6;TIAM1;SPRED2;CCR9;KISS1R;PRKCQ;PLXNB1;LAT;CCR10;FGFR2
	Signaling by ERBB4_Homo sapiens_R-HSA-1236394	8/330	1.71983	0.00309993	0.0190622	-1.9693	11.3754	DUSP4;RET;CAMK2B;SPRED2;IRS1;LCK;FGFR2;LAT
	Interleukin-3, 5 and GM-CSF signaling_Homo sapiens_R-HSA-512988	7/261	1.70971	0.00322033	0.0195114	-1.92853	11.0664	DUSP4;RET;CAMK2B;SPRED2;IRS1;FGFR2;LAT
	NCAM signaling for neurite out-growth_Homo sapiens_R-HSA-375165	7/266	1.6708	0.00357399	0.0213404	-1.91165	10.7704	DUSP4;RET;CAMK2B;SPRED2;IRS1;FGFR2;LAT
	Adaptive Immune System_Homo sapiens_R-HSA-1280218	13/762	1.61342	0.00413786	0.0243543	-1.69761	9.31576	IRS1;UBE2L6;CD3G;CD3E;CD3D;ZAP70;CD4;LCK;CD8A;PRKCQ;LAT;FGFR2;RAPGEF4
	Adenylate cyclase inhibitory pathway_Homo sapiens_R-HSA-170670	2/14	1.57894	0.00460787	0.0263673	0.210688	-1.1335	ADCY8;ADCY6
	Inhibition of adenylate cyclase pathway_Homo sapiens_R-HSA-997269	2/14	1.57894	0.00460787	0.0263673	0.243583	-1.31048	ADCY8;ADCY6
	G alpha (z) signalling events_Homo sapiens_R-HSA-418597	3/46	1.57757	0.00468656	0.0264502	-1.22128	6.54982	PRKCQ;ADCY8;ADCY6
	IRS-mediated signalling_Homo sapiens_R-HSA-112399	7/284	1.54703	0.00509683	0.0283769	-1.87885	9.91873	DUSP4;RET;CAMK2B;SPRED2;IRS1;FGFR2;LAT
	EPH-ephrin mediated repulsion of cells_Homo sapiens_R-HSA-3928665	3/48	1.54557	0.00528314	0.0284726	-1.17618	6.16701	EPHB6;TIAM1;EFNA4
	Phospholipase C-mediated cascade; FGFR2_Homo sapiens_R-HSA-5654221	3/49	1.54557	0.00559776	0.0284726	-1.12727	5.84533	ADCY8;ADCY6;FGFR2
	Insulin receptor signalling cascade_Homo sapiens_R-HSA-74751	7/287	1.54557	0.00539189	0.0284726	-1.86044	9.71683	DUSP4;RET;CAMK2B;SPRED2;IRS1;FGFR2;LAT
	IGF1R signaling cascade_Homo sapiens_R-HSA-2428924	7/288	1.54557	0.00549303	0.0284726	-1.87376	9.75155	DUSP4;RET;CAMK2B;SPRED2;IRS1;FGFR2;LAT
	IRS-related events triggered by IGF1R_Homo sapiens_R-HSA-2428928	7/288	1.54557	0.00549303	0.0284726	-1.86391	9.70028	DUSP4;RET;CAMK2B;SPRED2;IRS1;FGFR2;LAT
	Signaling by Type 1 Insulin-like Growth Factor 1 Receptor (IGF1R)_Homo sapiens_R-HSA-2404192	7/288	1.54557	0.00549303	0.0284726	-1.85462	9.65196	DUSP4;RET;CAMK2B;SPRED2;IRS1;FGFR2;LAT
	FCERI mediated MAPK activation_Homo sapiens_R-HSA-2871796	7/289	1.54557	0.0055956	0.0284726	-1.83081	9.49419	DUSP4;RET;CAMK2B;SPRED2;IRS1;FGFR2;LAT
	PKA activation_Homo sapiens_R-HSA-163615	2/16	1.51946	0.00601813	0.0302374	0.350488	-1.79204	ADCY8;ADCY6
	Potassium Channels_Homo sapiens_R-HSA-1296071	4/99	1.51547	0.00614774	0.0305165	-1.25295	6.37962	KCNH2;GABBR1;KCNB1;KCNK2
	Aquaporin-mediated transport_Homo sapiens_R-HSA-445717	3/51	1.5128	0.00626015	0.0307045	-1.21051	6.1416	AQP11;ADCY8;ADCY6
	PKA-mediated phosphorylation of CREB_Homo sapiens_R-HSA-111931	2/17	1.49785	0.00678784	0.0317794	0.245331	-1.22484	ADCY8;ADCY6
	Unblocking of NMDA receptor, glutamate binding and activation_Homo sapiens_R-HSA-438066	2/17	1.49785	0.00678784	0.0317794	0.263538	-1.31575	CAMK2B;GRIA2
	PKA activation in glucagon signalling_Homo sapiens_R-HSA-164378	2/17	1.49785	0.00678784	0.0317794	0.305334	-1.52442	ADCY8;ADCY6
	Signal Transduction_Homo sapiens_R-HSA-162582	29/2465	1.49785	0.00674177	0.0317794	-1.4982	7.49017	RET;CAMK2B;RTKN;IRS1;DGKA;TCF7;HTR4;ADCY8;ADCY6;SPRED2;KISS1R;CCR9;LRIG1;CCR10;DUSP4;CCL25;GABBR1;ETV4;DLK1;TIAM1;VANGL2;DAAM1;LCK;SPRY2;PRKCQ;PLXNB1;LAT;FGFR2;RAPGEF4
	GABA receptor activation_Homo sapiens_R-HSA-977443	3/55	1.45126	0.00772021	0.0353782	-1.04708	5.09288	GABBR1;ADCY8;ADCY6
	Hemostasis_Homo sapiens_R-HSA-109582	10/552	1.45126	0.00772824	0.0353782	-1.43419	6.97431	DOK2;LCK;DGKA;ITGAX;PRKCQ;SCG3;GATA3;TFPI;LAT;RAPGEF4
	Chemokine receptors bind chemokines_Homo sapiens_R-HSA-380108	3/56	1.43491	0.00811392	0.0367355	-0.975362	4.69556	CCL25;CCR9;CCR10
	Signaling by Insulin receptor_Homo sapiens_R-HSA-74752	7/311	1.43319	0.0082357	0.0368816	-1.70837	8.19893	DUSP4;RET;CAMK2B;SPRED2;IRS1;FGFR2;LAT
	G alpha (i) signalling events_Homo sapiens_R-HSA-418594	6/240	1.413	0.00872135	0.0386365	-1.42133	6.73993	CCL25;GABBR1;CCR9;ADCY8;ADCY6;CCR10
	Integration of energy metabolism_Homo sapiens_R-HSA-163685	4/110	1.41061	0.00886382	0.0388499	-1.287	6.08208	KCNB1;ADCY8;ADCY6;RAPGEF4
	VEGFA-VEGFR2 Pathway_Homo sapiens_R-HSA-4420097	7/320	1.38303	0.00954549	0.0413973	-1.67018	7.76916	DUSP4;RET;CAMK2B;SPRED2;IRS1;FGFR2;LAT
	Constitutive Signaling by Aberrant PI3K in Cancer_Homo sapiens_R-HSA-2219530	3/61	1.3598	0.0102583	0.0436717	-1.01172	4.63336	LCK;IRS1;FGFR2
	Nef-mediates down modulation of cell surface receptors by recruiting them to clathrin adapters_Homo sapiens_R-HSA-164938	2/21	1.3598	0.0102819	0.0436717	0.166693	-0.763017	CD4;LCK
	Signaling by VEGF_Homo sapiens_R-HSA-194138	7/328	1.3416	0.0108325	0.0455409	-1.63003	7.37623	DUSP4;RET;CAMK2B;SPRED2;IRS1;FGFR2;LAT
	Synthesis of substrates in N-glycan biosythesis_Homo sapiens_R-HSA-446219	3/63	1.33591	0.0111994	0.0461416	-0.833505	3.74402	ST8SIA1;ST8SIA5;ST3GAL5
	Platelet activation, signaling and aggregation_Homo sapiens_R-HSA-76002	6/253	1.33591	0.0111197	0.0461416	-1.37143	6.17011	LCK;DGKA;PRKCQ;SCG3;LAT;RAPGEF4
	TNFs bind their physiological receptors_Homo sapiens_R-HSA-5669034	2/24	1.2649	0.0133206	0.0543376	-0.0322172	0.139128	CD27;TNFRSF25
	Muscle contraction_Homo sapiens_R-HSA-397014	5/196	1.21779	0.0149939	0.0605636	-1.28771	5.40852	KCNH2;CAMK2B;CACNA2D3;KCNK2;MYH6
	Calmodulin induced events_Homo sapiens_R-HSA-111933	2/26	1.21079	0.0155362	0.0615472	-0.263701	1.09821	ADCY8;ADCY6
	CaM pathway_Homo sapiens_R-HSA-111997	2/26	1.21079	0.0155362	0.0615472	-0.241344	1.0051	ADCY8;ADCY6
	CREB phosphorylation through the activation of Ras_Homo sapiens_R-HSA-442742	2/27	1.18772	0.0166991	0.064906	-0.324751	1.32901	CAMK2B;RPS6KA6
	Effects of PIP2 hydrolysis_Homo sapiens_R-HSA-114508	2/27	1.18772	0.0166991	0.064906	-0.0759714	0.310905	DGKA;PRKCQ
	Ca-dependent events_Homo sapiens_R-HSA-111996	2/28	1.16973	0.017898	0.0676511	-0.348284	1.40117	ADCY8;ADCY6
	The role of Nef in HIV-1 replication and disease pathogenesis_Homo sapiens_R-HSA-164952	2/28	1.16973	0.017898	0.0676511	-0.28531	1.14782	CD4;LCK
	Cardiac conduction_Homo sapiens_R-HSA-5576891	4/135	1.16973	0.0176676	0.0676511	-1.07468	4.33743	KCNH2;CAMK2B;CACNA2D3;KCNK2
	Biosynthesis of the N-glycan precursor (dolichol lipid-linked oligosaccharide, LLO) and transfer to a nascent protein_Homo sapiens_R-HSA-446193	3/78	1.12944	0.0198179	0.074227	-0.801866	3.14425	ST8SIA1;ST8SIA5;ST3GAL5
	Termination of translesion DNA synthesis_Homo sapiens_R-HSA-5656169	2/30	1.12077	0.0204013	0.0757236	-0.443187	1.72495	ISG15;UBE2L6
	Glutamate Binding, Activation of AMPA Receptors and Synaptic Plasticity_Homo sapiens_R-HSA-399721	2/31	1.10163	0.0217046	0.0791352	-0.324604	1.24331	CAMK2B;GRIA2
	Trafficking of AMPA receptors_Homo sapiens_R-HSA-399719	2/31	1.10163	0.0217046	0.0791352	-0.307654	1.17839	CAMK2B;GRIA2
	DAG and IP3 signaling_Homo sapiens_R-HSA-1489509	2/32	1.0795	0.0230415	0.0832728	-0.278843	1.05136	ADCY8;ADCY6
	PI5P, PP2A and IER3 Regulate PI3K/AKT Signaling_Homo sapiens_R-HSA-6811558	3/83	1.07822	0.0233123	0.0835189	-1.02363	3.8476	LCK;IRS1;FGFR2
	Glucagon signaling in metabolic regulation_Homo sapiens_R-HSA-163359	2/33	1.06197	0.0244115	0.086703	-0.44474	1.65119	ADCY8;ADCY6
	Negative regulation of FGFR2 signaling_Homo sapiens_R-HSA-5654727	2/34	1.05603	0.0258141	0.0878961	-0.627872	2.29602	SPRY2;FGFR2
	Negative regulators of RIG-I/MDA5 signaling_Homo sapiens_R-HSA-936440	2/34	1.05603	0.0258141	0.0878961	-0.334131	1.22186	ISG15;UBE2L6
	EGFR interacts with phospholipase C-gamma_Homo sapiens_R-HSA-212718	2/34	1.05603	0.0258141	0.0878961	-0.311411	1.13878	ADCY8;ADCY6
	PLC-gamma1 signalling_Homo sapiens_R-HSA-167021	2/34	1.05603	0.0258141	0.0878961	-0.302205	1.10511	ADCY8;ADCY6
	PI3K/AKT Signaling in Cancer_Homo sapiens_R-HSA-2219528	3/86	1.05603	0.0255591	0.0878961	-0.903963	3.31462	LCK;IRS1;FGFR2
	Negative regulation of the PI3K/AKT network_Homo sapiens_R-HSA-199418	3/90	1.0159	0.0287297	0.0964051	-1.01505	3.60325	LCK;IRS1;FGFR2
	Immunoregulatory interactions between a Lymphoid and a non-Lymphoid cell_Homo sapiens_R-HSA-198933	4/157	1.0159	0.0287811	0.0964051	-1.04016	3.69054	CD8A;CD3G;CD3E;CD3D
	Translesion synthesis by Y family DNA polymerases bypasses lesions on DNA template_Homo sapiens_R-HSA-110313	2/37	1.00184	0.0302118	0.0995782	-0.495095	1.7326	ISG15;UBE2L6
	Apoptotic cleavage of cellular proteins_Homo sapiens_R-HSA-111465	2/37	1.00184	0.0302118	0.0995782	-0.170643	0.597169	SATB1;PRKCQ
PANTHER PATHWAYS	T cell activation_Homo sapiens_P00053	7/73	4.37127	1.09059e-06	4.2533e-05	-1.59708	21.9259	ZAP70;LCK;CD3G;PRKCQ;CD3E;CD3D;LAT
	GABA-B receptor II signaling_Homo sapiens_P05731	3/35	1.37892	0.00214311	0.0417907	-1.73884	10.686	GABBR1;ADCY8;ADCY6
	Ionotropic glutamate receptor pathway_Homo sapiens_P00037	3/45	1.27617	0.00440437	0.0529452	-1.29617	7.03195	CAMK2B;GRIA2;SLC1A2
	FGF signaling pathway_Homo sapiens_P00021	4/99	1.27617	0.00614774	0.0529452	-1.34725	6.85974	SPRY4;SPRY2;PRKCQ;FGFR2
	Axon guidance mediated by semaphorins_Homo sapiens_P00007	2/17	1.27617	0.00678784	0.0529452	-0.411028	2.05211	CRMP1;PLXNB1
	EGF receptor signaling pathway_Homo sapiens_P00018	4/109	1.25312	0.00858952	0.0558319	-1.2773	6.07641	SPRY4;STAT4;SPRY2;PRKCQ
	Endothelin signaling pathway_Homo sapiens_P00019	3/75	1.04414	0.0178712	0.0903365	-1.14091	4.59165	PRKCQ;ADCY8;ADCY6
	Angiogenesis_Homo sapiens_P00005	4/142	1.04414	0.0208469	0.0903365	-0.895034	3.46428	DOK2;TCF7;PRKCQ;DLK1
	Insulin/IGF pathway-mitogen activated protein kinase kinase/MAP kinase cascade_Homo sapiens_P00032	2/29	1.04414	0.0191322	0.0903365	-0.32824	1.29864	RPS6KA6;IRS1
	Interleukin signaling pathway_Homo sapiens_P00036	3/86	1.00139	0.0255591	0.0996805	-0.742798	2.72366	RPS6KA6;IRS1;STAT4
