# Supplementary material for: Transcriptome profiling of caspase-2 deficient EμMyc and Th-MYCN mouse tumors identifies distinct putative roles for caspase-2 in neuronal differentiation and immune signaling
Source: Cell Death Dis. 2019 Jan 22;10(2):56. doi: 10.1038/s41419-018-1296-0 (PMC6343006; doi:10.1038/s41419-018-1296-0)
Supplement: Supplementary file 11 — Supplementary Table S9 [file 41419_2018_1296_MOESM11_ESM.xlsx]

## Sheet: Primer list
Supplementary Table S9: Sequences of primers used for quantitative PCR analysis
Gene	Forward primer (5’-3’)	Reverse primer (5’ -3’)
Camk2a	TATCCGCATCACTCAGTACCTG	GAAGTGGACGATCTGCCATTT
Camk2b	CCTACGGCAAACCTGTGGACAT	GCCTTGATCTGCTGGTACAGCT
Camk2g	GGACACAGTCACTCCTGAAGCT	TCTACCGTCTCTTGGCGATGCA
Wnt5a	ATGCAGTACATTGGAGAAGGTG	CGTCTCTCGGCTGCCTATTT
Fzd1	ACTATAACCATCTTGCGTTGG	TGAACAGATAAACGAAGAGAGGC
Lef1	ACTGTCAGGCGACACTTCCATG	GTGCTCCTGTTTGACCTGAGGT
Tcf7	CCTGCGGATATAGACAGCACTTC	TGTCCAGGTACACCAGATCCCA
Megf6	CGTGCCAATGTCCTGGTGA	GACAGGCAAGGCTACAGTCG
